# Supplementary material for: A Proteomic Analysis of Individual and Gender Variations in Normal Human Urine and Cerebrospinal Fluid Using iTRAQ Quantification
Source: PLoS One. 2015 Jul 29;10(7):e0133270. doi: 10.1371/journal.pone.0133270 (PMC4519152; doi:10.1371/journal.pone.0133270)
Supplement: S1 File — Table A, The ages of each of the 7 male and 7 female participants who provided urine samples and CSF samples. Table B, Protein and peptide quantification data and technical variation data for male urine. The Log2 transformed iTRAQ quantification values for every sample are shown in the “Quantitative protein urine male” sheet, and the technical CVs for the quantitative proteins are shown in the “Quantitative protein urine male” sheet. The peptide relative quantification values are shown in the “Quantitative peptide urine male” sheet. Table C, Protein and peptide quantification data and technical variation data for female urine. The Log2 formed iTRAQ quantification values for every sample are shown in the “Quantitative protein urine F” sheet, and the technical CVs for the quantitative proteins are shown in the “Quantitative protein urine F” sheet. The peptide relative quantification values are shown in the “Quantitative peptide urine F” sheet. Table D, Protein and peptide quantification data and technical variation data for male CSF. The Log2 formed iTRAQ quantification values for every sample are shown in the “Quantitative protein male CSF” sheet, and the technical CVs for the quantitative proteins are shown in the “Quantitative protein male CSF” sheet. The peptide relative quantification values are shown in the “Quantitative peptide male CSF” sheet. Table E, Protein and peptide quantification data and technical variation data for female CSF. The Log2 formed iTRAQ quantification values for every sample are shown in the “Quantitative protein female CSF” sheet, and the technical CVs for the quantitative proteins are shown in the “Quantitative protein female CSF” sheet. The peptide relative quantification values are shown in the “Quantitative peptide female CSF” sheet. Table F, Inter-individual variation data for urinary and CSF samples. The inter-individual CV and technical CV for male urine, female urine, urine (both male and female), male CSF, female CSF, CSF (both m [file pone.0133270.s004.zip › Supplementary Table/Table B.xls]

## Sheet: Quantitative protein urine male
Table B. Protein and peptide quantification data and the technical Variation data for male urine. The Log2 formed iTRAQ quantification value for every sample were shown in “Quantitative protein urine male” sheet, and the technical CV of the quantified proteins were shown in “Quantitative protein urine male” sheet. The peptide relative quantification value were shown in “Quantitative peptide urine…
Protein Name	Accession Number	Molecular Weight	Protein Grouping Ambiguity	Mix-1	Mix-2	Mix-3	male 1-1	male 1-2	male 1-3	male 2-1	male 2-2	male 2-3	male 3-1	male 3-2	male 3-3	male 4-1	male 4-2	male 4-3	male 5-1	male 5-2	male 5-3	male 6-1	male 6-2	male 6-3	male 7-1	male 7-2	male 7-3	CV
Peptidoglycan recognition protein 1 OS=Homo sapiens GN=PGLYRP1 PE=1 SV=1	O75594	22 kDa		9	9	9	9.03	9.09	9.06	9.02	8.96	9.11	9.13	9.13	9.15	9.36	9.35	9.42	9.1	9.1	9.11	9.16	9.08	9.21	9.05	9.08	9.09	0.0244883
Vasorin OS=Homo sapiens GN=VASN PE=1 SV=1	Q6EMK4	72 kDa	TRUE	9.37	9.37	9.37	9.54	9.48	9.58	10.1	10	10.1	9.73	9.72	9.7	9.98	9.95	9.95	9.64	9.66	9.55	9.54	9.55	9.57	9.9	9.92	9.84	0.0251996
Serotransferrin OS=Homo sapiens GN=TF PE=1 SV=3	P02787	77 kDa	TRUE	9.71	9.71	9.71	9.62	9.55	9.63	9.09	9.11	9.12	9.16	9.21	9.2	9.16	9.18	9.19	9.37	9.46	9.39	9.24	9.23	9.29	9.5	9.4	9.34	0.025878
Cluster of Ig lambda-2 chain C regions OS=Homo sapiens GN=IGLC2 PE=1 SV=1 (LAC2_HUMAN)	P0CG05	11 kDa	TRUE	9.11	9.15	9.11	8.72	8.77	8.74	8.3	8.42	8.31	9.04	9.06	9.03	8.59	8.69	8.64	9.05	9.07	8.99	8.41	8.43	8.46	8.61	8.58	8.66	0.0262454
Ig mu chain C region OS=Homo sapiens GN=IGHM PE=1 SV=3	P01871	49 kDa		9.06	9.06	9.06	8.59	8.64	8.56	7.13	7.23	7.19	8.73	8.72	8.74	7.98	7.99	7.87	8.34	8.34	8.26	8.69	8.68	8.72	8.08	8.12	8.05	0.0265581
Roundabout homolog 4 OS=Homo sapiens GN=ROBO4 PE=1 SV=1	Q8WZ75	107 kDa		9.1	9.1	9.1	9.36	9.29	9.45	9.8	9.8	9.83	9.65	9.69	9.6	9.55	9.59	9.55	9.4	9.36	9.19	9.45	9.47	9.43	9.7	9.74	9.75	0.0318504
Cathepsin B OS=Homo sapiens GN=CTSB PE=1 SV=3	P07858	38 kDa		9.17	9.17	9.17	8.71	8.6	8.76	8.93	8.91	8.96	8.52	8.64	8.45	9.17	9.17	9.13	8.95	9.04	8.92	9.01	8.99	9	8.66	8.61	8.6	0.0328149
Fibrillin-1 OS=Homo sapiens GN=FBN1 PE=1 SV=3	P35555	312 kDa		8.56	8.56	8.56	8.54	8.54	8.45	8.81	8.94	8.87	8.71	8.71	8.56	8.84	8.71	8.64	8.65	8.66	8.64	8.68	8.71	8.7	8.86	8.86	8.83	0.0343172
Antithrombin-III OS=Homo sapiens GN=SERPINC1 PE=1 SV=1	P01008	53 kDa		8.71	8.71	8.71	8.68	8.6	8.71	8.35	8.26	8.22	8.12	8.2	8.1	8.11	8.07	8.08	8.36	8.25	8.32	8.28	8.21	8.28	8.31	8.25	8.37	0.0349758
EGF-containing fibulin-like extracellular matrix protein 1 OS=Homo sapiens GN=EFEMP1 PE=1 SV=2	Q12805	55 kDa		9.19	9.19	9.19	8.94	9.04	8.95	9.33	9.26	9.38	9.13	9.13	9.11	8.78	8.71	8.8	8.96	8.95	8.86	8.9	9.04	9.04	9.2	9.29	9.23	0.0350656
CD59 glycoprotein OS=Homo sapiens GN=CD59 PE=1 SV=1	P13987	14 kDa		9.16	9.16	9.16	9.29	9.25	9.29	9.61	9.66	9.77	9.43	9.37	9.4	9.41	9.37	9.52	9.33	9.29	9.29	9.54	9.41	9.56	9.89	9.88	9.82	0.035158
Vitelline membrane outer layer protein 1 homolog OS=Homo sapiens GN=VMO1 PE=1 SV=1	Q7Z5L0	22 kDa		8.69	8.69	8.69	8.73	8.84	8.79	9.26	9.21	9.27	8.91	9.11	9.17	9.46	9.5	9.47	8.77	8.73	8.72	8.96	9.07	8.93	9.5	9.58	9.53	0.0378805
Pro-epidermal growth factor OS=Homo sapiens GN=EGF PE=1 SV=2	P01133	134 kDa		8.62	8.62	8.62	8.95	8.95	9.08	9.52	9.5	9.54	8.84	8.72	8.77	9.08	9	9.07	9.02	8.91	8.84	9.11	9.06	9.14	9.33	9.21	9.26	0.0388054
Basement membrane-specific heparan sulfate proteoglycan core protein OS=Homo sapiens GN=HSPG2 PE=1 SV=4	P98160	469 kDa	TRUE	8.76	8.76	8.76	8.61	8.63	8.59	8.68	8.7	8.72	9.11	9.04	9.15	8.62	8.8	8.63	8.71	8.87	8.88	8.54	8.59	8.71	8.77	8.8	8.78	0.0391747
Plasma protease C1 inhibitor OS=Homo sapiens GN=SERPING1 PE=1 SV=2	P05155	55 kDa		8.54	8.54	8.54	8.91	8.87	8.8	9.16	9.24	9.39	8.47	8.54	8.51	8.74	8.83	8.9	9.01	8.9	9.04	9.04	9.07	9.08	9.21	9.17	9.19	0.0397969
Lymphatic vessel endothelial hyaluronic acid receptor 1 OS=Homo sapiens GN=LYVE1 PE=1 SV=2	Q9Y5Y7	35 kDa		10.9	10.9	10.9	9.87	9.91	9.82	8.83	8.83	8.88	9.81	9.8	9.86	9.57	9.72	9.64	10	9.85	9.87	9.84	9.84	9.95	9.17	9.03	9.03	0.0406536
Osteopontin OS=Homo sapiens GN=SPP1 PE=1 SV=1	P10451	35 kDa		8.76	8.76	8.76	8.79	8.72	8.79	8.25	8.11	8.26	8.91	8.79	8.91	8.66	8.57	8.61	8.3	8.34	8.34	9.25	9.1	9.31	8.8	8.71	8.75	0.0406635
Vitronectin OS=Homo sapiens GN=VTN PE=1 SV=1	P04004	54 kDa		8.7	8.7	8.7	8.54	8.46	8.4	8.33	8.29	8.43	8.69	8.61	8.72	8.79	8.64	8.65	8.76	8.78	8.87	8.8	8.72	8.81	8.55	8.51	8.53	0.0408825
Cluster of Ig gamma-1 chain C region OS=Homo sapiens GN=IGHG1 PE=1 SV=1 (IGHG1_HUMAN)	P01857	36 kDa	TRUE	8.79	8.6	8.64	8.6	8.58	8.63	8.58	8.54	8.6	8.47	8.52	8.62	8.39	8.45	8.59	8.78	8.94	8.91	8.52	8.49	8.46	8.41	8.53	8.51	0.0409753
Mannosyl-oligosaccharide 1,2-alpha-mannosidase IA OS=Homo sapiens GN=MAN1A1 PE=1 SV=3	P33908	73 kDa		7.27	7.27	7.27	7.36	7.44	7.43	7.6	7.74	7.67	7.35	7.29	7.12	7.51	7.62	7.51	7.41	7.53	7.51	7.29	7.3	7.24	7.7	7.73	7.68	0.0411263
Alpha-1-antichymotrypsin OS=Homo sapiens GN=SERPINA3 PE=1 SV=2	P01011	48 kDa	TRUE	9.27	9.27	9.27	8.76	8.65	8.67	8.01	7.93	8.08	9.08	9.07	9.03	8.45	8.49	8.37	8.96	8.98	8.88	8.93	8.84	8.91	8.3	8.44	8.49	0.0413368
Aminopeptidase N OS=Homo sapiens GN=ANPEP PE=1 SV=4	P15144	110 kDa	TRUE	8.9	8.9	8.9	8.27	8.19	8.17	8.56	8.69	8.76	8.14	8.17	8.2	8.21	8.34	8.3	8.09	7.99	8.07	8.54	8.63	8.58	8.19	8.33	8.32	0.0420118
Kininogen-1 OS=Homo sapiens GN=KNG1 PE=1 SV=2	P01042	72 kDa		9	9	9	9.57	9.58	9.4	9.94	10.1	10	9.43	9.57	9.57	9.36	9.44	9.52	9.8	9.83	9.83	9.56	9.54	9.64	9.96	9.99	9.99	0.0423555
Clusterin OS=Homo sapiens GN=CLU PE=1 SV=1	P10909	52 kDa		8.88	8.88	8.88	9.13	9.2	9.2	9.62	9.81	9.68	8.84	9.11	8.78	9.31	9.32	9.32	8.81	8.8	8.78	9.42	9.5	9.37	9.3	9.32	9.27	0.0426788
Apolipoprotein D OS=Homo sapiens GN=APOD PE=1 SV=1	P05090	21 kDa		10.3	10.3	10.3	9.71	9.68	9.73	9.67	9.71	9.58	9.77	9.84	9.76	9.93	9.83	9.87	10	10.2	10.1	9.54	9.5	9.67	9.72	9.82	9.7	0.0436274
Cadherin-1 OS=Homo sapiens GN=CDH1 PE=1 SV=3	P12830	97 kDa	TRUE	9.48	9.48	9.48	8.5	8.56	8.69	7.88	7.91	7.92	9.21	9.16	8.97	8.45	8.48	8.35	9.03	8.93	8.94	8.4	8.33	8.37	8.89	8.92	8.84	0.0436727
Insulin-like growth factor-binding protein 7 OS=Homo sapiens GN=IGFBP7 PE=1 SV=1	Q16270	29 kDa		8.36	8.36	8.36	8.56	8.36	8.42	9.34	9.35	9.42	8.34	8.32	8.4	8.83	8.86	8.93	8.51	8.58	8.73	8.76	8.69	8.79	8.55	8.63	8.62	0.0444919
Beta-2-glycoprotein 1 OS=Homo sapiens GN=APOH PE=1 SV=3	P02749	38 kDa		9.35	9.35	9.35	8.5	8.62	8.63	9.16	9.2	9.09	8.62	8.48	8.6	9.02	8.95	9.03	8.77	8.92	8.74	9.24	9.11	9.26	8.72	8.74	8.78	0.0448932
Ceruloplasmin OS=Homo sapiens GN=CP PE=1 SV=1	P00450	122 kDa		9.73	9.73	9.73	9.11	9.03	9.07	8.49	8.41	8.51	9.08	9.06	9.18	9.07	9.15	9.2	9.29	9.31	9.32	9.13	8.9	8.99	8.89	9.03	8.83	0.0454089
Carboxypeptidase N subunit 2 OS=Homo sapiens GN=CPN2 PE=1 SV=3	P22792	61 kDa		7.2	7.2	7.2	8.03	7.84	7.93	8.27	8.2	8.33	8.33	8.24	8.41	7.83	7.92	7.82	8.29	8.28	8.34	8.01	7.88	8.02	8.11	8.21	8.17	0.0455449
Ecto-ADP-ribosyltransferase 3 OS=Homo sapiens GN=ART3 PE=1 SV=2	Q13508	44 kDa		9.46	9.46	9.46	9.2	9.1	9.05	9.82	9.81	9.76	9.52	9.67	9.48	9.48	9.53	9.43	9.76	9.86	9.77	9.79	9.66	9.86	9.68	9.77	9.74	0.0457793
Plasminogen OS=Homo sapiens GN=PLG PE=1 SV=2	P00747	91 kDa		9.89	9.89	9.89	8.99	8.91	9.1	8.26	8.32	8.19	9.05	8.98	9.09	9.02	8.9	8.94	9.3	9.43	9.33	8.9	8.88	8.93	8.86	8.67	8.74	0.0463876
Transthyretin OS=Homo sapiens GN=TTR PE=1 SV=1	P02766	16 kDa		9.36	9.36	9.36	9.14	9.12	9.14	9.5	9.5	9.56	9	9.1	9.23	9.22	9.34	9.3	9.01	9.03	9.04	9.02	9.17	9.14	8.96	9.12	9.27	0.0466357
Apolipoprotein E OS=Homo sapiens GN=APOE PE=1 SV=1	P02649	36 kDa		9.14	9.14	9.14	8.67	8.55	8.62	8.83	8.97	8.88	8.51	8.61	8.6	8.57	8.8	8.78	8.76	8.84	8.73	8.48	8.53	8.42	8.54	8.64	8.64	0.0474662
Matrix-remodeling-associated protein 8 OS=Homo sapiens GN=MXRA8 PE=1 SV=1	Q9BRK3	49 kDa	TRUE	8.17	8.17	8.17	8.41	8.33	8.49	8.99	8.91	9	8.95	8.84	8.97	8.85	8.9	8.89	8.68	8.6	8.62	8.71	8.75	8.86	8.77	8.62	8.9	0.0479363
Polymeric immunoglobulin receptor OS=Homo sapiens GN=PIGR PE=1 SV=4	P01833	83 kDa		9.17	9.17	9.17	9.36	9.37	9.35	9.9	10.1	10	9.53	9.45	9.51	9.44	9.31	9.45	9.48	9.47	9.58	9.11	9.06	9.28	9.72	9.78	9.89	0.0489081
N-acetylmuramoyl-L-alanine amidase OS=Homo sapiens GN=PGLYRP2 PE=1 SV=1	Q96PD5	62 kDa		8.8	8.8	8.8	8.51	8.58	8.55	7.58	7.86	7.63	8.18	8.33	8.3	9.09	9.11	9.07	9	9.14	9.03	8.82	8.92	8.79	8.46	8.32	8.37	0.0496135
Complement decay-accelerating factor OS=Homo sapiens GN=CD55 PE=1 SV=4	P08174	41 kDa	TRUE	9.52	9.52	9.52	9.37	9.29	9.31	8.85	9.07	8.91	9.52	9.56	9.56	9.3	9.42	9.41	9.51	9.72	9.57	9.14	9.27	9.22	9.18	9.31	9.11	0.0518155
Carboxypeptidase E OS=Homo sapiens GN=CPE PE=1 SV=1	P16870	53 kDa		8.69	8.69	8.69	8.74	8.91	8.75	9.01	9.02	9.05	8.75	8.95	8.74	9.21	9.28	9.08	9.02	8.99	8.94	8.86	8.9	8.76	9.17	9.24	9.09	0.0520936
Ribonuclease pancreatic OS=Homo sapiens GN=RNASE1 PE=1 SV=4	P07998	18 kDa		10.8	10.8	10.8	10.9	10.9	10.9	11.4	11.5	11.7	10.9	10.9	10.8	10.9	10.8	10.9	11	11	11.1	11.1	11	11.2	11.3	11.4	11.5	0.0522236
Cubilin OS=Homo sapiens GN=CUBN PE=1 SV=5	O60494	399 kDa	TRUE	8.67	8.67	8.67	8.35	8.26	8.52	9.17	8.99	9.09	8.57	8.5	8.5	8.89	8.77	8.89	8.61	8.57	8.65	8.59	8.62	8.71	8.74	8.56	8.72	0.0527026
Alpha-1B-glycoprotein OS=Homo sapiens GN=A1BG PE=1 SV=4	P04217	54 kDa		9.49	9.49	9.49	8.64	8.67	8.5	8	7.9	7.96	8.99	8.86	8.96	8.8	8.76	8.84	8.8	8.96	9	8.65	8.77	8.66	8.11	8.05	8.27	0.0528184
Leucine-rich alpha-2-glycoprotein OS=Homo sapiens GN=LRG1 PE=1 SV=2	P02750	38 kDa		10.1	10.1	10.1	9.23	9.26	9.17	7.9	7.92	7.93	9.55	9.73	9.59	8.66	8.85	8.66	9.11	9	8.96	9.57	9.6	9.42	7.73	7.83	7.64	0.0531829
Protein HEG homolog 1 OS=Homo sapiens GN=HEG1 PE=1 SV=3	Q9ULI3	147 kDa		9.23	9.23	9.23	9.44	9.43	9.23	9.8	9.72	9.71	9.14	9.11	9.22	9.21	9.18	9.22	9.07	9.16	9.21	9.31	9.17	9.43	9.6	9.42	9.47	0.0532162
Tenascin-X OS=Homo sapiens GN=TNXB PE=1 SV=3	P22105	464 kDa		7.71	7.71	7.71	8	7.81	8.02	8.3	8.34	8.25	8.11	8.01	7.97	8.2	8.04	8.2	8.11	7.89	7.89	8	7.86	7.94	7.89	7.91	7.93	0.0536326
Cluster of Low affinity immunoglobulin gamma Fc region receptor III-A OS=Homo sapiens GN=FCGR3A PE=1 SV=2 (FCG3A_HUMAN)	P08637	29 kDa	TRUE	9.01	9.01	9.01	9.03	8.88	9.07	10	9.77	9.82	9.02	8.87	8.83	9.52	9.46	9.49	8.96	8.89	8.79	9.67	9.48	9.58	8.86	8.88	8.88	0.053937
Zinc-alpha-2-glycoprotein OS=Homo sapiens GN=AZGP1 PE=1 SV=2	P25311	34 kDa		10.6	10.6	10.6	9.09	9.1	9.13	8.43	8.37	8.19	8.9	8.8	8.68	8.84	8.84	8.65	8.95	8.94	9.02	9.23	9.17	9.06	8.27	8.2	8.16	0.0540202
Uromodulin OS=Homo sapiens GN=UMOD PE=1 SV=1	P07911	70 kDa	TRUE	8.18	8.18	8.18	9.24	9.18	9.26	8.85	8.93	8.71	9.25	9.28	9.32	8.99	9	8.84	8.71	8.75	8.53	8.87	9.05	9.01	10	9.99	9.88	0.0542721
Cluster of Leukocyte-associated immunoglobulin-like receptor 1 OS=Homo sapiens GN=LAIR1 PE=1 SV=1 (LAIR1_HUMAN)	Q6GTX8	31 kDa	TRUE	9.51	9.51	9.51	9.86	9.9	9.75	10.2	10.4	10.4	9.79	9.78	9.69	10.2	10.2	10.1	10	10.2	9.93	9.91	9.92	10	10.1	10.1	10	0.0545217
Complement C3 OS=Homo sapiens GN=C3 PE=1 SV=2	P01024	187 kDa		7.86	7.86	7.86	8.57	8.66	8.59	8.26	8.3	8.19	8.13	7.92	7.75	8.23	8.17	8.1	8.23	8.21	8.14	8.14	8.07	8	8.24	8.22	8.09	0.055076
Insulin-like growth factor-binding protein 2 OS=Homo sapiens GN=IGFBP2 PE=1 SV=2	P18065	35 kDa		8.13	8.13	8.13	8.13	8.24	8.29	8.93	8.83	8.91	8.36	8.19	8.25	8.51	8.44	8.35	8.22	8.01	8.16	8.84	8.82	8.83	8.69	8.4	8.59	0.0556181
Endosialin OS=Homo sapiens GN=CD248 PE=1 SV=1	Q9HCU0	81 kDa		9.37	9.37	9.37	9.58	9.5	9.45	10.2	10.2	10.1	9.75	9.82	9.83	9.65	9.8	9.92	9.61	9.77	9.88	9.65	9.6	9.64	9.96	9.79	9.78	0.0558969
Glutamyl aminopeptidase OS=Homo sapiens GN=ENPEP PE=1 SV=3	Q07075	109 kDa		9.92	9.92	9.92	8.39	8.31	8.22	8.17	8.29	8.3	8.07	7.87	8.09	8.71	8.57	8.49	8.22	8.25	8.43	8.62	8.6	8.6	7.92	7.82	7.86	0.0559564
Gamma-glutamyl hydrolase OS=Homo sapiens GN=GGH PE=1 SV=2	Q92820	36 kDa		8.16	8.16	8.16	7.66	7.72	7.64	8.08	8.15	8.46	7.23	7.25	7.13	8.18	8.21	8.18	7.65	7.57	7.6	8.19	8.26	8.48	7.6	7.63	7.55	0.0561292
Prostate-specific antigen OS=Homo sapiens GN=KLK3 PE=1 SV=2	P07288	29 kDa		8.12	8.12	8.12	8.19	8.05	8.1	8.38	8.42	8.49	8.63	8.57	8.65	8.79	8.97	9.13	9.1	8.95	9.11	8.47	8.57	8.57	8.24	8.16	8.34	0.0567809
Carbonic anhydrase 2 OS=Homo sapiens GN=CA2 PE=1 SV=2	P00918	29 kDa		8.14	8.14	8.14	7.92	7.99	8.03	8.4	8.16	8.37	7.26	7.15	7.05	7.5	7.67	7.53	8.09	8.28	8.21	7.84	7.96	7.79	8.53	8.51	8.52	0.0567967
Triosephosphate isomerase OS=Homo sapiens GN=TPI1 PE=1 SV=3	P60174	31 kDa		8.67	8.67	8.67	8.54	8.64	8.27	8.82	8.81	8.71	8.4	8.42	8.43	8.02	8.33	8.07	8.42	8.4	8.34	8.34	8.29	8.39	8.46	8.5	8.4	0.0568085
Low-density lipoprotein receptor-related protein 2 OS=Homo sapiens GN=LRP2 PE=1 SV=3	P98164	522 kDa		8.55	8.55	8.55	8.25	8.22	8.38	8.72	8.68	8.69	8.35	8.32	8.16	8.58	8.49	8.48	8.64	8.6	8.47	8.55	8.36	8.33	8.61	8.45	8.42	0.0570675
Apolipoprotein A-I OS=Homo sapiens GN=APOA1 PE=1 SV=1	P02647	31 kDa	TRUE	9.65	9.65	9.65	9.3	9.12	9.14	8.72	8.65	8.71	8.8	8.61	8.87	8.37	8.36	8.51	8.27	8.07	8.32	8.65	8.62	8.72	8.31	8.23	8.3	0.0573427
Cadherin-related family member 2 OS=Homo sapiens GN=CDHR2 PE=1 SV=2	Q9BYE9	142 kDa		8.86	8.86	8.86	8.27	8.32	8.27	8.49	8.53	8.37	8.22	8.47	8.35	8.73	8.58	8.47	8.39	8.43	8.54	8.49	8.5	8.59	8.39	8.5	8.34	0.0578234
Golgi membrane protein 1 OS=Homo sapiens GN=GOLM1 PE=1 SV=1	Q8NBJ4	45 kDa	TRUE	8.93	8.93	8.93	9.3	9.36	9.37	9.4	9.62	9.68	9.06	9.05	9.17	9.34	9.52	9.35	9.13	9.21	9.29	8.95	9.07	8.95	9.25	9.41	9.38	0.0579972
Monocyte differentiation antigen CD14 OS=Homo sapiens GN=CD14 PE=1 SV=2	P08571	40 kDa		9.54	9.54	9.54	8.86	8.84	8.68	8.11	8.19	8.25	9.07	9.02	9.12	8.8	9.01	9.09	9.05	9.2	9.05	8.93	8.94	8.99	8.57	8.46	8.67	0.0582569
Collagen alpha-1(VI) chain OS=Homo sapiens GN=COL6A1 PE=1 SV=3	P12109	109 kDa	TRUE	8.08	8.08	8.08	8.25	8.31	8.24	8.66	8.85	8.88	8.03	8.2	8.17	8.48	8.63	8.67	8.1	8.19	8.19	8.32	8.48	8.59	8.59	8.64	8.71	0.058291
Zymogen granule protein 16 homolog B OS=Homo sapiens GN=ZG16B PE=1 SV=3	Q96DA0	23 kDa		8.43	8.43	8.43	8.83	8.84	8.85	9.68	9.53	9.78	8.31	8.28	8.45	8.75	8.65	8.8	8.71	8.75	8.93	9.37	9.29	9.47	9.22	9.06	9.17	0.0587595
N-acetylglucosamine-6-sulfatase OS=Homo sapiens GN=GNS PE=1 SV=3	P15586	62 kDa		9.79	9.79	9.79	9.12	9.03	8.84	8.81	8.84	8.67	8.88	8.91	8.88	9	9.05	9.1	9.01	9.06	9.06	9.33	9.42	9.31	8.53	8.95	8.74	0.0588531
CD44 antigen OS=Homo sapiens GN=CD44 PE=1 SV=3	P16070	82 kDa	TRUE	8.36	8.36	8.36	8.39	8.56	8.5	9.27	9.37	9.16	8.64	8.68	8.61	9.04	9.02	8.84	8.56	8.77	8.59	8.71	8.68	8.57	8.88	8.99	8.85	0.0590501
Hepatitis A virus cellular receptor 2 OS=Homo sapiens GN=HAVCR2 PE=1 SV=3	Q8TDQ0	33 kDa		8.39	8.39	8.39	8.48	8.47	8.5	8.93	8.92	9.18	8.69	8.63	8.56	8.57	8.57	8.56	7.93	8.12	8.33	9.04	8.97	8.89	8.55	8.4	8.56	0.0594657
Carboxypeptidase M OS=Homo sapiens GN=CPM PE=1 SV=2	P14384	51 kDa		8.18	8.18	8.18	8.51	8.5	8.31	8.93	9.08	9.19	8.08	8.04	8.24	8.57	8.52	8.49	8.44	8.55	8.52	8.54	8.37	8.4	8.82	8.94	8.82	0.0600526
Apolipoprotein A-IV OS=Homo sapiens GN=APOA4 PE=1 SV=3	P06727	45 kDa	TRUE	10.3	10.3	10.3	8.69	8.8	8.69	9.33	9.52	9.35	8.77	8.7	8.64	8.46	8.53	8.26	8.19	8.15	8.06	8.96	8.99	9.04	8.57	8.66	8.4	0.0603675
Serum albumin OS=Homo sapiens GN=ALB PE=1 SV=2	P02768	69 kDa		9.47	9.47	9.47	9.82	10	10.1	9.98	10	9.88	9.47	9.48	9.42	9.89	9.85	9.75	9.67	9.77	9.62	9.6	9.66	9.45	10.1	10.2	9.95	0.0608827
Kin of IRRE-like protein 1 OS=Homo sapiens GN=KIRREL PE=1 SV=2	Q96J84	84 kDa		7.84	7.84	7.84	7.97	8.01	8.03	8.54	8.51	8.37	8.36	8.17	8.04	8.34	8.23	8.22	8.04	8.15	8.1	8.12	7.88	8.21	8.22	8.2	8.13	0.0611454
Vitamin D-binding protein OS=Homo sapiens GN=GC PE=1 SV=1	P02774	53 kDa		8.55	8.55	8.55	9.08	8.93	8.91	9.13	8.93	9.06	8.78	8.62	8.63	8.58	8.68	8.78	8.78	8.68	8.63	8.72	8.78	8.85	8.87	8.88	9.03	0.0613219
Lysosomal alpha-glucosidase OS=Homo sapiens GN=GAA PE=1 SV=4	P10253	105 kDa	TRUE	8.38	8.38	8.38	8.43	8.32	8.43	9.13	9.09	9.2	7.69	7.68	8	8.94	9.02	9.16	8.49	8.28	8.49	8.14	8.17	8.25	9.02	9.07	9.04	0.0613632
Prostasin OS=Homo sapiens GN=PRSS8 PE=1 SV=1	Q16651	36 kDa		8.74	8.74	8.74	8.88	9.08	9.11	9.63	9.57	9.77	9.01	9.15	9.09	8.99	8.89	9.13	9.18	9.15	9.19	8.98	8.98	9.15	9.45	9.61	9.57	0.0613961
Dipeptidyl peptidase 4 OS=Homo sapiens GN=DPP4 PE=1 SV=2	P27487	88 kDa	TRUE	9	9	9	8.74	9.03	8.9	9.09	8.94	9.01	8.94	8.92	8.8	8.8	8.79	8.72	9.03	8.93	8.73	8.87	9.06	8.89	8.89	8.91	8.85	0.0618085
Twisted gastrulation protein homolog 1 OS=Homo sapiens GN=TWSG1 PE=2 SV=1	Q9GZX9	25 kDa		7.6	7.6	7.6	7.5	7.44	7.39	7.34	7.53	7.46	7.45	7.47	7.29	7.42	7.38	7.33	7.12	7.15	7.12	7.47	7.73	7.74	7.62	7.3	7.59	0.0621793
Alpha-1-antitrypsin OS=Homo sapiens GN=SERPINA1 PE=1 SV=3	P01009	47 kDa		8.59	8.59	8.59	9.11	9.25	9.38	9.51	9.44	9.4	8.63	8.65	8.49	9.15	9.13	9.01	8.61	8.43	8.52	8.92	8.96	8.78	9.07	8.97	8.86	0.0632438
Neprilysin OS=Homo sapiens GN=MME PE=1 SV=2	P08473	86 kDa		8.76	8.76	8.76	8.74	8.69	8.67	8.78	8.64	8.83	8.44	8.29	8.6	8.95	8.79	8.99	8.4	8.52	8.46	8.93	8.82	8.91	8.59	8.57	8.8	0.063428
Prostaglandin-H2 D-isomerase OS=Homo sapiens GN=PTGDS PE=1 SV=1	P41222	21 kDa		9.59	9.59	9.59	8.81	8.89	8.78	8.25	8.36	8.34	9.23	9.26	9.09	8.59	8.79	8.47	8.33	8.48	8.31	9.1	9	8.87	8.11	8.24	8.19	0.0636138
Inter-alpha-trypsin inhibitor heavy chain H4 OS=Homo sapiens GN=ITIH4 PE=1 SV=4	Q14624	103 kDa	TRUE	8.2	8.2	8.2	8.27	8.17	8.52	8.56	8.48	8.47	8.56	8.52	8.41	8.56	8.5	8.46	8.35	8.25	8.29	8.49	8.37	8.31	8.41	8.18	8.17	0.0637161
Glutathione S-transferase P OS=Homo sapiens GN=GSTP1 PE=1 SV=2	P09211	23 kDa		8.02	8.02	8.02	8.28	8.12	8.01	8.51	8.56	8.64	7.3	7.44	7.4	7.73	7.68	7.75	8.03	8.15	8.05	7.63	7.7	7.61	8.47	8.79	8.38	0.063842
Cluster of Ig alpha-1 chain C region OS=Homo sapiens GN=IGHA1 PE=1 SV=2 (IGHA1_HUMAN)	P01876	38 kDa	TRUE	8.09	8.09	8.09	8.46	8.73	8.47	9.53	9.65	9.48	8.21	8.41	8.24	8.16	8.38	8.36	8.69	8.74	8.71	8.16	8.26	8.1	9.21	9.28	9.15	0.0639661
Hemicentin-2 OS=Homo sapiens GN=HMCN2 PE=2 SV=2	Q8NDA2	543 kDa	TRUE	8.41	8.41	8.41	8.39	8.17	8.14	8.33	8.58	8.5	8.54	8.47	8.62	8.59	8.68	8.53	8.37	8.52	8.58	8.39	8.44	8.56	8.57	8.58	8.64	0.0643088
Peptidyl-prolyl cis-trans isomerase A OS=Homo sapiens GN=PPIA PE=1 SV=2	P62937	18 kDa	TRUE	8.31	8.31	8.31	8.27	8.17	8.32	8.23	8.22	8.38	7.76	7.61	7.75	7.93	8.04	8.01	8.23	7.97	8.27	8.42	8.22	8.24	8.21	8.24	8.35	0.0643919
Cluster of Fructose-bisphosphate aldolase B OS=Homo sapiens GN=ALDOB PE=1 SV=2 (ALDOB_HUMAN)	P05062	39 kDa	TRUE	7.94	7.94	7.94	7.92	7.99	8.02	8.86	8.9	8.6	7.72	7.57	7.51	8.36	8.19	8.22	7.95	7.8	7.78	8.11	7.89	8.01	8.05	8.04	7.98	0.0645752
Glutathione S-transferase A2 OS=Homo sapiens GN=GSTA2 PE=1 SV=4	P09210	26 kDa		9.03	9.03	9.03	8.92	8.9	8.73	8.81	9	9.05	7.96	8.16	8.12	9.14	9.13	9.24	8.59	8.75	8.73	8.84	9.05	8.97	9.12	9.01	9.16	0.0652493
Coactosin-like protein OS=Homo sapiens GN=COTL1 PE=1 SV=3	Q14019	16 kDa		7.86	7.86	7.86	7.76	7.79	7.95	7.95	8.08	8.16	7.19	7.07	7.18	7.95	7.82	7.95	8.01	7.66	7.86	7.59	7.51	7.65	8.25	8.38	8.29	0.0652945
Extracellular superoxide dismutase [Cu-Zn] OS=Homo sapiens GN=SOD3 PE=1 SV=2	P08294	26 kDa		8.55	8.55	8.55	8.84	8.55	8.81	8.85	8.77	8.88	8.62	8.8	8.78	9.38	9.46	9.62	8.75	8.71	8.78	9.13	9.15	9.01	8.67	8.85	8.91	0.0656746
Ig kappa chain C region OS=Homo sapiens GN=IGKC PE=1 SV=1	P01834	12 kDa	TRUE	9.06	9.06	9.06	8.55	8.55	8.59	7.77	7.97	7.83	9.13	9.29	9.16	8.32	8.45	8.28	9.04	9.19	8.97	8.55	8.75	8.68	8.63	8.79	8.5	0.0656893
Nucleobindin-1 OS=Homo sapiens GN=NUCB1 PE=1 SV=4	Q02818	54 kDa		7.12	7.12	7.12	7.73	7.68	7.66	7.4	7.52	7.34	7.63	7.66	7.53	8.05	8.13	7.68	8	7.87	7.83	7.26	7.32	7.16	6.99	7.06	6.92	0.0658864
Cluster of Betaine--homocysteine S-methyltransferase 1 OS=Homo sapiens GN=BHMT PE=1 SV=2 (BHMT1_HUMAN)	Q93088	45 kDa	TRUE	8.72	8.72	8.72	9	8.87	8.91	9.16	9.28	9.27	8.67	8.51	8.55	9.11	8.94	9.11	9.08	9.01	9.18	8.87	8.64	8.93	9.08	9.04	9.26	0.066091
Kallikrein-1 OS=Homo sapiens GN=KLK1 PE=1 SV=2	P06870	29 kDa		8.2	8.2	8.2	8.02	7.89	8.06	9.88	9.68	9.78	8.15	7.97	7.97	8.77	8.63	8.56	8.31	8.17	8.09	8.42	8.22	8.39	8.09	7.98	8.03	0.0668192
Cluster of Keratin, type I cytoskeletal 13 OS=Homo sapiens GN=KRT13 PE=1 SV=4 (K1C13_HUMAN)	P13646	50 kDa	TRUE	7.47	7.3	7.45	9.95	10.4	10.5	7.58	7.66	7.65	7.67	7.73	7.76	7.91	8.1	8.03	7.53	7.39	7.63	7.35	7.44	7.44	7.89	7.97	7.88	0.0674594
Alpha-2-HS-glycoprotein OS=Homo sapiens GN=AHSG PE=1 SV=1	P02765	39 kDa		9.2	9.2	9.2	9.13	9.24	8.91	8.73	8.79	8.65	9.16	9.37	9.13	8.25	8.4	8.23	9.38	9.47	9.39	9.08	9.12	9.05	8.69	8.96	8.84	0.0675661
Tetranectin OS=Homo sapiens GN=CLEC3B PE=1 SV=3	P05452	23 kDa		7.95	7.95	7.95	8.37	8.28	8.18	9.28	9.26	9.39	7.78	7.81	7.95	8.37	8.46	8.59	8.38	8.36	8.47	8.21	8.21	8.46	8.38	8.51	8.6	0.0679566
Nuclear transport factor 2 OS=Homo sapiens GN=NUTF2 PE=1 SV=1	P61970	14 kDa		9.17	9.17	9.17	8.89	9.03	9.15	9.75	9.72	9.69	8.83	8.63	8.76	9.61	9.47	9.45	9.75	9.89	9.65	9.06	8.72	8.76	8.35	8.32	8.37	0.0680016
Cluster of Ezrin OS=Homo sapiens GN=EZR PE=1 SV=4 (EZRI_HUMAN)	P15311	69 kDa	TRUE	7.71	7.78	7.71	7.94	8.22	7.9	7.8	7.82	7.84	7.61	7.25	7.33	7.88	7.93	7.86	7.97	7.94	7.76	7.6	7.59	7.72	7.84	7.98	7.97	0.0684621
CD27 antigen OS=Homo sapiens GN=CD27 PE=1 SV=2	P26842	29 kDa		9.12	9.12	9.12	9.21	8.98	9.12	9.54	9.69	9.6	9.6	9.59	9.76	9.56	9.34	9.34	9.17	9.14	9.05	9.73	9.78	9.85	9.09	9.33	9.06	0.0685312
Ig kappa chain V-III region VG (Fragment) OS=Homo sapiens PE=1 SV=1	P04433	13 kDa	TRUE	10.1	10.1	10.1	9.86	9.62	9.72	8.88	8.88	8.97	10	9.95	10.1	9.72	9.81	9.92	10.1	10	10.2	9.83	9.77	10.1	9.76	9.63	9.7	0.0689965
Voltage-dependent anion-selective channel protein 1 OS=Homo sapiens GN=VDAC1 PE=1 SV=2	P21796	31 kDa	TRUE	8.08	8.08	8.08	7.93	7.58	7.7	8.61	8.67	8.81	6.76	6.93	6.95	8.17	8.38	8.21	7.79	7.81	7.79	7.59	7.75	7.68	7.41	7.51	7.62	0.0690156
Gelsolin OS=Homo sapiens GN=GSN PE=1 SV=1	P06396	86 kDa	TRUE	9.81	9.81	9.81	8.99	9.05	9.13	8.56	8.79	8.41	9.34	9.13	9.2	8.86	8.67	8.62	9.27	9.13	9.18	8.98	8.89	8.95	8.77	8.7	8.61	0.0691253
Tyrosine-protein kinase receptor UFO OS=Homo sapiens GN=AXL PE=1 SV=3	P30530	98 kDa	TRUE	8.03	8.03	8.03	8.13	8.1	8.23	8.81	8.65	8.76	8.4	8.21	8.22	8.64	8.63	8.82	7.9	8.08	8.02	8.51	8.35	8.57	8.28	8.15	8.41	0.0693503
Intercellular adhesion molecule 2 OS=Homo sapiens GN=ICAM2 PE=1 SV=2	P13598	31 kDa		9.07	9.07	9.07	8.91	9.03	8.97	9.38	9.53	9.54	9.15	9.12	8.93	9.18	9.11	9.15	8.76	9.09	8.95	9.19	8.88	9.12	9.34	9.39	9.23	0.0695731
Biglycan OS=Homo sapiens GN=BGN PE=1 SV=2	P21810	42 kDa	TRUE	8.75	8.75	8.75	8.9	9.03	8.96	8.83	8.97	8.92	8.91	9.2	9.15	8.82	9.03	8.98	9.02	9.15	9.06	9.18	9.44	9.21	9.05	9.23	9.09	0.0695833
Napsin-A OS=Homo sapiens GN=NAPSA PE=1 SV=1	O96009	45 kDa	TRUE	9.06	9.06	9.06	8.61	8.62	8.66	9.73	9.95	9.87	7.93	7.96	7.37	9.14	9.25	9.23	9.11	9.21	9.18	8.77	8.69	8.59	8.7	8.82	8.76	0.0696601
Cluster of Beta-galactosidase OS=Homo sapiens GN=GLB1 PE=1 SV=2 (BGAL_HUMAN)	P16278	76 kDa	TRUE	8.45	8.45	8.45	7.68	7.92	7.66	9.08	9.15	8.96	7.71	7.83	7.87	8.27	8.52	8.35	8.14	8.28	8.3	8.19	8.43	8.4	8.01	7.97	8.04	0.0696602
Cluster of Complement C1r subcomponent-like protein OS=Homo sapiens GN=C1RL PE=1 SV=2 (C1RL_HUMAN)	Q9NZP8	53 kDa	TRUE	9.66	9.66	9.66	9.76	9.86	9.83	9.88	10	10.3	9.92	10	10.1	10.1	10.3	10.2	9.81	10	9.91	9.68	9.81	9.82	9.76	9.9	9.86	0.0699347
Cluster of Alpha-enolase OS=Homo sapiens GN=ENO1 PE=1 SV=2 (ENOA_HUMAN)	P06733	47 kDa	TRUE	8.94	8.94	8.94	9.11	8.92	8.95	9.28	9.26	9.38	8.43	8.45	8.66	8.82	8.89	8.99	8.94	8.99	9.11	8.85	8.82	9.04	9.27	9.19	9.41	0.0700761
Poliovirus receptor-related protein 2 OS=Homo sapiens GN=PVRL2 PE=1 SV=1	Q92692	58 kDa		8.97	8.97	8.97	8.67	8.62	8.6	8.94	8.64	8.8	8.56	8.62	8.78	8.68	8.57	8.87	8.81	8.88	8.73	8.59	8.41	8.66	8.68	8.59	8.59	0.0701632
Major prion protein OS=Homo sapiens GN=PRNP PE=1 SV=1	P04156	28 kDa		7.96	7.96	7.96	8.11	8.01	8.03	8.6	8.76	8.76	8.09	8.25	8.07	7.93	7.88	7.9	7.28	7.56	7.3	8.51	8.72	8.72	7.9	8.16	7.88	0.0702198
Ephrin type-B receptor 4 OS=Homo sapiens GN=EPHB4 PE=1 SV=2	P54760	108 kDa	TRUE	8.4	8.4	8.4	8.31	8.36	8.22	8.35	8.46	8.34	8.65	8.54	8.55	8.65	8.49	8.3	8.36	8.28	8.45	8.03	8.22	8.14	8.42	8.65	8.36	0.0703134
N(G),N(G)-dimethylarginine dimethylaminohydrolase 2 OS=Homo sapiens GN=DDAH2 PE=1 SV=1	O95865	30 kDa		7.42	7.42	7.42	7.43	7.23	7.45	7.24	7.13	7.14	7.56	7.68	7.94	7.35	7.24	7.28	7.85	8.04	7.83	7.65	7.76	7.94	7.46	7.44	7.44	0.0705188
Latent-transforming growth factor beta-binding protein 4 OS=Homo sapiens GN=LTBP4 PE=1 SV=2	Q8N2S1	173 kDa		8.94	8.94	8.94	8.72	8.71	8.77	8.31	8.37	8.66	8.46	8.5	8.45	8.93	8.89	8.84	8.95	9.21	8.86	8.6	8.44	8.37	8.45	8.36	8.58	0.0706668
Hemopexin OS=Homo sapiens GN=HPX PE=1 SV=2	P02790	52 kDa		8.64	8.64	8.64	8.54	8.28	8.4	8.28	8.35	8.43	8.24	8.14	8.47	8.09	8.19	8.21	8.16	8.16	8.3	8.49	8.57	8.46	8.23	8.26	8.47	0.070776
6-phosphogluconolactonase OS=Homo sapiens GN=PGLS PE=1 SV=2	O95336	28 kDa	TRUE	8.39	8.39	8.39	8.11	8.11	7.89	8.26	8.15	8.16	7.76	7.91	7.94	8.42	8.51	8.65	8.76	8.53	8.56	7.44	7.76	7.6	8.3	8.32	8.36	0.0707864
Poliovirus receptor OS=Homo sapiens GN=PVR PE=1 SV=2	P15151	45 kDa		8.73	8.73	8.73	9.2	9.05	8.88	9.39	9.6	9.6	9.34	9.34	9.38	9.3	9.49	9.49	8.81	8.81	8.96	8.99	9.09	8.97	9.19	9.49	9.45	0.0711517
Programmed cell death 1 ligand 2 OS=Homo sapiens GN=PDCD1LG2 PE=1 SV=2	Q9BQ51	31 kDa		7.36	7.36	7.36	7.53	7.31	7.69	8.13	8.28	8.25	7.6	7.64	7.6	7.72	7.7	7.84	7.63	7.74	7.6	7.48	7.23	7.37	8.02	8.01	7.74	0.0712224
Secreted and transmembrane protein 1 OS=Homo sapiens GN=SECTM1 PE=1 SV=2	Q8WVN6	27 kDa		7.98	7.98	7.98	7.62	7.91	7.79	8.12	8.17	8.25	8.2	8.43	8.13	7.95	7.94	7.87	8.2	8.34	8.19	7.78	7.98	7.67	8.24	8.18	8.11	0.0716217
Vitamin K-dependent protein Z OS=Homo sapiens GN=PROZ PE=1 SV=2	P22891	45 kDa		8.88	8.88	8.88	9.57	9.47	9.46	7.41	7.46	7.16	9.53	9.74	9.69	8.51	8.65	8.75	8.99	9.01	9.18	9.46	9.53	9.62	9.04	9.04	9.2	0.0718491
Sulfhydryl oxidase 1 OS=Homo sapiens GN=QSOX1 PE=1 SV=3	O00391	83 kDa		7.66	7.66	7.66	7.91	8.16	7.88	8.22	8.37	8.22	8.01	8.38	7.96	8.54	8.5	8.29	7.95	7.91	7.92	8.05	8.11	8.06	8.13	8.25	8.19	0.0721277
Argininosuccinate synthase OS=Homo sapiens GN=ASS1 PE=1 SV=2	P00966	47 kDa	TRUE	9.28	9.28	9.28	9.26	8.93	9.23	9.13	9.3	9.46	8.84	8.89	8.88	9.05	9.33	9.23	9.09	9.04	9.29	9	8.97	9.05	9.25	9.34	9.26	0.0724436
Cluster of Gamma-glutamyltranspeptidase 1 OS=Homo sapiens GN=GGT1 PE=1 SV=2 (GGT1_HUMAN)	P19440	61 kDa	TRUE	8.36	8.36	8.36	8.56	8.78	8.69	8.59	8.55	8.27	8.93	8.9	8.85	9.12	8.94	8.93	8.68	8.75	8.67	8.96	8.77	8.79	9.07	9.11	8.81	0.0728159
Butyrophilin subfamily 2 member A1 OS=Homo sapiens GN=BTN2A1 PE=1 SV=3	Q7KYR7	60 kDa	TRUE	8.61	8.61	8.61	9.03	8.88	8.93	9.55	9.82	9.81	8.9	8.88	8.93	9.06	9.2	9.18	8.75	8.86	8.92	8.97	8.56	8.92	9	9.1	9.23	0.0732459
Beta-glucuronidase OS=Homo sapiens GN=GUSB PE=1 SV=2	P08236	75 kDa		9.19	9.19	9.19	8.68	8.43	8.36	9.24	9.12	9.31	8.22	8.06	8.34	9.08	9.1	9.19	8.57	8.29	8.54	8.81	8.87	8.94	8.29	8.35	8.41	0.0733022
Dipeptidyl peptidase 2 OS=Homo sapiens GN=DPP7 PE=1 SV=3	Q9UHL4	54 kDa		8.1	8.1	8.1	7.95	7.68	7.87	8.26	8.09	8.27	7.86	7.81	7.79	8.32	8.58	8.55	7.98	7.91	7.81	8.41	8.24	8.57	8.09	7.97	8.13	0.0733895
Guanylin OS=Homo sapiens GN=GUCA2A PE=1 SV=2	Q02747	12 kDa		9.4	9.4	9.4	8.95	9.29	9.2	9.03	9.09	9.14	9.88	10	9.73	9.23	9.27	9.2	9.07	9.1	9.24	9.41	9.14	9.21	9.11	9.33	9.26	0.0734419
Prostatic acid phosphatase OS=Homo sapiens GN=ACPP PE=1 SV=3	P15309	45 kDa		8.56	8.56	8.56	8.81	8.81	8.84	9.72	9.89	9.66	9.36	9.53	9.46	9.03	9.25	8.98	9.69	9.94	9.77	9.13	9.39	9.29	9.39	9.53	9.31	0.0734767
Secretogranin-1 OS=Homo sapiens GN=CHGB PE=1 SV=2	P05060	78 kDa		10.7	10.7	10.7	10.7	10.8	10.7	10.5	10.8	11	11.1	11.1	11	10.4	10.2	10.4	11	10.9	11	10.5	10.6	10.7	10.8	11	11	0.0736965
Poliovirus receptor-related protein 4 OS=Homo sapiens GN=PVRL4 PE=1 SV=1	Q96NY8	55 kDa		8.55	8.55	8.55	8.54	8.7	8.7	9.36	9.46	9.02	8.58	8.63	8.62	8.76	8.86	8.73	8.42	8.54	8.6	8.5	8.64	8.29	8.89	9.03	9	0.0737077
Programmed cell death 6-interacting protein OS=Homo sapiens GN=PDCD6IP PE=1 SV=1	Q8WUM4	96 kDa	TRUE	7.93	7.93	7.93	8.09	8.1	8.21	8.14	8.11	8	7.91	8.02	7.84	8.44	8.26	7.98	8.22	8.26	8.09	7.99	8.01	7.95	8.29	8.35	8.02	0.0739432
Alpha-N-acetylglucosaminidase OS=Homo sapiens GN=NAGLU PE=1 SV=2	P54802	82 kDa		8.48	8.48	8.48	7.77	7.7	7.95	8.6	8.48	8.51	8.07	7.94	8.12	8.64	8.45	8.26	8.14	7.98	7.95	8.51	8.39	8.48	8.06	7.92	8.13	0.0739457
Pigment epithelium-derived factor OS=Homo sapiens GN=SERPINF1 PE=1 SV=4	P36955	46 kDa	TRUE	9.61	9.61	9.61	8.82	8.91	9.17	9.58	9.51	9.43	9.23	8.95	8.92	8.89	8.94	8.68	9.18	9.15	9.07	9.04	8.95	9.03	9.23	9.09	9.17	0.0739669
Carboxypeptidase Q OS=Homo sapiens GN=CPQ PE=1 SV=1	Q9Y646	52 kDa		8.35	8.35	8.35	7.82	7.76	7.61	8.64	8.66	8.46	7.41	7.3	7.57	8.25	8.37	8.34	8.2	8.26	8.18	8.12	8.02	8.24	7.5	7.87	7.71	0.0741455
Desmocollin-2 OS=Homo sapiens GN=DSC2 PE=1 SV=1	Q02487	100 kDa		8.35	8.35	8.35	8.32	7.96	7.99	7.95	7.99	8.05	8.06	8.23	8.29	8.28	8.43	8.56	8.27	8.33	8.25	8.26	8.1	8.36	8.52	8.64	8.66	0.0752692
Cluster of Ig kappa chain V-II region TEW OS=Homo sapiens PE=1 SV=1 (KV204_HUMAN)	P01617	12 kDa	TRUE	8.63	8.63	8.63	8.36	8.48	8.36	7.23	7.61	7.35	7.92	8.26	8.31	8.13	8.12	8.01	8.64	8.47	8.66	8.62	8.63	8.56	8.22	8.29	8.12	0.0754495
Beta-2-microglobulin OS=Homo sapiens GN=B2M PE=1 SV=1	P61769	14 kDa		10.7	10.7	10.7	11.4	11.7	11.5	10.7	10.8	10.7	10.5	10.6	10.7	10.4	10.4	10.6	10.5	10.5	10.7	11.2	11.3	11.1	10.2	10.4	10.4	0.0754534
Phosphoglycerate kinase 1 OS=Homo sapiens GN=PGK1 PE=1 SV=3	P00558	45 kDa		8.38	8.38	8.38	8.65	8.43	8.36	8.75	8.91	8.7	7.77	7.71	7.89	8.39	8.29	8.53	8.3	8.39	8.25	8.36	8.2	8.26	8.79	9.01	8.79	0.0755139
Glyceraldehyde-3-phosphate dehydrogenase OS=Homo sapiens GN=GAPDH PE=1 SV=3	P04406	36 kDa		8.81	8.81	8.81	9.25	9.07	9.17	9.61	9.47	9.45	8.26	8.21	8.04	9.23	8.95	9.06	9.01	8.82	8.85	8.77	8.76	8.64	9.27	8.97	9.07	0.0756599
Reticulon-4 receptor-like 2 OS=Homo sapiens GN=RTN4RL2 PE=1 SV=1	Q86UN3	46 kDa		8.13	8.13	8.13	8.13	8.32	8.33	8.72	8.67	8.7	8.18	8.28	8.16	8.68	8.54	8.6	8.43	8.2	8.28	8.55	8.52	8.23	8.14	8.47	8.55	0.0760058
Ly-6/neurotoxin-like protein 1 OS=Homo sapiens GN=LYNX1 PE=1 SV=3	Q9BZG9	14 kDa		9.3	9.3	9.3	8.6	8.62	8.64	8.71	8.82	8.9	8.69	8.41	8.45	8.9	9.08	9.09	9.34	9.26	9.28	8.33	8.15	8.46	8.28	7.94	7.95	0.0763564
Urokinase-type plasminogen activator OS=Homo sapiens GN=PLAU PE=1 SV=2	P00749	49 kDa		8.72	8.72	8.72	8.65	8.92	8.88	9.45	9.45	9.18	8.85	8.81	8.85	8.76	8.91	8.79	8.82	8.6	8.64	9.06	9.18	8.88	8.8	8.89	8.67	0.0766618
Attractin OS=Homo sapiens GN=ATRN PE=1 SV=2	O75882	159 kDa	TRUE	8.29	8.29	8.29	8.72	8.36	8.28	8.65	8.83	8.9	8.5	8.55	8.58	8.47	8.63	8.64	8.47	8.6	8.64	8.33	8.53	8.6	8.73	8.8	8.82	0.0767243
Cell surface glycoprotein MUC18 OS=Homo sapiens GN=MCAM PE=1 SV=2	P43121	72 kDa		8.58	8.58	8.58	8.51	8.68	8.73	8.63	8.4	8.64	8.86	8.71	8.68	8.74	8.72	8.65	8.74	8.68	8.59	8.66	8.62	8.4	9.37	9.21	9.01	0.0772415
Lumican OS=Homo sapiens GN=LUM PE=1 SV=2	P51884	38 kDa		9.11	9.11	9.11	8.39	8.68	8.45	7.88	8.26	8.21	8.4	8.45	8.4	8.02	8.17	8.14	8.45	8.41	8.23	8.24	8.13	8.32	8.08	8.24	8.03	0.0775215
Thyroxine-binding globulin OS=Homo sapiens GN=SERPINA7 PE=1 SV=2	P05543	46 kDa		9.73	9.73	9.73	8.87	8.97	8.88	8.39	8.52	8.74	9.15	9.08	8.94	9.22	9.49	9.22	9.77	9.71	9.67	8.45	8.73	8.65	8.52	8.44	8.62	0.0775448
Protein YIPF3 OS=Homo sapiens GN=YIPF3 PE=1 SV=1	Q9GZM5	38 kDa		9.19	9.19	9.19	9.54	9.54	9.53	10.2	10.4	10.4	9.45	9.34	9.51	9.33	9.39	9.43	8.77	7.85	8.13	9.97	9.99	10	8.79	8.73	8.77	0.0782885
Ephrin-B1 OS=Homo sapiens GN=EFNB1 PE=1 SV=1	P98172	38 kDa		9.18	9.18	9.18	9.01	8.94	8.63	8.86	8.75	9	8.94	8.83	8.86	9.05	8.96	9	9.15	9	9.23	8.94	8.78	8.99	8.87	9.09	9.16	0.0785747
Uteroglobin OS=Homo sapiens GN=SCGB1A1 PE=1 SV=1	P11684	10 kDa		11.9	11.9	11.9	10.3	10.4	10.3	8.7	8.94	8.57	10.8	11	10.8	10.2	10.1	10.2	10.3	10.4	10.2	9.6	9.72	9.59	9.35	9.68	9.35	0.0786821
Heat shock protein beta-1 OS=Homo sapiens GN=HSPB1 PE=1 SV=2	P04792	23 kDa		7.27	7.27	7.27	9.19	9.18	9.08	7.94	7.84	8.16	7.07	7.17	6.78	7.97	8.12	8.08	7.57	7.46	7.6	7.34	7.3	7.42	7.8	7.73	7.48	0.0789293
Prothrombin OS=Homo sapiens GN=F2 PE=1 SV=2	P00734	70 kDa		8.74	8.74	8.74	9.08	9.02	8.98	7.23	7.07	7.54	8.99	9.13	9.09	8.15	8.38	8.46	8.47	8.74	8.62	9.2	9.3	9.38	9.24	9.32	9.34	0.0791572
Pro-cathepsin H OS=Homo sapiens GN=CTSH PE=1 SV=4	P09668	37 kDa		9.77	9.77	9.77	9.13	9.35	9.15	9.62	9.77	9.55	8.65	8.98	8.51	9.48	9.4	9.46	9.46	9.69	9.45	9.43	9.31	9.41	9.34	9.28	9.42	0.0792563
Cell adhesion molecule 1 OS=Homo sapiens GN=CADM1 PE=1 SV=2	Q9BY67	49 kDa		8.67	8.67	8.67	8.64	8.38	8.74	8.86	8.75	8.86	8.63	8.37	8.61	8.73	8.63	8.72	8.45	8.36	8.32	8.9	8.65	8.81	8.91	8.57	8.81	0.0792956
G-protein coupled receptor family C group 5 member C OS=Homo sapiens GN=GPRC5C PE=1 SV=2	Q9NQ84	48 kDa		8.29	8.29	8.29	8.75	8.66	8.62	8.13	8.01	8.13	7.86	8.24	8.26	8.47	8.52	8.79	8.33	8.15	8.23	8.58	8.69	8.77	8.73	8.55	8.64	0.0794402
Protocadherin gamma-C3 OS=Homo sapiens GN=PCDHGC3 PE=1 SV=1	Q9UN70	101 kDa		7.51	7.51	7.51	7.77	7.9	7.85	8.37	8.28	8.03	7.91	7.68	7.85	8.24	8.12	8.31	7.6	7.71	7.72	8.13	7.77	7.87	7.64	7.67	7.82	0.0794898
Plasma serine protease inhibitor OS=Homo sapiens GN=SERPINA5 PE=1 SV=3	P05154	46 kDa		8.37	8.37	8.37	8.6	8.74	8.65	9.1	9.1	8.98	8.44	8.37	8.07	8.9	8.9	8.64	8.56	8.86	8.7	8.82	8.81	8.7	9.15	9.14	8.94	0.0798223
Laminin subunit gamma-1 OS=Homo sapiens GN=LAMC1 PE=1 SV=3	P11047	178 kDa		7.92	7.92	7.92	8.1	7.88	7.78	8.56	8.58	8.49	7.88	8.05	7.83	8.08	8.36	8.34	7.91	8.03	7.78	7.9	7.99	8.08	8.01	8.23	8.14	0.0798469
Sushi domain-containing protein 2 OS=Homo sapiens GN=SUSD2 PE=1 SV=1	Q9UGT4	90 kDa	TRUE	8.01	8.01	8.01	8.05	8.09	8.11	8.55	8.65	8.79	8.55	8.52	8.32	8.41	8.14	8.36	7.92	7.74	7.75	8.28	8.15	8.36	8.3	7.98	7.99	0.0801746
Alcohol dehydrogenase [NADP(+)] OS=Homo sapiens GN=AKR1A1 PE=1 SV=3	P14550	37 kDa		7.97	7.97	7.97	8.08	7.72	7.9	8.16	7.98	8.22	7.6	7.61	7.73	8.09	7.87	7.82	8.03	8.07	7.93	7.65	7.6	7.68	8.19	8	8.36	0.0805233
Signal-regulatory protein beta-1 OS=Homo sapiens GN=SIRPB1 PE=1 SV=5	O00241	43 kDa	TRUE	8.99	8.99	8.99	8.82	8.5	8.46	8.72	8.77	8.69	8.55	8.7	8.84	8.93	8.81	8.75	9.1	9.18	9.34	8.57	8.5	8.63	8.42	8.44	8.68	0.0810872
Complement factor I OS=Homo sapiens GN=CFI PE=1 SV=2	P05156	66 kDa		9.12	9.12	9.12	9.43	9.19	9.73	10.1	9.97	9.94	9.42	9.4	9.36	9.61	9.63	9.65	9.54	9.48	9.36	9.75	9.32	9.48	9.66	9.8	9.61	0.0811952
Phosphoinositide-3-kinase-interacting protein 1 OS=Homo sapiens GN=PIK3IP1 PE=1 SV=2	Q96FE7	28 kDa		8.82	8.82	8.82	9.27	9.4	9.14	9.53	9.83	9.7	9.26	9.55	9.29	9	9.3	9.14	9.35	9.45	9.34	9.13	9.29	9.18	9.39	9.55	9.52	0.081338
Lysosomal Pro-X carboxypeptidase OS=Homo sapiens GN=PRCP PE=1 SV=1	P42785	56 kDa		8.8	8.8	8.8	8.24	8.26	8.44	8.77	8.93	8.72	8.37	8.19	7.98	8.84	8.74	8.61	8.33	8.44	8.28	8.59	8.38	8.61	8.28	8.45	8.37	0.0815728
Neural cell adhesion molecule 1 OS=Homo sapiens GN=NCAM1 PE=1 SV=3	P13591	95 kDa		8.37	8.37	8.37	7.84	7.56	7.72	8.47	8.4	8.47	8.02	8	8.04	8.48	8.29	8.24	7.89	7.8	8.15	8.4	8.16	7.97	8.2	8.01	8.06	0.0823063
Peroxiredoxin-1 OS=Homo sapiens GN=PRDX1 PE=1 SV=1	Q06830	22 kDa		8.18	8.18	8.18	8.33	8.27	8.57	8.69	8.96	8.7	7.62	7.94	7.9	8.06	8.22	8.18	8.22	8.21	8.15	8.15	7.88	8.05	8.34	8.45	8.27	0.0826025
Endothelial protein C receptor OS=Homo sapiens GN=PROCR PE=1 SV=1	Q9UNN8	27 kDa		7.28	7.28	7.28	7.38	7.63	7.43	7.93	8.16	7.9	7.7	7.72	7.53	7.8	8.09	7.88	7.54	7.53	7.38	7.81	7.95	8.02	8.13	8.33	8.18	0.0826799
Contactin-1 OS=Homo sapiens GN=CNTN1 PE=1 SV=1	Q12860	113 kDa		7.72	7.72	7.72	7.86	7.82	7.81	8.01	8.43	8.08	8	7.96	8.12	7.91	7.95	7.81	7.57	7.83	7.66	7.76	7.41	7.51	7.86	7.95	7.74	0.0829677
Cluster of Ig kappa chain V-III region WOL OS=Homo sapiens PE=1 SV=1 (KV305_HUMAN)	P01623	12 kDa	TRUE	9.05	8.96	8.9	8.16	8.56	8.36	7.5	7.34	7.62	8.89	8.92	8.96	8.52	8.38	8.63	8.83	8.87	8.92	8.26	8.26	8.55	8.39	8.42	8.18	0.0835501
Charged multivesicular body protein 1b OS=Homo sapiens GN=CHMP1B PE=1 SV=1	Q7LBR1	22 kDa		9.05	9.05	9.05	9.33	9.28	9.35	9.19	9.35	9.37	9.28	9.58	9.57	9.56	9.9	9.47	9.23	9.52	9.34	9.38	9.26	9.35	9.13	9.19	9.33	0.083658
45 kDa calcium-binding protein OS=Homo sapiens GN=SDF4 PE=1 SV=1	Q9BRK5	42 kDa	TRUE	8.49	8.49	8.49	8.34	8.48	8.44	8.73	8.73	8.52	8.28	8.28	8.19	8.61	8.79	8.36	8.72	8.96	8.7	8.46	8.21	8.39	8.75	8.72	8.53	0.0837092
Cystatin-M OS=Homo sapiens GN=CST6 PE=1 SV=1	Q15828	17 kDa	TRUE	10	10	10	10.2	10.1	10.4	9.85	9.82	9.86	10.7	10.3	10.4	9.71	9.3	9.49	9.9	9.73	9.68	9.79	9.75	9.82	9.68	9.59	9.48	0.0839275
Carboxymethylenebutenolidase homolog OS=Homo sapiens GN=CMBL PE=1 SV=1	Q96DG6	28 kDa		8.58	8.58	8.58	8.87	8.7	8.54	8.49	8.38	8.54	8.32	8.5	8.38	8.32	8.59	8.59	8.28	8.61	8.57	8.29	8.34	8.35	8.85	8.74	9.04	0.084008
Protein FAM3C OS=Homo sapiens GN=FAM3C PE=1 SV=1	Q92520	25 kDa		7.75	7.75	7.75	7.84	7.95	7.51	7.78	7.95	7.87	7.59	7.68	7.76	7.6	7.53	7.72	7.3	7.62	7.36	7.63	7.78	7.77	7.69	7.7	7.88	0.0844814
Galectin-3-binding protein OS=Homo sapiens GN=LGALS3BP PE=1 SV=1	Q08380	65 kDa	TRUE	8.84	8.84	8.84	8.82	8.85	8.71	9.66	9.98	9.73	8.79	8.98	8.59	9.04	9.22	9.06	9.17	9.23	9	9.12	9.32	9.15	8.99	9.15	9.02	0.0844815
Cluster of Maltase-glucoamylase, intestinal OS=Homo sapiens GN=MGAM PE=1 SV=5 (MGA_HUMAN)	O43451	210 kDa	TRUE	8.57	8.57	8.57	8.32	8.26	8.09	8.73	8.79	8.89	7.58	7.86	7.92	8.44	8.71	8.79	7.83	7.94	7.93	8.18	8.07	8.4	8.3	8.43	8.43	0.0847767
Macrophage colony-stimulating factor 1 OS=Homo sapiens GN=CSF1 PE=1 SV=2	P09603	60 kDa	TRUE	7.54	7.54	7.54	7.16	7.22	7.47	7.58	7.78	7.61	7.43	7.29	7.76	7.52	7.65	7.38	7.83	7.64	7.8	7.29	7.34	7.34	7.63	7.54	7.5	0.0848469
Proactivator polypeptide OS=Homo sapiens GN=PSAP PE=1 SV=2	P07602	58 kDa		9.44	9.44	9.44	9.02	8.95	8.81	9.46	9.79	9.86	8.46	8.32	8.52	8.99	9.06	9.2	8.99	9.12	9.24	8.78	8.98	8.98	8.52	8.61	8.72	0.0849287
Phosphatidylethanolamine-binding protein 1 OS=Homo sapiens GN=PEBP1 PE=1 SV=3	P30086	21 kDa	TRUE	8.27	8.27	8.27	8.22	8.04	8.22	9.12	9.01	9.08	8.05	7.71	8.02	8.29	8.03	8.26	8.42	8.26	8.24	8.01	8.09	8.38	8.65	8.49	8.63	0.0854075
Lysosomal protective protein OS=Homo sapiens GN=CTSA PE=1 SV=2	P10619	54 kDa		9.72	9.72	9.72	8.91	9.03	8.9	10.2	10.5	10.1	8.26	8.3	8.12	9.13	9.26	9.15	9.68	9.84	9.64	9.03	9.37	9.22	9.08	9.34	9.16	0.0854429
Trefoil factor 2 OS=Homo sapiens GN=TFF2 PE=1 SV=2	Q03403	14 kDa		8.26	8.26	8.26	8.88	8.71	8.79	8.78	8.96	8.86	8.48	8.67	8.71	8.71	8.99	8.84	8.6	8.89	8.6	8.36	8.59	8.41	9.34	9.6	9.45	0.0854788
WAP four-disulfide core domain protein 2 OS=Homo sapiens GN=WFDC2 PE=1 SV=2	Q14508	13 kDa		8.46	8.46	8.46	9.13	9.2	8.94	9.61	9.78	9.74	8.99	9.37	9.27	8.59	8.83	8.84	8.64	8.87	8.65	9.15	9.25	9.24	9.07	9.32	9.28	0.085772
Complement component C7 OS=Homo sapiens GN=C7 PE=1 SV=2	P10643	94 kDa		8.67	8.67	8.67	9.02	9.28	9.29	9.86	9.97	10.1	8.59	8.81	8.46	9.12	9.18	9.1	8.68	8.97	9.09	9.14	9.22	9.12	9.31	9.12	9.35	0.0859124
Retinol-binding protein 4 OS=Homo sapiens GN=RBP4 PE=1 SV=3	P02753	23 kDa	TRUE	9.03	9.03	9.03	9.01	9.26	8.9	8.79	8.78	8.6	8.57	8.86	8.59	8.98	9.22	9.06	8.9	8.9	8.82	8.86	9.01	8.84	8.46	8.74	8.69	0.0860169
Beta-microseminoprotein OS=Homo sapiens GN=MSMB PE=1 SV=1	P08118	13 kDa		8.5	8.5	8.5	8.49	8.72	8.57	7.96	8.01	8.17	9.44	9.66	9.57	8.86	8.89	8.61	9.99	10.2	9.85	9.25	9.32	9.29	8.14	8.29	7.95	0.0861548
Ig heavy chain V-III region GAL OS=Homo sapiens PE=1 SV=1	P01781	13 kDa	TRUE	8.19	8.19	8.19	7.83	8.12	7.99	7.67	7.61	7.42	7.51	7.76	7.69	7.91	7.94	7.77	8.74	8.84	8.58	7.7	7.9	7.66	8	7.93	7.76	0.0861718
Trefoil factor 1 OS=Homo sapiens GN=TFF1 PE=1 SV=1	P04155	9 kDa		9.79	9.79	9.79	10.3	10.4	10.4	9.54	9.75	9.42	9.01	9.28	9.26	10.2	10.1	9.81	11	10.9	10.7	8.95	9.04	8.98	10.5	10.5	10.3	0.0868221
Aspartate aminotransferase, cytoplasmic OS=Homo sapiens GN=GOT1 PE=1 SV=3	P17174	46 kDa	TRUE	7.91	7.91	7.91	8.35	8.38	8.29	8.45	8.47	8.24	7.97	7.79	8.32	8.66	8.44	8.75	8.4	8.03	8.45	7.95	7.97	7.91	8.28	8.33	8.28	0.087077
Cluster of Haptoglobin OS=Homo sapiens GN=HP PE=1 SV=1 (HPT_HUMAN)	P00738	45 kDa	TRUE	10.1	10.1	10.1	9	8.95	9.08	8.69	8.46	8.68	7.7	7.57	7.79	7.57	7.46	7.6	9.27	9.27	9.38	8.44	8.2	8.47	7.83	7.21	7.58	0.0877924
Ribonuclease T2 OS=Homo sapiens GN=RNASET2 PE=1 SV=2	O00584	29 kDa		9.77	9.77	9.77	8.97	8.66	8.74	9.04	8.76	8.69	8.21	8.13	7.94	8.68	8.68	8.58	9.07	8.8	9.06	9.42	9.2	9.3	8.54	8.42	8.59	0.0884173
Peptidyl-prolyl cis-trans isomerase C OS=Homo sapiens GN=PPIC PE=1 SV=1	P45877	23 kDa	TRUE	7.4	7.4	7.4	7.15	6.95	7.06	7.53	7.87	7.77	7.09	7.22	6.98	7.4	7.56	7.24	7.55	7.7	7.38	7.3	7.33	7.12	7.65	7.54	7.51	0.0886627
Collagen alpha-2(IV) chain OS=Homo sapiens GN=COL4A2 PE=1 SV=4	P08572	168 kDa		8.03	8.03	8.03	8.25	8.2	8.08	8.49	8.24	8.59	8.23	8.42	8.01	8.53	8.54	8.36	8.17	8.21	8.07	8.24	7.96	8.22	8.24	8.09	8.03	0.0887967
Mannan-binding lectin serine protease 2 OS=Homo sapiens GN=MASP2 PE=1 SV=4	O00187	76 kDa		9.27	9.27	9.27	9.03	8.95	8.73	8.39	8.37	8.62	9.93	9.92	9.97	8.85	9.05	9.21	9.03	9.14	9.29	9.39	9.47	9.68	9.18	9.24	9.4	0.0890007
Annexin A11 OS=Homo sapiens GN=ANXA11 PE=1 SV=1	P50995	54 kDa	TRUE	7.4	7.4	7.4	7.61	7.56	7.31	7.87	8.19	8.19	7.41	7.48	7.52	7.94	7.83	8.17	8.04	7.72	7.9	7.62	7.67	7.7	7.55	7.82	7.68	0.0890866
Cadherin-2 OS=Homo sapiens GN=CDH2 PE=1 SV=4	P19022	100 kDa		7.37	7.37	7.37	7.28	7.31	7.49	8.67	8.58	8.77	7.76	8.06	8	7.83	7.91	7.73	7.37	7.67	7.37	7.48	7.81	7.58	8.17	8.1	7.98	0.0892638
Granulins OS=Homo sapiens GN=GRN PE=1 SV=2	P28799	64 kDa		8.6	8.6	8.6	8.09	8.49	8.38	9.08	8.87	8.89	8.3	8.52	8.49	8.71	8.8	8.95	8.4	8.45	8.5	8.81	9.09	8.91	7.93	7.97	8.21	0.0897533
Dihydrolipoyllysine-residue succinyltransferase component of 2-oxoglutarate dehydrogenase complex, mitochondrial OS=Homo sapiens GN=DLST PE=1 SV=4	P36957	49 kDa		8.67	8.67	8.67	8.69	9	8.48	9.51	9.43	9.39	9.25	9.12	8.89	8.82	9.13	9.16	9.31	9.41	9.22	8.48	8.53	8.64	8.98	8.89	8.96	0.0901874
Protein delta homolog 1 OS=Homo sapiens GN=DLK1 PE=1 SV=3	P80370	41 kDa		8.13	8.13	8.13	8.79	8.64	9.01	8.98	8.77	9.03	9.02	8.84	8.88	8.35	8.47	8.27	8.43	8.1	8.25	8.36	8.65	8.59	8.99	8.84	8.97	0.0905564
CD177 antigen OS=Homo sapiens GN=CD177 PE=1 SV=2	Q8N6Q3	46 kDa		8.26	8.26	8.26	8.71	8.61	8.53	9.57	9.71	9.67	8.62	8.95	8.9	9.29	9.41	9.36	8.81	8.97	8.99	8.9	8.83	8.37	8.75	9.02	8.77	0.0906799
IST1 homolog OS=Homo sapiens GN=IST1 PE=1 SV=1	P53990	40 kDa	TRUE	8.74	8.74	8.74	8.83	8.88	9.11	9.21	9.03	8.97	8.94	8.65	8.66	9.04	9.29	8.98	9.15	9.04	8.91	8.79	8.81	8.7	9.32	9.23	9.08	0.0906905
Biotinidase OS=Homo sapiens GN=BTD PE=1 SV=2	P43251	61 kDa		8.63	8.63	8.63	8.69	8.15	8.26	8.07	8.13	7.9	8.56	8.42	8.56	8.22	8.06	8.13	8.43	8.06	8.47	8.37	8.31	8.26	8.1	8.24	8.14	0.0908443
Olfactomedin-4 OS=Homo sapiens GN=OLFM4 PE=1 SV=1	Q6UX06	57 kDa		7.86	7.86	7.86	8.03	8.05	8.36	7.95	7.73	7.91	8.31	8.19	8.34	8.23	8.19	8.35	8.43	8.47	8.55	7.88	7.9	8.14	8.16	7.69	7.86	0.0911689
Neuronal growth regulator 1 OS=Homo sapiens GN=NEGR1 PE=1 SV=3	Q7Z3B1	39 kDa	TRUE	7.84	7.84	7.84	7.74	7.8	7.87	8.47	8.54	7.98	7.9	7.86	7.8	8.09	8.34	7.95	7.75	8.01	7.78	7.96	7.95	7.71	7.94	7.98	7.9	0.0915847
Vesicular integral-membrane protein VIP36 OS=Homo sapiens GN=LMAN2 PE=1 SV=1	Q12907	40 kDa		8.45	8.45	8.45	8.35	8.33	8.13	8.03	8.24	8.29	8.5	8.56	8.83	8.45	8.64	8.57	8.29	8.56	8.52	8.46	8.64	8.62	8.18	8.43	8.5	0.0921673
Thrombospondin-1 OS=Homo sapiens GN=THBS1 PE=1 SV=2	P07996	129 kDa		8.07	8.07	8.07	8.19	8.32	8.11	8.03	8.4	8.19	8.11	8.11	8.05	8.5	8.49	8.3	8.15	8.37	8.05	8.59	8.37	8.33	8.09	8.42	8.44	0.0927165
Cluster of Ig heavy chain V-III region BRO OS=Homo sapiens PE=1 SV=1 (HV305_HUMAN)	P01766	13 kDa	TRUE	7.25	7.17	7.4	7.47	7.21	7.45	7.61	7.18	7.25	7.81	7.71	7.5	7.82	8	7.75	7.66	7.7	7.61	7.62	7.39	7.62	7.62	7.55	7.42	0.0931101
Hemoglobin subunit alpha OS=Homo sapiens GN=HBA1 PE=1 SV=2	P69905	15 kDa	TRUE	8.13	8.13	8.13	10.7	10.6	10.8	10.4	10.5	10.8	8.55	8.26	8.49	8.68	8.45	8.79	9.19	8.95	9.11	9.04	8.71	8.97	8.33	8.29	8.34	0.0938666
Cathepsin D OS=Homo sapiens GN=CTSD PE=1 SV=1	P07339	45 kDa		8.38	8.38	8.38	8.82	8.71	8.56	9.24	9.43	9.46	7.98	8.05	8.33	8.69	8.83	8.81	8.45	8.45	8.76	9.04	8.91	9.18	9.03	9.01	9.23	0.0946141
Protein AMBP OS=Homo sapiens GN=AMBP PE=1 SV=1	P02760	39 kDa		9.75	9.75	9.75	9.01	9.02	9.24	8.59	8.35	8.23	9.9	9.73	9.65	8.96	8.77	8.67	9.61	9.43	9.48	9.57	9.32	9.19	8.97	8.91	8.83	0.0949479
Fructose-1,6-bisphosphatase 1 OS=Homo sapiens GN=FBP1 PE=1 SV=5	P09467	37 kDa	TRUE	8.01	8.01	8.01	8.21	8.02	7.98	9	8.52	8.56	8.05	7.84	7.88	8.27	8.3	8.27	7.93	7.98	7.7	8.07	8.17	8.15	7.73	8.21	8.06	0.0960382
Multimerin-1 OS=Homo sapiens GN=MMRN1 PE=1 SV=3	Q13201	138 kDa		9.41	9.41	9.41	9.11	8.97	9.41	9.63	9.71	9.63	9.58	9.27	9.49	9.35	9.42	9.27	9.8	9.78	9.73	9.48	9.24	8.92	9.48	9.16	9.36	0.096859
SLAM family member 5 OS=Homo sapiens GN=CD84 PE=1 SV=1	Q9UIB8	39 kDa		7.59	7.59	7.59	7.37	7.3	7.22	7.8	8.28	8.09	7.54	7.04	7.38	7.83	7.92	8.11	7.63	7.53	7.72	7.43	7.63	7.42	7.56	7.44	7.5	0.0969927
Non-secretory ribonuclease OS=Homo sapiens GN=RNASE2 PE=1 SV=2	P10153	18 kDa		8.91	8.91	8.91	8.59	8.46	8.34	9.35	9.32	9.31	8.45	8.64	8.91	9.19	9.17	9.32	8.32	8.39	8.52	8.7	8.88	8.98	8.68	8.94	9.23	0.0970129
Cluster of Actin, cytoplasmic 1 OS=Homo sapiens GN=ACTB PE=1 SV=1 (ACTB_HUMAN)	P60709	42 kDa	TRUE	8.26	8.62	8.53	8.65	8.85	8.9	8.59	8.81	8.67	7.82	8.2	8.04	8.35	8.46	8.23	8.34	8.67	8.5	8.41	8.57	8.35	8.49	8.75	8.79	0.0973194
Di-N-acetylchitobiase OS=Homo sapiens GN=CTBS PE=1 SV=1	Q01459	44 kDa		8.41	8.41	8.41	8.11	7.87	7.94	8.27	8.54	8.58	7.94	7.82	8.03	8.08	7.94	7.94	8.09	8.48	8.46	8.16	8.25	7.99	7.7	7.95	8.05	0.0980389
ADAMTS-like protein 4 OS=Homo sapiens GN=ADAMTSL4 PE=1 SV=2	Q6UY14	117 kDa		8.09	8.09	8.09	8.16	8.23	8.41	8.61	8.41	8.71	8.95	9.12	8.9	8.7	8.3	8.21	8.37	8.36	8.19	8.23	8.14	8.17	8.5	8.23	8.58	0.098261
Collagen alpha-1(XVIII) chain OS=Homo sapiens GN=COL18A1 PE=1 SV=5	P39060	178 kDa		8.07	8.07	8.07	7.86	8.02	8.21	8.28	8.12	8.29	8.18	8.16	7.83	7.83	8.02	8.03	8.5	8.38	8.21	8.16	7.72	7.94	7.98	7.95	8.07	0.0984686
Protocadherin-1 OS=Homo sapiens GN=PCDH1 PE=1 SV=2	Q08174	115 kDa		8.21	8.21	8.21	8.05	8.11	8.1	7.92	8.31	8.41	8.51	8.28	8.48	8.3	8.41	8.7	8.4	8.14	8.19	7.89	8.3	8.34	8.33	8.32	8.32	0.0985375
Annexin A5 OS=Homo sapiens GN=ANXA5 PE=1 SV=2	P08758	36 kDa		7.34	7.34	7.34	7.38	6.98	6.95	7.59	7.44	7.43	7.16	7	7.1	7.22	7.38	7.34	7.1	7.15	7.21	6.81	7.54	7.22	7.42	7.52	7.58	0.098689
Peptidase inhibitor 15 OS=Homo sapiens GN=PI15 PE=1 SV=1	O43692	29 kDa		9.01	9.01	9.01	9.31	9.63	9.53	10.1	9.88	10	8.76	9.04	8.96	9.24	9.3	8.86	9.42	8.84	9.17	9.18	9.18	9.28	9.09	9.07	9.1	0.0987643
Collagen alpha-1(XV) chain OS=Homo sapiens GN=COL15A1 PE=1 SV=2	P39059	142 kDa	TRUE	8.37	8.37	8.37	8.37	8.25	8.16	8.76	9.14	9.02	8.36	8.53	8.52	8.84	9.06	9.07	8.37	8.63	8.69	8.05	8.18	8.31	8.06	8.38	8.42	0.0989388
SH3 domain-binding glutamic acid-rich-like protein 3 OS=Homo sapiens GN=SH3BGRL3 PE=1 SV=1	Q9H299	10 kDa		9.74	9.74	9.74	8.85	8.63	8.71	8.25	8.21	7.76	8.84	8.65	8.89	8.45	8.3	8.28	8.84	8.86	9.01	9.2	9.03	8.8	8.36	8.23	8.47	0.0989493
NHL repeat-containing protein 3 OS=Homo sapiens GN=NHLRC3 PE=2 SV=1	Q5JS37	38 kDa		9.57	9.57	9.57	8.6	8.56	8.87	9.76	10.2	9.96	8.52	8.9	8.55	9.48	9.36	9.22	9.29	9.48	9.35	9.36	9.25	9.2	8.73	8.85	8.71	0.0991164
E3 ubiquitin-protein ligase RNF149 OS=Homo sapiens GN=RNF149 PE=2 SV=2	Q8NC42	43 kDa		6.98	6.98	6.98	7.5	7.52	7.54	7.72	7.8	7.86	7.68	7.29	7.9	7.72	7.44	7.83	7.65	7.43	7.58	6.9	6.91	7.1	7.52	7.56	7.86	0.0991478
Epididymal secretory protein E1 OS=Homo sapiens GN=NPC2 PE=1 SV=1	P61916	17 kDa		9.63	9.63	9.63	9.71	9.8	9.69	10.3	10.5	10.1	9.69	9.89	9.37	9.52	9.67	9.71	9.69	9.99	9.49	9.82	9.7	9.68	9.76	9.89	9.8	0.10019
Afamin OS=Homo sapiens GN=AFM PE=1 SV=1	P43652	69 kDa		9.86	9.86	9.86	9.79	9.57	9.52	9.49	9.84	9.55	9.23	9.09	9.36	9.53	9.55	9.6	9.73	10.2	9.82	9.43	9.2	9.41	9.52	9.72	9.75	0.100565
Prolactin-inducible protein OS=Homo sapiens GN=PIP PE=1 SV=1	P12273	17 kDa		7.52	7.52	7.52	7.62	7.87	7.81	7.66	7.85	7.53	8.06	8.29	8.08	7.23	7.68	7.55	8.66	8.62	8.5	7.93	8.18	7.83	8.47	8.67	8.52	0.100625
Glutaminyl-peptide cyclotransferase OS=Homo sapiens GN=QPCT PE=1 SV=1	Q16769	41 kDa		8.95	8.95	8.95	8.89	8.48	9.04	9.31	9.12	9.29	8.58	8.55	8.67	9.42	9.13	9.49	8.72	8.48	8.61	9.15	8.75	8.96	9.5	9.53	9.39	0.100732
Cystatin-C OS=Homo sapiens GN=CST3 PE=1 SV=1	P01034	16 kDa		8.44	8.44	8.44	8.48	8.35	8.61	9.11	9	9.16	8.06	8.01	8.19	8.86	8.35	8.73	8.18	8.14	8.18	8.69	8.56	8.94	8.32	7.92	8.39	0.100863
Lactotransferrin OS=Homo sapiens GN=LTF PE=1 SV=6	P02788	78 kDa	TRUE	8.35	8.35	8.35	8.74	8.63	8.74	7.62	8.33	7.57	7.87	7.74	7.77	7.94	7.97	8.03	8.62	8.82	8.81	7.71	7.77	7.56	8.64	8.97	8.94	0.101305
Basigin OS=Homo sapiens GN=BSG PE=1 SV=2	P35613	42 kDa		8.43	8.43	8.43	8.16	8.17	8.08	8.64	8.5	8.26	8.8	8.42	8.56	8.44	8.13	8.45	8.65	8.4	8.59	8.6	8.42	8.2	8.36	8.51	8.53	0.101462
ICOS ligand OS=Homo sapiens GN=ICOSLG PE=1 SV=2	O75144	33 kDa	TRUE	7.37	7.37	7.37	7.63	7.76	7.98	7.64	7.69	7.59	7.69	7.84	7.97	7.57	7.83	8.04	7.45	7.13	7.64	7.92	7.88	7.75	8.09	7.93	7.93	0.102394
Lymphocyte function-associated antigen 3 OS=Homo sapiens GN=CD58 PE=1 SV=1	P19256	28 kDa	TRUE	8.39	8.39	8.39	8.23	8.53	8.31	9.04	8.78	9.3	8.48	8.34	8.43	8.75	8.38	8.85	8.66	8.44	8.49	8.53	8.61	8.72	8.64	8.55	8.75	0.102788
Mesothelin OS=Homo sapiens GN=MSLN PE=1 SV=2	Q13421	69 kDa		9.47	9.47	9.47	8.32	8.84	8.86	8.3	8.51	8.32	9.07	9.06	8.61	8.06	8.26	8.05	8.87	8.83	8.8	8.6	8.7	8.48	8.58	8.65	8.41	0.102875
Amiloride-sensitive amine oxidase [copper-containing] OS=Homo sapiens GN=ABP1 PE=1 SV=4	P19801	85 kDa		7.75	7.75	7.75	8.03	7.92	7.95	7.99	8.41	8.22	7.68	7.87	8.14	8.24	8.23	8.67	7.92	8.02	8.07	8.06	8.08	8.2	8.3	8.46	8.21	0.103175
Procollagen C-endopeptidase enhancer 1 OS=Homo sapiens GN=PCOLCE PE=1 SV=2	Q15113	48 kDa		8.43	8.43	8.43	7.94	7.93	7.79	8.05	8.29	8.38	8.07	7.88	8.07	8.04	8.26	8.43	8.02	7.81	8	7.93	7.86	8.15	7.85	7.92	8.26	0.103375
Beta-hexosaminidase subunit alpha OS=Homo sapiens GN=HEXA PE=1 SV=2	P06865	61 kDa		8.73	8.73	8.73	8.38	8.56	8.51	9.2	9.25	9.12	8.11	8.61	8.12	9.03	8.95	8.93	9.04	8.62	8.72	8.77	8.59	8.31	8.58	8.74	8.64	0.103455
Group XV phospholipase A2 OS=Homo sapiens GN=PLA2G15 PE=1 SV=2	Q8NCC3	47 kDa	TRUE	8.1	8.1	8.1	7.86	7.36	7.55	7.31	7.22	7.77	7.07	7.19	7.14	7.72	7.64	7.86	8.11	7.91	8.02	7.73	7.52	7.84	7.51	7.52	7.43	0.103527
Mucosal addressin cell adhesion molecule 1 OS=Homo sapiens GN=MADCAM1 PE=1 SV=2	Q13477	40 kDa		8.67	8.67	8.67	9.36	9.7	9.59	9.37	9.34	9.47	8.77	8.55	8.64	9.66	9.57	9.73	9.02	8.52	9.03	9.28	9.14	9.08	9.05	8.66	9.13	0.103545
Ubiquitin-60S ribosomal protein L40 OS=Homo sapiens GN=UBA52 PE=1 SV=2	P62987	15 kDa	TRUE	9.06	9.06	9.06	9.02	9.49	8.82	9.1	8.9	8.69	8.63	8.95	8.64	8.81	8.59	8.63	8.43	8.37	8.38	8.92	8.88	8.76	9.09	8.96	9.05	0.103772
Protocadherin Fat 4 OS=Homo sapiens GN=FAT4 PE=1 SV=2	Q6V0I7	543 kDa		7.78	7.78	7.78	7.73	7.3	7.88	7.98	7.94	7.96	8	7.94	8.01	8.25	7.76	8.2	7.91	7.71	7.79	8.19	7.62	7.79	8.05	8.02	7.95	0.104165
Immunoglobulin superfamily containing leucine-rich repeat protein OS=Homo sapiens GN=ISLR PE=1 SV=1	O14498	46 kDa		7.95	7.95	7.95	7.92	7.97	8.17	8.62	8.55	8.3	8.07	8.13	8.1	8.21	8.43	7.95	7.87	8.01	7.71	8.27	8.24	8.23	8.2	8.34	7.7	0.104194
Vascular cell adhesion protein 1 OS=Homo sapiens GN=VCAM1 PE=1 SV=1	P19320	81 kDa		8.12	8.12	8.12	8.36	7.88	8.18	7.16	7.67	7.54	8.57	8.49	8.48	8.38	8.46	8.61	8.35	8.68	8.8	8.18	8.25	8.08	7.7	7.64	7.81	0.104409
Receptor-type tyrosine-protein phosphatase eta OS=Homo sapiens GN=PTPRJ PE=1 SV=3	Q12913	146 kDa	TRUE	8.02	8.02	8.02	8.35	8.69	8.53	8.45	8.41	8.77	8.08	7.96	8.15	8.52	8.44	8.55	8.23	8.02	8.2	7.72	8.03	8.22	8.26	8.58	8.56	0.104453
Neogenin OS=Homo sapiens GN=NEO1 PE=1 SV=2	Q92859	160 kDa		6.88	6.88	6.88	7.37	7.04	7.03	7.31	7.43	7.37	7.23	7.38	7.33	6.88	7.23	7.53	6.73	6.97	7.23	6.96	7.19	7.08	7.31	7.37	7.31	0.10458
Low-density lipoprotein receptor OS=Homo sapiens GN=LDLR PE=1 SV=1	P01130	95 kDa		10.1	10.1	10.1	9.57	9.39	9.48	9.47	9.6	9.59	9.66	9.52	9.95	9.43	8.98	9.47	9.46	9.42	9.59	9.52	9.36	9.7	9.99	9.68	9.78	0.105231
Acid ceramidase OS=Homo sapiens GN=ASAH1 PE=1 SV=5	Q13510	45 kDa	TRUE	9.04	9.04	9.04	8.25	8.43	8.69	9.07	8.97	8.9	8.38	8.31	8.03	8.84	8.67	8.7	8.75	8.63	8.25	8.92	8.79	8.58	8.48	8.6	8.59	0.105414
Plasma alpha-L-fucosidase OS=Homo sapiens GN=FUCA2 PE=1 SV=2	Q9BTY2	54 kDa		8.41	8.41	8.41	8.29	8.09	8.02	8.29	8.06	8.18	8.28	8.29	8.69	7.89	8.04	7.96	8.22	8.06	8.15	7.69	7.58	8.12	8.29	8.18	8.06	0.105757
Deoxyribonuclease-1 OS=Homo sapiens GN=DNASE1 PE=1 SV=1	P24855	31 kDa		7.55	7.55	7.55	7.86	7.67	7.92	8.66	9.15	8.91	7.82	7.81	7.94	7.8	8.09	8.41	7.78	7.69	7.8	7.99	8.19	7.89	7.91	8.11	8.09	0.106002
Deoxyribonuclease-2-alpha OS=Homo sapiens GN=DNASE2 PE=1 SV=2	O00115	40 kDa		8.17	8.17	8.17	8.23	8.03	7.88	8.21	8.36	8.2	7.53	8	8.09	8.16	8.54	8.72	8.61	8.69	8.76	8.28	8.2	8.2	8.07	8.26	8.03	0.106212
Pappalysin-2 OS=Homo sapiens GN=PAPPA2 PE=1 SV=4	Q9BXP8	199 kDa	TRUE	8.36	8.36	8.36	8.19	8.29	8.4	8.71	8.76	8.72	8.44	8.89	8.43	8.2	8.39	8.24	8.43	8.92	8.5	8.33	8.54	8.15	9.03	8.91	8.85	0.106248
Cluster of Heat shock cognate 71 kDa protein OS=Homo sapiens GN=HSPA8 PE=1 SV=1 (HSP7C_HUMAN)	P11142	71 kDa	TRUE	8.21	8.21	8.21	8.8	8.52	8.86	8.3	8.32	8.57	8.21	7.9	8.01	8.44	8.5	8.5	8.45	8.26	8.76	8.29	8.56	8.64	8.43	8.23	8.44	0.106266
Basal cell adhesion molecule OS=Homo sapiens GN=BCAM PE=1 SV=2	P50895	67 kDa		8.07	8.07	8.07	7.87	8.1	8.21	7.87	7.86	7.9	8.32	8.28	7.92	8.32	8.08	8.35	8.29	8.12	7.94	8.1	8.27	8.23	8.46	8.28	7.91	0.106622
Cell adhesion molecule 4 OS=Homo sapiens GN=CADM4 PE=1 SV=1	Q8NFZ8	43 kDa		8.09	8.09	8.09	8.39	8.32	8.09	8.83	9.27	9.15	8.26	8.48	8.45	8.62	8.92	8.9	8	8.19	8.19	8.38	8.73	8.69	8.37	8.62	8.61	0.106878
Lysosome-associated membrane glycoprotein 2 OS=Homo sapiens GN=LAMP2 PE=1 SV=2	P13473	45 kDa		9.55	9.55	9.55	8.83	8.74	8.96	10.3	10	9.92	8.38	8.19	8.11	9.85	9.83	9.88	8.63	9.16	9.27	9.51	9.22	9.35	9.07	8.83	8.85	0.10743
Fatty acid-binding protein, heart OS=Homo sapiens GN=FABP3 PE=1 SV=4	P05413	15 kDa	TRUE	8.72	8.72	8.72	8.29	8.76	8.72	8.71	8.71	8.57	8.37	8.22	8.67	9.02	8.74	8.89	9.13	8.97	9.02	8.48	8.31	8.22	9.26	8.93	9.04	0.10754
Dipeptidase 1 OS=Homo sapiens GN=DPEP1 PE=1 SV=3	P16444	46 kDa		9.36	9.36	9.36	9.44	9.25	9.01	9.53	9.66	9.74	9.68	9.92	9.82	9.18	9.5	9.51	9.08	9.11	9.28	9.59	9.63	9.76	9.06	9.32	9.6	0.107698
Fibulin-2 OS=Homo sapiens GN=FBLN2 PE=1 SV=2	P98095	127 kDa		7.93	7.93	7.93	8.1	7.82	8.02	7.83	7.59	8.01	8.39	8.11	8.18	7.49	7.22	7.36	7.95	7.7	7.95	8.11	8.05	8.33	8.79	8.63	8.45	0.108175
Cluster of Alpha-amylase 1 OS=Homo sapiens GN=AMY1A PE=1 SV=2 (AMY1_HUMAN)	P04745	58 kDa	TRUE	7.8	7.78	7.81	7.71	8.05	7.67	8.01	8.17	8.19	7.94	8.06	8.14	7.59	7.8	7.44	8.07	8.25	7.97	7.86	7.65	7.91	7.81	8.22	8.2	0.108245
Amyloid beta A4 protein OS=Homo sapiens GN=APP PE=1 SV=3	P05067	87 kDa		7.71	7.71	7.71	8.29	7.89	7.75	8.44	8.83	8.67	7.96	7.98	8.15	7.78	8.12	8.24	7.81	7.65	7.69	8.13	8.36	8.38	8.05	8.14	8.04	0.108325
Epididymis-specific alpha-mannosidase OS=Homo sapiens GN=MAN2B2 PE=1 SV=4	Q9Y2E5	114 kDa		8.12	8.12	8.12	7.95	8.36	8.04	8.39	8.43	8.27	7.77	7.48	7.31	8.84	9.13	8.95	8.43	8.57	8.16	8.4	8.29	8.33	8.04	7.8	7.77	0.108917
Cyclic AMP-responsive element-binding protein 3-like protein 3 OS=Homo sapiens GN=CREB3L3 PE=1 SV=2	Q68CJ9	49 kDa		9.32	9.32	9.32	9.15	9.58	9.37	9.21	9.21	8.96	9.69	9.54	9.85	9.64	9.93	9.67	9.5	9.47	9.29	9.61	9.78	9.66	9.86	10	9.53	0.109472
Pepsin A-3 OS=Homo sapiens GN=PGA3 PE=1 SV=1	P0DJD8	42 kDa	TRUE	9.27	9.27	9.27	9.34	9.06	9.02	8.63	8.68	8.78	8.65	8.84	9.11	9.27	9.53	9.68	9.52	9.62	9.71	8.75	8.78	9.1	9.52	9.57	9.74	0.109522
Lysosomal acid phosphatase OS=Homo sapiens GN=ACP2 PE=1 SV=3	P11117	48 kDa		7.78	7.78	7.78	7.61	7.53	7.43	8.39	8.45	8.8	7.2	7.32	7.19	8.19	8.31	8.5	7.93	7.97	8.23	7.8	8.08	8.02	7.58	7.6	8	0.109777
Cartilage oligomeric matrix protein OS=Homo sapiens GN=COMP PE=1 SV=2	P49747	83 kDa		9.11	9.11	9.11	9.13	9.21	8.85	10.2	10	10.1	9.19	9.32	9.27	9.22	9.21	8.88	9.51	9.3	9.22	9.15	8.95	8.95	8.97	8.86	8.35	0.110254
Ciliary neurotrophic factor receptor subunit alpha OS=Homo sapiens GN=CNTFR PE=1 SV=2	P26992	41 kDa		9.97	9.97	9.97	9.65	9.7	9.64	9.68	9.73	9.89	9.63	10.2	10.1	9.94	10.5	10.3	9.73	9.97	9.86	9.52	9.86	10	9.91	10	10	0.110299
Transmembrane protease serine 2 OS=Homo sapiens GN=TMPRSS2 PE=1 SV=3	O15393	54 kDa		7.67	7.67	7.67	7.81	8.07	7.65	8.23	8.05	8.08	7.53	7.67	7.72	8.42	8.35	8.22	7.81	7.38	7.86	7.67	7.76	7.73	7.76	7.67	8.23	0.110893
Fibronectin OS=Homo sapiens GN=FN1 PE=1 SV=4	P02751	263 kDa	TRUE	8.73	8.73	8.73	8.65	8.89	8.5	9.24	9.55	9.37	8.65	8.86	8.73	8.88	9.24	8.91	9.07	9.27	9.12	8.61	8.79	8.73	8.71	9.22	8.95	0.111042
Folate receptor alpha OS=Homo sapiens GN=FOLR1 PE=1 SV=3	P15328	30 kDa		8.13	8.13	8.13	8.81	8.33	8.46	8.41	8.38	8.59	8.12	8.36	8.18	8.25	8.73	8.31	8.2	8.3	8.19	8.73	8.76	8.74	8.13	8.52	8.69	0.111279
G-protein coupled receptor family C group 5 member B OS=Homo sapiens GN=GPRC5B PE=2 SV=2	Q9NZH0	45 kDa		7.65	7.65	7.65	8.06	8.28	7.76	7.3	7.66	7.33	7.62	7.9	7.36	7.68	7.86	7.38	7.67	7.66	7.53	7.64	7.67	7.75	7.62	7.58	7.6	0.111296
Cytosolic non-specific dipeptidase OS=Homo sapiens GN=CNDP2 PE=1 SV=2	Q96KP4	53 kDa		7.53	7.53	7.53	7.43	7.31	6.78	7.82	8.19	8.07	7.11	7.1	7	7.44	7.57	7.72	7.3	7.81	7.55	7.37	7.31	7.51	7.69	7.72	7.6	0.111657
Ganglioside GM2 activator OS=Homo sapiens GN=GM2A PE=1 SV=4	P17900	21 kDa	TRUE	10.5	10.5	10.5	8.92	8.91	8.56	7.94	8.38	8.08	7.86	7.97	8.23	8.36	8.63	8.51	9.02	9.18	9.21	8.94	9.01	9.15	7.5	7.82	7.82	0.112896
Trefoil factor 3 OS=Homo sapiens GN=TFF3 PE=1 SV=1	Q07654	9 kDa		11.5	11.5	11.5	11.3	10.9	11.1	10.1	9.84	9.95	11.1	11	11.1	11.1	10.4	11	11.8	11.9	11.6	10.2	10	10.1	10.7	10.6	10.9	0.11304
Protocadherin-12 OS=Homo sapiens GN=PCDH12 PE=2 SV=1	Q9NPG4	129 kDa		8.03	8.03	8.03	7.97	7.85	7.93	8.43	8.36	8.13	8.18	8.5	8.29	8.6	8.42	8.32	7.89	8.17	8.18	8.15	7.97	7.83	7.81	8.24	7.69	0.113183
Cadherin-11 OS=Homo sapiens GN=CDH11 PE=1 SV=2	P55287	88 kDa		10.2	10.2	10.2	9.44	9.45	9.25	8.69	8.78	8.89	9.71	10	9.69	9.48	9.73	9.45	9.6	9.94	9.87	9.14	9.52	9.19	8.7	9.11	8.85	0.113438
C-type lectin domain family 14 member A OS=Homo sapiens GN=CLEC14A PE=1 SV=1	Q86T13	52 kDa		7.57	7.57	7.57	7.3	7.4	7.5	7.42	7.88	7.62	7.53	7.62	7.82	7.19	7.57	7.69	7.13	7.23	6.98	7.09	7.41	7.29	7.64	7.75	7.49	0.113462
Cartilage intermediate layer protein 2 OS=Homo sapiens GN=CILP2 PE=2 SV=2	Q8IUL8	126 kDa		8.56	8.56	8.56	8.55	8.64	8.93	9.07	8.86	8.76	9.13	8.97	8.84	8.71	8.77	8.66	9.08	8.76	8.61	8.78	8.52	8.63	8.81	8.57	8.39	0.114385
Cadherin-13 OS=Homo sapiens GN=CDH13 PE=1 SV=1	P55290	78 kDa		9.41	9.41	9.41	8.75	8.69	8.38	8.55	8.86	8.97	8.99	9.16	9.18	8.64	8.98	8.89	8.96	9.19	9.05	8.81	9.11	9.24	8.65	8.85	8.95	0.114413
Immunoglobulin J chain OS=Homo sapiens GN=IGJ PE=1 SV=4	P01591	18 kDa		7.68	7.68	7.68	8.26	8.34	8.41	9.32	9.29	8.93	8.02	8.06	7.69	7.94	8.3	7.9	8.29	8.43	8.07	8.21	8.34	8.15	8.81	8.87	8.53	0.114606
IGF-like family receptor 1 OS=Homo sapiens GN=IGFLR1 PE=1 SV=1	Q9H665	38 kDa		7.74	7.74	7.74	7.38	7.46	7.62	8.39	8.1	8.38	8.09	8.3	8.19	8.28	8.58	7.91	8.25	7.94	8.23	8.16	8.26	8.08	8.05	7.69	7.97	0.114626
Putative phospholipase B-like 2 OS=Homo sapiens GN=PLBD2 PE=1 SV=2	Q8NHP8	65 kDa		7.87	7.87	7.87	7.56	7.73	7.3	7.74	7.74	7.94	7.15	7.93	7.66	8.16	8.02	8.28	8.01	7.86	7.9	7.8	7.97	8.05	7.44	7.63	7.66	0.114639
Ig lambda chain V-III region LOI OS=Homo sapiens PE=1 SV=1	P80748	12 kDa		11.3	11.3	11.3	10.6	10.4	10.6	9.2	9.43	9.58	10.5	10.7	10.8	10.1	10.3	10.5	10.8	10.9	10.9	9.51	9.75	10.1	10.4	10.6	10.7	0.114688
Cluster of Aldose reductase OS=Homo sapiens GN=AKR1B1 PE=1 SV=3 (ALDR_HUMAN)	P15121	36 kDa	TRUE	8.64	8.64	8.64	8.49	8.46	8.12	8.66	8.82	8.53	8.46	8.3	8.41	8.2	8.53	8.57	8.54	8.82	8.97	8.34	8.58	8.56	8.5	8.77	8.91	0.115247
Phosphatidylcholine-sterol acyltransferase OS=Homo sapiens GN=LCAT PE=1 SV=1	P04180	50 kDa	TRUE	8.68	8.68	8.68	8.15	8.32	8.56	8.69	8.68	8.63	8.58	8.01	8.61	8.84	8.75	8.45	8.65	8.57	8.63	8.64	8.03	8.5	8.8	8.77	8.66	0.115398
Titin OS=Homo sapiens GN=TTN PE=1 SV=4	Q8WZ42	3816 kDa	TRUE	7.65	7.65	7.65	7.61	7.98	7.94	7.99	7.35	8.01	8.07	7.97	8.15	8.24	8	7.97	7.9	7.84	7.97	7.97	7.56	7.58	7.83	7.67	7.75	0.115456
Sialate O-acetylesterase OS=Homo sapiens GN=SIAE PE=1 SV=1	Q9HAT2	58 kDa		8.39	8.39	8.39	8.25	7.89	8.66	8.12	8.29	8.64	8.19	8.02	8.21	8.13	8.32	8.52	8.59	8.59	8.58	8.28	8.54	8.49	8.44	8.52	8.36	0.116264
Bone marrow proteoglycan OS=Homo sapiens GN=PRG2 PE=1 SV=2	P13727	25 kDa		8.57	8.57	8.57	8.55	8.76	8.15	7.99	8.18	8.01	8.69	8.7	8.97	8.93	9.09	8.93	8.47	8.72	8.38	8.28	8.65	8.71	8.48	8.26	8.4	0.116315
Peptidyl-prolyl cis-trans isomerase B OS=Homo sapiens GN=PPIB PE=1 SV=2	P23284	24 kDa	TRUE	7.89	7.89	7.89	7.91	8.08	8.25	8.69	8.51	8.51	8.07	7.85	7.74	8.35	8.25	8.09	8.13	7.74	7.54	8.33	8.17	8.36	8.33	7.94	8.13	0.116723
Glypican-4 OS=Homo sapiens GN=GPC4 PE=1 SV=4	O75487	62 kDa	TRUE	7.19	7.19	7.19	7.56	7.21	7.4	7.25	7.42	7.43	7.55	7.38	7.38	7.8	7.14	7.78	7.81	7.36	7.58	7.72	7.66	7.67	8.05	7.72	8.13	0.117101
Neutrophil gelatinase-associated lipocalin OS=Homo sapiens GN=LCN2 PE=1 SV=2	P80188	23 kDa		8.06	8.06	8.06	9.36	9.07	9.3	7.78	7.43	7.33	7.16	6.98	7.08	8.84	8.88	8.68	7.43	7.75	7.66	7.83	7.62	7.55	8.3	8.45	7.87	0.117114
Insulin-like growth factor-binding protein 3 OS=Homo sapiens GN=IGFBP3 PE=1 SV=2	P17936	32 kDa	TRUE	8.46	8.46	8.46	7.79	7.96	7.95	8.26	8.26	8.37	7.56	8.41	8.11	8.23	8.32	8.59	7.88	8.07	8.1	8.19	8.53	8.05	7.87	7.8	7.91	0.117258
Keratin, type I cytoskeletal 9 OS=Homo sapiens GN=KRT9 PE=1 SV=3	P35527	62 kDa	TRUE	8.5	8.5	8.5	8.18	7.97	8.56	8.66	8.33	8.59	8.18	8.09	8.29	8.63	8.19	8.3	8.3	8.17	8.39	8.14	8.2	7.86	8.56	8.38	8.51	0.117566
Acyl-CoA-binding protein OS=Homo sapiens GN=DBI PE=1 SV=2	P07108	10 kDa	TRUE	8.19	8.19	8.19	8.4	8.21	8.39	8.76	9	8.9	7.93	7.77	7.72	7.44	7.75	7.92	7.82	7.39	7.76	8.15	8.29	8.17	7.81	8.43	8.41	0.11842
Tyrosine-protein kinase transmembrane receptor ROR2 OS=Homo sapiens GN=ROR2 PE=1 SV=2	Q01974	105 kDa	TRUE	9.45	9.45	9.45	9.49	9.5	9.71	9.16	9.22	9.32	9.98	9.75	9.63	9.61	9.51	9.56	9.59	9.55	9.28	8.88	9.25	9.76	9.28	9.37	9.57	0.118803
Retinoid-inducible serine carboxypeptidase OS=Homo sapiens GN=SCPEP1 PE=1 SV=1	Q9HB40	51 kDa		8.17	8.17	8.17	8.47	8.44	8.15	8.88	9.06	8.93	7.69	7.96	7.86	8.42	8.92	8.42	8.47	8.63	8.5	8.48	8.7	8.29	8.45	8.71	8.3	0.119307
Tumor necrosis factor receptor superfamily member 16 OS=Homo sapiens GN=NGFR PE=1 SV=1	P08138	45 kDa		8.45	8.45	8.45	8.75	8.55	8.88	9.97	9.93	9.94	8.76	8.64	9.17	9.05	8.75	9.26	8.72	8.51	8.78	9.31	8.94	9.35	9.23	9.39	9.49	0.119629
Protein S100-A9 OS=Homo sapiens GN=S100A9 PE=1 SV=1	P06702	13 kDa		8.99	8.99	8.99	11.8	11.3	11.4	7.28	8.06	7.67	7.54	7.75	7.5	7.92	8.08	7.98	7.64	7.77	7.53	7.75	7.66	7.44	8.37	8.42	8.31	0.119944
Fructose-bisphosphate aldolase A OS=Homo sapiens GN=ALDOA PE=1 SV=2	P04075	39 kDa	TRUE	8.9	8.9	8.9	9.4	9.89	9.74	9.38	9.45	9.37	8.94	8.94	8.93	9.27	8.85	9.1	9.31	9.04	8.82	8.74	9.05	9.12	9.54	9.19	9.02	0.120087
Slit homolog 1 protein OS=Homo sapiens GN=SLIT1 PE=2 SV=4	O75093	168 kDa		8.01	8.01	8.01	7.75	8.06	8.18	8.14	8.24	8.21	7.5	7.52	7.78	7.68	7.86	7.93	7.83	8.1	8.05	7.33	7.39	8.02	8.18	8.06	8.29	0.120091
Glutathione peroxidase 3 OS=Homo sapiens GN=GPX3 PE=1 SV=2	P22352	26 kDa		6.99	6.99	6.99	6.9	6.91	6.59	7.53	8.18	7.84	6.52	6.47	6.38	7.09	7.28	6.85	6.66	6.63	6.63	7.63	7.76	7.35	6.95	6.52	6.79	0.120509
Malate dehydrogenase, cytoplasmic OS=Homo sapiens GN=MDH1 PE=1 SV=4	P40925	36 kDa		7.61	7.61	7.61	7.59	7.8	7.38	8	8.04	8.01	7.47	7.08	7.62	7.56	7.6	7.59	7.61	7.51	7.98	7.79	7.63	7.24	8.23	7.88	8.04	0.120919
N-acetylgalactosamine-6-sulfatase OS=Homo sapiens GN=GALNS PE=1 SV=1	P34059	58 kDa	TRUE	6.79	6.79	6.79	6.53	6.34	6.53	7.39	7.61	7.45	6.5	6.29	6.14	6.82	7.08	6.79	7	6.48	6.7	6.8	6.79	6.92	6.85	6.76	6.22	0.121056
Serine hydroxymethyltransferase, cytosolic OS=Homo sapiens GN=SHMT1 PE=1 SV=1	P34896	53 kDa		6.66	6.66	6.66	6.74	6.92	6.71	6.82	6.76	6.69	6.33	6.5	6.28	7.11	7.03	6.92	6.58	6.84	6.73	6.83	6.69	6.38	6.14	7.05	6.45	0.121113
N-acetyllactosaminide beta-1,3-N-acetylglucosaminyltransferase OS=Homo sapiens GN=B3GNT1 PE=1 SV=1	Q9NY97	47 kDa		8.72	8.72	8.72	8.66	8.82	8.91	9.11	9.12	9.47	8.97	8.65	9	9.01	9.2	9.39	9.29	8.86	9.23	8.68	8.93	9.01	9.16	9.06	9.3	0.121194
Small proline-rich protein 3 OS=Homo sapiens GN=SPRR3 PE=1 SV=2	Q9UBC9	18 kDa		7.75	7.75	7.75	12.7	12.6	12.3	7.71	8.19	7.73	8.5	8.66	8.35	8.46	8.63	8.64	7.86	8.35	8.01	7.6	7.84	7.91	7.87	7.98	8.01	0.121613
Sialidase-1 OS=Homo sapiens GN=NEU1 PE=1 SV=1	Q99519	45 kDa		7.69	7.69	7.69	7.76	7.54	7.42	7.7	7.96	7.65	7.77	7.95	8.03	8.15	7.82	8.46	8.02	7.98	8.16	7.93	7.77	8.25	7.69	7.84	7.86	0.121874
Interleukin-10 receptor subunit beta OS=Homo sapiens GN=IL10RB PE=1 SV=2	Q08334	37 kDa	TRUE	7.45	7.45	7.45	7.21	7.66	7.78	8.4	8.3	8.04	7.65	8	7.57	8.21	8.12	8.13	7.97	8.07	7.73	7.73	7.82	7.57	7.66	7.93	7.58	0.122274
Frizzled-4 OS=Homo sapiens GN=FZD4 PE=1 SV=2	Q9ULV1	60 kDa		9.2	9.2	9.2	9.53	9.86	9.7	10.1	10.3	10.3	9.63	9.9	10	9.76	9.98	9.43	9.44	9.54	9.17	9.75	9.83	9.45	9.6	9.72	9.85	0.122538
Aminoacylase-1 OS=Homo sapiens GN=ACY1 PE=1 SV=1	Q03154	46 kDa		8.37	8.37	8.37	8.62	8.23	8.18	8.85	8.68	8.98	7.82	7.97	8.34	8.85	9.01	8.99	7.66	7.77	8.16	8.4	8.57	8.68	8.71	8.6	8.72	0.12267
Podocalyxin OS=Homo sapiens GN=PODXL PE=1 SV=2	O00592	59 kDa		8.61	8.61	8.61	8.46	8.15	8.75	8.6	8.8	8.82	8.58	8.64	8.75	9.09	8.76	9.05	8.36	8.38	8.76	8.59	8.71	8.94	8.67	8.43	8.72	0.123003
Charged multivesicular body protein 5 OS=Homo sapiens GN=CHMP5 PE=1 SV=1	Q9NZZ3	25 kDa		7.68	7.68	7.68	8.01	8.11	8.15	8.22	8.23	7.85	8.08	7.41	7.66	8.31	8.01	8.38	8.27	8.05	8.03	7.73	7.63	7.84	8.09	8.07	7.74	0.123064
Beta-hexosaminidase subunit beta OS=Homo sapiens GN=HEXB PE=1 SV=3	P07686	63 kDa		8.43	8.43	8.43	7.87	7.79	8.04	8.7	8.62	8.63	7.62	7.63	7.42	8.33	7.9	8.1	8.33	7.94	8.05	8.52	7.94	8.17	8.38	8.01	7.96	0.123303
Cluster of Ig lambda chain V-I region NIG-64 OS=Homo sapiens PE=1 SV=1 (LV104_HUMAN)	P01702	11 kDa	TRUE	9.97	9.97	9.97	10	10.1	10.2	9.57	10	10.1	10.3	9.88	10.2	10.2	10.3	10.1	10.1	9.54	10	9.8	10.1	10.1	9.99	10	10.2	0.123472
CD9 antigen OS=Homo sapiens GN=CD9 PE=1 SV=4	P21926	25 kDa		9.02	9.02	9.02	9.24	9.6	9.43	8.79	8.91	8.74	8.98	9.12	8.73	9.22	9.33	9.05	9.81	9.46	9.28	9.33	9.52	9.11	9.17	9.01	8.83	0.123666
Angiopoietin-related protein 2 OS=Homo sapiens GN=ANGPTL2 PE=2 SV=1	Q9UKU9	57 kDa		8.03	8.03	8.03	7.82	8.18	8.06	7.92	8.3	8.02	8.12	8.43	8.11	8.25	8.56	8.09	8.22	8.13	8.14	8.17	8.55	8.24	8.3	8.52	8.17	0.123863
Ig kappa chain V-I region CAR OS=Homo sapiens PE=1 SV=1	P01596	12 kDa		8.24	8.24	8.24	8.09	8.23	8.32	7.78	7.92	7.91	8.61	8.06	8.17	7.82	7.98	8.19	8.35	7.9	7.94	8.34	8.22	8.26	8.31	8.08	7.8	0.124287
Alpha-2-antiplasmin OS=Homo sapiens GN=SERPINF2 PE=1 SV=3	P08697	55 kDa	TRUE	7.99	7.99	7.99	8.01	8.14	8.48	7.4	8.06	7.45	8.05	8.33	7.92	8.23	8.3	8.24	8.23	8.51	8.22	8.04	8.11	8	8.56	8.45	8.28	0.124389
Lithostathine-1-alpha OS=Homo sapiens GN=REG1A PE=1 SV=3	P05451	19 kDa		9.67	9.67	9.67	9.14	8.6	8.82	9.25	8.89	8.9	9.59	9.29	9.4	9.3	9.18	9.25	9.23	8.94	9.41	8.8	8.73	8.65	9.31	8.81	9.07	0.124396
Endonuclease domain-containing 1 protein OS=Homo sapiens GN=ENDOD1 PE=1 SV=2	O94919	55 kDa		8.22	8.22	8.22	7.37	7.61	7.7	7.52	7.5	7.13	8.18	8.36	7.9	7.73	7.94	7.4	7.49	7.52	7.27	7.96	8.18	7.99	7.44	7.64	7.38	0.124927
Alpha-1-acid glycoprotein 1 OS=Homo sapiens GN=ORM1 PE=1 SV=1	P02763	24 kDa	TRUE	10.1	10.1	10.1	8.16	8.37	8.05	6.79	7.22	7.14	8.01	8.35	8.02	7.39	7.57	7.53	7.6	8.1	7.74	8.37	8.57	8.55	7.28	7.71	7.47	0.125487
Ephrin-A1 OS=Homo sapiens GN=EFNA1 PE=1 SV=2	P20827	24 kDa		8.61	8.61	8.61	8.62	8.83	9.26	9.23	8.96	8.75	8.71	8.58	8.43	9.18	9.05	9.19	9.1	8.95	9.01	8.9	8.44	8.61	9.34	9.03	9.1	0.126036
Stromal cell-derived factor 1 OS=Homo sapiens GN=CXCL12 PE=1 SV=1	P48061	11 kDa		7.97	7.97	7.97	7.65	8.03	7.98	8.88	9.19	8.62	7.14	7.09	7.01	8.62	8.67	8.43	7.62	7.61	7.36	8.11	8.48	8.16	7.86	7.97	7.47	0.126162
Collagen alpha-3(VI) chain OS=Homo sapiens GN=COL6A3 PE=1 SV=5	P12111	344 kDa		8.67	8.67	8.67	8.29	8.67	8.57	9.1	9.15	8.65	8.83	8.61	8.39	8.65	8.41	8.26	8.77	8.71	8.52	8.41	8.34	8.18	8.86	8.71	8.53	0.126427
Histone H4 OS=Homo sapiens GN=HIST1H4A PE=1 SV=2	P62805	11 kDa		6.98	6.98	6.98	8.35	8.69	8.75	5.96	6.11	6.21	6.29	6.07	6.67	7.74	8.03	7.95	6.73	6.84	6.37	7.33	7.76	7.72	6.64	6.7	6.67	0.126601
Neural cell adhesion molecule L1-like protein OS=Homo sapiens GN=CHL1 PE=1 SV=4	O00533	135 kDa		8.02	8.02	8.02	7.9	7.7	7.84	7.43	8.12	8.42	7.88	7.92	8.1	8.03	8	8.2	7.92	7.9	8.13	7.58	7.86	8.03	8.18	8.41	8.41	0.12684
Cluster of Hemoglobin subunit beta OS=Homo sapiens GN=HBB PE=1 SV=2 (HBB_HUMAN)	P68871	16 kDa	TRUE	8.13	8.13	7.98	10.3	10.9	10.4	9.06	9.29	9.02	9.05	8.96	8.75	7.78	7.59	7.84	8.84	9.16	8.7	8.66	8.76	8.48	8.21	8.01	7.96	0.126888
Melanotransferrin OS=Homo sapiens GN=MFI2 PE=1 SV=2	P08582	80 kDa	TRUE	8.2	8.2	8.2	8.6	8.32	8.26	8.47	8.32	8.89	8.28	8.29	8.68	8.77	8.73	8.91	8.25	8.33	8.64	8.35	8.25	8.43	8.29	8.44	8.6	0.127078
Cluster of L-lactate dehydrogenase B chain OS=Homo sapiens GN=LDHB PE=1 SV=2 (LDHB_HUMAN)	P07195	37 kDa	TRUE	8.86	8.61	8.61	8.71	8.74	8.91	9.27	9.06	9.11	8.48	8.26	7.96	8.68	8.94	8.26	8.91	8.87	8.71	8.61	8.65	8.25	9.04	9.28	8.98	0.127344
Nidogen-1 OS=Homo sapiens GN=NID1 PE=1 SV=3	P14543	136 kDa		8.76	8.76	8.76	8.41	8.13	8.33	8.21	8.06	8.39	8.5	8.33	8.65	8.21	7.9	8.55	8.5	8.33	8.5	8.15	8.08	8.49	8.07	7.97	8.3	0.127404
Bifunctional ATP-dependent dihydroxyacetone kinase/FAD-AMP lyase (cyclizing) OS=Homo sapiens GN=DAK PE=1 SV=2	Q3LXA3	59 kDa		6.46	6.46	6.46	7.41	7.21	6.7	6.5	6.69	6.55	6.29	6.27	6.25	5.86	5.98	6.55	6.94	7.16	7	6.48	6.24	6.32	6.96	7.02	6.64	0.127583
Apolipoprotein C-III OS=Homo sapiens GN=APOC3 PE=1 SV=1	P02656	11 kDa		9.25	9.25	9.25	7.7	8.06	8.11	8.27	8.52	8.29	7.93	8.03	7.9	7.37	7.86	7.04	7.83	7.36	7.89	8.1	8.12	8.22	7.78	7.9	7.68	0.127918
Tissue alpha-L-fucosidase OS=Homo sapiens GN=FUCA1 PE=1 SV=4	P04066	54 kDa		7.95	7.95	7.95	7.66	7.51	7.57	8.3	8.42	8.72	7.57	7.35	7.64	8.19	8.13	8.7	8	7.84	7.8	8.07	7.94	8.13	7.72	7.68	8.22	0.128161
CD5 antigen-like OS=Homo sapiens GN=CD5L PE=1 SV=1	O43866	38 kDa		7.99	7.99	7.99	7.37	7.73	7.77	7.44	7.55	7.66	7.97	7.92	7.93	7.61	7.91	7.81	7.47	7.71	6.98	8.26	8.34	8.1	7.21	7.7	7.13	0.128197
Growth arrest-specific protein 6 OS=Homo sapiens GN=GAS6 PE=1 SV=2	Q14393	80 kDa		7.92	7.92	7.92	8.12	8.56	8.54	7.45	7.1	6.79	8.42	8.39	8.21	8.12	8.13	7.81	8.07	7.69	7.82	8.2	8.46	8.2	8.34	8.31	8.16	0.128422
Selenium-binding protein 1 OS=Homo sapiens GN=SELENBP1 PE=1 SV=2	Q13228	52 kDa		7.47	7.47	7.47	7.18	7.31	7.41	7.78	7.66	7.64	7.33	6.78	7.31	7.91	7.6	7.67	7.55	7.43	7.77	8.08	7.41	7.75	7.38	7.53	7.67	0.128738
Immunoglobulin superfamily member 8 OS=Homo sapiens GN=IGSF8 PE=1 SV=1	Q969P0	65 kDa		9.4	9.4	9.4	9.34	9.17	9.18	9.24	9.21	9.53	9.4	9.25	9.61	9.04	9.03	9.43	9.25	9.29	9.61	8.7	8.52	9.06	9.41	9.66	9.57	0.129709
Isocitrate dehydrogenase [NADP] cytoplasmic OS=Homo sapiens GN=IDH1 PE=1 SV=2	O75874	47 kDa	TRUE	8.65	8.65	8.65	8.39	8.73	8.46	8.58	8.76	8.74	8.03	8.49	8.83	8.33	8.75	8.74	8.31	8.47	8.41	8.46	8.47	8.59	8.73	8.82	9.2	0.129757
Sushi domain-containing protein 5 OS=Homo sapiens GN=SUSD5 PE=1 SV=3	O60279	68 kDa		8.85	8.85	8.85	8.8	8.65	9.05	9.19	8.8	8.8	8.54	8.26	8.68	8.83	8.46	8.89	9.45	9.16	8.98	9.04	8.88	9.17	9.02	8.91	8.92	0.130314
Collagen alpha-1(XII) chain OS=Homo sapiens GN=COL12A1 PE=1 SV=2	Q99715	333 kDa		8.27	8.27	8.27	8.33	8.24	8.09	8.56	8.41	8.86	8.08	8.36	8.49	8.37	7.95	8.47	8.17	8.61	8.6	8.06	8.03	8.19	8.03	7.91	8.25	0.130502
Eukaryotic translation initiation factor 6 OS=Homo sapiens GN=EIF6 PE=1 SV=1	P56537	27 kDa	TRUE	8.49	8.49	8.49	8.65	8.45	8.42	8.47	8.63	9.1	8.52	8.7	8.49	8.66	8.83	8.91	8.6	8.72	8.91	8.32	7.73	8.55	8.55	8.5	8.62	0.130964
Complement factor D OS=Homo sapiens GN=CFD PE=1 SV=5	P00746	27 kDa		9.04	9.04	9.04	7.82	7.93	7.92	8.26	8.43	7.91	7.9	8.08	7.87	7.77	7.95	7.57	6.83	7.08	7.4	8.18	8.32	7.84	7.38	7.7	7.43	0.131095
Fibroleukin OS=Homo sapiens GN=FGL2 PE=1 SV=1	Q14314	50 kDa		9.22	9.22	9.22	8.68	9	9.02	9.52	9.54	9.52	8.8	9.06	8.21	8.6	8.73	8.75	9.33	9.4	9.02	8.65	8.75	8.41	9.02	9.23	8.65	0.131879
Cluster of Ig kappa chain V-I region AG OS=Homo sapiens PE=1 SV=1 (KV101_HUMAN)	P01593	12 kDa	TRUE	8.4	8.52	8.63	8.34	8.76	9.09	7.94	7.88	7.4	8.82	8.5	8.92	8.97	8.83	8.88	8.69	8.72	8.43	7.93	7.92	8.03	8.6	8.72	8.33	0.132437
Abhydrolase domain-containing protein 14B OS=Homo sapiens GN=ABHD14B PE=1 SV=1	Q96IU4	22 kDa	TRUE	9.93	9.93	9.93	9.36	9.42	9.12	8.91	9.3	8.85	8.89	9.35	8.8	9.29	9.29	9.17	9.52	9.51	9.34	8.98	9.1	8.68	9.02	9.45	9.05	0.133069
Cluster of Aldehyde dehydrogenase, mitochondrial OS=Homo sapiens GN=ALDH2 PE=1 SV=2 (ALDH2_HUMAN)	P05091	56 kDa	TRUE	8.03	8.03	8.03	8.56	7.99	8.08	8.43	8.19	8.66	7.47	7.1	7.46	8.29	7.93	8.32	8.26	8.09	8.25	7.7	7.65	7.54	8.37	7.98	8.35	0.133375
Probable serine carboxypeptidase CPVL OS=Homo sapiens GN=CPVL PE=1 SV=2	Q9H3G5	54 kDa		8.5	8.5	8.5	8.85	8.08	8.22	8.84	8.96	9.1	7.89	8.19	7.88	8.6	8.83	8.91	8.49	8.59	8.67	8.59	8.98	8.89	8.72	9.04	8.92	0.133549
Arylsulfatase A OS=Homo sapiens GN=ARSA PE=1 SV=3	P15289	54 kDa	TRUE	7.62	7.62	7.62	7.78	7.87	7.72	7.89	8.44	7.77	7.23	7.6	7.45	8.21	8.55	8.04	7.59	7.49	7.74	7.49	7.58	7.34	7.56	7.87	7.51	0.13356
Interleukin-1 receptor accessory protein OS=Homo sapiens GN=IL1RAP PE=1 SV=2	Q9NPH3	65 kDa		9.11	9.11	9.11	8.46	8.63	8.67	8.55	8.4	8.34	8.6	8.8	8.51	8.6	8.76	8.2	8.68	9.11	8.77	8.5	8.45	8.16	8.01	8.58	8.52	0.133613
Glutathione S-transferase Mu 3 OS=Homo sapiens GN=GSTM3 PE=1 SV=3	P21266	27 kDa		7.72	7.72	7.72	7.53	7.42	7.42	8.2	7.63	7.69	6.77	7.11	7.38	7.39	7.53	7.63	7.95	7.84	7.34	7.43	7.25	7.39	7.6	7.48	7.32	0.133715
Lysosome-associated membrane glycoprotein 1 OS=Homo sapiens GN=LAMP1 PE=1 SV=3	P11279	45 kDa		8.56	8.56	8.56	8.36	7.88	8.14	8.52	8.62	8.82	7.41	7.45	7.84	8.51	8.3	8.66	8.25	8.02	8.23	8.32	8.34	8.72	8.27	8.07	8.42	0.133786
Cluster of Keratin, type II cytoskeletal 1 OS=Homo sapiens GN=KRT1 PE=1 SV=6 (K2C1_HUMAN)	P04264	66 kDa	TRUE	7.74	7.81	7.8	9.94	9.53	10.1	7.95	7.87	7.6	8.08	7.78	7.73	8.24	8.08	8.13	8.12	7.73	7.61	7.8	7.5	7.77	8.18	7.85	7.89	0.134462
Fibulin-1 OS=Homo sapiens GN=FBLN1 PE=1 SV=4	P23142	77 kDa		9.42	9.42	9.42	9.59	9.47	9.73	10.2	9.9	9.67	9.54	9.19	9.1	10.2	9.86	9.75	9.54	9.44	9.3	9.82	9.37	9.42	9.86	9.68	9.68	0.134981
Apolipoprotein(a) OS=Homo sapiens GN=LPA PE=1 SV=1	P08519	501 kDa		8.04	8.04	8.04	8.62	8.34	8.83	8.96	8.82	8.76	7.65	7.66	7.34	8.5	8.23	8.33	7.95	8.52	7.96	8.82	8.56	8.85	8.04	8.29	7.88	0.135317
Collectin-12 OS=Homo sapiens GN=COLEC12 PE=1 SV=3	Q5KU26	82 kDa	TRUE	8.43	8.43	8.43	8.71	8.4	8.65	8.09	7.71	7.67	8.91	8.52	8.6	8.31	8.18	8.24	8.65	8.19	8.66	8.34	7.93	8.02	10.2	10.3	10.6	0.135365
Cluster of Ig kappa chain V-IV region Len OS=Homo sapiens PE=1 SV=2 (KV402_HUMAN)	P01625	13 kDa	TRUE	8.55	8.55	8.55	8.19	8.18	8	7.3	7.59	7.7	8	8.32	8.35	7.74	8.14	8.17	6.59	7.15	7.31	8.7	8.92	8.95	8.1	7.8	8.13	0.136543
Protein SZT2 OS=Homo sapiens GN=SZT2 PE=2 SV=3	Q5T011	378 kDa		10	10	10	10.2	10.2	9.85	8.84	9.04	9.08	10.1	10.2	10.5	9.36	9.63	9.9	9.59	9.69	9.95	10.2	10.4	10.2	9.73	10.3	10.1	0.137563
Dermatopontin OS=Homo sapiens GN=DPT PE=2 SV=2	Q07507	24 kDa	TRUE	9.06	9.06	9.06	8.85	8.65	8.4	7.99	8.5	8.7	8.17	8.35	8.34	8.34	8.48	8.58	8.37	8.5	8.76	8.38	8.64	8.91	8.78	9.05	9	0.137954
Aggrecan core protein OS=Homo sapiens GN=ACAN PE=1 SV=2	P16112	250 kDa		7.88	7.88	7.88	7.79	7.11	7.3	8.33	8.07	8.47	7.58	7.39	7.9	7.84	7.68	7.83	7.67	7.58	7.8	8.02	7.48	8.04	7.75	7.76	7.89	0.138514
Endoglin OS=Homo sapiens GN=ENG PE=1 SV=2	P17813	71 kDa	TRUE	7.39	7.39	7.39	7.63	7.28	7.43	7.84	7.67	7.73	7.68	7.47	8.26	7.97	8.02	7.89	7.48	7.43	7.3	7.95	7.34	7.77	7.85	7.4	7.44	0.139298
Alpha-galactosidase A OS=Homo sapiens GN=GLA PE=1 SV=1	P06280	49 kDa		8.33	8.33	8.33	8.11	8.13	8.26	8.77	9	8.81	8.21	8.16	7.94	8.9	9.19	8.61	8.65	8.09	8.52	8.76	8.9	8.23	8.46	8.5	8.19	0.139372
Peroxiredoxin-6 OS=Homo sapiens GN=PRDX6 PE=1 SV=3	P30041	25 kDa		7.49	7.49	7.49	7.02	7.43	7.05	7.49	7.65	7.69	6.78	7.09	6.82	7.08	7.25	7.1	7.04	7.36	7.38	7.15	7.78	7.2	7.18	7.47	7.68	0.139585
Ubiquitin-like modifier-activating enzyme 1 OS=Homo sapiens GN=UBA1 PE=1 SV=3	P22314	118 kDa		8.72	8.72	8.72	8.35	8.87	8.39	8.49	8.48	7.84	8.26	8.41	8.18	8.55	8.39	8.56	8.7	8.85	8.8	8.47	8.08	7.81	8.34	8.53	8.25	0.139964
Syntenin-1 OS=Homo sapiens GN=SDCBP PE=1 SV=1	O00560	32 kDa		9.66	9.66	9.66	10.2	10	9.79	10.2	9.88	10.1	9.43	9.42	9.6	10.2	9.98	9.97	9.06	9.69	10.3	9.98	10	9.97	9.61	9.8	10	0.140118
4F2 cell-surface antigen heavy chain OS=Homo sapiens GN=SLC3A2 PE=1 SV=3	P08195	68 kDa		7.65	7.65	7.65	7.24	7.45	6.99	7.3	7.38	7.62	7.13	7.64	7.42	7.17	7.13	7.56	7.36	7.72	7.56	7.31	7.48	7.82	7.35	7.36	7.48	0.140134
Collagen alpha-1(I) chain OS=Homo sapiens GN=COL1A1 PE=1 SV=5	P02452	139 kDa	TRUE	9.18	9.18	9.18	8.74	8.76	8.93	8.7	8.99	8.56	8.54	8.61	8.25	8.95	8.73	8.64	9.34	9.77	9.61	8.79	8.43	8.76	8.79	8.32	8.14	0.14153
Bile salt-activated lipase OS=Homo sapiens GN=CEL PE=1 SV=3	P19835	79 kDa		7.94	7.94	7.94	8.44	8.62	8.47	7.95	8.48	8.28	7.88	8.02	8.25	9.23	9.6	9.35	7.89	7.92	8.24	7.86	8.49	8.29	8.13	8.39	8.51	0.142406
Protocadherin-16 OS=Homo sapiens GN=DCHS1 PE=2 SV=1	Q96JQ0	346 kDa		7.69	7.69	7.69	7.99	8.19	7.93	8.61	8.58	8.25	8.54	8.1	8.03	7.58	8.16	7.98	7.72	8.19	7.93	7.59	8.02	7.77	7.93	8.09	8.05	0.142641
Angiotensinogen OS=Homo sapiens GN=AGT PE=1 SV=1	P01019	53 kDa		8.18	8.18	8.18	7.85	8.14	8.14	7.69	7.73	7.81	7.84	8.41	7.95	7.56	7.99	7.12	8.25	8.04	7.92	7.8	7.69	7.81	7.52	7.9	7.48	0.142994
Pyruvate kinase isozymes M1/M2 OS=Homo sapiens GN=PKM PE=1 SV=4	P14618	58 kDa	TRUE	8.68	8.68	8.68	9.71	9.2	9.36	9	8.87	9.22	8.54	8.17	8.57	8.82	8.91	9.33	8.62	8.76	8.92	8.6	8.44	8.8	8.82	8.92	9.15	0.143258
Multimerin-2 OS=Homo sapiens GN=MMRN2 PE=1 SV=2	Q9H8L6	104 kDa		8.67	8.67	8.67	8.37	8.89	8.9	8.77	9.3	8.91	9.3	9.2	8.91	9.44	9.52	8.95	9.13	9.17	9.2	8.5	8.93	8.64	9.32	9.34	9.08	0.143698
Inactive tyrosine-protein kinase 7 OS=Homo sapiens GN=PTK7 PE=1 SV=2	Q13308	118 kDa	TRUE	7.55	7.55	7.55	7.65	8.37	7.47	8.17	7.88	7.97	7.95	7.89	8.25	8.03	8.18	7.93	7.94	7.92	7.72	7.98	7.58	8.12	7.9	7.83	7.72	0.144328
Cluster of 14-3-3 protein epsilon OS=Homo sapiens GN=YWHAE PE=1 SV=1 (1433E_HUMAN)	P62258	29 kDa	TRUE	7.47	7.39	7.48	8.15	7.83	7.93	7.87	7.63	7.85	7.53	7.81	7.52	7.87	7.64	7.89	8.63	7.56	7.87	7.72	7.47	7.57	7.71	7.98	8.02	0.145273
3-mercaptopyruvate sulfurtransferase OS=Homo sapiens GN=MPST PE=1 SV=3	P25325	33 kDa		8	8	8	7.7	7.5	7.72	8.53	7.63	8.04	7.58	7.76	7.89	8.33	7.85	8.15	7.96	8.15	7.91	8.05	7.99	8.06	7.44	8.12	7.76	0.145309
Superoxide dismutase [Cu-Zn] OS=Homo sapiens GN=SOD1 PE=1 SV=2	P00441	16 kDa		8.8	8.8	8.8	8.61	8.97	8.57	9.12	9.43	9.12	8.14	8.39	8.04	8.49	8.9	8.64	8.68	8.59	8.33	8.57	8.79	8.5	8.71	9.22	8.65	0.145444
Receptor-type tyrosine-protein phosphatase S OS=Homo sapiens GN=PTPRS PE=1 SV=3	Q13332	217 kDa	TRUE	6.45	6.45	6.45	6.1	6.33	6.33	6.65	6.93	7.26	6.49	6.46	6.82	6.76	6.65	6.67	6.66	6.83	6.68	6.4	6.54	6.84	6.75	6.14	7.07	0.14553
Fumarylacetoacetase OS=Homo sapiens GN=FAH PE=1 SV=2	P16930	46 kDa		7.2	7.2	7.2	7.58	7.49	7.52	7.56	7.82	8.17	7.11	6.86	6.34	7.5	7.63	7.42	7.28	7.06	7.36	7.42	7.12	7.06	7.46	7.48	7.95	0.146065
Receptor-type tyrosine-protein phosphatase gamma OS=Homo sapiens GN=PTPRG PE=1 SV=4	P23470	162 kDa		7.86	7.86	7.86	7.14	7.02	7.31	7.31	7.52	6.88	7.37	7.64	7.32	7.49	7.26	6.87	7.81	7.64	7.49	7.02	7.52	7.24	7.28	7.33	7.09	0.146147
Matrilin-4 OS=Homo sapiens GN=MATN4 PE=1 SV=3	O95460	68 kDa	TRUE	7.46	7.46	7.46	6.96	7.59	7.57	8.05	7.71	7.94	7.47	6.83	7.22	7.32	6.84	7.25	7.79	7.99	7.72	7.77	7.82	7.9	8.04	7.82	7.62	0.146245
Glycerol-3-phosphate dehydrogenase [NAD(+)], cytoplasmic OS=Homo sapiens GN=GPD1 PE=1 SV=4	P21695	38 kDa		7.71	7.71	7.71	7.13	7.54	7.27	7.98	8.02	7.99	7.07	7.51	7.23	7.91	8.14	7.34	7.35	7.59	7.59	7.32	7.83	7.29	7.9	7.97	7.62	0.146327
Semenogelin-2 OS=Homo sapiens GN=SEMG2 PE=1 SV=1	Q02383	65 kDa	TRUE	7.76	7.76	7.76	9.09	8.76	8.62	7.63	7.94	7.93	8.27	8.53	8.52	7.24	7.53	7.71	11.3	11.3	11.8	6.98	7.67	7.51	8.41	8.36	8.45	0.14635
Prominin-1 OS=Homo sapiens GN=PROM1 PE=1 SV=1	O43490	97 kDa		7.12	7.12	7.12	7.24	7.48	6.93	7.18	7.02	7.21	7.23	7.44	7.3	7.15	7.73	7.26	7.02	7.49	7.17	7.61	7.65	7.56	6.81	7.61	7.51	0.147261
Sorbitol dehydrogenase OS=Homo sapiens GN=SORD PE=1 SV=4	Q00796	38 kDa		6.39	6.39	6.39	6.28	6.35	6.33	6.17	6.27	6.52	6.07	5.71	6.18	6.72	6.46	6.85	6.14	6.42	6.63	6.41	6.73	6.59	6.04	6.06	6.76	0.147289
Poliovirus receptor-related protein 3 OS=Homo sapiens GN=PVRL3 PE=1 SV=1	Q9NQS3	61 kDa	TRUE	8.97	8.97	8.97	8.96	9.34	9.11	9.47	9.54	9.84	9.29	9.43	10.1	9.29	9.39	9.76	9.31	9.2	9.52	8.72	8.82	8.75	9.43	9.27	9.59	0.147311
Cartilage intermediate layer protein 1 OS=Homo sapiens GN=CILP PE=1 SV=4	O75339	133 kDa		7.23	7.23	7.23	6.91	6.99	6.8	6.69	6.9	7.29	7.36	7.8	7.8	7.4	7.47	7.72	7.44	7.54	7.71	7.3	7.04	7.41	6.74	7.38	6.9	0.147385
G-protein coupled receptor 56 OS=Homo sapiens GN=GPR56 PE=1 SV=2	Q9Y653	78 kDa	TRUE	8.03	8.03	8.03	8.06	7.85	8.33	8.97	8.54	9.12	7.92	7.86	8.12	8.4	8.41	8.63	8.03	7.91	8.42	8.84	8.8	9.01	8.71	8.1	8.42	0.147742
Interleukin-18-binding protein OS=Homo sapiens GN=IL18BP PE=1 SV=2	O95998	21 kDa		7.99	7.99	7.99	8.12	8.39	8.39	8.84	8.63	8.38	8.75	8.39	8.61	8.98	9.1	8.45	8.45	8.18	8.33	8.43	8.47	8.01	8.18	8.36	7.87	0.148231
N(G),N(G)-dimethylarginine dimethylaminohydrolase 1 OS=Homo sapiens GN=DDAH1 PE=1 SV=3	O94760	31 kDa		8.12	8.12	8.12	7.41	7.6	7.43	7.91	8.12	8.02	7.58	7.51	7.87	8.31	8.85	7.7	7.62	8.11	7.52	7.98	8.04	8.21	7.99	8.07	7.91	0.148269
Opioid-binding protein/cell adhesion molecule OS=Homo sapiens GN=OPCML PE=1 SV=1	Q14982	38 kDa	TRUE	8.42	8.42	8.42	8.34	8.61	8.54	9.18	9.19	8.66	8.43	8.73	8.54	8.3	8.81	8.24	8.13	8.53	7.85	8.63	8.67	8.6	8.48	8.85	8.49	0.148827
Trypsin-1 OS=Homo sapiens GN=PRSS1 PE=1 SV=1	P07477	27 kDa		8.03	8.03	8.03	7.92	8.08	7.99	7.54	7.97	7.48	7.54	7.57	7.53	7.68	8.26	7.51	7.8	7.78	7.7	7.95	8.57	7.87	8.28	8.65	8.19	0.148938
Angiogenin OS=Homo sapiens GN=ANG PE=1 SV=1	P03950	17 kDa		10.5	10.5	10.5	8.83	9.33	9.19	10.1	9.82	10.1	9.72	9.73	9.23	9.81	9.46	9.27	9.54	9.22	9.06	9.74	9.85	9.93	9.46	9.25	9.04	0.149104
Agrin OS=Homo sapiens GN=AGRN PE=1 SV=4	O00468	215 kDa	TRUE	8.08	8.08	8.08	7.65	7.45	7.82	7.07	6.7	7.18	7.76	7.56	7.82	7.68	7.34	7.9	7.85	7.5	7.92	7.94	7.44	7.77	7.48	7.16	7.08	0.149781
Cluster of Complement factor H-related protein 1 OS=Homo sapiens GN=CFHR1 PE=1 SV=2 (FHR1_HUMAN)	Q03591	38 kDa	TRUE	10.3	10.3	10.3	9.04	8.81	8.96	8.74	8.71	9.22	8.7	8.76	9.08	8.53	8.62	9	9.23	8.96	9.41	9.49	9.34	9.75	8.99	8.98	9.32	0.150396
Dipeptidyl peptidase 1 OS=Homo sapiens GN=CTSC PE=1 SV=2	P53634	52 kDa		8.55	8.55	8.55	7.73	8.07	8.13	8.61	8.69	8.3	7.78	7.66	7.65	8.37	8.09	7.71	8.51	8.26	8.43	8.48	8.32	8.05	8.05	8.39	7.61	0.150611
Ig kappa chain V-I region BAN OS=Homo sapiens PE=1 SV=1	P04430	12 kDa	TRUE	8.08	8.08	8.08	8.01	7.72	7.85	7.16	7.7	6.85	8.28	8.54	8.85	8.03	8.13	8.23	7.56	8.17	8.08	8.23	8.05	8.24	7.87	7.6	7.7	0.150794
T-cell immunomodulatory protein OS=Homo sapiens GN=ITFG1 PE=1 SV=1	Q8TB96	68 kDa		7.2	7.2	7.2	6.76	7	7.5	8.02	7.98	8.2	7.13	7.23	6.96	7.1	7.46	7.55	7.68	7.58	7.41	7.22	7.48	7.28	7.61	8.11	7.4	0.150822
Extracellular sulfatase Sulf-2 OS=Homo sapiens GN=SULF2 PE=1 SV=1	Q8IWU5	100 kDa		9.47	9.47	9.47	9.64	9.44	9.06	9.08	9.41	9.25	9.51	9.78	9.93	9.52	9.75	9.89	10.1	10.1	10.2	9.08	9.42	9.5	8.26	8.81	9.12	0.151105
Phospholipase D3 OS=Homo sapiens GN=PLD3 PE=1 SV=1	Q8IV08	55 kDa		7.69	7.69	7.69	7.4	7.56	6.83	8.32	8.38	8.09	7.04	7.02	7.02	8.29	8.05	7.64	7.65	8.07	7.83	8.01	7.85	7.64	7.34	7.9	7.5	0.151291
Epithelial discoidin domain-containing receptor 1 OS=Homo sapiens GN=DDR1 PE=1 SV=1	Q08345	101 kDa		7.75	7.75	7.75	7.89	8.41	7.91	7.87	8.31	8.11	8	8.24	8.13	8.22	8.49	8.59	7.73	8.08	7.63	7.91	7.5	8.06	8.06	8.38	8.12	0.151357
Calmodulin OS=Homo sapiens GN=CALM1 PE=1 SV=2	P62158	17 kDa		7.54	7.54	7.54	7.93	8.11	8.19	7.73	8.33	8.17	7.32	7.84	7.23	7.4	8.01	7.57	7.43	7.12	7.18	7.77	7.82	7.68	7.81	7.43	7.56	0.151853
Cadherin-15 OS=Homo sapiens GN=CDH15 PE=1 SV=1	P55291	89 kDa		7.74	7.74	7.74	7.49	7.64	7.82	7.32	7.86	7.33	7.77	7.89	7.62	7.66	8.16	7.45	7.71	8.04	7.61	7.47	7.57	7.33	9.4	9.24	9.03	0.152374
Fibrinogen alpha chain OS=Homo sapiens GN=FGA PE=1 SV=2	P02671	95 kDa		7.5	7.5	7.5	7.32	7.67	7.82	7.64	7.71	7.57	8.03	7.74	7.48	7.78	7.84	7.3	7.67	7.79	7.25	7.81	7.95	7.53	8.03	7.74	7.67	0.152898
Cornifin-B OS=Homo sapiens GN=SPRR1B PE=1 SV=2	P22528	10 kDa		7.95	7.95	7.95	11.8	11.1	12	8.36	8.13	8.07	8.84	8.67	8.93	8.57	8.21	8.5	8.03	8.19	8.46	7.73	7.4	7.82	7.96	8.07	8.36	0.15316
Apolipoprotein A-II OS=Homo sapiens GN=APOA2 PE=1 SV=1	P02652	11 kDa		9.96	9.96	9.96	10.6	10.4	10.2	9.77	9.43	9.84	8.89	9.43	9.09	9.38	9.23	9.53	9.63	9.83	9.94	8.9	9.13	9.22	9.26	9.69	10.1	0.155195
Golgi apparatus protein 1 OS=Homo sapiens GN=GLG1 PE=1 SV=2	Q92896	135 kDa		8.43	8.43	8.43	8.33	8.56	8.64	9.38	8.87	8.67	8.96	8.88	8.2	8.77	8.77	8.33	8.56	8.42	8.56	8.42	8.89	8.49	8.73	8.78	8.64	0.155534
Aflatoxin B1 aldehyde reductase member 3 OS=Homo sapiens GN=AKR7A3 PE=1 SV=2	O95154	37 kDa	TRUE	7.2	7.2	7.2	7.05	7.71	7.05	7.38	7.15	7.37	6.91	6.99	6.34	7.2	7.84	7.61	6.85	7.18	6.94	6.92	7.21	6.93	7.28	7.32	7.39	0.155619
Soluble calcium-activated nucleotidase 1 OS=Homo sapiens GN=CANT1 PE=1 SV=1	Q8WVQ1	45 kDa		6.67	6.67	6.67	6.77	6.7	7.38	7.55	7.46	7.28	7.15	6.84	7	7.34	7.02	6.68	7.23	6.79	7.11	6.83	7.08	6.63	7.25	7.14	7.02	0.155824
Ephrin type-B receptor 6 OS=Homo sapiens GN=EPHB6 PE=1 SV=4	O15197	111 kDa		7.19	7.19	7.19	7.24	7.11	7.62	7.4	6.9	7.21	7.56	6.87	7.45	7.81	7.78	7.84	7.5	7.3	7.11	7.49	8.07	7.41	7.52	7.5	7.69	0.155933
Cluster of Ig lambda chain V-I region WAH OS=Homo sapiens PE=1 SV=1 (LV106_HUMAN)	P04208	12 kDa	TRUE	8.73	8.73	8.73	8.74	8.88	8.88	8.94	8.92	8.75	8.47	8.3	8.82	8.51	8.16	8.84	8.66	8.25	9.03	8.45	8.77	8.57	8.72	8.44	8.93	0.156404
Protein S100-A8 OS=Homo sapiens GN=S100A8 PE=1 SV=1	P05109	11 kDa		8.42	8.42	8.42	10	10.4	9.9	7.46	7.01	7.84	7.64	7.76	7.68	7.84	7.63	7.86	7.44	7.31	7.98	7.29	7.28	7.78	8.14	8.14	8.24	0.15825
Corticosteroid-binding globulin OS=Homo sapiens GN=SERPINA6 PE=1 SV=1	P08185	45 kDa		9.03	9.03	9.03	8.44	8.07	8.31	7.52	7.4	7.78	8.68	8.31	8.54	8.24	7.98	8.17	8.25	7.64	8.15	8.01	8.28	8.62	7.73	7.3	7.9	0.158965
Neutrophil defensin 1 OS=Homo sapiens GN=DEFA1 PE=1 SV=1	P59665	10 kDa		9.15	9.15	9.15	11.7	11.7	11.5	9.04	8.32	8.96	8.65	8.75	9.13	8.92	9.26	9.41	9.33	9.21	9.62	8.17	8.45	8.69	9.79	9.55	9.87	0.15982
Mucin-20 OS=Homo sapiens GN=MUC20 PE=1 SV=3	Q8N307	72 kDa		8.11	8.11	8.11	8.5	8.16	8.03	7.44	7.41	7.57	7.59	8.17	8.52	8.08	8.21	8.44	8.04	8.23	8.35	7.88	8.37	8.48	8.85	8.48	8.82	0.160144
Protein S100-A6 OS=Homo sapiens GN=S100A6 PE=1 SV=1	P06703	10 kDa		8.93	8.93	8.93	9.59	9.31	9.51	10.5	9.9	10.2	9.19	8.94	9.14	9.62	9.29	9.22	8.8	8.42	8.81	9.98	9.44	9.94	10.1	9.42	9.75	0.160565
Quinone oxidoreductase OS=Homo sapiens GN=CRYZ PE=1 SV=1	Q08257	35 kDa		7.92	7.92	7.92	8.24	8.06	7.87	7.65	8.43	8.2	7.71	8.32	7.76	8.21	8.52	8.23	8.22	8.15	7.99	7.93	7.89	7.63	8	8.52	8.31	0.161116
Metalloproteinase inhibitor 2 OS=Homo sapiens GN=TIMP2 PE=1 SV=2	P16035	24 kDa		8.12	8.12	8.12	8.61	8.37	8.25	8.41	8.82	8.72	7.92	8.14	8.5	8.64	8.88	8.17	8.28	8.33	8.69	8.34	8.52	8.49	8.11	8.47	8.68	0.162587
Heparin cofactor 2 OS=Homo sapiens GN=SERPIND1 PE=1 SV=3	P05546	57 kDa		7.91	7.91	7.91	8	8.7	7.82	7.46	7.54	7.64	7.57	8.18	7.59	7.67	7.86	7.62	7.96	8.23	7.92	7.74	7.39	7.55	7.57	8.01	7.89	0.1631
Intercellular adhesion molecule 1 OS=Homo sapiens GN=ICAM1 PE=1 SV=2	P05362	58 kDa		7.91	7.91	7.91	7.54	8.21	7.88	8.76	8.4	8.34	7.99	8.48	7.66	8.19	8.5	8.24	7.89	7.75	7.84	8.08	8.38	7.99	8.44	8.28	8	0.163995
Urokinase plasminogen activator surface receptor OS=Homo sapiens GN=PLAUR PE=1 SV=1	Q03405	37 kDa		6.95	6.95	6.95	6.88	6.29	7.03	7.35	7.25	7.24	7.39	7.64	6.55	7.39	7.37	7.17	7.07	6.76	6.64	6.96	7.29	6.73	6.85	6.73	6.92	0.164339
Peroxiredoxin-5, mitochondrial OS=Homo sapiens GN=PRDX5 PE=1 SV=4	P30044	22 kDa		7.86	7.86	7.86	7.39	7.26	7.48	7.72	7.97	7.83	7.04	6.93	6.74	7.24	7.58	7.72	7.3	7.78	7.43	6.79	6.53	7.74	7.51	7.72	7.62	0.164682
Lipoprotein lipase OS=Homo sapiens GN=LPL PE=1 SV=1	P06858	53 kDa		8.45	8.45	8.45	8.52	8.43	8.1	8.25	8.11	8.61	7.74	8.02	8.52	8.72	8	8.36	8.23	8.4	8.35	7.78	8.13	8.23	8.58	8.58	8.77	0.164911
Sortilin-related receptor OS=Homo sapiens GN=SORL1 PE=1 SV=2	Q92673	248 kDa		8.08	8.08	8.08	8.24	7.98	8.23	7.73	8.1	8.42	8.15	7.89	7.67	8.3	8	8.28	7.91	7.98	8.47	8.38	7.99	7.72	8.47	8.57	8.32	0.165028
Myeloid cell surface antigen CD33 OS=Homo sapiens GN=CD33 PE=1 SV=2	P20138	40 kDa		8.2	8.2	8.2	8.61	8.55	8.93	8.52	8.34	8.34	9.16	9.13	8.84	8.98	9.35	9.63	8.39	8.76	8.53	8.93	8.31	8.09	8.72	8.73	9.09	0.165425
Mucin-1 OS=Homo sapiens GN=MUC1 PE=1 SV=3	P15941	122 kDa		7.86	7.86	7.86	8.18	8.48	8.07	7.96	8.16	8.64	7.63	7.7	8.12	8.42	8.37	8.67	8.22	8.13	8.74	8.3	8.15	8.43	8.3	8.28	8.58	0.166306
Growth arrest-specific protein 1 OS=Homo sapiens GN=GAS1 PE=1 SV=2	P54826	36 kDa		8.3	8.3	8.3	8.58	8.96	8.84	8.07	8.96	8.7	9.19	8.71	9.08	8.55	8.71	8.93	9.11	9.1	8.61	8.31	8.55	8.61	8.79	8.97	8.54	0.166569
Platelet glycoprotein Ib alpha chain OS=Homo sapiens GN=GP1BA PE=1 SV=1	P07359	69 kDa		8.64	8.64	8.64	8.07	7.39	7.19	6.95	7.54	7.19	7.72	7.86	7.51	7.54	7.61	7.73	8.27	7.73	7.97	8.13	8.14	7.83	7.33	7.18	7.56	0.167638
Cation-independent mannose-6-phosphate receptor OS=Homo sapiens GN=IGF2R PE=1 SV=3	P11717	274 kDa		6.78	6.78	6.78	6.72	7.08	6.51	7.08	6.94	6.89	6.28	7.09	6.96	6.48	7.55	7.15	6.92	6.94	6.84	6.57	6.96	6.74	7.18	7.26	6.97	0.167648
Fibulin-5 OS=Homo sapiens GN=FBLN5 PE=1 SV=1	Q9UBX5	50 kDa		9.24	9.24	9.24	8.64	8.8	9.08	9.09	8.85	8.6	8.79	8.87	8.43	9.42	9.13	8.83	9.72	9.52	9.63	8.55	8.45	8.4	9.29	8.9	8.16	0.167806
Serpin B3 OS=Homo sapiens GN=SERPINB3 PE=1 SV=2	P29508	45 kDa	TRUE	8.32	8.32	8.32	10.8	10.9	10.6	7.29	7.65	7.94	6.59	7.49	6.58	7.5	8.09	7.81	7.19	7.39	7.22	7.23	7.37	7.63	7.61	7.7	7.6	0.168021
Receptor-type tyrosine-protein phosphatase-like N OS=Homo sapiens GN=PTPRN PE=1 SV=1	Q16849	106 kDa		8.41	8.41	8.41	8.61	8.71	8.93	9.21	9.26	9.53	9.24	9.4	8.96	9.14	8.5	8.53	8.29	8	7.72	8.77	8.62	8.91	8.53	8.52	7.91	0.168296
Coagulation factor V OS=Homo sapiens GN=F5 PE=1 SV=4	P12259	252 kDa		7	7	7	6.98	7.34	6.96	6.58	6.82	6.4	6.94	7.13	6.75	7.06	7.22	6.81	7.35	7.71	7.7	6.95	7.02	6.46	6.93	7.44	6.7	0.168384
Myosin light chain kinase, smooth muscle OS=Homo sapiens GN=MYLK PE=1 SV=4	Q15746	211 kDa		8.81	8.81	8.81	8.26	8.37	7.94	8.62	8.56	8.7	8.84	8.57	8.47	8.2	9.1	8.94	8.61	8.88	8.89	8.18	7.62	8.17	8.31	9	8.71	0.168728
Cadherin-related family member 5 OS=Homo sapiens GN=CDHR5 PE=1 SV=3	Q9HBB8	88 kDa		7.25	7.25	7.25	7.4	7.37	7.09	7.5	7.81	7.64	7.22	7.85	7.37	6.89	7.73	7.63	7.36	7.49	7.45	7.03	7.7	7.17	7.57	7.84	7.48	0.168856
Cochlin OS=Homo sapiens GN=COCH PE=1 SV=1	O43405	59 kDa		9.47	9.47	9.47	9.02	9.52	9.19	8.86	9.49	9.31	9.13	9.65	9.05	8.35	9.13	8.68	9.09	9.4	9.04	8.76	8.82	8.94	9.19	9.35	9.4	0.169143
Protein FAM151A OS=Homo sapiens GN=FAM151A PE=2 SV=2	Q8WW52	64 kDa	TRUE	8.44	8.44	8.44	7.6	7.25	7.32	8.02	8.55	8.61	7.28	7.25	7.55	7.63	7.64	8.6	7.53	7.49	7.97	8.19	8.25	8.41	7.73	7.81	7.72	0.169168
Dystroglycan OS=Homo sapiens GN=DAG1 PE=1 SV=2	Q14118	97 kDa		8.03	8.03	8.03	7.93	7.37	8.09	8.19	8.04	7.73	7.76	7.51	7.61	8.15	8.03	8.07	8.34	8.24	7.6	8.37	7.87	8.22	8.15	7.5	8.13	0.170478
Alpha-1-acid glycoprotein 2 OS=Homo sapiens GN=ORM2 PE=1 SV=2	P19652	24 kDa	TRUE	8.66	8.66	8.66	7.46	7.79	7.62	7.39	7.22	6.94	8.65	8.61	8.22	8.91	8.63	8.1	7.99	8.22	8	8.85	8.49	8.33	7.02	7.13	6.5	0.170748
Histidine-rich glycoprotein OS=Homo sapiens GN=HRG PE=1 SV=1	P04196	60 kDa		9.03	9.03	9.03	9.06	9.18	8.29	8.51	7.97	8.42	8.39	8.4	8.71	8.23	8.25	8.58	8.76	8.56	8.81	7.9	8.4	8.75	8.62	8.5	8.45	0.170971
Resistin OS=Homo sapiens GN=RETN PE=2 SV=1	Q9HD89	11 kDa		9.11	9.11	9.11	8.54	7.77	8.56	9.07	8.73	8.99	7.93	7.35	7.73	8.62	8.09	8.21	8.86	8.49	8.74	8.81	8.46	8.61	8.59	8.62	8.97	0.171286
Aldose 1-epimerase OS=Homo sapiens GN=GALM PE=1 SV=1	Q96C23	38 kDa		7.94	7.94	7.94	7.09	6.96	7.68	8.17	8.15	8.03	7.53	7.67	7.53	7.62	8.18	7.5	7.55	7.82	7.85	7.69	7.51	7.95	8.15	7.35	7.69	0.171485
Glycoprotein integral membrane protein 1 OS=Homo sapiens GN=GINM1 PE=2 SV=1	Q9NU53	37 kDa		7.63	7.63	7.63	7.36	7.29	7.49	8.57	8.07	7.72	8.2	7.68	7.56	7.27	7.62	7.83	7.95	8.05	7.71	7.83	7.5	7.52	7.85	7.76	7.44	0.17191
Keratin, type II cytoskeletal 8 OS=Homo sapiens GN=KRT8 PE=1 SV=7	P05787	54 kDa	TRUE	6.8	6.8	6.8	6.32	6.67	6.66	6.8	6.42	6.19	6.24	7.01	6.93	7.47	6.97	7.3	6.27	5.84	6.45	6.08	6.14	6.28	6.35	6.77	6.6	0.172897
Chromogranin-A OS=Homo sapiens GN=CHGA PE=1 SV=7	P10645	51 kDa		8.48	8.48	8.48	8.76	8.35	9.01	8.53	8.32	8.09	8.5	8.59	8.58	9.45	8.54	8.93	7.48	8.01	7.52	8.68	8.44	8.17	8.05	8.21	7.94	0.173256
Peptidase inhibitor 16 OS=Homo sapiens GN=PI16 PE=1 SV=1	Q6UXB8	49 kDa		10.6	10.6	10.6	9.65	9.29	9.27	9.04	8.43	9.21	9.12	9.3	9.61	9.2	8.98	9.34	8.98	9.19	9.39	9.59	9.55	9.9	8.56	8.44	9.02	0.173603
Retinoic acid receptor responder protein 2 OS=Homo sapiens GN=RARRES2 PE=1 SV=1	Q99969	19 kDa		9.44	9.44	9.44	9.45	8.7	8.45	9.22	9.11	9	8.86	8.79	9.57	9.04	9.08	9.58	8.17	8.46	8.56	9.12	9.15	9.23	9.1	9.08	8.95	0.175122
Delta and Notch-like epidermal growth factor-related receptor OS=Homo sapiens GN=DNER PE=1 SV=1	Q8NFT8	78 kDa		7.92	7.92	7.92	7.61	7.19	7.53	8.17	8.37	8.34	8.15	8.25	7.77	8.05	7.64	8.22	7.28	7.36	7.75	7.57	8.08	7.68	8.57	7.9	7.99	0.175253
Ig heavy chain V-I region EU OS=Homo sapiens PE=1 SV=1	P01742	12 kDa		10.9	10.9	10.9	11	10.3	11	11	10.2	10.6	11	10.4	10.9	10.4	10.1	10.4	10.7	10.4	10.8	10.5	9.98	10.5	10.7	10.6	10.6	0.175369
EGF-containing fibulin-like extracellular matrix protein 2 OS=Homo sapiens GN=EFEMP2 PE=1 SV=3	O95967	49 kDa		8.62	8.62	8.62	8.58	7.99	8.52	8.28	8.23	8.6	8.38	8.2	8.64	8.2	8.37	8.66	8.31	8.27	8.57	8.73	8.27	8.83	8.34	8.18	8.83	0.1754
Fibulin-7 OS=Homo sapiens GN=FBLN7 PE=2 SV=1	Q53RD9	47 kDa		10.3	10.3	10.3	9.95	9.37	10.4	10.2	10	10	10.3	10.2	10.4	9.53	9.42	9.83	10.1	10.5	9.43	9.75	9.33	9.75	9.84	9.73	9.94	0.175789
IgGFc-binding protein OS=Homo sapiens GN=FCGBP PE=1 SV=3	Q9Y6R7	572 kDa		7.24	7.24	7.24	7.88	7.47	7.46	6.98	6.67	7.14	7.85	8.19	7.68	7.9	8.16	7.68	8.13	8.69	8.2	6.95	7.3	6.94	7.77	7.82	7.33	0.17586
Protein FAM3B OS=Homo sapiens GN=FAM3B PE=1 SV=2	P58499	26 kDa		7.87	7.87	7.87	7.5	7.83	7.99	8.33	8.07	8.88	7.92	7.62	8.01	7.66	8.15	8.1	7.5	7.43	7.69	8.08	7.62	8.29	8.02	7.86	8.24	0.175941
Neuroserpin OS=Homo sapiens GN=SERPINI1 PE=1 SV=1	Q99574	46 kDa		6.15	6.15	6.15	6.63	6.8	6.8	7.63	6.95	7.11	7.34	6.72	6.63	6.7	6.98	6.77	6.68	6.58	6.15	6.95	6.3	6.4	6.74	6.57	6.49	0.177251
Protein DJ-1 OS=Homo sapiens GN=PARK7 PE=1 SV=2	Q99497	20 kDa		9.05	9.05	9.05	9.44	9.46	8.9	9.16	9.51	9.66	8.46	8.95	9.14	8.77	8.91	9.11	8.91	9.3	9.49	8.78	8.85	9.2	9.05	9.52	9.31	0.177918
Ephrin type-A receptor 7 OS=Homo sapiens GN=EPHA7 PE=1 SV=3	Q15375	112 kDa	TRUE	8.5	8.5	8.5	7.43	7.85	8.16	8.23	8.41	7.73	8.15	8.24	7.61	8.21	8.62	8.23	8.15	8.36	8.01	7.94	8.34	8.04	8.3	8.24	7.94	0.180584
Beta-1,4-galactosyltransferase 1 OS=Homo sapiens GN=B4GALT1 PE=1 SV=5	P15291	44 kDa		7.26	7.26	7.26	7.99	7.17	7.24	7.75	7.88	8	7.09	6.42	7.32	7.19	7.29	6.83	7.2	7.18	7.56	7.54	7.53	7.58	7.32	7.71	7.96	0.181545
Filamin-B OS=Homo sapiens GN=FLNB PE=1 SV=2	O75369	278 kDa	TRUE	7.17	7.17	7.17	7.09	7.18	7.51	6.76	7.15	6.88	7.27	6.33	7.01	7.49	7.52	7.17	7.15	7.42	7.54	7.19	7.51	7.03	6.88	7.26	6.59	0.183007
Cluster of Elongation factor 1-alpha 1 OS=Homo sapiens GN=EEF1A1 PE=1 SV=1 (EF1A1_HUMAN)	P68104	50 kDa	TRUE	8.83	8.83	8.83	9.55	9.66	9.2	8.84	9.15	8.67	8.64	8.99	8.11	8.9	8.99	8.48	8.85	9.18	8.84	8.7	8.95	8.49	8.81	9.24	8.82	0.183055
Ketohexokinase OS=Homo sapiens GN=KHK PE=1 SV=1	P50053	33 kDa		7.67	7.67	7.67	7.93	7.45	7.66	7.97	7.06	8.18	7.16	7.67	7.58	7.45	7.76	7.92	7.54	7.47	7.73	7.81	8.04	7.83	7.71	7.89	8.33	0.183423
Latent-transforming growth factor beta-binding protein 2 OS=Homo sapiens GN=LTBP2 PE=1 SV=3	Q14767	195 kDa		8.4	8.4	8.4	8.76	8.12	8.42	8.45	8.35	9.2	8.27	8.18	8.42	8.23	8.38	8.38	8.72	8.17	8.48	8.04	7.92	8.38	8.65	8.26	8.9	0.18357
Kunitz-type protease inhibitor 1 OS=Homo sapiens GN=SPINT1 PE=1 SV=2	O43278	58 kDa		8.4	8.4	8.4	8.8	8.37	8.06	8.48	9.03	8.87	8.49	8.07	8.41	8.27	8.84	8.44	8.08	7.95	8.38	7.95	8.43	8.12	8.43	8.86	8.59	0.18387
Semenogelin-1 OS=Homo sapiens GN=SEMG1 PE=1 SV=2	P04279	52 kDa	TRUE	7.85	7.85	7.85	9.29	9.09	9.58	8.32	8.06	7.92	9.02	8.69	8.7	8.87	8.34	8.2	12.3	11.8	11.8	8.49	7.94	8.15	9.34	8.94	8.87	0.185112
Discoidin domain-containing receptor 2 OS=Homo sapiens GN=DDR2 PE=1 SV=2	Q16832	97 kDa		7.38	7.38	7.38	7.27	7.82	7.48	8.37	7.35	8.19	7.01	7.67	7.26	8.01	7.93	7.91	6.95	7.15	7.47	7.08	7.45	7.58	7.6	7.24	7.6	0.185387
15-hydroxyprostaglandin dehydrogenase [NAD(+)] OS=Homo sapiens GN=HPGD PE=1 SV=1	P15428	29 kDa		6.86	6.86	6.86	7.13	7.54	6.71	7	6.94	6.74	7.27	7.14	7.03	6.96	6.52	6.71	7.59	7.55	6.67	6.64	7.3	6.7	7.34	7.41	7.61	0.185462
Ephrin type-B receptor 2 OS=Homo sapiens GN=EPHB2 PE=1 SV=5	P29323	117 kDa	TRUE	7.81	7.81	7.81	7.44	8.15	7.76	8.59	7.75	8.31	8.14	7.85	7.95	7.92	8.28	8.24	7.4	7.96	7.89	7.59	7.51	8.07	8.15	7.86	8.19	0.185756
Tripeptidyl-peptidase 1 OS=Homo sapiens GN=TPP1 PE=1 SV=2	O14773	61 kDa		6.89	6.89	6.89	6.9	7.09	6.43	6.95	7.38	7.05	6.5	6.38	6.53	7.23	7.86	7.28	6.48	6.41	7.01	6.69	7.03	6.6	6.61	6.44	7	0.18596
Alpha-N-acetylgalactosaminidase OS=Homo sapiens GN=NAGA PE=1 SV=2	P17050	47 kDa		8.74	8.74	8.74	7.42	7.99	7.34	8.52	8.82	8.63	7.37	8.22	7.48	8.13	8.27	7.97	7.68	8.35	7.62	7.82	8.19	7.98	7.96	8.03	7.85	0.185968
Cytosolic 10-formyltetrahydrofolate dehydrogenase OS=Homo sapiens GN=ALDH1L1 PE=1 SV=2	O75891	99 kDa		7.67	7.67	7.67	6.94	7.53	7.58	7.67	7.86	7.71	6.56	7.21	7.18	7.39	7.94	7.69	7.84	7.75	7.42	7.07	7.44	7.94	7.39	7.64	7.26	0.187009
Platelet glycoprotein VI OS=Homo sapiens GN=GP6 PE=1 SV=4	Q9HCN6	37 kDa		7.46	7.46	7.46	7.42	7.42	7.54	7.67	7.52	7.72	7.8	7.55	7.1	7.98	7.69	7.28	7.69	7.3	6.91	7.9	7.46	7.77	7.77	7.23	6.92	0.188269
Complement factor B OS=Homo sapiens GN=CFB PE=1 SV=2	P00751	86 kDa		8.51	8.51	8.51	8.82	8.43	8.94	7.92	7.43	7.59	8.6	8.44	8.31	8.75	7.88	8.36	7.74	8.04	8.15	8.87	8.3	8.83	8.38	8.3	7.74	0.188609
Syndecan-4 OS=Homo sapiens GN=SDC4 PE=1 SV=2	P31431	22 kDa		6.61	6.61	6.61	7.7	7.72	7.1	6.25	6.07	6.71	8.51	8.89	8.63	6.64	6.62	7.21	7.59	8.1	7.93	7.1	7.76	7.57	6.3	6.14	6.37	0.18897
CD320 antigen OS=Homo sapiens GN=CD320 PE=1 SV=1	Q9NPF0	29 kDa		8.33	8.33	8.33	8.31	7.9	7.79	9.01	8.85	9.43	7.88	7.94	8.24	8.84	8.25	8.91	8.03	7.69	8.04	8.33	7.96	8.68	8.29	8.18	7.82	0.189131
Cluster of Cadherin-6 OS=Homo sapiens GN=CDH6 PE=1 SV=1 (CADH6_HUMAN)	P55285	88 kDa	TRUE	8.12	8.12	8.12	7.65	8.22	7.13	7.6	8.07	7.88	7.77	8.33	8.02	7.42	7.99	7.68	7.52	7.9	7.93	7.57	7.89	7.71	7.63	8	7.94	0.189154
Angiotensin-converting enzyme OS=Homo sapiens GN=ACE PE=1 SV=1	P12821	150 kDa		6.13	6.13	6.13	7.46	7.39	6.86	6.29	6.57	5.42	7.45	7.35	7.07	7.06	7.49	7.37	7.24	7.01	7	7	7.13	7.03	6.88	6.84	5.96	0.189183
V-set domain-containing T-cell activation inhibitor 1 OS=Homo sapiens GN=VTCN1 PE=1 SV=1	Q7Z7D3	31 kDa		7.8	7.8	7.8	7.14	7.56	7.62	7.83	7.54	7.19	7.37	6.97	7.58	7.05	7.17	6.57	7.98	7.83	7.6	7.21	7.01	6.59	7.78	7.45	7.28	0.189223
Thioredoxin reductase 3 (Fragment) OS=Homo sapiens GN=TXNRD3 PE=1 SV=3	Q86VQ6	75 kDa		9.76	9.76	9.76	10.7	9.92	10	9.04	9.08	9.07	9.63	9.14	9.35	8.93	8.38	9.13	9.23	9.13	9.73	9.28	9.21	9.51	9.63	9.34	10	0.190102
Hyaluronidase-1 OS=Homo sapiens GN=HYAL1 PE=1 SV=2	Q12794	48 kDa		7.07	7.07	7.07	6.88	6.6	7.24	8.02	7.77	7.49	7.34	7.04	7.19	8.32	7.81	7.71	7.34	6.95	6.93	8.19	7.63	7.63	7.52	7.09	7.09	0.190111
Laminin subunit alpha-4 OS=Homo sapiens GN=LAMA4 PE=1 SV=4	Q16363	203 kDa		8.83	8.83	8.83	8.82	8.4	8.47	9.04	9.02	8.75	9.2	9.02	8.86	9.35	9.28	8.31	9.29	8.88	9.14	8.67	8.44	9.4	8.91	8.93	9.14	0.190739
Peptidyl-glycine alpha-amidating monooxygenase OS=Homo sapiens GN=PAM PE=1 SV=2	P19021	108 kDa	TRUE	7.99	7.99	7.99	7.66	7.6	8.22	8.44	7.99	7.6	7.5	7.74	7.78	7.76	7.26	7.57	8.03	8	8.08	7.98	7.48	7.33	8.33	7.88	7.62	0.191861
Thioredoxin OS=Homo sapiens GN=TXN PE=1 SV=3	P10599	12 kDa		8.35	8.35	8.35	9.6	9.97	9.79	8.29	8.63	8.97	7.52	7.93	8.05	7.7	8.32	8.42	7.68	8.38	8.46	7.93	7.88	8.14	8.27	8.8	8.68	0.191955
Tenascin OS=Homo sapiens GN=TNC PE=1 SV=3	P24821	241 kDa		9.82	9.82	9.82	8.98	9.31	9.23	8.47	9.09	8.31	9.58	9.77	9.41	9.2	9.22	8.65	9.41	10	9.43	8.55	8.78	8.03	9.01	9.12	8.83	0.192447
Glutaredoxin-1 OS=Homo sapiens GN=GLRX PE=1 SV=2	P35754	12 kDa		8.88	8.88	8.88	8.18	8.42	8.83	8.87	8.27	8.5	7.64	8.04	7.72	8.63	8.1	8.12	9.02	8.53	8.82	8.34	8.06	7.66	7.75	8.06	7.72	0.192762
Interleukin-6 receptor subunit beta OS=Homo sapiens GN=IL6ST PE=1 SV=2	P40189	104 kDa		9.18	9.18	9.18	8.6	8.88	9.16	9.16	8.93	9.03	8.94	8.46	8.71	9.08	8.82	9.01	9.22	9.38	8.56	8.79	7.87	8.99	9.3	9.46	8.93	0.192826
Annexin A4 OS=Homo sapiens GN=ANXA4 PE=1 SV=4	P09525	36 kDa		8.86	8.86	8.86	8.67	8.02	9.06	8.48	8.22	8.13	8.79	8.42	8.12	8.81	8.79	8.89	8.97	8.94	8.58	8.89	8.04	8.08	8.63	8.86	8.94	0.19309
Carbonic anhydrase 1 OS=Homo sapiens GN=CA1 PE=1 SV=2	P00915	29 kDa		9.97	9.97	9.97	8.4	8.64	8.29	7.71	8.19	7.93	7.46	8.2	7.5	6.99	7.89	7.33	7.46	7.74	7.88	8.09	8.44	8.01	6.58	6.42	6.78	0.193896
Ribonuclease UK114 OS=Homo sapiens GN=HRSP12 PE=1 SV=1	P52758	14 kDa		8.45	8.45	8.45	7.7	8.54	8.03	8.06	9.08	8.19	7.65	6.87	7.52	7.98	8.01	8.03	8.15	8.24	8.51	7.57	7.85	7.53	7.97	8.24	8.25	0.194105
Platelet endothelial cell adhesion molecule OS=Homo sapiens GN=PECAM1 PE=1 SV=1	P16284	83 kDa		8.04	8.04	8.04	8.32	7.47	8.17	8.92	8.29	8.71	8.6	8.22	8.51	8.49	7.98	8.6	8.51	8.32	8.24	8.65	8.11	8.59	8.32	7.78	8.46	0.195498
Myomesin-1 OS=Homo sapiens GN=MYOM1 PE=1 SV=2	P52179	188 kDa		7.89	7.89	7.89	7.95	7.87	7.76	7.75	6.91	7.14	7.8	7.92	8.38	7.47	7.4	7.99	7.8	8.25	8.07	7.56	7.35	7.89	8.58	8.55	9.02	0.19613
Thyrotropin-releasing hormone-degrading ectoenzyme OS=Homo sapiens GN=TRHDE PE=2 SV=1	Q9UKU6	117 kDa		6.35	6.35	6.35	6.12	6.89	6.75	7.29	6.73	6.64	6.93	6.49	6.74	7.11	6.45	6.72	6.83	6.62	7.46	6.66	6.68	6.82	7.31	7.45	7.18	0.196493
Cluster of Vacuolar protein sorting-associated protein 4A OS=Homo sapiens GN=VPS4A PE=1 SV=1 (VPS4A_HUMAN)	Q9UN37	49 kDa	TRUE	8.15	8.15	8.37	8.7	7.95	8.49	7.8	7.58	7.99	8.53	8.1	8.36	8.52	8.42	8.98	8.56	7.62	8.43	8.58	8.29	8.53	8.06	8.29	8.64	0.197248
Hepatocyte growth factor activator OS=Homo sapiens GN=HGFAC PE=1 SV=1	Q04756	71 kDa		6.63	6.63	6.63	6.77	6.88	7.18	6.98	7.53	6.85	7	7.49	6.95	7.83	7.8	7.03	7.19	7.48	6.63	7.14	7.2	6.78	7.24	7.15	7.11	0.198968
Natural cytotoxicity triggering receptor 3 ligand 1 OS=Homo sapiens GN=NCR3LG1 PE=1 SV=1	Q68D85	51 kDa		8.16	8.16	8.16	7.49	8.18	8.13	8.06	7.86	8.29	7.99	8.63	7.95	7.47	8.07	7.74	7.72	8.19	7.77	8.21	7.94	7.68	7.8	8.21	7.99	0.199454
Galectin-3 OS=Homo sapiens GN=LGALS3 PE=1 SV=5	P17931	26 kDa		7.84	7.84	7.84	7.73	8.05	7.91	8.4	8.64	8.49	7.55	7.76	7.25	8.51	7.68	7.85	7.75	8.26	7.28	7.91	8.05	7.94	8.09	8.72	7.88	0.19959
Tyrosine-protein kinase transmembrane receptor ROR1 OS=Homo sapiens GN=ROR1 PE=1 SV=2	Q01973	104 kDa	TRUE	7.34	7.34	7.34	7.05	6.87	7.54	7.8	7.34	7.21	7.28	7.58	7.82	7.03	7.29	6.98	7.57	6.85	7.11	7.7	7.19	7.24	7.33	6.86	6.98	0.202072
Insulin-like growth factor-binding protein complex acid labile subunit OS=Homo sapiens GN=IGFALS PE=1 SV=1	P35858	66 kDa		7.54	7.54	7.54	7.63	8.03	8.11	7.6	8.16	7.64	8.29	8.72	8.4	7.84	8.34	7.67	8.48	8.3	7.83	7.66	8.05	7.82	7.95	8.27	7.53	0.202332
Adenosylhomocysteinase OS=Homo sapiens GN=AHCY PE=1 SV=4	P23526	48 kDa		6.44	6.44	6.44	6.44	6.23	6.92	7.1	7.39	6.91	6.76	6.78	6.39	6.85	7.21	6.82	7.44	7.02	6.5	5.87	6.55	6.6	6.66	6.95	6.99	0.202662
Alpha-1,6-mannosylglycoprotein 6-beta-N-acetylglucosaminyltransferase A OS=Homo sapiens GN=MGAT5 PE=1 SV=1	Q09328	85 kDa		7.24	7.24	7.24	6.32	7.12	7.09	7.29	7.33	7.58	7.19	6.97	6.55	7	7.01	7.25	7.47	6.7	6.42	6.76	6.98	7.24	7.51	7.22	7.12	0.202707
Glucosylceramidase OS=Homo sapiens GN=GBA PE=1 SV=3	P04062	60 kDa		7.93	7.93	7.93	8.44	7.64	7.51	7.95	7.92	8.02	7.48	7.53	8.34	7.82	7.7	8.33	8	7.85	8.04	7.61	7.41	8.08	7.62	7.9	7.95	0.206413
Serum amyloid P-component OS=Homo sapiens GN=APCS PE=1 SV=2	P02743	25 kDa		8.95	8.95	8.95	8.62	8.65	8.71	8.93	8.78	8.45	8.27	8.87	7.53	8.71	8.93	8.24	9.03	9.24	9	8.56	9.26	8.48	9.9	10.4	10.2	0.207467
Transcobalamin-2 OS=Homo sapiens GN=TCN2 PE=1 SV=3	P20062	48 kDa		7.68	7.68	7.68	7.41	7.98	7.96	7.89	8.32	7.71	7.2	7.98	7.22	8.05	8.21	7.45	7.26	7.77	7.56	7.98	7.68	7.71	7.73	7.88	7.46	0.207906
Annexin A1 OS=Homo sapiens GN=ANXA1 PE=1 SV=2	P04083	39 kDa		5.99	5.99	5.99	8.21	8.66	9.16	6.42	6.58	6.47	6.82	6.87	6.15	7.25	7.38	6.82	6.9	7.11	6.18	6.63	6.79	6.39	6.14	6.71	6.37	0.211081
Cluster of Carbonyl reductase [NADPH] 1 OS=Homo sapiens GN=CBR1 PE=1 SV=3 (CBR1_HUMAN)	P16152	30 kDa	TRUE	7.91	7.91	7.91	7.19	7.64	7.99	8.12	8.17	7.67	7.78	7.91	7.38	7.7	7.64	7.77	7.53	8.02	7.48	7.98	7.23	7.34	7.93	8.31	7.46	0.211462
Ig heavy chain V-III region VH26 OS=Homo sapiens PE=1 SV=1	P01764	13 kDa	TRUE	8.78	8.78	8.78	9.02	8.76	8.65	8.81	8.65	8.65	8.71	8.83	9.11	8.89	8.76	9.05	8.94	9.02	9.83	8.75	8.29	8.33	8.14	8.95	9.64	0.212931
Ephrin type-B receptor 3 OS=Homo sapiens GN=EPHB3 PE=1 SV=2	P54753	110 kDa	TRUE	7.74	7.74	7.74	7.79	8.04	7.96	8.37	8.41	8.46	7.15	8.31	7.64	7.84	8.5	7.76	8.1	8.31	7.95	7.65	8.48	7.82	8.44	8.68	8.03	0.213112
Matrilysin OS=Homo sapiens GN=MMP7 PE=1 SV=1	P09237	30 kDa		8.06	8.06	8.06	7.52	8.01	7.58	8.01	8.7	8.19	7.32	8.16	8.4	7.66	7.9	8.31	7.85	7.81	7.82	7.12	7.93	7.62	7.87	8.37	8.39	0.216009
Xaa-Pro aminopeptidase 2 OS=Homo sapiens GN=XPNPEP2 PE=1 SV=3	O43895	76 kDa		6.92	6.92	6.92	7.39	7.67	7.53	7.17	7.89	7.37	7.24	7.57	6.95	7.76	7.38	6.83	6.81	7.46	6.72	7.61	7.7	7.4	7.06	7.7	7.31	0.2171
Ficolin-2 OS=Homo sapiens GN=FCN2 PE=1 SV=2	Q15485	34 kDa		5.83	5.83	5.83	7.69	8.22	7.56	6.62	6.9	6.7	7.62	8.05	7.51	7.25	7.74	7.58	7.86	8.46	8.02	7.52	8.49	7.81	6.95	6.95	7.48	0.219429
Chondroitin sulfate proteoglycan 4 OS=Homo sapiens GN=CSPG4 PE=1 SV=2	Q6UVK1	251 kDa		7.71	7.71	7.71	7.66	8.24	7.76	8.58	9.25	8.73	8.22	8.39	7.97	8.36	8.92	8.31	8.03	8.53	7.89	7.81	8.38	7.8	8.04	8.38	7.89	0.219574
14 kDa phosphohistidine phosphatase OS=Homo sapiens GN=PHPT1 PE=1 SV=1	Q9NRX4	14 kDa		9.61	9.61	9.61	9.57	9.14	9.27	7.97	8.42	9.57	9.42	9.82	9.91	8.72	8.94	9.12	9.56	9.84	10.2	9.41	9.83	9.62	9.31	9.55	9.26	0.221011
Cluster of Tyrosine-protein phosphatase non-receptor type substrate 1 OS=Homo sapiens GN=SIRPA PE=1 SV=2 (SHPS1_HUMAN)	P78324	55 kDa	TRUE	7.91	7.91	7.91	8.24	8.01	8.33	8.71	8.45	9.65	7.79	7.65	7.97	7.94	8.03	8.28	7.92	7.82	8.09	8.52	8.19	8.78	9.22	8.95	10.1	0.222057
Peroxiredoxin-2 OS=Homo sapiens GN=PRDX2 PE=1 SV=5	P32119	22 kDa		8.29	8.29	8.29	8.83	8.37	8.98	9.3	8.79	9.05	8.47	7.52	7.64	8.87	8.21	8.22	8.76	8.26	8.26	8.2	7.53	8.13	8.55	8.49	8.37	0.222131
Creatine kinase B-type OS=Homo sapiens GN=CKB PE=1 SV=1	P12277	43 kDa		6.62	6.62	6.62	6.54	7.18	6.82	7.24	6.65	6.46	7.21	6.91	6.4	7.43	7.15	6.75	7.07	6.96	6.88	7.1	6.59	6.35	7.35	7.02	6.8	0.222333
UPF0764 protein C16orf89 OS=Homo sapiens GN=C16orf89 PE=1 SV=2	Q6UX73	45 kDa	TRUE	7.48	7.48	7.48	7.19	7.35	7.75	7.38	7.04	7.5	7.5	7.01	6.84	7.7	7.59	7.23	8.12	8.1	7.77	8.12	6.93	6.83	7.47	7.47	7.18	0.222751
OX-2 membrane glycoprotein OS=Homo sapiens GN=CD200 PE=1 SV=4	P41217	31 kDa		7.33	7.33	7.33	7.29	7.01	7.41	7.42	7.79	8.5	7.53	7.2	7.31	7.7	7.86	8.25	7.43	6.79	7.34	6.92	7.6	8.09	7.04	7.18	7.35	0.224204
Prolow-density lipoprotein receptor-related protein 1 OS=Homo sapiens GN=LRP1 PE=1 SV=2	Q07954	505 kDa	TRUE	6.94	6.94	6.94	6.5	7.01	8	7.18	7.15	7.41	7.53	7.08	6.82	7.46	7.62	7.33	7.41	6.94	6.6	7.52	7.08	6.81	7.17	7.09	7.16	0.224559
Solute carrier family 12 member 1 OS=Homo sapiens GN=SLC12A1 PE=1 SV=2	Q13621	121 kDa		6.94	6.94	6.94	7.36	7.48	6.96	6.89	6.69	6.87	6.66	6.52	7.2	6.83	6.59	7.38	6.63	7.62	7.15	7.23	7.75	7.22	7.45	8.12	7.9	0.227063
Cathepsin Z OS=Homo sapiens GN=CTSZ PE=1 SV=1	Q9UBR2	34 kDa		8.86	8.86	8.86	8.45	7.82	8.47	8.49	8.04	8.48	8.65	7.65	8.16	8.56	7.88	8.68	8.98	8.1	8.67	8.31	8.35	8.53	8.66	8.14	8.7	0.22756
Liver-expressed antimicrobial peptide 2 OS=Homo sapiens GN=LEAP2 PE=1 SV=1	Q969E1	9 kDa		8.69	8.69	8.69	8.99	8.98	8.8	6.35	8.58	7.87	8.55	9.47	9.09	8.79	9.6	9.06	8.48	8.66	8.75	8.36	8.44	8.54	8.45	8.39	8.12	0.22809
V-type proton ATPase subunit S1 OS=Homo sapiens GN=ATP6AP1 PE=1 SV=2	Q15904	52 kDa		7.43	7.43	7.43	7.48	7.69	7.64	6.86	5.77	6.33	7.77	7.5	7.53	7.81	6.67	7.09	7.84	7.99	7.3	7.74	8.15	7.89	8.01	7.49	7.3	0.229359
Annexin A6 OS=Homo sapiens GN=ANXA6 PE=1 SV=3	P08133	76 kDa		6.58	6.58	6.58	6.31	6.09	6.71	6.57	6.25	6.12	7.07	5.74	6.61	5.67	6.3	6.07	7	6.52	6.7	6.66	6.44	6.3	7.11	6.64	6.31	0.229603
Multiple epidermal growth factor-like domains protein 8 OS=Homo sapiens GN=MEGF8 PE=1 SV=2	Q7Z7M0	303 kDa	TRUE	6.68	6.68	6.68	7.37	7.07	6.98	6.98	7.22	7.72	6.77	6.75	7.32	7.08	7.45	7.84	6.66	6.58	7.35	6.87	7.28	7.35	6.74	7.04	7.36	0.2302
Erythrocyte band 7 integral membrane protein OS=Homo sapiens GN=STOM PE=1 SV=3	P27105	32 kDa		7.54	7.54	7.54	7.7	7.14	7.79	7.18	7.24	7.33	7.07	6.49	6.46	7.9	6.93	7.39	7.16	7.17	6.26	8.15	7.15	7.43	6.78	6.74	6.91	0.23157
CMRF35-like molecule 2 OS=Homo sapiens GN=CD300E PE=1 SV=2	Q496F6	23 kDa		9.2	9.2	9.2	9.32	9.64	10.3	9.92	9.69	9.29	10.2	9.52	9.35	10.1	9.52	9.75	9.93	9.39	9.19	9.81	9.19	9.34	9.61	9.59	9.58	0.2326
Delta-aminolevulinic acid dehydratase OS=Homo sapiens GN=ALAD PE=1 SV=1	P13716	36 kDa		6.76	6.76	6.76	6.83	6.97	6.75	7.19	7.17	8.23	6.82	6.78	7.73	7.61	6.92	7.63	6.56	7.07	7.21	7.49	7.36	7.36	7.42	6.91	7.17	0.234353
Leukocyte immunoglobulin-like receptor subfamily A member 5 OS=Homo sapiens GN=LILRA5 PE=1 SV=1	A6NI73	33 kDa		7.33	7.33	7.33	6.99	7.65	7.64	8.61	8.27	7.74	8.02	7.86	7.38	8.75	8.38	8.51	8.24	8.37	7.76	9.11	8.1	8.28	8.15	8.28	7.82	0.235365
Glypican-1 OS=Homo sapiens GN=GPC1 PE=1 SV=2	P35052	62 kDa	TRUE	5.78	5.78	5.78	6.51	6.58	6.43	6.39	6.25	6.54	7.4	6.7	6.85	6.73	6.49	7.13	6.5	6.59	6.83	6.44	6.28	6.98	6.31	5.04	4.75	0.23637
Protein unc-45 homolog B OS=Homo sapiens GN=UNC45B PE=2 SV=1	Q8IWX7	104 kDa		8.46	8.46	8.46	8.06	7.9	7.74	8.73	7.32	8.12	7.09	7.87	8.04	8.11	7.26	8.56	8.44	8.62	8.35	8.05	8.19	8.46	7.86	7.59	7.9	0.237278
Thy-1 membrane glycoprotein OS=Homo sapiens GN=THY1 PE=1 SV=2	P04216	18 kDa		7.08	7.08	7.08	6.75	7.69	6.52	6.13	7.18	6.26	6.28	7.01	6.82	6.97	7.09	6.8	6.92	6.57	6.92	7.31	7.33	7.06	6.25	6.74	6.79	0.237283
Laminin subunit alpha-5 OS=Homo sapiens GN=LAMA5 PE=1 SV=8	O15230	400 kDa	TRUE	7.84	7.84	7.84	8.4	8	8.59	8.77	8	8.37	8.22	7.61	7.77	8.48	8.01	7.8	8.68	7.96	8.16	8.46	7.98	8.04	8.61	8.01	7.98	0.237289
V-type proton ATPase catalytic subunit A OS=Homo sapiens GN=ATP6V1A PE=1 SV=2	P38606	68 kDa		7.97	7.97	7.97	8.04	8.06	7.71	7.18	8.35	7.71	8.08	7.6	8.3	7.67	8.55	7.96	8.32	7.76	7.78	7.99	8.33	7.92	7.59	8.06	7.68	0.237383
Connective tissue growth factor OS=Homo sapiens GN=CTGF PE=1 SV=2	P29279	38 kDa		7.84	7.84	7.84	8.04	7.93	7.37	7.74	7.61	7.92	7.65	8	8.24	7.45	8.23	8.35	7.19	8	7.83	7.86	7.52	8.18	7.42	7.83	8.34	0.237534
Hemicentin-1 OS=Homo sapiens GN=HMCN1 PE=1 SV=2	Q96RW7	613 kDa		8.03	8.03	8.03	7.9	8.19	8.52	9.07	8.55	8.55	8.93	8.57	8.13	8.25	7.87	7.9	8.63	8.12	7.73	8.34	7.93	8.1	9.09	8.6	8.03	0.239072
Neurexin-3-alpha OS=Homo sapiens GN=NRXN3 PE=1 SV=4	Q9Y4C0	181 kDa		8.12	8.12	8.12	7.44	7.99	8.13	8.18	7.98	7.64	8.02	7.94	7.24	8.1	8.35	7.46	7.42	7.56	7.6	7.81	8.25	7.36	7.63	7.78	6.79	0.240027
Adenylyl cyclase-associated protein 1 OS=Homo sapiens GN=CAP1 PE=1 SV=5	Q01518	52 kDa		6.94	6.94	6.94	6.66	7.42	6.9	6.91	7.18	7.08	6.88	7.21	6.06	7.1	7.36	7.12	7.37	7.18	6.17	7.11	7.15	7.13	6.64	7.44	6.24	0.240584
Calbindin OS=Homo sapiens GN=CALB1 PE=1 SV=2	P05937	30 kDa		6.52	6.52	6.52	6.34	6.71	6.38	6.07	6.56	5.94	5.2	6.32	5.77	5.67	5.94	6.22	6.5	7.28	6.66	6.48	6.69	6.4	6.13	7.09	6.64	0.240611
Fatty acid-binding protein, liver OS=Homo sapiens GN=FABP1 PE=1 SV=1	P07148	14 kDa		9.48	9.48	9.48	9.18	8.82	8.72	8.65	8.76	9.27	8.26	7.94	8.89	8.45	8.27	8.73	8.85	8.66	9.31	8.68	8.81	9.17	8.73	8.84	9.66	0.245961
T-cell antigen CD7 OS=Homo sapiens GN=CD7 PE=1 SV=1	P09564	25 kDa		7.53	7.53	7.53	7.04	7.85	7.33	7.69	7.91	8.79	8.5	8.54	9.16	7.57	7.95	8.14	7.46	7.33	7.9	7.62	7.07	7.37	7.74	7.82	8.09	0.246066
Chloride intracellular channel protein 1 OS=Homo sapiens GN=CLIC1 PE=1 SV=4	O00299	27 kDa		5.98	5.98	5.98	5.51	6.01	6.19	5.98	6.29	6.04	5.7	5.85	4.39	6.01	6.34	6.25	6.6	6.39	5.99	4.9	6.46	5.77	6.63	6.71	6.44	0.246437
78 kDa glucose-regulated protein OS=Homo sapiens GN=HSPA5 PE=1 SV=2	P11021	72 kDa	TRUE	7.72	7.72	7.72	7.59	8.6	9.03	8.5	8.11	8.61	7.94	7.24	7.78	8.61	7.9	8.18	8.54	8.12	8.02	8	7.49	7.46	8.52	8.01	8.11	0.247054
C-type lectin domain family 7 member A OS=Homo sapiens GN=CLEC7A PE=1 SV=1	Q9BXN2	28 kDa		7.67	7.67	7.67	7.75	7.18	7.78	8.44	8.18	8.6	7.87	8.19	8.53	7.87	7.78	8.36	8.24	7.57	8.65	7.82	7.5	7.89	7.03	7.18	8.08	0.247473
Kallistatin OS=Homo sapiens GN=SERPINA4 PE=1 SV=3	P29622	49 kDa		7.94	7.94	7.94	7.81	8.33	8.67	8.97	8.59	8.29	8.04	8.11	7.22	8.76	8.7	8.07	8.35	8.62	7.84	9.04	8.36	8.25	8.6	8.8	8.59	0.247648
Proenkephalin-A OS=Homo sapiens GN=PENK PE=1 SV=1	P01210	31 kDa		8.91	8.91	8.91	8.38	7.81	8.04	7.95	7.34	7.81	9.13	8.2	8.39	7.86	7.67	8.27	8.35	7.48	8.09	8.26	7.3	8.23	8.91	8.97	8.61	0.248323
Thiomorpholine-carboxylate dehydrogenase OS=Homo sapiens GN=CRYM PE=1 SV=1	Q14894	34 kDa		7.54	7.54	7.54	8.23	8.03	8.28	8.88	8.3	8.59	7.95	7.38	8.02	9.62	8.52	8.36	7.91	7.76	7.87	9.79	8.52	8.68	8.11	7.81	7.74	0.248796
Charged multivesicular body protein 2a OS=Homo sapiens GN=CHMP2A PE=1 SV=1	O43633	25 kDa		7.53	7.53	7.53	7.85	7.84	7.59	6.9	7.1	7.61	7.64	7.59	8.46	7.62	7.61	8.18	7.43	7.7	7.87	7.55	7.84	8.39	7.47	6.95	7.92	0.249701
Tumor susceptibility gene 101 protein OS=Homo sapiens GN=TSG101 PE=1 SV=2	Q99816	44 kDa		8.67	8.67	8.67	8.89	9.26	9.47	9.4	8.52	9.13	9.23	8.5	8.46	9.34	8.66	8.73	9.46	9.06	8.98	8.92	8.51	8.86	9.93	9.38	8.98	0.25008
Annexin A2 OS=Homo sapiens GN=ANXA2 PE=1 SV=2	P07355	39 kDa		7.67	7.67	7.67	9.36	9.97	9.38	7.73	7.95	7.33	7.56	7.82	7.37	8.09	7.97	7.67	7.69	8.02	7.35	8.37	7.5	7.24	7.6	7.99	7.03	0.250486
Deleted in malignant brain tumors 1 protein OS=Homo sapiens GN=DMBT1 PE=1 SV=2	Q9UGM3	261 kDa		7.93	7.93	7.93	7.71	8.41	8.69	8.33	7.76	7.1	8.44	8.3	8.27	8.42	7.71	7.81	9.87	9.17	8.75	7.97	7.94	7.67	8.02	7.55	7.92	0.250654
Cluster of Alpha-2-macroglobulin OS=Homo sapiens GN=A2M PE=1 SV=3 (A2MG_HUMAN)	P01023	163 kDa	TRUE	8.11	8.11	8.11	8.84	8.83	8.37	7.75	8.07	7.81	7.52	7.4	8.25	7.63	7.28	7.68	7.71	5.74	8.06	8.01	7.38	7.64	7.73	7.82	8.1	0.252181
Solute carrier family 12 member 3 OS=Homo sapiens GN=SLC12A3 PE=1 SV=3	P55017	113 kDa		7.8	7.8	7.8	7.75	7.63	6.78	6.92	7.48	7.58	7.29	8	7.93	7.87	8.32	8.45	7.48	8.04	8.04	8	7.87	8.47	6.99	7.96	7.9	0.252357
Secreted Ly-6/uPAR-related protein 1 OS=Homo sapiens GN=SLURP1 PE=1 SV=2	P55000	11 kDa		11.4	11.4	11.4	10.2	10.7	10.9	9.97	10.3	9.49	9.84	9.56	8.95	11	10.5	10.1	10.7	10.6	9.58	10.2	10.3	10.3	10.1	9.9	9.32	0.255319
Follistatin-related protein 1 OS=Homo sapiens GN=FSTL1 PE=1 SV=1	Q12841	35 kDa	TRUE	7.9	7.9	7.9	8.42	8.22	7.57	8.01	8.32	8.54	7.49	8.22	8.5	7.24	7.73	8.14	8.34	8.96	9	8	8.04	8.65	7.71	8.01	8.3	0.257868
Intelectin-1 OS=Homo sapiens GN=ITLN1 PE=1 SV=1	Q8WWA0	35 kDa		6.65	6.65	6.65	7.86	7.48	7.36	6.57	6.5	7.46	7.37	7.74	7.46	7.66	8.13	8.27	10.1	10	10.5	6.72	6.99	7.64	7.06	6.9	7.79	0.259258
Latrophilin-1 OS=Homo sapiens GN=LPHN1 PE=1 SV=1	O94910	163 kDa		7.88	7.88	7.88	7.73	7.71	8.55	7.76	8.27	8.32	7.85	7.78	8.14	7.98	8.71	8.7	7.53	7.73	8.16	8.55	8.17	7.72	7.6	8.32	7.38	0.261039
Mevalonate kinase OS=Homo sapiens GN=MVK PE=1 SV=1	Q03426	42 kDa		10.2	10.2	10.2	9.89	10.2	9.97	10.9	10.8	11	10.8	9.64	9.2	10.8	10.7	10.7	10.6	10.1	10.2	11.2	10	9.97	9.84	10.4	9.62	0.262579
Cadherin-5 OS=Homo sapiens GN=CDH5 PE=1 SV=5	P33151	88 kDa		8.46	8.46	8.46	8	6.65	7.51	7.41	7.22	7.66	7.95	7.39	8.45	7.4	7.22	7.94	7.5	7.67	7.96	7.82	7.72	8.16	7.08	6.74	7.6	0.264445
Protein NOV homolog OS=Homo sapiens GN=NOV PE=1 SV=1	P48745	39 kDa		8.77	8.77	8.77	9.26	8.45	8.74	9.24	8.57	9.6	9.06	8.66	9.47	9.52	8.65	9.85	9.02	8.7	9.42	8.94	8.73	9.28	8.82	8.62	8.97	0.265833
PKHD domain-containing transmembrane protein C17orf101 OS=Homo sapiens GN=C17orf101 PE=2 SV=2	Q6PK18	36 kDa		7.92	7.92	7.92	7.98	7.6	7.36	6.73	6.61	6.96	7.37	7.72	8.55	7.21	7.51	8.48	7.97	8.19	8.31	7.87	7.15	7.89	8.18	7.46	7.91	0.271304
Cluster of Tubulin alpha-1A chain OS=Homo sapiens GN=TUBA1A PE=1 SV=1 (TBA1A_HUMAN)	Q71U36	50 kDa	TRUE	7.81	7.6	7.87	7.43	7.89	8.88	7.68	7.53	7.13	7.58	7.15	6.84	8.1	7.19	7.52	7.79	7.2	7.67	7.87	7.32	7.46	7.82	7.29	7.61	0.271624
Nicotinate-nucleotide pyrophosphorylase [carboxylating] OS=Homo sapiens GN=QPRT PE=1 SV=3	Q15274	31 kDa		9.18	9.18	9.18	8.79	8.97	8.29	8.49	9.53	9.31	7.99	8.81	8.66	9.09	9.59	9.63	8.01	8.79	8.76	7.79	8.99	8.74	8.18	8.77	8.7	0.272649
Neuroblast differentiation-associated protein AHNAK OS=Homo sapiens GN=AHNAK PE=1 SV=2	Q09666	629 kDa	TRUE	8.02	8.02	8.02	8.13	7.1	7.71	7.9	6.92	7.65	7.96	7.24	8.37	7.76	8.26	7.77	8.24	9.05	8.07	7.1	7.41	7.65	7.96	7.7	8.07	0.277765
Lipocalin-1 OS=Homo sapiens GN=LCN1 PE=1 SV=1	P31025	19 kDa		8.53	8.53	8.53	7.42	8.02	8.03	6.77	7.68	7.25	7.27	7.88	7.13	8.05	7.76	7.53	6.76	7.89	6.85	7.35	7.74	7.02	7.12	7.64	7.04	0.280708
Cadherin-16 OS=Homo sapiens GN=CDH16 PE=1 SV=1	O75309	90 kDa		7.17	7.17	7.17	6.93	7.3	8.06	7.88	7.24	7.36	7.25	6.29	6.91	7.67	7.53	7.52	7.22	6.6	6.97	7.74	7.07	7.59	6.7	6.29	7.64	0.282727
FRAS1-related extracellular matrix protein 2 OS=Homo sapiens GN=FREM2 PE=1 SV=2	Q5SZK8	351 kDa	TRUE	5.33	5.33	5.33	5.45	5.99	6.15	6.23	6.3	5.87	6.4	4.96	5.52	6.33	6.14	6.1	6.14	4.72	5.91	6.17	5.91	5.53	6.92	6.25	5.9	0.288314
Mimecan OS=Homo sapiens GN=OGN PE=1 SV=1	P20774	34 kDa		8.26	8.26	8.26	7.37	7.51	8.07	7.67	7.02	7.42	8.17	7.43	8.35	8.41	7.86	7.16	8.28	7.9	8.16	8.23	8.03	7.15	8.01	7.21	7.26	0.289146
Out at first protein homolog OS=Homo sapiens GN=OAF PE=2 SV=1	Q86UD1	31 kDa		7.46	7.46	7.46	7.38	8.73	7.79	7.79	8.39	7.11	6.86	7.39	7.06	7.31	7.69	7.08	7.4	7.9	7.55	7.13	7.58	7.11	8.75	8.48	7.76	0.290831
Atrial natriuretic peptide receptor 3 OS=Homo sapiens GN=NPR3 PE=1 SV=2	P17342	60 kDa		7.67	7.67	7.67	8.28	7.29	7.8	7.32	6.93	7.93	7.56	7.32	7.63	8.19	7.9	8.35	7.4	7.3	8.1	8.01	6.92	8.63	6.65	7.34	7.22	0.292463
Collagen alpha-3(V) chain OS=Homo sapiens GN=COL5A3 PE=1 SV=3	P25940	172 kDa	TRUE	6.67	6.67	6.67	7.78	7.49	7.77	6.82	7.5	7.57	7.93	7.2	7.75	7.95	7.61	7.54	7.74	7.12	6.73	7.89	6.5	6.9	7.77	6.72	6.99	0.293572
Prostate stem cell antigen OS=Homo sapiens GN=PSCA PE=1 SV=1	O43653	13 kDa		8.48	7.91	8.82	8.73	7.8	8.27	9.34	9.24	9.98	9.07	8.47	9.18	9.46	9.11	9.93	8.17	8.1	6.77	8.39	8.25	8.89	9.47	9.24	9.93	0.297688
Cystatin-B OS=Homo sapiens GN=CSTB PE=1 SV=2	P04080	11 kDa		7.97	7.97	7.97	10.4	11.2	10.4	9.17	9.9	8.86	8.76	7.46	8.05	9.2	9.78	8.65	8.25	8.72	8.27	9.27	9.13	8.3	8.5	8.53	8.48	0.299641
Leukocyte immunoglobulin-like receptor subfamily B member 4 OS=Homo sapiens GN=LILRB4 PE=1 SV=3	Q8NHJ6	49 kDa		7.1	7.1	7.1	8.57	7.88	8.54	7.29	8.35	7.65	7.16	7.83	7.54	6.77	6.84	6.92	6.83	6.15	7.62	7.06	8.56	7.35	7.37	7.25	7.03	0.303643
Lambda-crystallin homolog OS=Homo sapiens GN=CRYL1 PE=1 SV=3	Q9Y2S2	35 kDa		7.46	7.46	7.46	6.74	7.29	6.9	7.62	7.98	6.92	7.28	7.44	6.42	7.6	7.84	7.27	7.39	7.58	5.81	6.92	7.57	7.47	7.47	7.52	6.58	0.306989
Epidermal growth factor receptor OS=Homo sapiens GN=EGFR PE=1 SV=2	P00533	134 kDa	TRUE	6.57	6.57	6.57	5.76	6.82	6.5	6.93	6.9	6.3	7.11	6.84	6.18	7.04	6.99	6.25	6.94	6.36	6.46	7.45	7.26	6.78	7.05	6.79	5.16	0.307503
Heme-binding protein 2 OS=Homo sapiens GN=HEBP2 PE=1 SV=1	Q9Y5Z4	23 kDa		6.23	6.23	6.23	7.65	7.04	7.5	8.23	7.16	7.22	6.98	6.49	6.29	7.92	6.82	6.35	7.17	6.6	7.23	7.02	7.07	6.61	7.26	6.48	7.15	0.307803
Profilin-1 OS=Homo sapiens GN=PFN1 PE=1 SV=2	P07737	15 kDa		7.54	7.54	7.54	8.1	8.6	7.09	7.76	7.96	7.83	6.77	7.82	7.47	6.91	7.73	7.16	7.11	7.67	6.83	6.48	8.01	7.26	7.11	7.46	7.02	0.310504
SPARC-like protein 1 OS=Homo sapiens GN=SPARCL1 PE=1 SV=2	Q14515	75 kDa	TRUE	9.43	9.43	9.43	9.03	9.48	9.37	9.22	9.31	8.65	9.22	9.78	8.83	8.95	10.6	8.97	9.27	9.39	8.88	8.88	9.48	8.64	8.91	9.27	8.52	0.311915
Rho-related GTP-binding protein RhoC OS=Homo sapiens GN=RHOC PE=1 SV=1	P08134	22 kDa		8.37	8.37	8.37	8.13	8.19	8.85	9.42	8.44	8.19	8.49	7.96	7.97	9.32	8.75	8.46	8.34	8.01	7.94	8.53	7.78	8.21	9.26	8.44	7.83	0.31652
Metalloproteinase inhibitor 1 OS=Homo sapiens GN=TIMP1 PE=1 SV=1	P01033	23 kDa		8.17	8.17	8.17	8.47	7.59	8.46	8.33	7.8	8.57	8.38	7.24	8.57	8.15	7.37	7.76	9.01	8.55	8.81	8.74	8.24	8.24	8.8	6.7	8.31	0.317135
Aromatic-L-amino-acid decarboxylase OS=Homo sapiens GN=DDC PE=1 SV=2	P20711	54 kDa		9.21	9.21	9.21	8.64	8.43	8.73	7.65	8.35	9.36	8.48	8.81	9.2	7.95	9.16	7.98	8.26	9.09	9.13	8.34	9.07	9.58	8.93	8.99	9.07	0.318688
Protein sidekick-1 OS=Homo sapiens GN=SDK1 PE=1 SV=3	Q7Z5N4	242 kDa	TRUE	8.07	8.07	8.07	8.57	7.21	7.61	8.57	8.88	8.5	8.67	7.15	8.71	7.8	8.16	8.78	8.04	8.35	9.05	7.88	7.6	8.07	8.04	8.34	8.65	0.31941
Anthrax toxin receptor 1 OS=Homo sapiens GN=ANTXR1 PE=1 SV=2	Q9H6X2	63 kDa		9.21	9.21	9.21	7.89	9.26	9.04	8.6	9.15	7.59	8.99	8.96	8.53	8.89	8.89	8.12	8.78	9.11	8.58	8.86	8.7	7.98	8.75	9.1	7.88	0.319745
Gamma-glutamylcyclotransferase OS=Homo sapiens GN=GGCT PE=1 SV=1	O75223	21 kDa		6.85	6.85	6.85	7.31	7.39	7.18	8.14	7.42	7.19	7.11	6.39	7.12	6.87	6.92	7.15	7.45	6.24	6.64	6.87	5.85	6.25	8.15	6.37	6.85	0.326106
Poliovirus receptor-related protein 1 OS=Homo sapiens GN=PVRL1 PE=1 SV=3	Q15223	57 kDa		7.77	7.77	7.77	7.61	7.94	6.77	8.88	8.2	9.2	7.04	8.47	8.48	7.68	8.34	8.37	8.38	7.2	8.1	8.24	8.27	8.23	7.6	7.61	8.71	0.326408
Rho GDP-dissociation inhibitor 1 OS=Homo sapiens GN=ARHGDIA PE=1 SV=3	P52565	23 kDa		7.72	7.72	7.72	7.31	8.17	7.97	8.05	7.75	8.09	7.97	7.78	7.15	8.98	7.89	7.09	7.45	7.92	7.29	8.45	7.83	7.16	7.82	7.01	7.36	0.326873
Deoxyribonucleoside 5'-monophosphate N-glycosidase OS=Homo sapiens GN=RCL PE=1 SV=1	O43598	19 kDa		6.12	6.12	6.12	5.23	5.78	6.66	6.75	6.52	6	6.18	6.64	5.32	7.03	6.21	5.92	5.68	6	6.16	6.99	6.02	5.8	5.87	6.05	5.8	0.332935
Stabilin-2 OS=Homo sapiens GN=STAB2 PE=1 SV=3	Q8WWQ8	277 kDa		6.98	6.98	6.98	7.72	7.12	6.28	7.43	7.48	7.6	7.14	6.3	7.2	6.39	7.06	7.9	7.08	7.3	7.7	7.69	6.08	7.34	7.23	7.37	7.95	0.335323
Ig lambda chain V-III region SH OS=Homo sapiens PE=1 SV=1	P01714	11 kDa	TRUE	7.46	7.46	7.46	7.42	7.34	8.03	7.67	7.25	7.15	8.6	7.61	7.85	8.83	6.7	7.78	8.16	7.61	7.54	8.11	6.83	7.46	7.37	7.15	6.97	0.337883
Junctional adhesion molecule C OS=Homo sapiens GN=JAM3 PE=1 SV=1	Q9BX67	35 kDa		9.4	9.4	9.4	9.17	8.32	9.08	8.82	8.16	9.04	9.35	8.6	9.61	9.06	8.14	9.61	9.42	9	9.93	8.82	8.04	8.69	9.16	8.74	9.94	0.343662
Choline transporter-like protein 4 OS=Homo sapiens GN=SLC44A4 PE=2 SV=2	Q53GD3	79 kDa	TRUE	7.25	7.25	7.25	7.37	8.18	7.32	7.47	8.1	7.24	7.65	7.42	7.31	7.24	7	7.48	7.29	1.61	7.19	8.06	7.93	7.74	6.78	7.97	6.87	0.345785
EH domain-containing protein 1 OS=Homo sapiens GN=EHD1 PE=1 SV=2	Q9H4M9	61 kDa		7.04	7.04	7.04	7.01	7.86	8.12	7.06	7.47	6.62	7.66	1.49	6.61	7.19	6.89	7.05	7.6	7.69	7.18	7.02	6.69	6.28	7.44	7.48	6.75	0.347067
Cholesteryl ester transfer protein OS=Homo sapiens GN=CETP PE=1 SV=2	P11597	55 kDa		8.51	8.51	8.51	8.17	8.68	7.54	7.07	7.5	6.43	7.62	8.42	7.97	8.07	9.02	8.34	7.92	8.33	7.75	6.92	8.37	7.96	6.98	8.03	7.25	0.347671
Ras-related protein Rab-14 OS=Homo sapiens GN=RAB14 PE=1 SV=4	P61106	24 kDa		7.69	7.69	7.69	7.47	8.53	7.34	8.26	7.54	7.6	8.92	8.71	7.05	7.94	8.36	7.52	8.09	8.41	7.76	7.67	8.47	8.09	8.19	8.42	7.42	0.348297
ADAMTS-like protein 2 OS=Homo sapiens GN=ADAMTSL2 PE=1 SV=1	Q86TH1	105 kDa		7.89	7.89	7.89	8.58	7.72	8.15	8.91	7.7	9.11	8.5	8.26	9.19	8.98	8.64	9.22	8.62	7.86	8.59	7.86	8.08	9.01	8.65	7.57	8.98	0.349241
Osteomodulin OS=Homo sapiens GN=OMD PE=1 SV=1	Q99983	49 kDa		7.91	7.91	7.91	7.56	6.72	7.08	7.28	7.98	7.02	7.51	6.71	6.98	7.46	6.21	6.97	8.14	5.72	7.61	6.84	7.18	7.21	7.96	7.05	7.54	0.350593
Ester hydrolase C11orf54 OS=Homo sapiens GN=C11orf54 PE=1 SV=1	Q9H0W9	35 kDa		7.16	7.16	7.16	7.34	6.7	7.84	8.32	7.34	7.88	8.19	6.82	6.92	8.18	7.3	7.53	7.66	6.73	7.17	7.87	7.08	7.03	7.59	6.96	7.29	0.357807
Macrophage-capping protein OS=Homo sapiens GN=CAPG PE=1 SV=2	P40121	38 kDa		6.02	6.02	6.02	6.11	5.61	6.54	6.34	5.63	6.36	5.01	4.07	6.74	6.6	6.01	6.38	6.12	5.03	6.08	5.85	5.65	6.31	6.67	6.2	6.75	0.358016
Multivesicular body subunit 12A OS=Homo sapiens GN=FAM125A PE=1 SV=1	Q96EY5	29 kDa		6.62	6.62	6.62	6.82	6.55	7.16	7.4	5.91	7.16	7.67	6.32	6.55	7.97	6.98	7.81	7.22	6.93	7.62	7.69	6.85	7.15	7.37	6.23	7.6	0.358934
Ig kappa chain V-II region MIL OS=Homo sapiens PE=1 SV=1	P01616	12 kDa		7.19	7.19	7.19	6.58	7.14	7.5	6.84	6.25	6.12	6.84	8.01	6.75	7.27	7.15	6.58	7.16	7.64	6.72	7.29	7.76	7.29	6.52	7.99	6.39	0.362673
Crumbs homolog 2 OS=Homo sapiens GN=CRB2 PE=1 SV=2	Q5IJ48	134 kDa		6.67	6.67	6.67	7.6	1.3	6.85	7.27	7.15	7.6	6.54	6.91	6.87	6.65	6.73	8.1	6.52	7.33	6.83	6.62	6.81	7.58	6.67	6.88	6.63	0.371788
Gamma-glutamyltransferase 6 OS=Homo sapiens GN=GGT6 PE=2 SV=2	Q6P531	51 kDa		7.3	7.3	7.3	7.11	7.73	8.14	8.12	8.38	7.58	8.35	6.93	6.98	8.21	7.16	7.72	8.36	7.32	7.55	8.02	7.39	7.34	8.27	7.52	7.38	0.372359
Collagen alpha-1(III) chain OS=Homo sapiens GN=COL3A1 PE=1 SV=4	P02461	139 kDa		8.29	8.29	8.29	7.76	7.3	8.25	8.02	6.69	7.3	8.33	6.85	8.16	8.62	7.67	8.29	8.58	9.07	8.7	7.72	7.16	7.87	8.26	6.68	6.85	0.376217
Lysozyme C OS=Homo sapiens GN=LYZ PE=1 SV=1	P61626	17 kDa	TRUE	6.42	6.42	6.42	6.86	8.12	7.5	7.1	7.51	7.2	7.43	6.72	5.92	7.55	7.18	6.57	7.39	6.33	5.63	7.19	6.93	6.37	7.37	6.75	6.42	0.376763
Cluster of Ig lambda chain V-II region WIN OS=Homo sapiens PE=1 SV=1 (LV209_HUMAN)	P01712	12 kDa	TRUE	8.97	8.97	8.97	9.75	8.95	8.53	7.5	7.3	7.77	8.22	9.44	10.2	8.62	9.49	10.1	8.08	8.67	9.06	7.89	8.33	8.85	7.64	8.06	8.68	0.388937
Glucose-6-phosphate isomerase OS=Homo sapiens GN=GPI PE=1 SV=4	P06744	63 kDa		9.07	9.07	9.07	8.77	9.38	8.91	8.88	9.53	8.91	8.61	9.86	8.81	8.89	9.38	8.52	8.9	10	8.83	8.93	9.47	8.54	8.54	10.1	8.86	0.390982
Osteoclast-associated immunoglobulin-like receptor OS=Homo sapiens GN=OSCAR PE=2 SV=3	Q8IYS5	30 kDa		7.37	7.37	7.37	7.03	8.21	7.61	7.95	9.13	8.43	7.41	8.52	7.43	7.71	8.63	7.81	7.37	8.25	6.97	7.57	8.45	7.61	7.33	8	7.17	0.405536
Ribonuclease K6 OS=Homo sapiens GN=RNASE6 PE=1 SV=2	Q93091	17 kDa		7.7	7.7	7.7	6.06	6.71	7.89	8.29	7.32	7.68	7.47	7.18	6.49	7.99	6.82	7.56	7.85	6.57	7.6	7.98	7.38	7.68	7.89	6.47	6.91	0.406702
Cyclic AMP-responsive element-binding protein 3-like protein 2 OS=Homo sapiens GN=CREB3L2 PE=1 SV=3	Q70SY1	57 kDa		7.08	7.08	7.08	6.84	7.05	6.64	6.95	6.29	1.29	7.32	6.29	6.94	6.57	6.52	6.98	5.89	5.55	7.05	7.73	5.83	6.64	7.01	6.97	7.12	0.407398
Beta-mannosidase OS=Homo sapiens GN=MANBA PE=1 SV=3	O00462	101 kDa		7.46	7.46	7.46	7.92	6.74	7.6	7.62	7.53	7.78	7.82	3.26	7.44	7.28	8.18	7.59	7.32	3.14	7.73	7.17	6.82	7.35	7.36	7.81	7.19	0.40927
Complement component C9 OS=Homo sapiens GN=C9 PE=1 SV=2	P02748	63 kDa		5.66	5.66	5.66	6.84	5.51	5.9	6.09	5.85	6.75	5.36	5.04	6.31	5.57	5.58	6.24	5.55	4.99	5.94	6.29	5.97	6.99	5.09	5.55	6.63	0.410202
Small proline-rich protein 2A OS=Homo sapiens GN=SPRR2A PE=2 SV=1	P35326	8 kDa		7.61	7.61	7.61	11.3	13.2	12.4	7.24	8.49	8.26	8.93	9.03	8.09	7.52	8.28	7.52	8.1	9.41	8.14	8.13	8.13	6.96	8.14	8.74	7.63	0.425551
Cluster of Ras-related protein Rab-5C OS=Homo sapiens GN=RAB5C PE=1 SV=2 (RAB5C_HUMAN)	P51148	23 kDa	TRUE	5.8	5.8	5.8	6.55	7.54	6.22	6.63	7.33	6.5	5.62	6.45	5.72	6.38	7.46	6.83	6.29	6.91	5.88	5.97	7.04	5.87	6.36	7.99	6.96	0.426519
Calnexin OS=Homo sapiens GN=CANX PE=1 SV=2	P27824	68 kDa		7.77	7.77	7.77	6.79	7.27	7.05	5.7	6.62	6.83	6.46	7.79	6.61	4.9	7.14	6.64	7.11	7.68	6.38	6.03	7.49	6.75	6.27	7.39	6.55	0.435614
Calpain-7 OS=Homo sapiens GN=CAPN7 PE=1 SV=1	Q9Y6W3	93 kDa		7.62	7.62	7.62	9.15	7.55	7.66	7.43	6.98	7.93	8.01	6.88	8.09	8.34	7.37	8.47	8.04	7	8.92	7.28	7.12	7.96	7.89	7.2	8.32	0.438714
Pancreatic secretory granule membrane major glycoprotein GP2 OS=Homo sapiens GN=GP2 PE=2 SV=3	P55259	59 kDa		6.69	6.69	6.69	7.11	6.93	7.6	7.31	7.43	7.53	7.57	7.06	7.23	8.44	7.37	7.56	8.85	7.32	7.18	10.1	7.01	8.26	8.04	7.69	6.48	0.445388
Formimidoyltransferase-cyclodeaminase OS=Homo sapiens GN=FTCD PE=1 SV=2	O95954	59 kDa		7.83	7.83	7.83	7.97	7.49	8.34	8.08	7.39	7.09	9.29	7.56	7.82	8.89	7.28	8.39	9.04	8.41	7.86	7.78	6.07	6.88	7.1	7.59	6.78	0.445669
Ubiquitin-conjugating enzyme E2 variant 3 OS=Homo sapiens GN=UEVLD PE=1 SV=2	Q8IX04	52 kDa		8.32	8.32	8.32	8.87	7.45	8.4	8.56	6.56	8.24	8.89	7.31	8.67	8.29	7.43	7.99	9.07	7.49	9.57	8.16	7.48	8.68	9.7	8.28	9.29	0.460075
Cluster of Ras-related protein Rab-15 OS=Homo sapiens GN=RAB15 PE=1 SV=1 (RAB15_HUMAN)	P59190	24 kDa	TRUE	5.68	5.68	5.68	7.31	5.86	6.35	6.33	5.99	5.47	4.26	4.61	5.01	7.41	6.38	6.1	3.66	5.86	5.42	7.06	6.48	5.87	6.1	5.14	7.12	0.465132
Glyoxalase domain-containing protein 4 OS=Homo sapiens GN=GLOD4 PE=1 SV=1	Q9HC38	35 kDa		8.03	8.03	8.03	8.08	7.82	7.8	7.43	8.31	8.75	7.16	7.65	8.49	6.56	7.78	8.89	0.385	8.25	7.8	7.81	8.33	8.53	6.81	8.43	8.12	0.481356
Bifunctional epoxide hydrolase 2 OS=Homo sapiens GN=EPHX2 PE=1 SV=2	P34913	63 kDa	TRUE	6.17	6.17	6.17	6.68	6.39	7.28	8.95	6.9	6.99	5.02	6.43	6.97	7.83	6.32	7.51	7.63	6.97	7.12	7.02	6.17	7.39	7.48	6.93	5.88	0.481724
Brevican core protein OS=Homo sapiens GN=BCAN PE=1 SV=2	Q96GW7	99 kDa		8.67	8.67	8.67	7.49	8.07	6.53	6.35	7.74	7.47	5.85	7.9	7.52	7.4	8.61	8.63	6.33	8.14	7.87	7.11	8.15	7.66	6.7	8.44	7.3	0.488644
von Willebrand factor OS=Homo sapiens GN=VWF PE=1 SV=4	P04275	309 kDa		7.11	7.11	7.11	6.48	7.07	7.4	8.67	6.75	7.57	8.19	6.36	6.17	8.42	5.95	6.85	7.63	6.88	6.78	7.3	6.87	7.55	7.74	8.14	6.72	0.525344
ADP-ribosyl cyclase 2 OS=Homo sapiens GN=BST1 PE=1 SV=2	Q10588	36 kDa	TRUE	8.03	8.03	8.03	9.8	8.31	8.48	7.28	7.65	8.91	8.85	8.99	10.4	9.61	8.18	9.72	8.41	8.38	8.95	7.99	8.13	9.82	7.5	7.53	8.24	0.525639
Myocilin OS=Homo sapiens GN=MYOC PE=1 SV=2	Q99972	57 kDa		8.47	8.47	8.47	5.78	7.66	7.65	7.34	7.78	6.93	7.59	8.37	6.93	7.51	8.11	6.11	7.48	8.05	6.59	7.91	7.9	5.47	7.22	7.89	5.42	0.532359
Protein disulfide-isomerase OS=Homo sapiens GN=P4HB PE=1 SV=3	P07237	57 kDa		6.12	6.12	6.12	6.43	7.4	8.58	7.79	6.8	6.32	8.06	6.63	6.39	6.8	5.75	5.12	6.39	5.92	6.28	7.38	6.21	5.84	7.51	6.22	6.15	0.552877
LIM and SH3 domain protein 1 OS=Homo sapiens GN=LASP1 PE=1 SV=2	Q14847	30 kDa		6.28	6.28	6.28	6.48	6.1	6.06	6.7	6.41	7.63	6.25	2.91	4.51	6.75	5.61	6.82	7	0.842	6.69	6.2	6.66	7.99	6.41	5.51	6.82	0.572424
Neural cell adhesion molecule L1 OS=Homo sapiens GN=L1CAM PE=1 SV=2	P32004	140 kDa	TRUE	6.86	6.86	6.86	8.51	6.29	6.91	7.02	6.36	8.58	6.6	7.46	8.26	6.84	7.03	8.3	6.27	7.72	8.11	7.02	5.95	8.39	6.68	6.61	8.17	0.685763
Integrin alpha-7 OS=Homo sapiens GN=ITGA7 PE=1 SV=3	Q13683	129 kDa		7.5	7.5	7.5	9.45	6.95	7.25	6.01	6.76	8.31	7.38	7	7.6	7.98	7.09	8.71	8.91	7.78	11.5	6.75	6.51	10.7	6.91	6.95	8.21	0.828653
Integral membrane protein 2B OS=Homo sapiens GN=ITM2B PE=1 SV=1	Q9Y287	30 kDa		3.3	3.3	3.3	4.31	5.62	7.91	7.62	5.81	4.73	7.41	5.36	3.58	7.28	5.72	4.33	6.58	5.56	3.56	6.21	5.51	3.91	6.59	5.4	4.78	0.903883
Lipopolysaccharide-binding protein OS=Homo sapiens GN=LBP PE=1 SV=3	P18428	53 kDa		5.78	5.78	5.78	6.15	3.11	7.52	8.06	6.04	5.87	7.31	3.62	6.35	8.12	5.16	4.69	7.98	5.49	4.58	8.02	5.13	5.9	7.74	5.54	6.68	0.996467
Gamma-glutamylaminecyclotransferase OS=Homo sapiens GN=A2LD1 PE=1 SV=2	Q9BVM4	17 kDa		4.83	4.83	4.83	4.78	2.91	8.58	8.46	7.63	5.61	8.34	5.64	4.86	8.82	7.38	5.24	8.66	4.88	4.96	8.28	6.67	4.97	8.62	7.69	5.09	1.09949
Leucine-rich repeat transmembrane protein FLRT2 OS=Homo sapiens GN=FLRT2 PE=1 SV=1	O43155	74 kDa		6.85	6.85	6.85	6.99	5.37	10.1	10.1	6.85	7.32	8.63	5.95	6.69	9.34	6.52	7.26	9.42	6	6.74	9.4	5.72	7.37	9.57	6.51	6.91	1.15689
Junctional adhesion molecule-like OS=Homo sapiens GN=AMICA1 PE=1 SV=1	Q86YT9	44 kDa		6.71	6.71	6.71	6.26	6.16	9.36	6.62	5.42	5.54	9.18	6.16	6.37	9.73	5.87	5.84	9.26	5.65	6.26	8.87	6.34	6.04	9.11	5.36	5.38	1.16445
Furin OS=Homo sapiens GN=FURIN PE=1 SV=2	P09958	87 kDa	TRUE	7.21	7.21	7.21	7.11	7.01	11.3	11.2	6.85	7.31	10.8	6.59	7.12	11.1	7.23	7.5	10.4	6.96	7.2	10.3	6.89	6.37	11.4	7.45	7.8	1.40523
Heat shock 70 kDa protein 1A/1B OS=Homo sapiens GN=HSPA1A PE=1 SV=5	P08107	70 kDa		5.6	5.6	5.6	5.98	5.6	9.67	11.1	6.58	6.4	9.51	5.35	6.04	10.2	6.18	5.82	10	6.04	5.56	10.5	0.639	6.02	9.65	5.54	5.67	1.4822
Xylosyltransferase 1 OS=Homo sapiens GN=XYLT1 PE=1 SV=1	Q86Y38	108 kDa		7.77	7.77	7.77	13	8.33	7.74	8.15	7.87	12.2	7.61	8.67	13.4	8.05	7.97	13.3	7.93	8.32	12.8	7.76	7.98	12.6	7.83	8.1	12.2	1.54586
Myeloperoxidase OS=Homo sapiens GN=MPO PE=1 SV=1	P05164	84 kDa		6.59	6.59	6.59	7.74	7.93	13.1	11	6.18	6.04	11.6	5.66	6.72	11.8	6.37	6.74	10.9	5.45	5.99	10.9	5.59	5.92	11	6.19	6.58	1.5858
Neurotrimin OS=Homo sapiens GN=NTM PE=1 SV=1	Q9P121	38 kDa	TRUE	7.99	7.99	7.99	8.11	7.75	15.2	14.9	7.6	8.22	15	8.05	8.14	14.8	8.03	8.15	15.3	7.85	7.92	15.3	7.92	7.89	14.7	7.79	7.85	1.69347
3-hydroxyanthranilate 3,4-dioxygenase OS=Homo sapiens GN=HAAO PE=1 SV=2	P46952	33 kDa		0	0	5.49	7.23	0	0	0	0	6.56	0	0	6.68	0	0	7.39	0	0	6.02	0	0	6.77	0	0	6.4
6-phosphogluconate dehydrogenase, decarboxylating OS=Homo sapiens GN=PGD PE=1 SV=3	P52209	53 kDa		0	7.55	7.55	8.81	8.99	0	0	7.74	7.74	0	7.57	7.02	0	8.41	7.8	0	8.19	6.96	0	7.34	7.04	0	8.45	7.63
Alpha-2-macroglobulin-like protein 1 OS=Homo sapiens GN=A2ML1 PE=1 SV=3	A8K2U0	161 kDa		0	6.66	6.66	8.21	-0.186	0	0	4.84	7.01	0	-0.186	7.26	0	5.16	7.85	0	4.77	6.82	0	5.9	7.62	0	4.83	7.47
ATP-binding cassette sub-family A member 13 OS=Homo sapiens GN=ABCA13 PE=2 SV=3	Q86UQ4	576 kDa	TRUE	8.41	8.41	0	0	7.8	8.99	9.34	8.17	0	9.08	8.92	0	8.92	8.94	0	8.5	8.63	0	8.3	7.88	0	9.4	8.46	0
Cytoplasmic aconitate hydratase OS=Homo sapiens GN=ACO1 PE=1 SV=3	P21399	98 kDa		7.65	0	7.65	7.48	0	7.75	7.92	0	8	7.11	0	6.3	7.62	0	6.88	7.79	0	7.46	7.24	0	6.51	7.72	0	7.86
Cluster of Alpha-actinin-3 OS=Homo sapiens GN=ACTN3 PE=1 SV=2 (ACTN3_HUMAN)	Q08043	103 kDa	TRUE	7.65	0	7.65	7.85	0	7.93	7.65	0	7.4	7.39	0	7.68	7.77	0	7.4	7.63	0	7.45	7.62	0	7.41	7.89	0	7.71
Agouti-related protein OS=Homo sapiens GN=AGRP PE=1 SV=1	O00253	14 kDa		6.33	6.33	6.33	6.67	6.37	0	7.76	6.89	6.34	6.25	6.88	6.16	7.68	6.11	6.11	7.6	6.79	6.99	5.99	6.16	0.908	7.23	6.35	0
4-trimethylaminobutyraldehyde dehydrogenase OS=Homo sapiens GN=ALDH9A1 PE=1 SV=3	P49189	54 kDa	TRUE	0	6.99	0	0	6.81	0	0	6.88	0	0	7.03	0	0	7.62	0	0	6.3	0	0	7.1	0	0	6.71	0
Atrial natriuretic peptide receptor 1 OS=Homo sapiens GN=NPR1 PE=1 SV=1	P16066	119 kDa		9.51	9.51	0	0	10.1	8.94	8.6	9.13	0	9.15	10.3	0	8.53	9.99	0	8.66	9.49	0	8.85	9.9	0	8.16	9.82	0
Apolipoprotein C-I OS=Homo sapiens GN=APOC1 PE=1 SV=1	P02654	9 kDa		8.84	0	8.84	8.04	0	7.75	7.77	0	7.84	7.7	0	7.84	7.65	0	8.48	7.7	0	7.92	7.5	0	7.79	7.12	0	7.7
Sodium/potassium-transporting ATPase subunit alpha-2 OS=Homo sapiens GN=ATP1A2 PE=1 SV=1	P50993	112 kDa		0	7.36	0	0	7.29	0	0	7.92	0	0	7.47	0	0	7.9	0	0	7.48	0	0	7.99	0	0	7.41	0
Sodium/potassium-transporting ATPase subunit beta-1 OS=Homo sapiens GN=ATP1B1 PE=1 SV=1	P05026	35 kDa		8.11	0	8.11	9.22	0	8.6	8.96	0	9.08	9.23	0	8.71	8.95	0	9.66	8.96	0	8.42	8.89	0	8.86	8.49	0	9.04
Gamma-butyrobetaine dioxygenase OS=Homo sapiens GN=BBOX1 PE=1 SV=1	O75936	45 kDa		7.52	0	7.52	7.82	0	8.15	8.22	0	8.07	6.95	0	6.88	7.66	0	7.66	8.4	0	7.87	7.94	0	7.41	7.36	0	7.84
BPI fold-containing family B member 2 OS=Homo sapiens GN=BPIFB2 PE=1 SV=2	Q8N4F0	49 kDa		0	0	7.46	8.01	0	0	0	0	7.89	0	0	8.43	0	0	7.52	0	0	10	0	0	8.55	0	0	7.09
Cadherin-19 OS=Homo sapiens GN=CDH19 PE=2 SV=1	Q9H159	87 kDa		6.28	6.28	0	0	6.46	8.27	7.71	7.67	0	7.97	5.74	0	8.37	6.39	0	7.87	7.27	0	7.4	6.02	0	7.97	7.57	0
Cadherin-20 OS=Homo sapiens GN=CDH20 PE=2 SV=2	Q9HBT6	89 kDa		6.85	6.85	0	0	7.72	13.4	13.1	6.42	0	12.8	7.68	0	14.7	7.12	0	14.2	7.45	0	0	7.48	0	13.2	8.8	0
Cadherin-3 OS=Homo sapiens GN=CDH3 PE=1 SV=2	P22223	91 kDa	TRUE	8.02	0	8.02	7.55	0	8.28	7.28	0	7.22	7.76	0	7.35	8.5	0	8.02	8.24	0	7.38	8.41	0	7.5	7.06	0	7.63
Cell adhesion molecule 2 OS=Homo sapiens GN=CADM2 PE=2 SV=1	Q8N3J6	48 kDa		7.48	0	7.48	7.12	0	7.61	7.9	0	7.19	8.27	0	7.53	7.82	0	6.68	7.24	0	7.25	7.31	0	6.86	7.53	0	7.1
CD97 antigen OS=Homo sapiens GN=CD97 PE=1 SV=4	P48960	92 kDa		8.16	0	0	0	0	8.43	8.17	0	0	8.34	0	0	8.74	0	0	8.28	0	0	8.08	0	0	8.32	0	0
Carcinoembryonic antigen-related cell adhesion molecule 8 OS=Homo sapiens GN=CEACAM8 PE=1 SV=2	P31997	38 kDa		5.77	5.77	0	0	9.72	0	6.05	10.4	0	6.16	10.5	0	6.43	10.9	0	4.98	9.84	0	6.11	10.7	0	5.59	9.63	0
Complement factor H OS=Homo sapiens GN=CFH PE=1 SV=4	P08603	139 kDa	TRUE	7.8	7.8	0	0	7.79	7.99	8.04	7.93	0	7.89	7.85	0	8	7.89	0	7.55	7.89	0	7.98	7.71	0	7.73	7.57	0
C-type lectin domain family 5 member A OS=Homo sapiens GN=CLEC5A PE=1 SV=1	Q9NY25	22 kDa		0	8.34	8.34	8.43	8.38	0	0	8.51	9.43	0	8.16	8.46	0	8.36	9.29	0	8.52	8.71	0	8.17	9.12	0	8.42	9.05
CMRF35-like molecule 9 OS=Homo sapiens GN=CD300LG PE=1 SV=2	Q6UXG3	36 kDa		0	7.47	7.47	9.96	9.59	0	0	8.91	8.36	0	8.05	8.23	0	10.7	11.7	0	8.62	11.8	0	10.5	10.7	0	8.51	9.26
Collagen alpha-2(I) chain OS=Homo sapiens GN=COL1A2 PE=1 SV=7	P08123	129 kDa	TRUE	8.34	8.34	0	0	8.88	9.85	9.86	9.19	0	9.54	9.63	0	9.04	9.69	0	8.51	9.23	0	9.26	8.45	0	9.95	9.17	0
Collagen alpha-1(II) chain OS=Homo sapiens GN=COL2A1 PE=1 SV=3	P02458	142 kDa	TRUE	6.69	0	0	0	0	7.34	7.15	0	0	7.11	0	0	7.87	0	0	7.86	0	0	6.18	0	0	7.46	0	0
Cluster of Complement C4-B OS=Homo sapiens GN=C4B PE=1 SV=1 (CO4B_HUMAN)	P0C0L5	193 kDa	TRUE	5.45	6.49	5.63	6.91	6.57	5.39	6.16	6.84	7.58	4.52	6.05	6.83	5.17	7.02	7.91	0	6.11	6.32	5.36	6.7	7.18	0	6.02	7.62
Collagen alpha-1(XIV) chain OS=Homo sapiens GN=COL14A1 PE=1 SV=3	Q05707	194 kDa		7.32	7.32	0	0	7.55	8.13	6.75	6.68	0	7.36	7.33	0	7.45	6.39	0	7.05	5.98	0	7.11	6.76	0	7.42	7.05	0
Cluster of Copine-8 OS=Homo sapiens GN=CPNE8 PE=1 SV=2 (CPNE8_HUMAN)	Q86YQ8	63 kDa	TRUE	0	0	0	0	0	0	0	0	0	0	0	0	0	0	0	0	0	0	0	0	0	0	0	0
Complement receptor type 1 OS=Homo sapiens GN=CR1 PE=1 SV=3	P17927	224 kDa		0	6.94	6.94	8.27	7.2	0	0	7.06	7.19	0	7.31	7.61	0	7.62	7.06	0	7.21	7.25	0	7.58	8.17	0	6.81	7.88
Cysteine-rich with EGF-like domain protein 1 OS=Homo sapiens GN=CRELD1 PE=1 SV=3	Q96HD1	45 kDa		5.8	5.8	5.8	2.48	5.48	6.25	6.62	6.42	8.04	6.04	5.65	7.11	0	4.99	7.18	6.14	4.71	4.1	6.54	5.69	6.21	6.12	4.88	2.48
Cornulin OS=Homo sapiens GN=CRNN PE=1 SV=1	Q9UBG3	54 kDa		7.5	0	7.5	10.4	0	9.87	7.9	0	8.22	7.88	0	8.21	8.37	0	8.41	8.07	0	7.59	7.4	0	7.68	7.57	0	8.27
Calsyntenin-3 OS=Homo sapiens GN=CLSTN3 PE=1 SV=1	Q9BQT9	106 kDa		7.04	0	7.04	6.41	0	5.55	6.99	0	6.22	6.44	0	7.82	6.05	0	7.5	6.14	0	6.62	7.19	0	6.45	5.9	0	7.19
Dermcidin OS=Homo sapiens GN=DCD PE=1 SV=2	P81605	11 kDa		0	8.54	0	0	8.75	0	0	8.26	0	0	9.07	0	0	8.58	0	0	8.76	0	0	9.05	0	0	8.53	0
DNA methyltransferase 1-associated protein 1 OS=Homo sapiens GN=DMAP1 PE=1 SV=1	Q9NPF5	53 kDa	TRUE	6.96	6.96	0	0	7.27	7.75	6.3	6.63	0	7.71	7.41	0	6.89	7.23	0	7.18	6.89	0	6.9	7.25	0	6.5	6.93	0
Dipeptidyl peptidase 3 OS=Homo sapiens GN=DPP3 PE=1 SV=2	Q9NY33	83 kDa		0	5.82	0	0	4.52	0	0	6.53	0	0	5.83	0	0	6.95	0	0	4.89	0	0	6.05	0	0	4.97	0
Neutrophil elastase OS=Homo sapiens GN=ELANE PE=1 SV=1	P08246	29 kDa		7.74	7.74	0	0	9.78	10.3	7.96	7.23	0	8.11	7.71	0	9.15	8.1	0	7.79	7.62	0	7.72	7.53	0	8.07	7.71	0
ER membrane protein complex subunit 10 OS=Homo sapiens GN=EMC10 PE=1 SV=1	Q5UCC4	27 kDa		0	7.1	0	0	7.06	0	0	7.42	0	0	8.48	0	0	8.36	0	0	7.38	0	0	7.48	0	0	6.94	0
Ectonucleotide pyrophosphatase/phosphodiesterase family member 3 OS=Homo sapiens GN=ENPP3 PE=1 SV=2	O14638	100 kDa		0	7.04	7.04	7.26	7.04	0	0	7.05	7.84	0	7.19	7.32	0	7.37	6.98	0	7.22	7.99	0	7.81	7.78	0	6.93	7.2
Ephrin type-A receptor 1 OS=Homo sapiens GN=EPHA1 PE=1 SV=4	P21709	108 kDa	TRUE	0	7.83	0	0	8.05	0	0	7.55	0	0	8.25	0	0	8.03	0	0	8.31	0	0	7.67	0	0	7.96	0
Ephrin type-A receptor 4 OS=Homo sapiens GN=EPHA4 PE=1 SV=1	P54764	110 kDa	TRUE	7.66	7.66	7.66	6.75	7.14	8.08	7.3	6.41	6.87	7.01	7.17	7.69	7.59	7.66	7.21	0	6.78	7.41	8.09	7.57	5.68	8.24	4.99	6.82
Fructose-1,6-bisphosphatase isozyme 2 OS=Homo sapiens GN=FBP2 PE=1 SV=2	O00757	37 kDa	TRUE	8.07	8.07	0	0	9.24	8.35	8.76	8.52	0	8	8.47	0	8.22	9.18	0	7.82	8.02	0	7.76	8.64	0	7.85	8.62	0
Fibroblast growth factor receptor 2 OS=Homo sapiens GN=FGFR2 PE=1 SV=1	P21802	92 kDa	TRUE	7.96	7.96	0	0	7.62	7.8	7.82	7.7	0	8.46	8.23	0	9.14	8.6	0	7.87	7.93	0	8.28	7.62	0	8.15	8.31	0
Frizzled-8 OS=Homo sapiens GN=FZD8 PE=1 SV=1	Q9H461	73 kDa		7.67	7.67	0	0	7.62	7.49	8.37	7.65	0	7.97	7.94	0	7.97	8.11	0	8.06	7.9	0	8.16	7.76	0	8.33	8.19	0
Cluster of Guanine nucleotide-binding protein G(I)/G(S)/G(T) subunit beta-1 OS=Homo sapiens GN=GNB1 PE=1 SV=3 (GBB1_HUMAN)	P62873	37 kDa	TRUE	8.5	0	8.14	8.56	0	8.86	8.73	0	8.01	8.29	0	8.62	8.82	0	7.97	9.23	0	8.12	8.63	0	8.02	9.03	0	8.13
Rab GDP dissociation inhibitor beta OS=Homo sapiens GN=GDI2 PE=1 SV=2	P50395	51 kDa		7.92	7.92	0	0	8.04	7.95	7.88	7.66	0	8.34	9.47	0	8.02	8.29	0	8.22	7.94	0	7.98	8.02	0	8.13	7.85	0
Cluster of Guanine nucleotide-binding protein G(s) subunit alpha isoforms XLas OS=Homo sapiens GN=GNAS PE=1 SV=2 (GNAS1_HUMAN)	Q5JWF2	111 kDa	TRUE	0	0	0	0	0	0	0	0	0	0	0	0	0	0	0	0	0	0	0	0	0	0	0	0
N-acetylglucosamine-1-phosphotransferase subunit gamma OS=Homo sapiens GN=GNPTG PE=1 SV=1	Q9UJJ9	34 kDa		6.13	0	6.13	5.97	0	5.45	5.77	0	6.71	5.01	0	6.6	6.01	0	6.59	5.61	0	6.42	5.84	0	5.93	6.44	0	6.02
Probable G-protein coupled receptor 116 OS=Homo sapiens GN=GPR116 PE=1 SV=3	Q8IZF2	149 kDa		8.93	8.93	0	0	9.26	8.8	8.17	9.22	0	8.5	8.93	0	8.4	8.98	0	8.92	9.1	0	8.29	9.14	0	9.22	9.14	0
Guanine deaminase OS=Homo sapiens GN=GDA PE=1 SV=1	Q9Y2T3	51 kDa		0	0	6.95	6.64	0	0	0	0	7.03	0	0	6.93	0	0	6.79	0	0	6.42	0	0	6.73	0	0	6.55
Hepatocyte growth factor-like protein OS=Homo sapiens GN=MST1 PE=1 SV=2	P26927	80 kDa		7.19	0	7.19	7.3	0	7.79	7.62	0	6.54	7.86	0	7.47	8.14	0	6.96	7.49	0	7.14	7.9	0	6.5	8.09	0	7.01
Cluster of Heat shock protein HSP 90-alpha OS=Homo sapiens GN=HSP90AA1 PE=1 SV=5 (HS90A_HUMAN)	P07900	85 kDa	TRUE	0	0	0	0	0	0	0	0	0	0	0	0	0	0	0	0	0	0	0	0	0	0	0	0
Heat shock 70 kDa protein 6 OS=Homo sapiens GN=HSPA6 PE=1 SV=2	P17066	71 kDa	TRUE	0	8.07	0	0	7.58	0	0	8	0	0	8.61	0	0	8.23	0	0	7.67	0	0	8.76	0	0	8.77	0
Cluster of Ig heavy chain V-II region NEWM OS=Homo sapiens PE=1 SV=1 (HV207_HUMAN)	P01825	13 kDa	TRUE	0	0	0	0	0	0	0	0	0	0	0	0	0	0	0	0	0	0	0	0	0	0	0	0
Cluster of Ig heavy chain V-III region TUR OS=Homo sapiens PE=1 SV=1 (HV318_HUMAN)	P01779	12 kDa	TRUE	0	0	0	0	0	0	0	0	0	0	0	0	0	0	0	0	0	0	0	0	0	0	0	0
Insulin-like growth factor-binding protein 5 OS=Homo sapiens GN=IGFBP5 PE=1 SV=1	P24593	31 kDa		0	0	8.49	9.48	0	0	0	0	9.07	0	0	9.6	0	0	9.49	0	0	9.27	0	0	8.73	0	0	9.4
Calpastatin OS=Homo sapiens GN=CAST PE=1 SV=4	P20810	77 kDa		0	0	5.57	7.32	0	0	0	0	7.54	0	0	7.56	0	0	7.76	0	0	9.22	0	0	6.93	0	0	7.78
Leukocyte elastase inhibitor OS=Homo sapiens GN=SERPINB1 PE=1 SV=1	P30740	43 kDa		0	6.97	6.97	8.44	8.77	0	0	6.93	6.45	0	6.51	7.25	0	6.89	7.29	0	6.99	7.46	0	6.69	6.79	0	6.47	7.28
Inhibin beta C chain OS=Homo sapiens GN=INHBC PE=1 SV=1	P55103	38 kDa		0	0	9.36	7.2	0	0	0	0	7.36	0	0	7.27	0	0	6.92	0	0	6.98	0	0	7.37	0	0	7.23
Kinesin-like protein KIF12 OS=Homo sapiens GN=KIF12 PE=2 SV=3	Q96FN5	71 kDa		0	0	6.9	6.36	0	0	0	0	6.92	0	0	6.63	0	0	7.06	0	0	6.43	0	0	6.13	0	0	6.83
Ig kappa chain V-I region DEE OS=Homo sapiens PE=1 SV=1	P01597	12 kDa	TRUE	6.9	0	6.9	5.76	0	7.66	7.52	0	6.89	8.21	0	5.79	7.02	0	6.35	6.97	0	6.57	6.46	0	6.3	6.75	0	7.66
Ig kappa chain V-I region Ni OS=Homo sapiens PE=1 SV=1	P01613	12 kDa		7.46	0	7.46	7.39	0	7.73	7.82	0	6.84	7.73	0	8.09	7.84	0	6.02	8.38	0	7.17	7.62	0	7.48	7.96	0	6.78
Cluster of Ig kappa chain V-III region VH (Fragment) OS=Homo sapiens PE=4 SV=1 (KV310_HUMAN)	P04434	13 kDa	TRUE	0	0	0	0	0	0	0	0	0	0	0	0	0	0	0	0	0	0	0	0	0	0	0	0
Laminin subunit beta-2 OS=Homo sapiens GN=LAMB2 PE=1 SV=2	P55268	196 kDa		0	6.31	0	0	7.17	0	0	6.95	0	0	7.78	0	0	7.06	0	0	6	0	0	6.24	0	0	5.82	0
Galectin-1 OS=Homo sapiens GN=LGALS1 PE=1 SV=2	P09382	15 kDa		0	0	7.55	6.92	0	0	0	0	7.31	0	0	6.67	0	0	7.31	0	0	5.31	0	0	7.8	0	0	6.4
Beta-1,3-N-acetylglucosaminyltransferase lunatic fringe OS=Homo sapiens GN=LFNG PE=1 SV=2	Q8NES3	42 kDa		8.14	0	8.14	7.94	0	8.55	9.21	0	7.73	9.16	0	7.85	9.13	0	7.64	10.1	0	8.66	8.89	0	7.82	9.09	0	7.74
Lactoylglutathione lyase OS=Homo sapiens GN=GLO1 PE=1 SV=4	Q04760	21 kDa		0	7.64	0	0	8.21	0	0	8.68	0	0	7.57	0	0	8.28	0	0	7.94	0	0	8.46	0	0	8.29	0
Leucine-rich repeat-containing protein 15 OS=Homo sapiens GN=LRRC15 PE=1 SV=2	Q8TF66	64 kDa		7.52	7.52	0	0	7.59	7.1	7.63	8.19	0	7.48	7.88	0	7.24	8.28	0	7.87	7.81	0	7.5	7.65	0	7.77	7.8	0
Microtubule-associated serine/threonine-protein kinase 2 OS=Homo sapiens GN=MAST2 PE=1 SV=2	Q6P0Q8	196 kDa		7.1	0	0	0	0	6.97	6.49	0	0	6.75	0	0	7.09	0	0	6.54	0	0	6.95	0	0	6.6	0	0
Matrix-remodeling-associated protein 5 OS=Homo sapiens GN=MXRA5 PE=2 SV=3	Q9NR99	312 kDa		7.61	0	0	0	0	8.15	7.79	0	0	8.01	0	0	8.65	0	0	7.67	0	0	8.09	0	0	8.11	0	0
Myosin-14 OS=Homo sapiens GN=MYH14 PE=1 SV=2	Q7Z406	228 kDa	TRUE	3.94	3.94	3.94	8.26	3.92	4.6	4.03	5.01	8.32	4.34	-0.617	8.66	4.54	4.37	8.78	3.35	4.31	7.93	3.79	4.15	8.69	4.52	-0.617	5.18
Na(+)/H(+) exchange regulatory cofactor NHE-RF1 OS=Homo sapiens GN=SLC9A3R1 PE=1 SV=4	O14745	39 kDa	TRUE	8.6	0	8.6	8.16	0	8.55	8.2	0	8.3	7.92	0	8.52	7.95	0	7.94	7.86	0	8.04	8.46	0	8.42	8.48	0	8.44
NAD(P)H-hydrate epimerase OS=Homo sapiens GN=APOA1BP PE=1 SV=2	Q8NCW5	32 kDa		0	7.72	0	0	6.73	0	0	7.71	0	0	6.44	0	0	5.41	0	0	6.01	0	0	6.44	0	0	6.5	0
Phenazine biosynthesis-like domain-containing protein OS=Homo sapiens GN=PBLD PE=1 SV=2	P30039	32 kDa		0	7.67	0	0	7.45	0	0	8.69	0	0	7.6	0	0	8.13	0	0	8	0	0	7.96	0	0	8.24	0
Cluster of Protocadherin beta-8 OS=Homo sapiens GN=PCDHB8 PE=2 SV=3 (PCDB8_HUMAN)	Q9UN66	88 kDa	TRUE	0	0	0	0	0	0	0	0	0	0	0	0	0	0	0	0	0	0	0	0	0	0	0	0
ProSAAS OS=Homo sapiens GN=PCSK1N PE=1 SV=1	Q9UHG2	27 kDa		7.56	7.56	7.56	8.73	7.9	7.57	7.57	7.63	8.31	7.44	7.17	8.4	7.77	7.48	8.24	7.62	8.14	7.99	7.95	7.5	8.54	7.55	7.49	0
Programmed cell death protein 6 OS=Homo sapiens GN=PDCD6 PE=1 SV=1	O75340	22 kDa		6.21	0	6.21	5.86	0	0.889	7.42	0	7.45	6.13	0	5.83	0.889	0	6.61	0.889	0	6.35	5.69	0	6.5	0.889	0	6.15
Phosphatidylethanolamine-binding protein 4 OS=Homo sapiens GN=PEBP4 PE=1 SV=3	Q96S96	26 kDa		8.07	8.07	8.07	8.3	8.39	8.38	8.83	8.51	8.26	8.36	8.2	8.03	8.23	7.92	7.08	7.81	8.52	0	8.57	8.26	9.42	8.27	7.81	0
Plastin-2 OS=Homo sapiens GN=LCP1 PE=1 SV=6	P13796	70 kDa	TRUE	0	6.68	6.68	7.62	7.65	0	0	6.34	6.13	0	1.52	5.69	0	6.11	6.24	0	1.52	5.68	0	7.16	6.4	0	6.11	5.57
Plastin-3 OS=Homo sapiens GN=PLS3 PE=1 SV=4	P13797	71 kDa	TRUE	0	7.49	7.49	7.27	8.19	0	0	6.79	7.49	0	7.67	6.85	0	8.87	7.35	0	6.82	7.29	0	7.22	7.58	0	7.39	7.14
Purine nucleoside phosphorylase OS=Homo sapiens GN=PNP PE=1 SV=2	P00491	32 kDa	TRUE	0	6.52	6.52	6.08	8.52	0	0	9.13	6.26	0	8.32	5.67	0	8.21	6.1	0	9.29	5.45	0	9.21	6.44	0	8.58	5.36
Lysosomal thioesterase PPT2 OS=Homo sapiens GN=PPT2 PE=1 SV=4	Q9UMR5	34 kDa		6.35	0	6.35	6.44	0	5.6	6.52	0	8.23	7.07	0	7.74	6.67	0	7.5	5.78	0	7.57	7.32	0	7.56	6.53	0	6.7
Prominin-2 OS=Homo sapiens GN=PROM2 PE=1 SV=1	Q8N271	92 kDa	TRUE	0	7.87	7.87	8.57	8.2	0	0	8.55	7.91	0	7.44	8.53	0	7.64	8.49	0	8.26	8.34	0	7.77	8.09	0	8.67	8.02
Receptor-type tyrosine-protein phosphatase mu OS=Homo sapiens GN=PTPRM PE=1 SV=2	P28827	164 kDa		0	7.71	7.71	7.16	7.3	0	0	7.28	7.21	0	7.05	7.77	0	7.72	8.21	0	7.48	7.42	0	7.38	7.65	0	7.63	7.2
Pituitary tumor-transforming gene 1 protein-interacting protein OS=Homo sapiens GN=PTTG1IP PE=1 SV=1	P53801	20 kDa		8.34	8.34	0	0	7.8	7.53	7.37	8.01	0	7.68	7.83	0	7.77	8.5	0	7.84	7.75	0	8.07	7.83	0	7.49	7.56	0
Glutamine-rich protein 2 OS=Homo sapiens GN=QRICH2 PE=2 SV=1	Q9H0J4	181 kDa		8.73	0	8.73	8.58	0	8.23	7.8	0	7.58	8.3	0	8.82	8.25	0	8.32	8.14	0	8.37	8.36	0	8.1	8.4	0	8.69
Ras-related protein Rab-4B OS=Homo sapiens GN=RAB4B PE=1 SV=1	P61018	24 kDa		5.55	5.55	5.55	8.28	7.15	5.08	4.09	5.91	8.16	5.08	6.81	7.11	5.87	5.37	8.67	-0.249	5.92	7.24	4.47	5.73	8.7	-0.249	5.73	6.85
Ras-related protein Rab-7a OS=Homo sapiens GN=RAB7A PE=1 SV=1	P51149	23 kDa		6.82	6.82	6.82	6.48	7.18	6.37	7.1	7.53	6.41	6.39	6.66	5.57	6.85	7.99	6.46	6.96	7.33	0	6.67	7.74	6.84	6.48	7.2	6.57
Ras-related protein Rap-1A OS=Homo sapiens GN=RAP1A PE=1 SV=1	P62834	21 kDa		8.45	8.45	0	0	8.65	8.51	8.85	8.56	0	7.59	7.91	0	8.59	8.08	0	8.76	8.57	0	8.08	8.6	0	8.92	9	0
Ras-related protein Rab-11A OS=Homo sapiens GN=RAB11A PE=1 SV=3	P62491	24 kDa		6.1	6.1	6.1	7.85	12	6.61	6.03	11.6	7.61	6.71	12.3	7.88	5.79	0	6.66	6.22	0	7.2	6.65	12.6	7.61	5.19	0	6.91
Ribonuclease inhibitor OS=Homo sapiens GN=RNH1 PE=1 SV=2	P13489	50 kDa		7.71	7.71	7.71	7.42	7.57	0	14	7.5	7.1	14.4	7.04	7.49	0	7.81	7.4	0	7.6	7.13	0	7.04	7.2	0	7.24	6.92
Reticulon-4 receptor OS=Homo sapiens GN=RTN4R PE=1 SV=1	Q9BZR6	51 kDa		6.16	6.16	0	0	7.26	6.5	5.96	5.66	0	6.32	6.88	0	7.57	7.35	0	5.41	5.3	0	6.83	6.61	0	6.52	5.99	0
Putative sodium-coupled neutral amino acid transporter 10 OS=Homo sapiens GN=SLC38A10 PE=1 SV=2	Q9HBR0	120 kDa		0	6.67	6.67	6.46	6.3	0	0	5.79	6.28	0	5.69	6.54	0	6.65	6.82	0	7.91	7.98	0	5.88	6.16	0	6.09	6.08
Lysosome membrane protein 2 OS=Homo sapiens GN=SCARB2 PE=1 SV=2	Q14108	54 kDa		2.39	0	0	0	0	5.05	6.02	0	0	1.09	0	0	6.97	0	0	4.12	0	0	6.21	0	0	6.27	0	0
Signal peptide, CUB and EGF-like domain-containing protein 2 OS=Homo sapiens GN=SCUBE2 PE=2 SV=2	Q9NQ36	110 kDa		9.21	9.21	0	0	8.38	8.8	9.04	8.57	0	9.52	8.76	0	8.7	8.27	0	9.02	8.69	0	9.2	8.8	0	9.25	8.15	0
Seizure 6-like protein 2 OS=Homo sapiens GN=SEZ6L2 PE=1 SV=2	Q6UXD5	98 kDa	TRUE	7.14	0	7.14	7.15	0	7.23	7.56	0	7.81	7.49	0	6.33	7.36	0	8.16	7.45	0	5.55	7.56	0	8.06	7.53	0	7.67
Semaphorin-5A OS=Homo sapiens GN=SEMA5A PE=1 SV=3	Q13591	121 kDa		0	6.56	6.56	6.76	8.46	0	0	8.26	6.89	0	8.61	6.94	0	7.76	6.8	0	8.66	7.22	0	6.6	6.59	0	6.75	6.45
D-3-phosphoglycerate dehydrogenase OS=Homo sapiens GN=PHGDH PE=1 SV=4	O43175	57 kDa		7.56	0	7.56	7.72	0	6.54	6.92	0	7.7	7.12	0	7.74	6.17	0	7.45	7.45	0	7.6	7.66	0	7.59	5.75	0	7.5
Protein shisa-6 homolog OS=Homo sapiens GN=SHISA6 PE=2 SV=2	Q6ZSJ9	56 kDa		0	7.21	0	0	7.79	0	0	7.01	0	0	7.9	0	0	7.75	0	0	8.05	0	0	7.86	0	0	8.21	0
Type 2 lactosamine alpha-2,3-sialyltransferase OS=Homo sapiens GN=ST3GAL6 PE=1 SV=1	Q9Y274	38 kDa		6.73	0	6.73	6.57	0	0	13.2	0	6.76	11.8	0	6.65	13.1	0	6.73	12.7	0	6.73	12.7	0	6.68	12.7	0	7.13
STE20-like serine/threonine-protein kinase OS=Homo sapiens GN=SLK PE=1 SV=1	Q9H2G2	143 kDa	TRUE	0	0	5.9	4.38	0	0	0	0	6.12	0	0	6.13	0	0	6.56	0	0	5.05	0	0	6.08	0	0	6.6
Antileukoproteinase OS=Homo sapiens GN=SLPI PE=1 SV=2	P03973	14 kDa		8.82	0	8.82	10.1	0	9.55	9.07	0	9.19	9.12	0	9.34	9.62	0	9.7	9.41	0	9.33	9.41	0	9.69	9.04	0	9.32
Sushi, nidogen and EGF-like domain-containing protein 1 OS=Homo sapiens GN=SNED1 PE=1 SV=2	Q8TER0	152 kDa		7	0	7	7.07	0	7.01	6.46	0	5.94	6.81	0	6.98	6.96	0	6.17	7.07	0	6.97	6.65	0	7.07	6.76	0	6.95
N-sulphoglucosamine sulphohydrolase OS=Homo sapiens GN=SGSH PE=1 SV=1	P51688	57 kDa		9.58	9.58	0	0	8.45	8.9	8.83	9.41	0	8.55	7.89	0	8.59	9.6	0	9.02	9.15	0	8.46	8.66	0	8.74	8.66	0
Nesprin-1 OS=Homo sapiens GN=SYNE1 PE=1 SV=3	Q8NF91	1011 kDa	TRUE	0	0	7.21	7.41	0	0	0	0	7.79	0	0	7.58	0	0	7.62	0	0	7.69	0	0	7.47	0	0	7.4
Serine--tRNA ligase, cytoplasmic OS=Homo sapiens GN=SARS PE=1 SV=3	P49591	59 kDa		0	0	8.13	8.41	0	0	0	0	7.57	0	0	8	0	0	7.77	0	0	8	0	0	8.16	0	0	7.51
Synaptotagmin-3 OS=Homo sapiens GN=SYT3 PE=2 SV=1	Q9BQG1	63 kDa		0	0	5.06	4.67	0	0	0	0	5.66	0	0	4.42	0	0	5.71	0	0	4.49	0	0	5.91	0	0	5.3
Transaldolase OS=Homo sapiens GN=TALDO1 PE=1 SV=2	P37837	38 kDa		3.15	3.15	3.15	4.41	6.55	9.31	8.42	6.08	4.25	3.15	4.62	-0.779	7.5	5.68	3.93	5.93	5	2.54	5.26	1.13	2	5.36	4.66	4.29
Target of Nesh-SH3 OS=Homo sapiens GN=ABI3BP PE=1 SV=1	Q7Z7G0	119 kDa		0	8.86	8.86	9.32	9.87	0	0	10	9.81	0	9.78	9.56	0	10.1	9.83	0	9.98	9.32	0	9.79	9.55	0	10.1	9.5
T-complex protein 1 subunit zeta OS=Homo sapiens GN=CCT6A PE=1 SV=3	P40227	58 kDa		7.3	7.3	7.3	9.96	7.34	7.16	6.47	8.84	7.61	6.46	6.89	7.29	6.98	8.56	7.1	6.91	7.05	7.8	7.09	8.06	0	7.18	8.32	7.58
Tenascin-R OS=Homo sapiens GN=TNR PE=1 SV=3	Q92752	150 kDa		6.95	0	6.95	7.59	0	6.83	6.58	0	7.11	6.43	0	7.04	6.62	0	7.33	6.17	0	7.69	6.52	0	7.25	6.82	0	7.07
Protein-glutamine gamma-glutamyltransferase 4 OS=Homo sapiens GN=TGM4 PE=1 SV=2	P49221	77 kDa		6.39	0	0	0	0	6.79	6.39	0	0	7.73	0	0	6.72	0	0	6.6	0	0	6.48	0	0	6.19	0	0
Transmembrane emp24 domain-containing protein 1 OS=Homo sapiens GN=TMED1 PE=1 SV=1	Q13445	25 kDa		0	6.94	6.94	8.32	7	0	0	6.78	8	0	6.54	8.27	0	7.26	8.76	0	6.69	8.19	0	7.24	7.93	0	6.43	8.15
Thrombospondin-4 OS=Homo sapiens GN=THBS4 PE=1 SV=2	P35443	106 kDa		0	0	7.08	6.81	0	0	0	0	7.46	0	0	8.18	0	0	6.89	0	0	6.82	0	0	7.74	0	0	7.72
Thioredoxin domain-containing protein 5 OS=Homo sapiens GN=TXNDC5 PE=1 SV=2	Q8NBS9	48 kDa		7.39	0	7.39	8	0	7.1	7.49	0	7.28	7.56	0	7.49	7.03	0	7.9	8.25	0	8.42	7.36	0	7.63	7.74	0	8.03
Tyrosine-protein kinase receptor TYRO3 OS=Homo sapiens GN=TYRO3 PE=1 SV=1	Q06418	97 kDa	TRUE	8.27	8.27	0	0	8.67	7.98	7.65	8.69	0	8.24	8.68	0	8.2	8.32	0	7.89	8.63	0	8.36	8.72	0	7.84	8.25	0
V-type proton ATPase subunit C 1 OS=Homo sapiens GN=ATP6V1C1 PE=1 SV=4	P21283	44 kDa		6.24	0	6.24	6.37	0	11.8	10.9	0	5.21	11.9	0	5.32	12.1	0	5.3	12.4	0	6.28	10.4	0	5.77	12	0	5.32
von Willebrand factor A domain-containing protein 1 OS=Homo sapiens GN=VWA1 PE=2 SV=1	Q6PCB0	47 kDa		0	6.34	6.34	6.42	6.34	0	0	11.7	6.84	0	12.2	6.39	0	12.3	6.59	0	11.8	6.64	0	11.1	6.14	0	6.34	6.5

## Sheet: Quantitative peptide urine male
Protein Name	Accession Numbers	Sequence	Prob	Modifications	Mascot Ion Score	Mascot Identity Score	Mascot Delta Ion Score	Mix-1	Mix-2	Mix-3	male 1-1	male 1-2	male 1-3	male 2-1	male 2-2	male 2-3	male 3-1	male 3-2	male 3-3	male 4-1	male 4-2	male 4-3	male 5-1	male 5-2	male 5-3	male 6-1	male 6-2	male 6-3	male 7-1	male 7-2	male 7-3
14 kDa phosphohistidine phosphatase OS=Homo sapiens GN=PHPT1 PE=1 SV=1	Q9NRX4	sGAPAAESk	0.6	iTRAQ8plex (+304), iTRAQ8plex (+304)	9.46	31.3033	9.46	-0.478	-0.00885	-0.06501	-0.2404	-1.16	-0.2021	-0.776	-0.3721	-0.4267	-0.1906	0.1647	1.024	-1.168	-0.5542	-0.1698	0.2374	0.3109	0.7507	-0.7568	-0.09294	-0.62	-0.2517	0.02653	-0.2431
14 kDa phosphohistidine phosphatase OS=Homo sapiens GN=PHPT1 PE=1 SV=1	Q9NRX4	vSGDMQk	0.77	iTRAQ8plex (+304), iTRAQ8plex (+304)	14.94	32.2557	7.73			0.05009	0.1511					0.3371			-0.3708			-0.7755			0.4297			0.6184			-0.4308
14 kDa phosphohistidine phosphatase OS=Homo sapiens GN=PHPT1 PE=1 SV=1	Q9NRX4	yVLIR	0.1	iTRAQ8plex (+304)	5.29	31.0992	0	0.1572	2.384e-07			-0.1552	-0.3853	-1.967	-1.54		-0.1884	0.2701		-0.7823	-0.7118		-0.139	0.1799		-0.03614	0.3855		-0.295	-0.1058
14-3-3 protein epsilon OS=Homo sapiens GN=YWHAE PE=1 SV=1	Q9NRX4	eAAENSLVAYk	0.45	iTRAQ8plex (+304), iTRAQ8plex (+304)	7.03	31.6047	7.03	0.248		0.6461	0.7203		0.4325	0.286		0.1479	-0.4568		0.3645	0.1959		0.694	-0.045		0.2983	0.1538		-0.1268	0.2988		0.005448
14-3-3 protein epsilon OS=Homo sapiens GN=YWHAE PE=1 SV=1	Q9NRX4	hLIPAANTGESk	0.31	iTRAQ8plex (+304), iTRAQ8plex (+304)	0.26	32.0112	0.26		0.3158	-0.1547	0.6306	0.4927			-0.3171	0.1929		0.9425	0.3367		-0.4789	-0.6269		-0.1098	0.8875		0.6221	0.4965		1.446	0.9871
14-3-3 protein epsilon OS=Homo sapiens GN=YWHAE PE=1 SV=1	Q9NRX4	iISSIEQk	0.56	iTRAQ8plex (+304), iTRAQ8plex (+304)	11.89	32.7784	3.41	-0.2259	-0.2601			1.198	0.4337	0.2538	-0.2726		-0.02409	1.027		0.1719	0.27		0.1989	-0.08985		-0.04678	0.3959		0.3516	0.6456
14-3-3 protein epsilon OS=Homo sapiens GN=YWHAE PE=1 SV=1	Q9NRX4	nVIGAR	0.12	iTRAQ8plex (+304)	6.21	30.2243	3.94		-0.03557	0.01813	0.09448	-0.0396			0.4117	0.3865		1.134	0.3648		0.6785	1.513		-0.2633	-0.3641		0.6089	0.4521		0.3811	0.2853
14-3-3 protein epsilon OS=Homo sapiens GN=YWHAE PE=1 SV=1	Q9NRX4	rASWR	0.09	iTRAQ8plex (+304)	3.55	30.41	3.55			-0.933	No Values					No Values			No Values			-0.2842			No Values			-0.3965			1.072
14-3-3 protein zeta/delta OS=Homo sapiens GN=YWHAZ PE=1 SV=1	Q9NRX4	fLIPNASQAESk	1	iTRAQ8plex (+304), iTRAQ8plex (+304)	26.8	31.97	26.8	0.6102	0.2126	0.4154	1.102	0.9098	1.081	0.56	0.8699	1.036	0.7388	-0.5473	0.3542	0.1355	0.03476	0.218	0.6343	0.2241	0.822	0.1166	-0.2593	0.3958	0.5149	0.5301	0.5266
14-3-3 protein zeta/delta OS=Homo sapiens GN=YWHAZ PE=1 SV=1	Q9NRX4	vFYLk	0.1	iTRAQ8plex (+304), iTRAQ8plex (+304)	9.62	31.4239	0.23	-0.1514	-0.04449	0.5721	1.872	1.328	1.746	0.8039	0.1279	0.8179	-0.3404	-0.3606	-0.5303	0.603	0.1547	0.7403	0.9746	0.4904	0.3939	0.3822	-0.5537	0.1594	0.3736	0.8329	0.8451
14-3-3 protein zeta/delta OS=Homo sapiens GN=YWHAZ PE=1 SV=1	Q9NRX4	vVSSIEQkTEGAEk	0.13	iTRAQ8plex (+304), iTRAQ8plex (+304), iTRAQ8plex (+304)	0.49	31.5351	0.49	-0.1358	-0.3241	-6.251	0.3986	-6.388	-0.04399	0.3309	-0.005287	0.1494	0.2957	-0.2544	-0.2595	0.7765	0.1684	0.7404	2.508	1.827	1.114	0.5332	-6.388	0.9788	0.04898	0.0689	1.14
15-hydroxyprostaglandin dehydrogenase [NAD(+)] OS=Homo sapiens GN=HPGD PE=1 SV=1	P15428	aFAEALLLk	1	iTRAQ8plex (+304), iTRAQ8plex (+304)	28.79	30.2366	28.79	0.1118	0	0	0.2676	0.6786	-0.9747	0.3914	0.07469	-0.1277	0.1893	0.2749	0.1608	0.0962	-0.3444	-0.1527	1.003	0.6809	-0.1905	-0.4415	0.4381	-0.1606	1.109	0.5476	0.7497
15-hydroxyprostaglandin dehydrogenase [NAD(+)] OS=Homo sapiens GN=HPGD PE=1 SV=1	P15428	lDILVNNAGVNNEk	0.17	iTRAQ8plex (+304), iTRAQ8plex (+304)	2.78	31.3893	2.78	-0.08617					0.6132	-0.09315			0.598			0.1191			0.4753			-0.03589			-0.1063
3-hydroxyanthranilate 3,4-dioxygenase OS=Homo sapiens GN=HAAO PE=1 SV=2	P46952	dVVIR	0.1	iTRAQ8plex (+304)	4.77	31.5412	4.77			1.467	2.385					0.4206			1.631			2.025			0.5343			1.011			0.8757
3-hydroxyanthranilate 3,4-dioxygenase OS=Homo sapiens GN=HAAO PE=1 SV=2	P46952	qGEIFLLPAR	1	iTRAQ8plex (+304)	27.66	37.4343	27.66			Value Missing	0.8008					2.025			0.53			1.676			No Values			1.744			0.9869
3-mercaptopyruvate sulfurtransferase OS=Homo sapiens GN=MPST PE=1 SV=3	P25325	aFGHHAVSLLDGGLR	0.21	iTRAQ8plex (+304)	2.79	35.3122	2.79	-0.7095	-0.2913	-5.401	-0.6826	No Values	No Values	2.008	-0.721	1.023	-0.8471	-0.0355	0.9051	-0.04792	0.7549	0.5003	-0.782	0.2922	-0.9272	0.6884	-1.423	0.8234	-0.4816	0.5378	-2.869
3-mercaptopyruvate sulfurtransferase OS=Homo sapiens GN=MPST PE=1 SV=3	P25325	aQLDPAFIk	0.38	iTRAQ8plex (+304), iTRAQ8plex (+304)	6.57	32.9092	6.57	0.3948	0.05973	0.127	-0.3035	-0.3966	0.2733	-0.1354	-0.1362	-0.09861	0.07117	-0.3526	-0.26	0.4163	-0.3338	-0.1358	0.1843	0.2069	0.2949	-0.8206	-0.07108	-0.078	-0.5798	0.006552	-0.1283
3-mercaptopyruvate sulfurtransferase OS=Homo sapiens GN=MPST PE=1 SV=3	P25325	fQVVDSR	0.19	iTRAQ8plex (+304)	5.24	29.9432	5.24			-0.1156	-0.1322					-0.6006			0.02636			0.7415			-0.1719			-0.09417			-0.2384
3-mercaptopyruvate sulfurtransferase OS=Homo sapiens GN=MPST PE=1 SV=3	P25325	hIPGAAFFDIDQcSDR	0.93	iTRAQ8plex (+304), Carbamidomethyl (+57)	11.74	25	11.74	0.2328	-0.289	0.1783	-0.209	-0.758	-0.8344	0.08673	-1.05	-0.008207	-0.4854	0.4263	-0.2644	0.6547	0.5099	0.1621	0.506	-0.5247	-0.2684	0.225	0.3814	0.03271	-0.5813	0.2915	-0.2298
3-mercaptopyruvate sulfurtransferase OS=Homo sapiens GN=MPST PE=1 SV=3	P25325	tYEDIkENLESR	0.07	iTRAQ8plex (+304), iTRAQ8plex (+304)	5.87	36.1437	5.87		0.4827	-0.0229	-0.3755	-0.6404			-0.3064	0.3547		-0.6202	-0.3685		-0.7307	0.1879		0.2716	-0.3087		0.5127	0.03081		0.01857	-0.09197
45 kDa calcium-binding protein OS=Homo sapiens GN=SDF4 PE=1 SV=1	Q9BRK5	dLGGFDEDAEPR	1	iTRAQ8plex (+304)	23.38	25	23.38	-0.3842	-0.2052	-0.0479	0.2153	-0.5601	-0.06697	0.3877	0.4341	-0.2631	0.1041	-0.543	0.04476	0.059	0.3045	-0.361	0.1653	0.5945	0.1768	0.2909	0.08797	0.2227	-0.02544	0.6174	-0.4714
45 kDa calcium-binding protein OS=Homo sapiens GN=SDF4 PE=1 SV=1	Q9BRK5	eVADAIR	0.2	iTRAQ8plex (+304)	5.19	37.0252	0.32	-0.05272	-0.1787			0.3326	0.5197	-0.6575	0.09298		0.4042	0.3007		0.2192	0.499		0.3195	0.506		-0.4649	-0.7196		0.2493	-0.1027
45 kDa calcium-binding protein OS=Homo sapiens GN=SDF4 PE=1 SV=1	Q9BRK5	fLASk	0.1	iTRAQ8plex (+304), iTRAQ8plex (+304)	9.04	36.1426	6.79		-0.08823	-0.1355	0.478	0.4658			-0.0303	0.4428		-0.1211	-0.4943		0.2974	-0.3591		0.0381	-0.0333		0.1161	-0.7329		0.05237	0.3503
45 kDa calcium-binding protein OS=Homo sapiens GN=SDF4 PE=1 SV=1	Q9BRK5	gFHQEVFLGk	1	iTRAQ8plex (+304), iTRAQ8plex (+304)	25.18	32.2891	25.18	0.08137	0.3677	-0.0001545	-0.2323	-0.4019	-0.1448	0.6277	0.5768	0.4291	-0.5051	-0.4637	-0.7132	0.3772	0.1064	0.3289	0.1756	0.7759	0.4975	-0.08104	-0.5841	-0.8465	-0.0141	0.3531	0.05268
45 kDa calcium-binding protein OS=Homo sapiens GN=SDF4 PE=1 SV=1	Q9BRK5	lVDYAR	0.4	iTRAQ8plex (+304)	6.35	30.6258	6.35	0.3673		4.768e-07	-0.2932		-0.578	0.7011		-0.06396	-0.8085		-0.1529	0.07906		-0.1908	0.08584		0.1541	0.195		0.04131	0.5197		0.03585
45 kDa calcium-binding protein OS=Homo sapiens GN=SDF4 PE=1 SV=1	Q9BRK5	ySEFFTGSk	0.32	iTRAQ8plex (+304), iTRAQ8plex (+304)	8.1	34.0209	8.1	0.06515		0.08491	-0.7556		-0.0451	-0.00361		-0.2152	-0.5891		-0.3757	-0.5111		0.03719	0.6848		0.1238	0.1119		0.4498	0.8173		0.1669
4F2 cell-surface antigen heavy chain OS=Homo sapiens GN=SLC3A2 PE=1 SV=3	P08195	aDLLLSTQPGR	1	iTRAQ8plex (+304)	28.28	34.5271	28.28		-0.3301			0.3218			-0.3479			0.2542			-0.555			-0.1965			-0.1878			-0.9751
4F2 cell-surface antigen heavy chain OS=Homo sapiens GN=SLC3A2 PE=1 SV=3	P08195	dDVAQTDLLQIDPNFGSk	0.97	iTRAQ8plex (+304), iTRAQ8plex (+304)	18.97	29.2788	18.97	1.135		1.657	-0.7941		-1.149	-0.07643		-0.4219	-0.8962		-0.5036	-0.8009		-0.4245	-1.026		-0.8946	0.03019		0.1194	-0.5713		-0.1912
4F2 cell-surface antigen heavy chain OS=Homo sapiens GN=SLC3A2 PE=1 SV=3	P08195	dIENLk	0.5	iTRAQ8plex (+304), iTRAQ8plex (+304)	19.78	39.4468	0	-0.5144		-0.003306	0.3498		-0.05231	-0.5365		-0.567	-0.242		0.08911	-1.152		-0.6997	0.2219		0.05334	-0.5218		-0.4625	-0.5583		-0.2136
4F2 cell-surface antigen heavy chain OS=Homo sapiens GN=SLC3A2 PE=1 SV=3	P08195	eLPAQk	0.13	iTRAQ8plex (+304), iTRAQ8plex (+304)	6.03	32.5018	0		-0.2917	-0.278	-0.7511	-0.6101			-0.1171	0.1681		-0.07763	-0.5777		-0.3037	-0.01141		0.0944	0.1148		-0.6946	-0.05573		-0.01597	-0.06271
4F2 cell-surface antigen heavy chain OS=Homo sapiens GN=SLC3A2 PE=1 SV=3	P08195	gENSWFSTQVDTVATk	1	iTRAQ8plex (+304), iTRAQ8plex (+304)	32.39	28.9653	32.39	-0.1542	0.3255	0.1857	-0.08472	No Values	-1.495	0.2567	-0.4743	0.4729	-0.744	-0.4245	-0.2242	-0.05968	-1.216	-0.771	-0.2692	-0.04352	-0.6172	0.07375	-0.252	0.196	-0.9635	0.3207	-0.6356
4F2 cell-surface antigen heavy chain OS=Homo sapiens GN=SLC3A2 PE=1 SV=3	P08195	gQSEDPGSLLSLFR	1	iTRAQ8plex (+304)	25.18	29.2376	25.18	-6.644		-0.6875	-0.3484		-0.4591	-0.3351		-0.4166	0.03473		0.2032	-0.1954		0.1853	-0.8255		-0.2014	-0.8719		0.5338	-0.2833		-0.7221
4F2 cell-surface antigen heavy chain OS=Homo sapiens GN=SLC3A2 PE=1 SV=3	P08195	iGDLQAFQGHGAGNLAGLk	1	iTRAQ8plex (+304), iTRAQ8plex (+304)	40.62	30.9864	39.13	-0.02768	-0.09979	0.1692	-0.4541	-0.2345	-0.3971	-0.8517	-0.1405	0.02093	-0.6552	-0.4189	-0.621	-0.2911	-0.6078	-0.5782	-0.213	0.1383	0.4689	-0.3342	-0.2487	-0.5355	-0.6106	-0.3892	0.07616
4F2 cell-surface antigen heavy chain OS=Homo sapiens GN=SLC3A2 PE=1 SV=3	P08195	lDYLSSLk	0.78	iTRAQ8plex (+304), iTRAQ8plex (+304)	14.93	32.3553	5.87	-0.3201	0.0804	-0.4303	-0.6577	-0.4232	-0.7791	-0.3345	-0.6418	-0.08944	-1.155	0.2573	-0.715	-0.6524	-0.8404	-0.05799	-0.2237	-0.02047	0.05582	-0.7387	-0.2656	0.05664	0.1847	-0.1558	0.1365
4F2 cell-surface antigen heavy chain OS=Homo sapiens GN=SLC3A2 PE=1 SV=3	P08195	lEPHEGLLLR	0.31	iTRAQ8plex (+304)	1.97	32.1005	1.97	0.02842	-0.2755	0.05142	-0.4573	-0.4582	-1.165	-0.3813	-0.4959	-0.4412	-0.09945	0.06823	-0.9443	-0.9045	-0.3882	0.08806	-0.7619	-0.1108	-0.07801	0.4434	0.3014	0.5372	-0.5144	-0.6573	-0.2096
4F2 cell-surface antigen heavy chain OS=Homo sapiens GN=SLC3A2 PE=1 SV=3	P08195	lkLEPHEGLLLR	0.35	iTRAQ8plex (+304), iTRAQ8plex (+304)	4.27	28.6923	4.27			-0.4926	-1.125					0.3132			-0.1057			0.1354			-0.4608			0.3746			-0.09338
4F2 cell-surface antigen heavy chain OS=Homo sapiens GN=SLC3A2 PE=1 SV=3	P08195	nGLVk	0.1	iTRAQ8plex (+304), iTRAQ8plex (+304)	5.49	32.5672	-3.78	0.3763					-0.6404	-0.9525			-0.3148			0.07			-0.6776			-1.364			0.1477
4F2 cell-surface antigen heavy chain OS=Homo sapiens GN=SLC3A2 PE=1 SV=3	P08195	vILDLTPNYR	0.21	iTRAQ8plex (+304)	6.21	31.3799	6.21			0.6322	-1.174					-0.5217			0.0003309			0.3731			0.3015			-0.1905			-0.8747
4-trimethylaminobutyraldehyde dehydrogenase OS=Homo sapiens GN=ALDH9A1 PE=1 SV=3	P49189	aFEPATGR	0.23	iTRAQ8plex (+304)	6.98	29.284	6.98		0.2102			-0.684			0.1069			0.1248			No Values			-0.1128			0.03924			-0.06403
4-trimethylaminobutyraldehyde dehydrogenase OS=Homo sapiens GN=ALDH9A1 PE=1 SV=3	P49189	aNDTTFGLAAGVFTR	0.99	iTRAQ8plex (+304)	19.58	28.9321	19.58		0.1182			No Values			0.3564			No Values			0.5504			-0.7301			-0.1404			-0.4799
4-trimethylaminobutyraldehyde dehydrogenase OS=Homo sapiens GN=ALDH9A1 PE=1 SV=3	P49189	iLLEAAR	0.25	iTRAQ8plex (+304)	9.44	31.4176	7.45		-0.4343			0.3748			-0.6402			0.7252			0.8809			-1.616			0.5221			-0.2467
4-trimethylaminobutyraldehyde dehydrogenase OS=Homo sapiens GN=ALDH9A1 PE=1 SV=3	P49189	sPLIIFSDcDMNNAVk	0.86	iTRAQ8plex (+304), Carbamidomethyl (+57), iTRAQ8plex (+304)	14.85	31.8837	14.85		-0.1114			0.4947			-0.1846			-0.2093			0.7397			-1.167			0.7283			-0.724
4-trimethylaminobutyraldehyde dehydrogenase OS=Homo sapiens GN=ALDH9A1 PE=1 SV=3	P49189	vLGFVk	0.26	iTRAQ8plex (+304), iTRAQ8plex (+304)	1.4	31.6376	1.4		0.5241			-0.9612			0.2063			-0.3644			0.3475			0.3165			-0.7716			0.2688
6-phosphogluconate dehydrogenase, decarboxylating OS=Homo sapiens GN=PGD PE=1 SV=3	P52209	aGQAVDDFIEk	1	iTRAQ8plex (+304), iTRAQ8plex (+304)	40.81	31.5927	38.92		-0.1702	0	1.266	1.671			0.5069	0.187		-0.4105	-0.5333		0.9184	0.2476		0.4462	-0.5874		-0.06726	-0.5104		0.9524	0.079
6-phosphogluconate dehydrogenase, decarboxylating OS=Homo sapiens GN=PGD PE=1 SV=3	P52209	vDDFLANEAk	1	iTRAQ8plex (+304), iTRAQ8plex (+304)	26.39	35.6726	26.39		0.1721			1.204			-0.1256			0.458			0.8037			0.8456			-0.3571			0.8466
6-phosphogluconolactonase OS=Homo sapiens GN=PGLS PE=1 SV=2	O95336	aAccLAGAR	0.94	iTRAQ8plex (+304), Carbamidomethyl (+57), Carbamidomethyl (+57)	15.64	28.2995	11.65	0.1268	0.2877	-0.02895	-0.01563	0.07798	-0.348	-0.3408	-0.7033	-0.1488	0.04782	0.1456	-0.2688	-0.2372	-0.1613	0.4482	0.3608	-0.04242	0.01507	-1.683	-1.309	-1.623	-0.1315	0.1249	0.2173
6-phosphogluconolactonase OS=Homo sapiens GN=PGLS PE=1 SV=2	O95336	aAVLk	0.1	iTRAQ8plex (+304), iTRAQ8plex (+304)	10.86	29.7635	0	-0.5566	-0.2987	-0.1748	-0.576	0.314	-0.3482	0.2653	-0.1498	-0.07653	-0.6059	-0.3204	-0.4226	-0.2345	-0.1819	0.3485	-0.1627	-0.4158	0.1655	-0.4305	-0.604	-0.8932	-0.01818	0.07685	0.2244
6-phosphogluconolactonase OS=Homo sapiens GN=PGLS PE=1 SV=2	O95336	eLPAAVAPAGPASLAR	1	iTRAQ8plex (+304)	61.83	32.014	57.75	0.00676	-0.00336	0.04947	-0.2134	-0.9617	-0.3689	-0.328	-0.1322	-0.3867	-0.3975	-0.06905	-0.6057	-0.2754	0.04816	0.3411	0.3664	0.2911	0.1172	-0.9321	-0.6396	-0.5831	-0.1871	-0.1128	-0.151
6-phosphogluconolactonase OS=Homo sapiens GN=PGLS PE=1 SV=2	O95336	iVAPISDSPkPPPQR	0.12	iTRAQ8plex (+304), iTRAQ8plex (+304)	3.4	29.9255	3.4		-0.1587	-0.6159	0.5168	-0.09676			-0.02222	-1.027		-0.08682	0.2669		-0.2035	0.04814		-0.2327	-0.1586		-0.5322	-0.1204		-0.2468	-0.3142
6-phosphogluconolactonase OS=Homo sapiens GN=PGLS PE=1 SV=2	O95336	lcWFLDEAAAR	0.07	iTRAQ8plex (+304), Carbamidomethyl (+57)	0.22	30.3181	0.22			-0.8893	0.1382					-0.6826			0.3134			0.6931			-0.7903			-0.06246			-0.1247
6-phosphogluconolactonase OS=Homo sapiens GN=PGLS PE=1 SV=2	O95336	lLTVPFEk	0.99	iTRAQ8plex (+304), iTRAQ8plex (+304)	21.9	31.8526	19.58	0.07132	0.1874	0.2241	-0.4418	-0.4054	-0.4213	-0.2174	-0.1776	-0.09866	-0.8093	-0.9141	-0.5551	-0.06104	0.131	-0.1836	0.4498	0.3896	0.5136	-1.169	-0.9431	-1.097	-0.01246	0.1985	0.254
6-phosphogluconolactonase OS=Homo sapiens GN=PGLS PE=1 SV=2	O95336	lPIPESQVITINPELPVEEAAEDYAk	0.3	iTRAQ8plex (+304), iTRAQ8plex (+304)	4.8	29.425	4.8		-0.662			0.9647			0.5206			-1.638			1.249			-1.367			0.946			-1.593
6-phosphogluconolactonase OS=Homo sapiens GN=PGLS PE=1 SV=2	O95336	lVPFDHAESTyGLYR	0.37	iTRAQ8plex (+304), iTRAQ8plex (+304)	2.46	29.7772	2.46		-1.071			-0.2328			0.1635			-0.4065			-0.2308			-0.2034			0.1496			0.2511
6-phosphogluconolactonase OS=Homo sapiens GN=PGLS PE=1 SV=2	O95336	tVIFVATGEGk	0.9	iTRAQ8plex (+304), iTRAQ8plex (+304)	18.02	36.3407	16.23	-0.2427	0.3901	0.01109	-0.3082	-0.4822	-0.5901	0.008214	-0.08019	-0.1157	-0.7941	-0.6419	-0.4895	-0.1653	-0.0609	-0.03732	0.4826	0.4052	0.5198	-0.8582	-0.726	-0.6799	0.061	-0.4244	-0.3257
6-phosphogluconolactonase OS=Homo sapiens GN=PGLS PE=1 SV=2	O95336	vTLTLPVLNAAR	1	iTRAQ8plex (+304)	41.92	31.126	34.91	-0.1907	-0.09476	0.2071	-0.4696	-0.1821	-0.5026	-0.2357	-0.9176	-0.4148	-0.5534	-0.7736	-0.5668	0.3559	0.6267	0.2231	0.1783	0.4784	0.2797	-0.7828	-0.362	-0.6798	-0.3674	-0.3547	0.05654
6-phosphogluconolactonase OS=Homo sapiens GN=PGLS PE=1 SV=2	O95336	wTLGFcDER	1	iTRAQ8plex (+304), Carbamidomethyl (+57)	22.34	25	22.34	0.1422	-0.2016	-0.005468	-0.8188	-0.303	-0.9119	0.2923	-0.6404	0.5439	-1.877	-0.3834	-1.333	0.6205	0.4408	0.7339	-0.03293	0.09987	0.2094	-0.4466	-0.5201	-0.6682	0.1218	-0.07204	-0.06681
78 kDa glucose-regulated protein OS=Homo sapiens GN=HSPA5 PE=1 SV=2	P11021	dNHLLGTFDLTGIPPAPR	0.07	iTRAQ8plex (+304)	0.32	31.1561	0.32			-0.2383	-0.3424					1.484			0.06291			1.69			-0.08941			-0.7606			-0.02072
78 kDa glucose-regulated protein OS=Homo sapiens GN=HSPA5 PE=1 SV=2	P11021	iINEPTAAAIAYGLDkR	0.52	iTRAQ8plex (+304), iTRAQ8plex (+304)	7.45	31.0175	7.45	0.06595	0.005852			0.4901	0.9581	0.8655	0.5219		0.5135	0.1596		0.4625	-0.5529		0.7124	0.9386		0.389	0.1511		1.102	-0.2693
78 kDa glucose-regulated protein OS=Homo sapiens GN=HSPA5 PE=1 SV=2	P11021	iQQLVk	0.32	iTRAQ8plex (+304), iTRAQ8plex (+304)	8.6	32.9314	6.26	0.05571	-0.08292	-0.08054	0.5894	0.2	1.483	1.032	0.5323	0.7996	0.05444	-0.2398	-0.2883	0.5638	0.5323	0.3792	0.6587	-0.002043	0.1952	0.6078	0.08854	-0.1815	0.6127	0.4165	0.3719
78 kDa glucose-regulated protein OS=Homo sapiens GN=HSPA5 PE=1 SV=2	P11021	iTPSYVAFTPEGER	1	iTRAQ8plex (+304)	32.44	29.7128	32.44	0.3856	0.3518	0.7071	-0.1468	0.795	1.732	0.4837	-0.3842	0.7513	-0.8535	-0.1421	0.2426	1.241	0.6016	-0.3911	0.3874	0.1511	0.4775	0.6539	-0.09254	-0.5775	1.038	0.1644	0.7218
78 kDa glucose-regulated protein OS=Homo sapiens GN=HSPA5 PE=1 SV=2	P11021	lTPEEIER	0.25	iTRAQ8plex (+304)	3.2	36.1469	0		-0.2652			2.184			0.7132			-1.614			0.1082			0.6036			-0.862			0.5775
78 kDa glucose-regulated protein OS=Homo sapiens GN=HSPA5 PE=1 SV=2	P11021	nTVVPTk	0.39	iTRAQ8plex (+304), iTRAQ8plex (+304)	5.82	32.1112	5.08	-0.05786					1.225	0.6585			0.3856			1.032			0.8595			0.3328			0.6331
78 kDa glucose-regulated protein OS=Homo sapiens GN=HSPA5 PE=1 SV=2	P11021	tWNDPSVQQDIk	0.17	iTRAQ8plex (+304), iTRAQ8plex (+304)	0.27	30.8314	0.27	-0.3099		-0.6242	-0.3848		1.08	0.822		0.7594	0.7284		0.6137	1.102		0.38	1.47		0.8056	-0.4368		-0.03301	0.6121		0.2683
78 kDa glucose-regulated protein OS=Homo sapiens GN=HSPA5 PE=1 SV=2	P11021	vTHAVVTVPAYFNDAQR	1	iTRAQ8plex (+304)	43.13	29.9476	43.13			0.5707	-0.3224					0.791			-0.2091			0.1957			-0.002116			0.2356			0.5255
Abhydrolase domain-containing protein 14B OS=Homo sapiens GN=ABHD14B PE=1 SV=1	Q96IU4	aVAIDLPGLGHSk	1	iTRAQ8plex (+304), iTRAQ8plex (+304)	32.05	31.4613	17.98	0.2518	0.22	0.1038	-0.8296	-0.6578	-0.7364	-1.094	-0.418	-0.9549	-1.503	-1.055	-1.224	-1.022	-0.5152	-1.117	0.0707	-0.3318	-0.1714	-0.9623	-0.5658	-1.457	-0.8356	-0.4925	-0.6821
Abhydrolase domain-containing protein 14B OS=Homo sapiens GN=ABHD14B PE=1 SV=1	Q96IU4	eALPGSGQAR	1	iTRAQ8plex (+304)	26.37	31.0003	23.08	0.1846	0.4358	0.04051	-0.7076	-0.3446	-0.8336	-1.26	-1.156	-1.275	-0.8548	-0.1416	-1.068	-0.582	-0.5808	-0.6936	-0.504	0.09	-0.3251	-1.062	-1.307	-1.291	-0.9193	-0.8966	-1.012
Abhydrolase domain-containing protein 14B OS=Homo sapiens GN=ABHD14B PE=1 SV=1	Q96IU4	fSSETWQNLGTLHR	1	iTRAQ8plex (+304)	40.42	27.679	40.42	-0.3449	0.2201			-1.118	-1.469	-0.4286	-0.3262		-1.274	-0.1027		0.129	-0.9846		-0.768	-0.5957		-0.5641	-0.8917		-1.113	-0.1024
Abhydrolase domain-containing protein 14B OS=Homo sapiens GN=ABHD14B PE=1 SV=1	Q96IU4	fSVLLLHGIR	1	iTRAQ8plex (+304)	24.16	31.8865	24.16		-0.7679	-0.1398	-0.3598	No Values			-0.634	-0.6581		-1.657	-1.939		-0.4876	0.2023		-1.684	-0.774		-1.042	-1.499		-1.211	-1.164
Abhydrolase domain-containing protein 14B OS=Homo sapiens GN=ABHD14B PE=1 SV=1	Q96IU4	iNAANYASVk	1	iTRAQ8plex (+304), iTRAQ8plex (+304)	30.46	32.0844	26.92	-0.1237	-0.008695	-0.08899	-0.7301	-0.8828	-0.6933	-0.7468	-0.4951	-0.6579	-0.9465	-0.1616	-1.168	-0.8935	-0.9645	-0.8509	-0.4951	0.03576	-0.9252	-1.296	-1.118	-1.506	-0.6368	-0.3061	-0.4048
Abhydrolase domain-containing protein 14B OS=Homo sapiens GN=ABHD14B PE=1 SV=1	Q96IU4	lAQAGYR	0.48	iTRAQ8plex (+304)	12.31	31.2123	1.72	-0.1391	-0.3452	-0.0824	-0.4609	-0.3889	-0.5976	-1.397	-1.206	-1.637	-0.6529	-0.6365	-0.8653	-0.7853	-0.468	-0.6473	-0.3842	0.2266	-0.2677	-0.6701	-0.7564	-1.363	-1.206	-0.3266	-1.016
Abhydrolase domain-containing protein 14B OS=Homo sapiens GN=ABHD14B PE=1 SV=1	Q96IU4	vLIMk	0.1	iTRAQ8plex (+304), iTRAQ8plex (+304)	10.03	33.7346	5.93		0.2788	0.1602	-0.108	0.7969			-0.6115	-0.6773		-0.2246	-0.8367		-0.6756	-0.968		-2.527	-2.434		-0.4185	-0.3105		-0.5194	-1.157
Acid ceramidase OS=Homo sapiens GN=ASAH1 PE=1 SV=5	Q13510	aPVLk	0.1	iTRAQ8plex (+304), iTRAQ8plex (+304)	5.12	28.5733	5.12		-0.1776	0.1444	-0.4854	-0.3658			-0.3049	-0.1799		0.06472	-0.4264		-0.1197	-0.5311		-0.363	-0.8443		-1.434	-1.4		-0.2155	-0.2977
Acid ceramidase OS=Homo sapiens GN=ASAH1 PE=1 SV=5	Q13510	dcPDPcIGW	1	iTRAQ8plex (+304), Carbamidomethyl (+57), Carbamidomethyl (+57)	74.1	25	74.1	0.2949	-0.2805	-0.008264	-2.458	-0.9286	-1.32	-0.0001583	-0.3055	-0.2252	-0.1679	0.01862	-0.1691	-0.8038	-0.699	-0.3241	-0.3727	-0.8594	-1.234	0.4955	0.4062	0.492	-0.2827	-0.249	-0.09347
Acid ceramidase OS=Homo sapiens GN=ASAH1 PE=1 SV=5	Q13510	eSLDVYELDAk	1	iTRAQ8plex (+304), iTRAQ8plex (+304)	50.76	30.6521	50.76	-0.2352	0.1592	0.04735	-0.6097	-0.3676	0.2504	0.3377	0.02053	-0.06195	-1.119	-1.01	-1.06	0.02185	-0.4939	-0.7827	-0.8733	-0.7105	-1.041	-0.08477	-0.2826	-0.3462	-0.5606	-0.1989	-0.1768
Acid ceramidase OS=Homo sapiens GN=ASAH1 PE=1 SV=5	Q13510	eSLDVyELDAk	0.09	iTRAQ8plex (+304), iTRAQ8plex (+304), iTRAQ8plex (+304)	5.51	31.7464	5.51			0.0536	-0.6248					-0.03531			-1.543			0.04102			-1.127			-0.4042			-0.3811
Acid ceramidase OS=Homo sapiens GN=ASAH1 PE=1 SV=5	Q13510	gQFETYLR	0.99	iTRAQ8plex (+304)	37.19	29.5328	35.41	0.1244	-0.1079	-0.1197	-0.5792	-0.5104	-0.5401	0.04612	0.0268	-0.2262	-0.6655	-1.033	-1.258	-0.07794	-0.236	0.02488	-0.2215	-0.07692	-0.77	0.00526	-0.1438	-0.4122	-0.8908	-0.9049	-0.7209
Acid ceramidase OS=Homo sapiens GN=ASAH1 PE=1 SV=5	Q13510	gQFETyLR	0.21	iTRAQ8plex (+304), iTRAQ8plex (+304)	0.82	31.6465	0.82	-0.2078					-0.2758	-0.03646			-0.6538			-0.005546			-0.2891			-0.3831			-0.3049
Acid ceramidase OS=Homo sapiens GN=ASAH1 PE=1 SV=5	Q13510	hPFFLDDR	0.99	iTRAQ8plex (+304)	32.38	29.5809	32.38	0.1117	0.1473	0.1051	-1.013	-0.9712	-0.4562	-0.4728	-0.3967	-0.3907	-0.5081	-0.4003	-1.345	-0.02727	-0.07236	-0.05729	-0.1588	-0.3967	-0.4366	-0.1635	-0.2385	-0.3594	-0.4477	-0.6013	-0.5479
Acid ceramidase OS=Homo sapiens GN=ASAH1 PE=1 SV=5	Q13510	iMQVVDEk	0.99	iTRAQ8plex (+304), iTRAQ8plex (+304)	37.28	32.0085	21.78	0.9168		0.2829	-0.6984		-0.6463	0.2993		0.3463	-0.5724		-0.7921	-0.4126		-0.9076	-1.646		-1.708	0.1503		0.1621	-0.2453		-0.7049
Acid ceramidase OS=Homo sapiens GN=ASAH1 PE=1 SV=5	Q13510	lTVyTTLIDVTk	0.27	iTRAQ8plex (+304), iTRAQ8plex (+304), iTRAQ8plex (+304)	5.13	30.1157	5.13	0.3245	-0.07508			-0.5381	-1.438	-0.08251	-0.05592		-1.052	-1.139		0.2558	-0.6223		0.2574	-0.01438		0.3184	-0.2041		-0.7397	-0.2836
Acid ceramidase OS=Homo sapiens GN=ASAH1 PE=1 SV=5	Q13510	nLLTk	0.1	iTRAQ8plex (+304), iTRAQ8plex (+304)	7.79	34.3297	0	0.2463					-0.2193	0.07403			-1.387			-0.2927			0.182			-0.1033			-0.6567
Acid ceramidase OS=Homo sapiens GN=ASAH1 PE=1 SV=5	Q13510	nMINTFVPSGk	0.48	iTRAQ8plex (+304), iTRAQ8plex (+304)	6.28	31.8241	6.28	0.1286	-0.1058	-0.2921	-1.651	-0.342	-0.2663	0.4506	0.353	-0.5598	-0.9819	-1.42	-0.2008	-0.581	-0.3414	-0.3157	-0.9306	-0.9234	-0.9075	-0.1421	-0.08274	-0.7319	0.1661	-0.05362	0.6385
Acid ceramidase OS=Homo sapiens GN=ASAH1 PE=1 SV=5	Q13510	vIVNSLk	0.9	iTRAQ8plex (+304), iTRAQ8plex (+304)	35.26	32.824	13.39	-0.3575	-0.1343	-0.1231	-0.5976	-0.6158	-0.3428	0.09869	0.1773	0.4609	-0.4863	-0.6105	-2.305	-0.2666	-0.5295	0.04593	0.1038	0.2275	-0.138	-0.6896	-1.27	-1.127	-0.2666	-0.1609	-0.2368
Acid ceramidase OS=Homo sapiens GN=ASAH1 PE=1 SV=5	Q13510	wHELMLDk	0.96	iTRAQ8plex (+304), iTRAQ8plex (+304)	14.16	31.2516	14.16	-0.1314					0.2131	-0.08762			-0.2919			-0.8466			No Values			0.1305			-0.873
Acid ceramidase OS=Homo sapiens GN=ASAH1 PE=1 SV=5	Q13510	wYVVQTNYDR	0.96	iTRAQ8plex (+304)	15.54	26.5321	15.54	-0.1722	-0.007643	0.2308	-0.7049	-0.5509	-0.1983	-0.09138	-0.04092	-0.4075	-0.7321	-0.5063	-0.5784	-0.4081	-0.3094	-0.5286	-0.1337	-0.8771	-0.57	0.1275	0.1633	-0.4421	-0.5269	-0.7797	-0.9152
Actin, aortic smooth muscle OS=Homo sapiens GN=ACTA2 PE=1 SV=1	Q13510	dLYANNVLSGGTTMyPGIADR	0.94	iTRAQ8plex (+304), iTRAQ8plex (+304)	11.62	28.169	11.62	0.2409					-0.448	0.1345			-0.1361			0.6594			-0.1236			-0.7584			-0.02244
Actin, aortic smooth muscle OS=Homo sapiens GN=ACTA2 PE=1 SV=1	Q13510	gYSFVTTAER	0.34	iTRAQ8plex (+304)	5.63	28.3187	5.63	-0.1142					0.9418	-0.5227			0.07102			-0.2968			0.05057			-0.3773			-0.2358
Actin, aortic smooth muscle OS=Homo sapiens GN=ACTA2 PE=1 SV=1	Q13510	kDLYANNVLSGGTTMYPGIADR	0.08	iTRAQ8plex (+304), iTRAQ8plex (+304)	5.88	34.5225	5.88			0	0.3953					0.1707			0.2316			0.4401			1.76			-0.5733			1.071
Actin, cytoplasmic 1 OS=Homo sapiens GN=ACTB PE=1 SV=1	Q13510	cDVDIRk	0.21	Carbamidomethyl (+57), iTRAQ8plex (+304), iTRAQ8plex (+304)	3.25	32.6529	3.25		-0.07335	-0.3632	0.2695	-0.5112			0.6955	0.3588		-0.7407	-0.1035		-0.1386	-0.05601		0.4732	-0.8763		0.08431	-0.1702		0.1211	0.1229
Actin, cytoplasmic 1 OS=Homo sapiens GN=ACTB PE=1 SV=1	Q13510	dLYANTVLSGGTTMYPGIADR	1	iTRAQ8plex (+304)	62.25	27.1933	62.25	-0.008537	0.06475	-0.008538	-0.07635	0.2267	0.7241	0.2373	0.4091	0.2824	0.191	-0.5704	-0.3907	-0.8143	-1.093	-0.7608	-0.5022	-0.1725	-0.5097	0.409	0.5341	0.3571	-0.07317	-0.02149	0.3047
Actin, cytoplasmic 1 OS=Homo sapiens GN=ACTB PE=1 SV=1	Q13510	gYSFTTTAER	1	iTRAQ8plex (+304)	36.44	27.1012	29.28	-0.1377	-0.04735	0.04395	0.1618	0.4263	0.4881	0.3348	0.1458	0.4131	-0.7017	-0.413	-0.9122	0.1234	0.1428	-0.2475	0.1206	-0.09904	-0.2032	0.0009804	-0.2785	-0.2486	0.1768	0.08515	0.2012
Actin, cytoplasmic 1 OS=Homo sapiens GN=ACTB PE=1 SV=1	Q13510	qEyDESGPSIVHR	0.41	iTRAQ8plex (+304), iTRAQ8plex (+304)	5.14	29.1593	5.14	-0.02516					0.3488	0.1382			-0.7884			0.0971			0.07335			-0.05366			0.6759
Actin, cytoplasmic 1 OS=Homo sapiens GN=ACTB PE=1 SV=1	Q13510	vAPEEHPVLLTEAPLNPk	1	iTRAQ8plex (+304), iTRAQ8plex (+304)	78.2	30.7445	52.93	0.1978	-0.03471	0.1388	0.1363	-0.1671	0.4251	0.787	-0.1168	-0.4523	-1.446	-0.08393	-0.2399	-0.1569	-0.5343	-0.4613	-0.3493	0.3348	0.4173	0.4834	0.1787	-0.3934	0.525	0.2963	0.0149
Acyl-CoA-binding protein OS=Homo sapiens GN=DBI PE=1 SV=2	P07108	aYINk	0.1	iTRAQ8plex (+304), iTRAQ8plex (+304)	10.45	32.5912	6.41			-0.03514	0.4074					0.5781			-0.936			-0.09576			-0.2419			-0.4365			0.5342
Acyl-CoA-binding protein OS=Homo sapiens GN=DBI PE=1 SV=2	P07108	qATVGDINTERPGMLDFTGk	0.95	iTRAQ8plex (+304), iTRAQ8plex (+304)	13.38	29.3601	13.38		0.1549	-0.4181	0.6974	-0.1943			1.143	1.132		-0.4312	0.1328		-0.56	-0.6885		-1.231	-1.459		0.5522	0.3634		-0.03388	0.01369
Acyl-CoA-binding protein OS=Homo sapiens GN=DBI PE=1 SV=2	P07108	tkPSDEEMLFIYGHYk	0.82	iTRAQ8plex (+304), iTRAQ8plex (+304), iTRAQ8plex (+304)	9.48	29.4743	9.48		0.01477			-0.07536			0.4981			-0.6047			0.01153			-0.8603			-0.02107			0.4362
Acyl-CoA-binding protein OS=Homo sapiens GN=DBI PE=1 SV=2	P07108	wDAWNELk	0.44	iTRAQ8plex (+304), iTRAQ8plex (+304)	5.74	31.0653	5.74	-0.00723	-0.06651	0.1895	-0.2391	0.1296	0.1903	0.5616	0.7226	0.6113	-0.2765	-0.3184	-0.6284	-0.7569	-0.6154	-0.176	-0.3794	-0.6372	-0.03268	-0.05536	-0.1134	0.04223	-0.3948	0.262	0.01703
ADAMTS-like protein 2 OS=Homo sapiens GN=ADAMTSL2 PE=1 SV=1	Q86TH1	dIQIVER	0.9	iTRAQ8plex (+304)	25.03	32.5696	17.49	-0.3287	-0.4081	0.3558	0.2754	-0.2848	0.335	1.091	0.649	1.598	0.8344	0.1011	0.6604	0.9924	0.7884	1.633	0.6524	-0.2097	0.4747	0.133	-0.1539	1.133	0.8145	0.3008	1.406
ADAMTS-like protein 2 OS=Homo sapiens GN=ADAMTSL2 PE=1 SV=1	Q86TH1	gVcVSGk	0.17	iTRAQ8plex (+304), Carbamidomethyl (+57), iTRAQ8plex (+304)	2.79	33.019	2.79		-0.4641	0.2416	1.17	-0.1441			-1.095	0.6305		1.201	1.805		0.7449	1.475		0.7855	0.8087		-0.4557	0.8812		0.2107	0.5257
ADAMTS-like protein 2 OS=Homo sapiens GN=ADAMTSL2 PE=1 SV=1	Q86TH1	lGLDNR	0.28	iTRAQ8plex (+304)	11.86	37.307	8.74			-0.8311	1.381					1.457			1.444			1.018			0.8458			0.9391			1.283
ADAMTS-like protein 2 OS=Homo sapiens GN=ADAMTSL2 PE=1 SV=1	Q86TH1	ncPAHWLAQDWER	0.99	iTRAQ8plex (+304), Carbamidomethyl (+57)	20.6	25	20.6	0.5392		0.9291	0.05848		0.2032	0.9018		1.22	0.2556		0.9607	1.209		0.9875	0.8511		0.629	-0.2032		1.504	0.7672		1.249
ADAMTS-like protein 2 OS=Homo sapiens GN=ADAMTSL2 PE=1 SV=1	Q86TH1	nFNIAGTVVk	0.9	iTRAQ8plex (+304), iTRAQ8plex (+304)	12.16	32.1854	12.16		0.2433			-0.792			-0.03835			-0.3244			1.32			-0.4537			1.55			-0.7218
ADAMTS-like protein 2 OS=Homo sapiens GN=ADAMTSL2 PE=1 SV=1	Q86TH1	sVPGPGNR	0.11	iTRAQ8plex (+304)	5.31	31.271	5.31		0.832			0.5816			-0.2181			0.4957			0.06032			-0.1447			0.3025			-1.127
ADAMTS-like protein 2 OS=Homo sapiens GN=ADAMTSL2 PE=1 SV=1	Q86TH1	tSDGR	0.09	iTRAQ8plex (+304)	6.09	32.9203	6.09			Value Missing	0.392					No Values			2.048			No Values			No Values			0.3868			No Values
ADAMTS-like protein 4 OS=Homo sapiens GN=ADAMTSL4 PE=1 SV=2	Q6UY14	aGGTVFR	0.14	iTRAQ8plex (+304)	5.48	30.1912	5.48	0.3446		-0.451	-0.4193		0.2286	0.4679		0.3073	-0.01412		0.1649	0.6534		1.132	0.8541		0.1087	0.3465		0.4886	0.2784		0.925
ADAMTS-like protein 4 OS=Homo sapiens GN=ADAMTSL4 PE=1 SV=2	Q6UY14	gGPLR	0.1	iTRAQ8plex (+304)	3.95	28.3059	3.95	-0.557					-0.3951	0.9145			0.6463			1.298			0.626			0.4908			0.1356
ADAMTS-like protein 4 OS=Homo sapiens GN=ADAMTSL4 PE=1 SV=2	Q6UY14	rPDPFPSVPR	0.77	iTRAQ8plex (+304)	9.64	32.465	9.64	0.06808	-0.004243	-0.07883	0.4036	0.1374	0.6024	0.433	0.3127	0.4914	1.223	1.029	1.245	0.3607	0.2027	-0.2703	-0.01734	0.2695	-0.1312	-0.07316	0.05137	0.03733	0.5051	0.1344	0.5324
ADAMTS-like protein 4 OS=Homo sapiens GN=ADAMTSL4 PE=1 SV=2	Q6UY14	sELSLISSR	1	iTRAQ8plex (+304)	21.67	31.4582	21.51			0.6509	-0.08923					1.122			0.4674			-0.102			0.4398			-0.1858			-0.04755
Adenosylhomocysteinase OS=Homo sapiens GN=AHCY PE=1 SV=4	P23526	aLDIAENEMPGLMRMR	0.26	iTRAQ8plex (+304)	1.52	26.0959	1.52		-5.061			-0.204			1.142			0.7516			0.3009			1.172			-0.2974			0.5568
Adenosylhomocysteinase OS=Homo sapiens GN=AHCY PE=1 SV=4	P23526	vADIGLAAWGR	1	iTRAQ8plex (+304)	45.87	32.393	41.57	-1.317	0.3798	0.3664	0.07336	-4.083	0.789	0.3528	0.6904	0.6146	0.4184	0.06685	0.31	-0.5203	1.266	0.8959	0.7898	0.5706	-0.3825	-1.831	0.1042	-0.5855	0.1415	0.2506	No Values
Adenosylhomocysteinase OS=Homo sapiens GN=AHCY PE=1 SV=4	P23526	vAVVAGYGDVGk	0.93	iTRAQ8plex (+304), iTRAQ8plex (+304)	12.58	32.0167	12.58		0.08798	-0.05675	0.06515	0.4495			0.7969	-0.01218		0.4252	-0.628		0.5228	0.2118		0.8277	0.1663		0.5052	0.9144		0.2956	0.8162
Adenosylhomocysteinase OS=Homo sapiens GN=AHCY PE=1 SV=4	P23526	vPAINVNDSVTk	1	iTRAQ8plex (+304), iTRAQ8plex (+304)	20.55	32.0167	20.55	0.5045	0.09296	-0.06036	-0.1381	0.4669	0.1153	0.9449	1.408	0.6984	0.1283	0.1934	0.1576	0.7862	0.5819	0.2883	1.281	0.1051	0.1648	0.03102	0.02658	-0.006344	0.2939	1.036	0.3786
Adenylyl cyclase-associated protein 1 OS=Homo sapiens GN=CAP1 PE=1 SV=5	Q01518	dVDkkHVDWVk	0.42	iTRAQ8plex (+304), iTRAQ8plex (+304), iTRAQ8plex (+304), iTRAQ8plex (+304)	0.91	29.6614	0.91	-0.3995					0.753	0.2519			0.2512			0.2358			0.5174			-0.7311			0.1427
Adenylyl cyclase-associated protein 1 OS=Homo sapiens GN=CAP1 PE=1 SV=5	Q01518	lVTTVTEIAG	0.93	iTRAQ8plex (+304)	16.04	32.1801	16.04	-0.09478	-4.768e-07	-4.768e-07	-0.1939	0.684	-1.434	-0.03281	-0.2041	0.6894	-0.05749	0.6069	-6.002	-0.4318	0.4795	-0.001696	0.6149	0.3062	-6.002	0.7345	-0.1352	-0.179	-0.8722	0.5011	-6.002
Adenylyl cyclase-associated protein 1 OS=Homo sapiens GN=CAP1 PE=1 SV=5	Q01518	tGPVAk	0.5	iTRAQ8plex (+304), iTRAQ8plex (+304)	8.6	30.9307	8.6	0.295	0.1429	-0.02275	-0.2881	0.5776	0.3367	-0.2163	0.2164	-0.01569	-0.2114	-0.1023	-0.05597	0.3872	0.5531	0.3118	0.1486	0.3893	0.08844	0.2285	0.1575	0.2976	0.05306	0.3404	0.1885
Adenylyl cyclase-associated protein 1 OS=Homo sapiens GN=CAP1 PE=1 SV=5	Q01518	tLWNGQk	0.73	iTRAQ8plex (+304), iTRAQ8plex (+304)	13.26	31.6673	13.26		-0.1335			0.07878			0.875			0.06283			0.2433			-0.06942			0.6136			0.6043
ADP-ribosyl cyclase 2 OS=Homo sapiens GN=BST1 PE=1 SV=2	Q10588	aLLSPEQR	0.99	iTRAQ8plex (+304)	23.12	36.8984	23.12	-0.0152	0.4451	1.29	1.885	0.6649	0.432	-0.7687	-0.732	0.8745	0.8012	1.108	2.196	1.561	0.5799	2.124	0.3597	0.3289	0.6941	-0.06052	-0.4533	1.319	-0.55	-0.9671	0.4506
ADP-ribosyl cyclase 2 OS=Homo sapiens GN=BST1 PE=1 SV=2	Q10588	fMPLSDVLYGR	0.17	iTRAQ8plex (+304)	1.09	29.489	1.09		0.4814			No Values			-0.02385			0.07287			No Values			No Values			-0.04325			No Values
ADP-ribosyl cyclase 2 OS=Homo sapiens GN=BST1 PE=1 SV=2	Q10588	vADFLSWcR	1	iTRAQ8plex (+304), Carbamidomethyl (+57)	19.93	27.1181	19.93			Value Missing	1.63					0.8577			2.601			1.048			1.141			2.402			-0.1992
ADP-ribosyl cyclase 2 OS=Homo sapiens GN=BST1 PE=1 SV=2	Q10588	vALDk	0.1	iTRAQ8plex (+304), iTRAQ8plex (+304)	1.4	36.8949	-1.31		-0.5115			-0.08715			-0.1954			1.114			-0.2518			0.3723			0.6788			-0.1447
Afamin OS=Homo sapiens GN=AFM PE=1 SV=1	P43652	aIPVTQYLk	0.42	iTRAQ8plex (+304), iTRAQ8plex (+304)	5.42	31.2548	5.42	-0.2327		-0.2741	0.3505		0.3884	-0.9806		-0.5978	-0.4323		-0.6594	-0.1587		-0.2091	-0.487		0.07078	-0.4359		-0.2575	-0.2395		-0.0558
Afamin OS=Homo sapiens GN=AFM PE=1 SV=1	P43652	fTFEYSR	0.56	iTRAQ8plex (+304)	8.39	33.2593	8.39	-0.04191		0.1815	-0.2712		-1.161	-0.04208		-0.1104	-0.1185		0.1449	-0.209		-0.3353	-0.2435		-0.1142	-0.2567		-0.7718	-0.5059		-0.3558
Afamin OS=Homo sapiens GN=AFM PE=1 SV=1	P43652	ikEccEk	0.31	iTRAQ8plex (+304), iTRAQ8plex (+304), Carbamidomethyl (+57), Carbamidomethyl (+57), iTRAQ8plex (+304)	5.1	31.2057	5.1	-0.003781		0.1081	-0.07587		-0.257	-0.5702		-0.3862	-0.577		-0.5155	-0.6231		-0.5001	-0.3481		-0.4367	-0.491		-0.225	0.292		0.3988
Afamin OS=Homo sapiens GN=AFM PE=1 SV=1	P43652	iVQIYk	0.5	iTRAQ8plex (+304), iTRAQ8plex (+304)	15.03	31.6256	10.65	0.2015	0.1146	-0.04208	-0.4187	-0.8833	-0.6699	-0.1589	0.3975	0.01269	-0.8077	-0.7012	-0.8113	-0.3988	-0.7107	-0.06338	0.3399	1.022	0.1778	-0.2006	-0.7104	-0.2173	-0.8838	-0.3362	-0.2701
Afamin OS=Homo sapiens GN=AFM PE=1 SV=1	P43652	lPNNVLQEk	1	iTRAQ8plex (+304), iTRAQ8plex (+304)	25.57	31.9451	25.57	0.1284	-0.06526	0.1013	0.2116	0.2379	-0.1308	-0.2794	-0.3853	-0.5793	-1.035	-0.7865	-0.4533	-0.1785	0.02323	-0.1231	0.1376	-0.1754	0.1755	-0.845	-0.6631	-0.7308	-0.376	0.007131	-0.2342
Aflatoxin B1 aldehyde reductase member 3 OS=Homo sapiens GN=AKR7A3 PE=1 SV=2	O95154	aFLER	0.1	iTRAQ8plex (+304)	3.57	36.249	0		0.1007			No Values			-0.3399			0.535			0.9267			-0.3659			-0.07135			-0.1153
Aflatoxin B1 aldehyde reductase member 3 OS=Homo sapiens GN=AKR7A3 PE=1 SV=2	O95154	aIPLFGNSLkPDSLR	0.31	iTRAQ8plex (+304), iTRAQ8plex (+304)	0.7	31.1294	0	-0.1308					0.08688	0.5449			-0.469			0.03826			-0.2427			-0.6549			-0.001391
Aflatoxin B1 aldehyde reductase member 3 OS=Homo sapiens GN=AKR7A3 PE=1 SV=2	O95154	fQLETSLk	0.4	iTRAQ8plex (+304), iTRAQ8plex (+304)	6.32	32.4502	6.32	0.06508	-0.06198	-0.2225	-0.4356	0.4714	0.2947	-0.04771	-0.6362	0.5913	-0.1923	-0.2195	-1.14	-0.7187	0.5381	0.4532	-0.4667	0.2319	0.3005	-0.2014	0.182	-0.8006	0.4383	0.2721	0.4193
Aflatoxin B1 aldehyde reductase member 3 OS=Homo sapiens GN=AKR7A3 PE=1 SV=2	O95154	qVETELFPcLR	1	iTRAQ8plex (+304), Carbamidomethyl (+57)	19.83	30.4883	19.83	0.06988	0.1562	0.193	-0.0132	0.4787	-0.517	0.06664	0.8354	-0.1001	-0.2117	-0.7441	-0.7248	0.4309	0.4961	0.4097	-0.3564	-0.2031	-0.6475	-0.08262	-0.1412	0.07204	-0.1356	0.07495	-0.01746
Aggrecan core protein OS=Homo sapiens GN=ACAN PE=1 SV=2	P16112	cYAGWLADGSLR	1	Carbamidomethyl (+57), iTRAQ8plex (+304)	23.16	25.6585	23.16	-0.2496	0.1374	-0.1504	-0.4989	-1.008	-0.05164	0.4076	0.3138	0.6794	0.07114	-0.805	0.5257	-0.2452	-0.4077	-0.343	-0.7584	-0.1584	No Values	0.9381	0.005704	0.499	-0.7586	-0.172	-0.1612
Aggrecan core protein OS=Homo sapiens GN=ACAN PE=1 SV=2	P16112	eVVLLVATEGR	1	iTRAQ8plex (+304)	24.76	32.6245	24.76	-0.1752	-0.4426	-0.1213	-0.6473	-1.486	-0.576	0.32	0.5596	0.2254	-0.5626	-0.044	0.1097	0.3336	0.1904	-0.07486	-0.3953	-0.0392	0.0682	-0.1366	-0.7584	0.05514	0.5456	-0.2039	1.014
Aggrecan core protein OS=Homo sapiens GN=ACAN PE=1 SV=2	P16112	lEGEVFFATR	0.31	iTRAQ8plex (+304)	3.76	30.5231	3.76	0.1712	-0.1409	0.2118	-0.1091	-0.7279	-0.7465	0.5553	0.3592	0.685	-0.3317	-0.5061	-0.0995	-0.1528	-0.1901	0.1143	0.1536	-0.457	-0.1292	-0.1355	-0.09562	0.2514	-0.1465	-0.4039	-0.1591
Aggrecan core protein OS=Homo sapiens GN=ACAN PE=1 SV=2	P16112	scAEEPcGAGTck	0.19	iTRAQ8plex (+304), Carbamidomethyl (+57), Carbamidomethyl (+57), Carbamidomethyl (+57), iTRAQ8plex (+304)	1.28	25	1.28		0.2624			0.05926			-0.8701			-0.4549			-0.1089			-0.3014			-1.185			0.3745
Aggrecan core protein OS=Homo sapiens GN=ACAN PE=1 SV=2	P16112	tPcVGDkDSSPGVR	0.93	iTRAQ8plex (+304), Carbamidomethyl (+57), iTRAQ8plex (+304)	17.13	30.2816	17.13			-0.3904	1.006					0.6333			-0.1131			-0.1878			-0.1146			-0.1457			-0.05868
Agouti-related protein OS=Homo sapiens GN=AGRP PE=1 SV=1	O00253	rPDQALLPELPGLGLR	0.65	iTRAQ8plex (+304)	8.33	31.4019	8.33	-4.768e-07	-0.2795	-4.768e-07	0.3395	No Values	No Values	1.425	0.6258	0.009125	-0.0818	0.6859	-0.1745	1.355	-0.4964	-0.2189	1.266	0.8102	0.6594	-0.3438	-0.3746	-5.422	0.8966	No Values	No Values
Agouti-related protein OS=Homo sapiens GN=AGRP PE=1 SV=1	O00253	sSRRcVR	0.12	iTRAQ8plex (+304), Carbamidomethyl (+57)	0.01	28.5491	0.01		0.1357			0.03986			0.4999			0.4923			-0.05887			0.2483			-0.08212			0.02011
Agrin OS=Homo sapiens GN=AGRN PE=1 SV=4	O00468	aIVDVHFDPTTAFR	0.08	iTRAQ8plex (+304)	1.09	30.8135	1.09		-0.2238			-0.5871			-0.3195			-0.1778			-0.8065			-0.4169			-0.4607			-1.582
Agrin OS=Homo sapiens GN=AGRN PE=1 SV=4	O00468	aLEPQGLLLYNGNAR	0.09	iTRAQ8plex (+304)	2.74	30.5918	2.74		-0.3747			0.2893			-0.6761			-0.4247			-0.4218			-0.9982			-0.8926			-1.076
Agrin OS=Homo sapiens GN=AGRN PE=1 SV=4	O00468	aYGTGFVGcLR	0.93	iTRAQ8plex (+304), Carbamidomethyl (+57)	12.44	29.4694	12.44	0.07845	0.5353	0.4568	-0.5066	-0.5169	-0.3789	-0.8586	-1.725	-1.214	-0.3117	-0.4722	-0.5203	-0.4266	-0.8944	-0.05914	-0.4813	-0.1791	-0.5647	0.3224	-0.4945	0.3323	-0.8556	-0.8278	-0.4869
Agrin OS=Homo sapiens GN=AGRN PE=1 SV=4	O00468	cEPGFWNFR	0.99	Carbamidomethyl (+57), iTRAQ8plex (+304)	16.32	25	16.32	-0.4714	-0.8054	-1.412	-0.5831	-0.4324	0.2063	-1.096	-0.7444	0.0787	-0.6266	-0.01201	-0.1084	-0.04811	-0.4168	0.3218	-0.8627	-0.676	-0.4271	0.5743	-0.1992	0.8904	-0.1797	-1.288	-1.319
Agrin OS=Homo sapiens GN=AGRN PE=1 SV=4	O00468	dLVAR	0.1	iTRAQ8plex (+304)	8.87	33.1911	0		-0.5007			-0.4108			-2.4			0.348			0.1829			0.1746			-0.1409			-1.828
Agrin OS=Homo sapiens GN=AGRN PE=1 SV=4	O00468	dVVVGR	0.5	iTRAQ8plex (+304)	13.24	35.4839	7.67	0.2989		0.2385	-0.09026		-0.5021	-1.104		-0.8679	-0.1615		0.04144	0.1208		-0.00344	-0.03013		-0.2268	-0.4317		-0.5679	-0.6942		-1.081
Agrin OS=Homo sapiens GN=AGRN PE=1 SV=4	O00468	hPLHLLEDAVTkPELRPcPTP	1	iTRAQ8plex (+304), iTRAQ8plex (+304), Carbamidomethyl (+57)	21	29.952	21			0.3446	-0.3903					-1.426			0.2289			0.2466			-0.3583			-0.4454			-0.7587
Agrin OS=Homo sapiens GN=AGRN PE=1 SV=4	O00468	lALEFR	0.5	iTRAQ8plex (+304)	17.6	31.8213	7.96	-4.952		-0.6615	-0.3744		-0.5044	-0.8891		-0.4517	-0.1084		0.6964	0.6084		-0.9317	-0.8304		0.9724	-0.07824		-0.5753	-0.3135		-1.233
Agrin OS=Homo sapiens GN=AGRN PE=1 SV=4	O00468	lELGIGPGAATR	0.23	iTRAQ8plex (+304)	4.76	32.4527	4.76		-1.574			-0.7259			-0.5427			-0.3454			-0.1985			-0.2204			-0.6546			-0.3132
Agrin OS=Homo sapiens GN=AGRN PE=1 SV=4	O00468	mALEVVFLAR	0.52	iTRAQ8plex (+304)	12.02	36.0991	12.02		0.2108			-0.8565			-0.577			-0.4919			-0.9159			-0.8825			-0.8399			-0.2216
Agrin OS=Homo sapiens GN=AGRN PE=1 SV=4	O00468	nELMLNSSLMRITLR	0.14	iTRAQ8plex (+304)	5.19	30.5154	5.09	Value Missing					0.6325	-0.6047			-0.3909			-0.006678			No Values			-1.195			No Values
Agrin OS=Homo sapiens GN=AGRN PE=1 SV=4	O00468	sAGDVDTLAFDGR	1	iTRAQ8plex (+304)	68.81	26.149	58.27	0.324	0.517	1.026	-0.3282	-0.9121	-0.2814	-1.657	-1.84	-2.034	-0.1114	-0.1766	0.3805	-0.1904	-0.5129	-0.5104	0.2884	-0.4304	0.3507	0.02495	-0.1419	-0.1442	-0.8483	-1.078	-1.299
Agrin OS=Homo sapiens GN=AGRN PE=1 SV=4	O00468	sTVPVNTNR	0.21	iTRAQ8plex (+304)	5.84	32.5768	5.84	0.2173	-0.08347	-0.2429	-0.1048	-0.6243	0.1169	-1.075	-1.59	-0.9501	0.04941	-0.06518	0.01963	-0.4046	-0.4403	-0.2575	-0.09767	-0.3972	-0.2593	-0.7101	-0.7502	-0.35	-0.6005	-0.6238	-0.4136
Agrin OS=Homo sapiens GN=AGRN PE=1 SV=4	O00468	tFVEYLNAVTESEk	0.83	iTRAQ8plex (+304), iTRAQ8plex (+304)	11.34	30.0945	11.34	0.4453	0.1832	0.3231	-0.8402	-0.5892	-0.07737	-0.8436	-1.622	-0.6626	-0.4282	-0.6161	-0.6028	-0.9071	-1.198	-0.3061	-0.08499	-0.7287	-0.1651	-0.05073	-0.5464	-0.1501	-0.6561	-1.006	-1.067
Agrin OS=Homo sapiens GN=AGRN PE=1 SV=4	O00468	tIAcR	0.1	iTRAQ8plex (+304), Carbamidomethyl (+57)	4.72	30.216	0			-0.5756	0.3675					-6.644			-1.064			-0.5443			0.09742			-6.644			-0.1998
Agrin OS=Homo sapiens GN=AGRN PE=1 SV=4	O00468	vGDGPR	0.23	iTRAQ8plex (+304)	3.59	25	3.59			-6.644	No Values					No Values			-6.644			-0.3198			-6.644			No Values			-6.644
Agrin OS=Homo sapiens GN=AGRN PE=1 SV=4	O00468	vGPTcADEk	0.24	iTRAQ8plex (+304), Carbamidomethyl (+57), iTRAQ8plex (+304)	6.32	27.8817	6.32	-0.2231					-0.613	-0.3402			-0.3611			-0.602			-0.4717			-0.09489			0.2016
Agrin OS=Homo sapiens GN=AGRN PE=1 SV=4	O00468	vLGAPVPAFEGR	0.28	iTRAQ8plex (+304)	4.5	32.403	4.5			-0.4067	-0.3174					0.1419			-0.2931			0.5633			-0.3864			0.2111			-2.071
Agrin OS=Homo sapiens GN=AGRN PE=1 SV=4	O00468	vSLER	0.1	iTRAQ8plex (+304)	8.21	33.7894	3.73		1.064			-0.935			-1.015			-2.087			-0.7307			-0.7764			-1.069			0.9743
Alcohol dehydrogenase [NADP(+)] OS=Homo sapiens GN=AKR1A1 PE=1 SV=3	P14550	aLEALVAk	0.99	iTRAQ8plex (+304), iTRAQ8plex (+304)	25.36	31.4768	12.1	0.18	0.1839	-0.05706	0.2214	-0.6059	-0.0736	0.3329	0.2705	0.4135	-0.6808	-0.5958	-0.5067	0.1863	-0.1786	-0.3213	-0.0958	0.2984	0.3717	-0.3301	-0.5121	-0.5342	0.3076	0.3535	0.5602
Alcohol dehydrogenase [NADP(+)] OS=Homo sapiens GN=AKR1A1 PE=1 SV=3	P14550	eELFVTSk	0.92	iTRAQ8plex (+304), iTRAQ8plex (+304)	16.94	32.5334	13.11	-0.3327	0.1389	-0.09225	0.7216	-0.288	0.4116	-0.2034	-0.1463	-0.2864	0.9242	0.004778	0.2927	0.1192	-0.4326	-0.3089	0.6265	0.3676	0.008941	-1.315	-0.7627	-0.2952	-0.2958	0.3931	0.1176
Alcohol dehydrogenase [NADP(+)] OS=Homo sapiens GN=AKR1A1 PE=1 SV=3	P14550	gDNPFPk	0.16	iTRAQ8plex (+304), iTRAQ8plex (+304)	6.85	31.0106	6.85	-0.03104	0.1697	-0.1808	0.3106	0.2346	-0.09563	0.5238	0.1155	0.4257	0.01153	0.1268	0.2202	-0.266	-0.0782	-0.1612	0.3157	-0.2728	-0.3189	-0.3086	-0.5141	-0.3718	-0.2154	-0.5069	0.1907
Alcohol dehydrogenase [NADP(+)] OS=Homo sapiens GN=AKR1A1 PE=1 SV=3	P14550	gLEVTAYSPLGSSDR	0.47	iTRAQ8plex (+304)	10	30.5918	10			-1.211	-0.02588					0.5225			-0.2611			0.8997			0.1946			-0.4073			0.4468
Alcohol dehydrogenase [NADP(+)] OS=Homo sapiens GN=AKR1A1 PE=1 SV=3	P14550	gLVQALGLSNFNSR	0.47	iTRAQ8plex (+304)	6.72	31.2905	6.72	0.6867	0.5219	0.04294	-4.829	-1.219	-0.2026	-0.09043	0.02683	0.02928	-0.8251	0.03457	-0.1485	-0.01279	0.4091	0.09657	0.2169	-0.6712	0.2063	0.9619	0.05664	-0.3628	-0.8001	0.1161	0.09488
Alcohol dehydrogenase [NADP(+)] OS=Homo sapiens GN=AKR1A1 PE=1 SV=3	P14550	iLQNIk	0.32	iTRAQ8plex (+304), iTRAQ8plex (+304)	12.75	33.2243	0			-0.01336	-0.3466					0.3175			-0.5746			-0.02368			0.1507			-0.1498			0.7979
Alcohol dehydrogenase [NADP(+)] OS=Homo sapiens GN=AKR1A1 PE=1 SV=3	P14550	qLNALNk	0.9	iTRAQ8plex (+304), iTRAQ8plex (+304)	28.8	33.1027	18.98	0.2185	-0.3683	0.3716	-0.3402	0.109	-0.03947	-0.1729	-0.3484	0.2481	-0.2045	0.05345	-0.2589	-0.04872	0.01476	0.05351	0.2397	0.1481	-0.01527	-0.4296	-0.3465	-0.3316	0.3715	0.01263	0.4308
Alcohol dehydrogenase [NADP(+)] OS=Homo sapiens GN=AKR1A1 PE=1 SV=3	P14550	sPAQILLR	0.7	iTRAQ8plex (+304)	13.68	32.1643	0	-0.4022	-0.3948	0.05138	0.1021	0.02365	-0.1889	0.07222	-0.02433	0.2021	-0.3035	-0.7681	-0.5833	0.3955	0.4031	0.09194	-0.1135	0.1719	-0.1797	-0.1888	0.4635	0.2465	0.6636	-0.6002	0.227
Alcohol dehydrogenase [NADP(+)] OS=Homo sapiens GN=AKR1A1 PE=1 SV=3	P14550	vIcIPk	0.23	iTRAQ8plex (+304), Carbamidomethyl (+57), iTRAQ8plex (+304)	8.09	33.7236	2.97		-0.1798	1.022	-0.1534	0.4363			-0.05135	0.1671		-0.4709	0.03272		-0.2595	-0.5394		0.07471	-0.6198		-0.4472	-0.5448		0.1727	0.7937
Aldose 1-epimerase OS=Homo sapiens GN=GALM PE=1 SV=1	Q96C23	aVFGELPSGGGTVEk	0.94	iTRAQ8plex (+304), iTRAQ8plex (+304)	12.76	31.2613	12.76	0.6542					0.3727	0.2279			-0.5371			-0.7595			-0.5143			-0.5006			-0.1795
Aldose 1-epimerase OS=Homo sapiens GN=GALM PE=1 SV=1	Q96C23	fQLQSDLLR	0.33	iTRAQ8plex (+304)	0.89	31.3545	0.89	-0.4728	0	0	-0.845	-0.9735	-0.7052	0.1851	0.2113	0.09683	-0.3512	-0.2636	-0.4073	-0.02676	0.2406	-0.441	-0.3333	-0.1169	-0.09136	-0.009945	-0.4302	0.007815	0.4782	-0.5837	-0.2505
Aldose reductase OS=Homo sapiens GN=AKR1B1 PE=1 SV=3	Q96C23	aIAAk	0.1	iTRAQ8plex (+304), iTRAQ8plex (+304)	12.92	32.5382	0	0.0506	-0.05256			-0.2708	-0.5646	0.07343	0.1986		-0.08828	-0.1161		-0.3679	-0.1574		-0.1968	0.2731		-0.288	-0.1442		-0.2871	0.1388
Aldose reductase OS=Homo sapiens GN=AKR1B1 PE=1 SV=3	Q96C23	nLVVIPk	0.61	iTRAQ8plex (+304), iTRAQ8plex (+304)	18.78	30.9482	3.64			0.4966	0.2655					0.259			-1.21			-0.3024			-0.1062			0.08999			0.421
Aldose reductase OS=Homo sapiens GN=AKR1B1 PE=1 SV=3	Q96C23	rEELFIVSk	0.28	iTRAQ8plex (+304), iTRAQ8plex (+304)	6.88	31.5137	0.97		0.1358	0.02938	-0.2125	-0.593			0.05808	-0.7232		-1.333	0.8288		0.1185	-0.1314		0.2352	0.2128		0.651	-0.3366		0.5365	0.2461
Aldose reductase OS=Homo sapiens GN=AKR1B1 PE=1 SV=3	Q96C23	sPPGQVTEAVk	0.96	iTRAQ8plex (+304), iTRAQ8plex (+304)	15	31.7173	15			0.3102	-0.3676					0.03286			-0.3504			-0.3083			0.4646			-0.2963			0.4285
Aldose reductase OS=Homo sapiens GN=AKR1B1 PE=1 SV=3	Q96C23	tTAQVLIR	0.99	iTRAQ8plex (+304)	20.58	32.6055	20.58	-0.03573	0.0102	-0.169	-0.386	0.2277	-0.4846	-0.06221	0.2983	0.2568	-0.4259	-0.5378	-0.5215	-0.6328	-0.1429	0.2188	0.03492	0.3394	0.4932	-0.2205	-0.2568	-0.3227	0.1667	-0.08826	0.3439
Aldose reductase OS=Homo sapiens GN=AKR1B1 PE=1 SV=3	Q96C23	vAIDVGYR	0.24	iTRAQ8plex (+304)	1.75	31.2581	0		0.0457	-1.006	-0.05895	-0.1893			-0.1716	-0.5398		0.1098	0.4319		0.0256	0.295		-0.46	0.4604		0.2383	0.5815		0.2109	-0.2503
Alpha-1,6-mannosylglycoprotein 6-beta-N-acetylglucosaminyltransferase A OS=Homo sapiens GN=MGAT5 PE=1 SV=1	Q09328	dILVPSFDPk	0.34	iTRAQ8plex (+304), iTRAQ8plex (+304)	10.19	36.7706	10.19	0.2764	0.7334	0.334	-0.5417	0.1565	-0.5996	0.2888	-0.3251	0.3319	-0.2227	0.1517	-0.3541	-0.277	0.2089	-0.2719	0.44	-0.261	-0.4133	-0.7984	0.0224	0.1864	0.6172	-0.3539	0.1062
Alpha-1,6-mannosylglycoprotein 6-beta-N-acetylglucosaminyltransferase A OS=Homo sapiens GN=MGAT5 PE=1 SV=1	Q09328	dLQFLLR	0.45	iTRAQ8plex (+304)	10.44	32.0303	4.26	-0.0363	-0.9243	-3.9	-6.108	-0.899	0.5021	-1.361	-0.006093	-0.1987	-0.3946	-0.9012	-6.108	1.029	-0.7023	0.09651	-0.239	-0.8541	-6.108	0.1884	-0.1505	0.08808	-0.01339	-0.2093	-0.1172
Alpha-1,6-mannosylglycoprotein 6-beta-N-acetylglucosaminyltransferase A OS=Homo sapiens GN=MGAT5 PE=1 SV=1	Q09328	iNAFIEk	0.9	iTRAQ8plex (+304), iTRAQ8plex (+304)	14.28	32.7807	10.7	0.1717	0.4213			0.2711	0.5057	0.3497	0.7759		0.2231	-0.3199		-0.8998	-0.03399		-0.1944	-0.4865		-0.4531	-0.7861		-0.02778	0.4909
Alpha-1,6-mannosylglycoprotein 6-beta-N-acetylglucosaminyltransferase A OS=Homo sapiens GN=MGAT5 PE=1 SV=1	Q09328	iNVADIINGAQEk	0.52	iTRAQ8plex (+304), iTRAQ8plex (+304)	8.78	31.7406	8.78			0.4621	-0.5226					0.6221			-0.287			0.04112			-0.5414			-0.1147			-0.3073
Alpha-1,6-mannosylglycoprotein 6-beta-N-acetylglucosaminyltransferase A OS=Homo sapiens GN=MGAT5 PE=1 SV=1	Q09328	vDSFWk	0.07	iTRAQ8plex (+304), iTRAQ8plex (+304)	4.29	36.1268	4.29	-0.5455					-0.2695	0.06531			0.1604			-0.1974			0.4998			-0.2961			0.2581
Alpha-1-acid glycoprotein 1 OS=Homo sapiens GN=ORM1 PE=1 SV=1	P02763	eQLGEFYEALDcLR	1	iTRAQ8plex (+304), Carbamidomethyl (+57)	58.6	25.1851	57.42	-1.746	-1.413	-0.2662	-2.655	-2.034	-2.966	-2.748	-1.715	-3.057	-2.574	-2.185	-1.667	-2.968	-2.202	-2.767	-2.93	-2.198	-2.255	-2.137	-1.969	-1.301	-3.162	-1.956	No Values
Alpha-1-acid glycoprotein 1 OS=Homo sapiens GN=ORM1 PE=1 SV=1	P02763	eQLGEFyEALDcLR	0.93	iTRAQ8plex (+304), iTRAQ8plex (+304), Carbamidomethyl (+57)	17.36	32.7323	17.36	0.1679	0.3008	0.2259	-1.829	-1.898	-1.913	-3.675	-3.019	-3.101	-1.85	-1.659	-1.918	-2.304	-2.215	-2.45	-2.612	-2.155	-2.599	-1.413	-1.237	-1.31	-3.421	-2.859	-3.089
Alpha-1-acid glycoprotein 1 OS=Homo sapiens GN=ORM1 PE=1 SV=1	P02763	nWGLSVYADkPETTk	1	iTRAQ8plex (+304), iTRAQ8plex (+304), iTRAQ8plex (+304)	39.76	35.5497	39.76	0.4652	0.3559	0.3516	-1.869	-1.504	-1.52	-3.448	-3.195	-3.301	-2.146	-1.602	-1.91	-3.366	-2.886	-2.99	-2.34	-1.965	-1.95	-1.73	-1.501	-1.684	-2.61	-2.505	-2.584
Alpha-1-acid glycoprotein 1 OS=Homo sapiens GN=ORM1 PE=1 SV=1	P02763	nWGLSVyADkPETTk	0.46	iTRAQ8plex (+304), iTRAQ8plex (+304), iTRAQ8plex (+304), iTRAQ8plex (+304)	6.11	29.7772	6.11	0.1259	0.5286	0.1459	-1.717	-1.309	-2.135	-3.533	-3.178	-3.064	-1.827	-1.526	-1.967	-3.103	-3.358	-2.927	-1.762	-1.53	-1.717	-1.839	-1.376	-1.918	-2.468	-2.785	-2.799
Alpha-1-acid glycoprotein 1 OS=Homo sapiens GN=ORM1 PE=1 SV=1	P02763	sDVVYTDWk	1	iTRAQ8plex (+304), iTRAQ8plex (+304)	24.28	35.7287	24.28	-0.327	-0.1959	-0.2373	-1.869	-1.756	-2.023	-3.051	-2.707	-3.116	-2.031	-1.875	-2.328	-2.792	-2.536	-2.796	-2.336	-1.907	-2.299	-1.642	-1.472	-1.325	-2.42	-2.016	-1.85
Alpha-1-acid glycoprotein 1 OS=Homo sapiens GN=ORM1 PE=1 SV=1	P02763	sDVVyTDWk	0.4	iTRAQ8plex (+304), iTRAQ8plex (+304), iTRAQ8plex (+304)	7.07	31.2352	7.07	0.385	0.3718	0.2423	-1.318	-1.374	-1.766	-3.09	-2.992	-3.276	-2.154	-1.891	-2.194	-3.024	-2.834	-2.941	-2.013	-1.601	-1.655	-1.6	-1.548	-1.476	-3.31	-2.659	-3.345
Alpha-1-acid glycoprotein 1 OS=Homo sapiens GN=ORM1 PE=1 SV=1	P02763	tYMLAFDVNDEk	0.36	iTRAQ8plex (+304), iTRAQ8plex (+304)	5.43	28.4323	5.43			-1.744	-2.383					-2.173			-2.281			-1.386			-1.918			-2.085			-1.994
Alpha-1-acid glycoprotein 1 OS=Homo sapiens GN=ORM1 PE=1 SV=1	P02763	tyMLAFDVNDEk	0.94	iTRAQ8plex (+304), iTRAQ8plex (+304), iTRAQ8plex (+304)	17.1	29.6942	17.1	-0.02168	-1.013	0.07319	-1.21	-1.88	-1.793	-3.21	No Values	-2.359	-1.901	-1.863	-1.915	-3.089	No Values	-3.319	-2.655	-2.865	-3.514	-0.2618	-1.038	-1.459	-4.123	-2.242	-2.722
Alpha-1-acid glycoprotein 1 OS=Homo sapiens GN=ORM1 PE=1 SV=1	P02763	yVGGQEHFAHLLILR	1	iTRAQ8plex (+304)	61.43	31.3162	61.43	-0.5767	-0.05527	-0.2575	-2.422	-1.99	-2.202	-2.558	-2.606	-2.668	-2.187	-1.578	-2.131	-2.213	-2.253	-2.11	-2.382	-2.185	-2.47	-1.896	-1.419	-1.906	-2.516	-2.352	-2.391
Alpha-1-acid glycoprotein 1 OS=Homo sapiens GN=ORM1 PE=1 SV=1	P02763	yVGGQEHFAHLLILR	0.89	iTRAQ8plex (+304), iTRAQ8plex (+304)	11.26	31.1294	11.26		-0.3894	0.1365	-1.746	-2.151			-2.404	-3.589		-1.7	-1.599		-1.82	-2.288		-1.946	-2.029		-1.663	-1.927		-2.466	-2.921
Alpha-1-acid glycoprotein 2 OS=Homo sapiens GN=ORM2 PE=1 SV=2	P19652	eHVAHLLFLR	0.97	iTRAQ8plex (+304)	16.21	32.4204	16.21	-0.1613	-0.06919	0.06226	-1.296	-1.017	-1.137	-1.278	-1.36	-1.883	-0.05016	-0.07101	-0.269	0.2285	0.07234	-0.5584	-0.688	-0.5029	-0.668	0.1859	-0.2067	-0.4029	-1.789	-1.637	-2.264
Alpha-1-acid glycoprotein 2 OS=Homo sapiens GN=ORM2 PE=1 SV=2	P19652	eQLGEFYEALDcLcIPR	1	iTRAQ8plex (+304), Carbamidomethyl (+57), Carbamidomethyl (+57)	30.87	25	30.87	-0.7841	-0.7328	-6.644	-1.443	No Values	-6.644	-0.7082	-6.644	-1.241	-0.08512	-1.126	-6.644	-0.4787	0.2376	-0.7744	-6.644	-0.09927	-1.359	-0.3078	-0.8574	0.1496	-1.003	-0.9501	-6.644
Alpha-1-acid glycoprotein 2 OS=Homo sapiens GN=ORM2 PE=1 SV=2	P19652	nWGLSFYADkPETTk	0.76	iTRAQ8plex (+304), iTRAQ8plex (+304), iTRAQ8plex (+304)	13.42	30.8707	13.42	0.938	0.4632	-0.06897	-0.9067	-0.007335	-0.2971	-2.49	-1.798	-0.9195	-0.426	-0.2755	-1.476	-0.5644	-0.3968	-1	0.3647	-0.6822	-1.107	-1.018	-0.3047	-0.6715	-0.9971	-1.702	-1.318
Alpha-1-antichymotrypsin OS=Homo sapiens GN=SERPINA3 PE=1 SV=2	P01011	aDLSGITGAR	1	iTRAQ8plex (+304)	37.39	32.1352	28.98	0.0735	-0.4415	-0.1375	-0.5547	-0.9208	-0.8772	-1.285	-1.743	-1.024	-0.05871	-0.143	-0.2833	-0.09764	0.3691	-0.08337	-0.5037	-0.6096	-0.8456	0.02566	0.004251	0.02243	-1.748	-1.063	-1.482
Alpha-1-antichymotrypsin OS=Homo sapiens GN=SERPINA3 PE=1 SV=2	P01011	aVLDVFEEGTEASAATAVk	1	iTRAQ8plex (+304), iTRAQ8plex (+304)	43.29	29.5376	43.12	-0.004896	-0.07862	-0.1477	-0.4587	-0.7067	-0.6784	-1.017	-0.973	-0.8534	-0.144	-0.1808	-0.34	-0.8783	-0.6685	-0.6822	-0.5302	-0.5298	-0.9759	-0.2531	-0.2969	-0.1328	-1.222	-0.9851	-0.7718
Alpha-1-antichymotrypsin OS=Homo sapiens GN=SERPINA3 PE=1 SV=2	P01011	dEELScTVVELk	1	iTRAQ8plex (+304), Carbamidomethyl (+57), iTRAQ8plex (+304)	37.52	29.7818	36.67	-0.02659	0.307	0.05559	-0.7657	-0.3006	-0.4791	-1.059	-0.9564	-0.9515	-0.8716	-0.4809	-0.5204	-0.7359	-1.587	-1.326	-0.3284	-0.3878	-0.209	-0.3222	-0.5949	-0.3212	-0.5498	-0.4577	-0.3347
Alpha-1-antichymotrypsin OS=Homo sapiens GN=SERPINA3 PE=1 SV=2	P01011	dSLEFR	0.5	iTRAQ8plex (+304)	25.62	28.3569	18.07	-0.09404	-0.2377	-0.2849	-0.326	-0.5093	-0.7347	-1.384	-1.24	-1.455	-0.1692	-0.2219	-0.1692	-0.2049	-0.5177	-0.383	-0.544	-0.3756	-0.3122	-0.4544	-0.5465	-0.2832	-0.9122	-0.8077	-1.12
Alpha-1-antichymotrypsin OS=Homo sapiens GN=SERPINA3 PE=1 SV=2	P01011	eIGELYLPk	1	iTRAQ8plex (+304), iTRAQ8plex (+304)	25.97	32.2634	18.54	-0.2295	-0.09925	-0.901	-0.03199	-1.009	-0.5403	-0.9431	-1.422	-1.06	-0.5905	-0.1983	-0.5074	-0.5504	-0.472	-0.6391	-0.4427	-0.06507	-0.3972	-1.012	-0.8785	-0.3911	-0.1226	-0.2832	-0.4711
Alpha-1-antichymotrypsin OS=Homo sapiens GN=SERPINA3 PE=1 SV=2	P01011	eIGELyLPk	0.41	iTRAQ8plex (+304), iTRAQ8plex (+304), iTRAQ8plex (+304)	7.35	31.5655	7.35	0.3195	0.02162	-0.09563	-0.5078	-0.679	-0.603	-1.441	-1.541	-1.21	-0.4723	-0.2132	-0.373	-0.6235	-0.8522	-1.017	0.1003	0.1229	-0.1278	-0.9284	-0.6498	-0.5979	-0.8051	-0.6105	-0.5123
Alpha-1-antichymotrypsin OS=Homo sapiens GN=SERPINA3 PE=1 SV=2	P01011	eQLSLLDR	0.08	iTRAQ8plex (+304)	2.47	36.4187	2.47	-1.207					-0.7605	-0.5614			-0.7595			0.2966			0.01225			-0.445			-1.03
Alpha-1-antichymotrypsin OS=Homo sapiens GN=SERPINA3 PE=1 SV=2	P01011	fTEDAk	0.5	iTRAQ8plex (+304), iTRAQ8plex (+304)	21.52	31.8041	14.51	0.2226	0.04702	0.3913	-0.3544	-0.7132	-0.8745	-1.285	-1.303	-2.066	-0.07811	-0.1324	0.07012	-0.9975	-0.676	-1.164	-0.2847	-0.3402	-0.2502	-0.1215	-0.3728	-0.2611	-1.035	-0.9416	-0.7262
Alpha-1-antichymotrypsin OS=Homo sapiens GN=SERPINA3 PE=1 SV=2	P01011	fTEDAkR	0.12	iTRAQ8plex (+304), iTRAQ8plex (+304)	3.66	32.3401	3.66			-0.01035	-0.787					-1.021			-0.5925			-0.6071			-0.3811			-0.2811			-0.6828
Alpha-1-antichymotrypsin OS=Homo sapiens GN=SERPINA3 PE=1 SV=2	P01011	fYLSk	0.1	iTRAQ8plex (+304), iTRAQ8plex (+304)	10.08	35.824	0	0.3219	-0.1014	0.2498	-0.5623	-1.242	-0.4957	-1.612	-1.138	-1.368	-0.3585	0.04807	-0.2268	-1.232	-0.3014	-1.146	-0.05303	-0.1565	-0.2895	-0.323	-0.2701	-0.3501	-0.7014	-1.24	-0.6759
Alpha-1-antichymotrypsin OS=Homo sapiens GN=SERPINA3 PE=1 SV=2	P01011	iTDLIk	0.09	iTRAQ8plex (+304), iTRAQ8plex (+304)	7.44	33.6021	5.54	-0.1044	0.2565	0.1638	-0.6394	-0.6005	-0.7307	-1.705	-1.725	-1.665	0.1901	-0.1029	0.1891	-0.9328	-0.996	-1.104	0.1037	-0.0324	0.06481	-0.3501	-0.3685	-0.4502	-0.8917	-0.8588	-1.021
Alpha-1-antichymotrypsin OS=Homo sapiens GN=SERPINA3 PE=1 SV=2	P01011	iTLLSALVETR	0.89	iTRAQ8plex (+304)	15.15	31.682	9.71	-0.6415		0.2429	No Values		No Values	-6.644		-1.169	-0.3657		-0.2116	-6.644		-0.8266	-6.644		-0.4953	-0.663		-0.918	-6.644		-0.4716
Alpha-1-antichymotrypsin OS=Homo sapiens GN=SERPINA3 PE=1 SV=2	P01011	kLINDYVk	0.59	iTRAQ8plex (+304), iTRAQ8plex (+304), iTRAQ8plex (+304)	8.01	30.3902	8.01	0.177	-0.08957	0.1709	-0.4078	-0.4996	-0.6048	-0.9945	-1.035	-1.355	-0.5659	-0.3177	-0.4156	-0.8363	-0.7045	-1.103	-0.255	-0.4674	-0.1564	-0.5792	-0.606	-0.2924	-0.7943	-0.6811	-0.8407
Alpha-1-antichymotrypsin OS=Homo sapiens GN=SERPINA3 PE=1 SV=2	P01011	lINDYVk	0.1	iTRAQ8plex (+304), iTRAQ8plex (+304)	7.12	32.6717	4.39	-0.1906	0.1188	-0.06171	-0.5496	-0.6124	-0.4557	-1.141	-1.33	-1.256	-0.4074	-0.1597	-0.2831	-0.9153	-1.004	-0.9319	-0.343	-0.3117	-0.362	-0.3715	-0.6323	-0.504	-0.5579	-0.4546	-0.5026
Alpha-1-antichymotrypsin OS=Homo sapiens GN=SERPINA3 PE=1 SV=2	P01011	lyGSEAFATDFQDSAAAk	0.38	iTRAQ8plex (+304), iTRAQ8plex (+304), iTRAQ8plex (+304)	5.13	29.154	5.03	0.008006	-0.3071	-0.02176	-0.3977	-0.4559	-0.8043	-1.187	-1.102	-1.159	-0.1515	-0.2566	-0.4975	-0.799	-0.8844	-0.6106	-0.4196	-0.178	0.06935	-0.2873	-0.4767	-0.7767	-0.7607	-0.7398	-0.8052
Alpha-1-antichymotrypsin OS=Homo sapiens GN=SERPINA3 PE=1 SV=2	P01011	nLAVSQVVHk	1	iTRAQ8plex (+304), iTRAQ8plex (+304)	27.96	31.4114	27.96	0.07888	0.1859	0.005143	-0.4993	-0.3012	-0.5573	-1.36	-1.299	-1.069	-0.1318	-0.3321	-0.184	-1.035	-1.149	-0.9379	-0.2679	-0.2574	-0.3401	-0.3043	-0.2423	-0.4119	-0.974	-0.9662	-0.8391
Alpha-1-antitrypsin OS=Homo sapiens GN=SERPINA1 PE=1 SV=3	P01009	aVLTIDEk	0.99	iTRAQ8plex (+304), iTRAQ8plex (+304)	21.24	32.9645	15.67	0.0871	-0.08374	-0.221	0.7641	0.7363	0.8097	1.103	0.9518	0.9858	-0.2789	-0.2871	-0.2679	0.6778	0.5485	0.4941	0.1705	0.02319	-0.04618	0.2543	0.2906	0.07787	0.5594	0.4591	0.3952
Alpha-1-antitrypsin OS=Homo sapiens GN=SERPINA1 PE=1 SV=3	P01009	dTEEEDFHVDQVTTVk	1	iTRAQ8plex (+304), iTRAQ8plex (+304)	69.13	26.2839	69.13	0.1003	0.02767	0.05518	0.6568	0.5115	0.6586	0.8695	0.6363	0.7108	0.1776	0.2641	0.1369	0.2068	0.3349	0.1879	0.1416	-0.2461	-0.1247	0.3799	0.6227	-0.01169	0.8372	0.6056	0.4918
Alpha-1-antitrypsin OS=Homo sapiens GN=SERPINA1 PE=1 SV=3	P01009	dTVFALVNYIFFk	0.09	iTRAQ8plex (+304), iTRAQ8plex (+304)	0.84	31.329	0.84	-6.644					0.5339	-5.913e-05			0.3022			0.1009			0.5937			0.3704			1.017
Alpha-1-antitrypsin OS=Homo sapiens GN=SERPINA1 PE=1 SV=3	P01009	fLEDVk	0.33	iTRAQ8plex (+304), iTRAQ8plex (+304)	12.72	32.8103	0	0.2115	0.2651	0.1108	0.6491	0.642	0.8979	0.7078	0.4589	0.5146	-0.06293	-0.04747	-0.1098	0.6116	0.5502	0.3766	-0.01519	0.09505	0.2194	0.1501	0.05476	0.1989	0.8626	0.6986	0.3481
Alpha-1-antitrypsin OS=Homo sapiens GN=SERPINA1 PE=1 SV=3	P01009	fLEDVkk	0.54	iTRAQ8plex (+304), iTRAQ8plex (+304), iTRAQ8plex (+304)	9.67	30.7372	0		0.3768			0.2982			0.8607			0.1025			-0.02471			0.2727			-0.25			1.082
Alpha-1-antitrypsin OS=Homo sapiens GN=SERPINA1 PE=1 SV=3	P01009	fLENEDR	0.9	iTRAQ8plex (+304)	11.86	27.6864	11.86	0.6097	0.002846	-0.01643	0.2778	0.572	0.5082	1.149	0.8788	0.5385	0.9614	0.8728	0.2453	0.6931	0.2773	0.6762	-0.2488	-0.07443	-0.2745	0.05048	-0.05477	0.4318	-0.388	0.2406	0.3054
Alpha-1-antitrypsin OS=Homo sapiens GN=SERPINA1 PE=1 SV=3	P01009	fLENEDRR	0.99	iTRAQ8plex (+304)	30.15	29.0309	20.02	-0.4701	-0.3114	-0.4361	0.2465	0.3057	0.6007	0.9012	0.9647	0.8797	0.5715	0.2094	0.2931	1.043	1.396	0.9879	-0.1252	-0.621	-0.3504	0.4263	0.7771	0.3732	0.371	-0.002403	0.168
Alpha-1-antitrypsin OS=Homo sapiens GN=SERPINA1 PE=1 SV=3	P01009	fNkPFVFLMIEQNTk	1	iTRAQ8plex (+304), iTRAQ8plex (+304), iTRAQ8plex (+304)	24.92	30.2202	20.63	-0.269	-0.7717	-0.515	-0.1847	-0.1467	0.4978	0.9929	0.9756	1.375	-0.1568	No Values	-3.618	2.635	1.852	2.268	-2.81	-0.8631	-2.803	0.2801	0.631	0.8101	2.165	0.7011	1.274
Alpha-1-antitrypsin OS=Homo sapiens GN=SERPINA1 PE=1 SV=3	P01009	iVDLVk	0.41	iTRAQ8plex (+304), iTRAQ8plex (+304)	12.55	30.6446	2.6	0.001232	-0.1096	-0.04992	0.7728	0.8397	0.9723	0.9456	0.8833	0.8168	-0.1518	-0.1265	-0.0103	0.8369	0.5085	0.4468	0.2233	-0.01715	0.08426	0.09178	0.1689	-0.1402	0.4124	0.5387	0.1993
Alpha-1-antitrypsin OS=Homo sapiens GN=SERPINA1 PE=1 SV=3	P01009	kLSSWVLLMk	0.41	iTRAQ8plex (+304), iTRAQ8plex (+304), iTRAQ8plex (+304)	4.35	28.3378	4.35	0.436	0.4146			0.1451	0.8637	1.236	1.303		-0.2089	0.7969		-0.181	-0.1294		No Values	-6.644		0.2829	0.2982		0.4892	-2.801
Alpha-1-antitrypsin OS=Homo sapiens GN=SERPINA1 PE=1 SV=3	P01009	lGMFNIQHck	1	iTRAQ8plex (+304), Carbamidomethyl (+57), iTRAQ8plex (+304)	27.5	30.8707	27.5	0.2809	0.07883	-0.129	0.1638	0.8675	0.7258	1.404	1.092	1.686	-0.6175	0.2883	-0.5698	0.8628	0.2473	0.09571	-0.7978	-1.155	No Values	0.8557	0.7545	0.4867	0.2382	0.2031	0.1753
Alpha-1-antitrypsin OS=Homo sapiens GN=SERPINA1 PE=1 SV=3	P01009	lQHLENELTHDIITk	0.2	iTRAQ8plex (+304), iTRAQ8plex (+304)	3.97	30.9482	2.33	-0.3395	0.2414	0.3891	0.6077	0.4439	0.3092	0.3285	0.5691	-0.08381	0.1374	-0.1248	0.002929	0.5152	0.4137	0.3272	0.2517	-0.00466	-0.02892	0.5616	0.8118	0.7065	0.332	0.3989	0.1745
Alpha-1-antitrypsin OS=Homo sapiens GN=SERPINA1 PE=1 SV=3	P01009	lSITGTYDLk	1	iTRAQ8plex (+304), iTRAQ8plex (+304)	32.31	32.159	30.19	-0.1061	0.08808	-0.01899	0.6091	0.6127	0.844	1.19	1.426	1.217	-0.0466	-0.5058	-0.2822	0.3551	0.349	0.3406	0.04616	0.008067	-0.2759	0.2444	0.1893	0.08357	0.7684	0.5678	0.5369
Alpha-1-antitrypsin OS=Homo sapiens GN=SERPINA1 PE=1 SV=3	P01009	lSITGTyDLk	0.36	iTRAQ8plex (+304), iTRAQ8plex (+304), iTRAQ8plex (+304)	3.43	31.2385	3.43	-0.1182		-0.02191	0.6742		1.374	1.016		0.9546	-0.5908		0.04823	0.7286		0.3488	0.4345		0.2312	0.1079		-0.2653	0.3835		0.2122
Alpha-1-antitrypsin OS=Homo sapiens GN=SERPINA1 PE=1 SV=3	P01009	lYHSEAFTVNFGDTEEAkk	1	iTRAQ8plex (+304), iTRAQ8plex (+304), iTRAQ8plex (+304)	35.35	29.8989	31.54	-0.101		0.03551	0.3331		0.3459	1.096		1.194	0.05093		-0.5029	0.3058		0.08864	0.5065		-0.02845	0.3782		0.4764	0.7664		0.5852
Alpha-1-antitrypsin OS=Homo sapiens GN=SERPINA1 PE=1 SV=3	P01009	lyHSEAFTVNFGDTEEAkk	0.96	iTRAQ8plex (+304), iTRAQ8plex (+304), iTRAQ8plex (+304), iTRAQ8plex (+304)	14.44	29.7818	14.44		-0.07653			0.4605			1.182			0.02393			0.4478			0.4754			-0.4772			0.6824
Alpha-1-antitrypsin OS=Homo sapiens GN=SERPINA1 PE=1 SV=3	P01009	qINDYVEk	0.99	iTRAQ8plex (+304), iTRAQ8plex (+304)	47.04	31.6732	39.73	0.0009918	-0.1788	-0.2082	0.7112	0.783	1.067	1.303	1.002	1.081	-0.3517	-0.5623	-0.3958	0.5598	0.689	0.6667	-0.1997	-0.1144	-0.1433	0.3563	0.2218	0.05711	0.5999	0.8781	0.4135
Alpha-1-antitrypsin OS=Homo sapiens GN=SERPINA1 PE=1 SV=3	P01009	sASLHLPk	0.18	iTRAQ8plex (+304), iTRAQ8plex (+304)	10.56	32.33	0		-0.5208	0.02232	0.1644	0.737			0.8366	0.615		-0.1585	0.374		0.4895	0.2892		-0.1216	0.4712		0.9154	0.4314		0.5613	-0.1763
Alpha-1-antitrypsin OS=Homo sapiens GN=SERPINA1 PE=1 SV=3	P01009	sPLFMGk	0.18	iTRAQ8plex (+304), iTRAQ8plex (+304)	10.12	36.3619	8.48	0.5549	0.1809	0.3392	1.087	1.306	1.519	0.6529	0.4306	0.4374	0.1228	-0.03887	0.323	0.01978	0.4466	0.2146	-1.201	-0.8863	-1.368	1.342	1.162	1.301	0.3718	0.184	0.09986
Alpha-1-antitrypsin OS=Homo sapiens GN=SERPINA1 PE=1 SV=3	P01009	sVLGQLGITk	1	iTRAQ8plex (+304), iTRAQ8plex (+304)	35.64	32.2089	35.64	-0.02236	-0.3374	0.01377	0.6726	0.7454	0.7365	0.9599	1.11	1.036	0.1899	0.02766	-0.1486	0.7355	0.9807	0.7697	0.3749	0.05362	0.006376	-0.07887	0.02287	-0.3544	0.4795	0.1198	0.1987
Alpha-1-antitrypsin OS=Homo sapiens GN=SERPINA1 PE=1 SV=3	P01009	tLNQPDSQLQLTTGNGLFLSEGLk	1	iTRAQ8plex (+304), iTRAQ8plex (+304)	56.87	30.0303	56.87	0.4949	0.1229	0.2389	-0.1008	0.5498	0.5131	1.356	0.9515	1.22	0.3373	0.2915	-0.1825	-0.01886	0.00578	0.07706	0.1741	-0.2199	-0.4935	0.4209	0.5638	0.0886	-0.001914	0.255	0.1527
Alpha-1-antitrypsin OS=Homo sapiens GN=SERPINA1 PE=1 SV=3	P01009	vFSNGADLSGVTEEAPLk	0.97	iTRAQ8plex (+304), iTRAQ8plex (+304)	17.85	29.8543	17.85	-0.1216	-0.1201	-0.1465	0.3585	0.3223	0.3805	1.118	1.037	0.9386	0.1593	-0.08303	-0.356	0.9681	1.005	0.8261	-0.0329	-0.326	-0.2397	0.4223	0.5817	0.4665	0.4454	0.3456	0.3011
Alpha-1-antitrypsin OS=Homo sapiens GN=SERPINA1 PE=1 SV=3	P01009	vVNPTQk	0.16	iTRAQ8plex (+304), iTRAQ8plex (+304)	11.09	36.7852	7.69	0.1382	0.1041	-0.06254	0.7525	0.7555	1.029	0.04539	0.05336	-0.05748	0.6923	0.3132	0.4398	0.04969	0.2175	-0.1968	0.3922	0.4123	0.4886	0.3822	-0.04834	0.04911	0.5554	0.6407	0.5217
Alpha-1-antitrypsin OS=Homo sapiens GN=SERPINA1 PE=1 SV=3	P01009	wERPFEVk	0.27	iTRAQ8plex (+304), iTRAQ8plex (+304)	0.24	32.5888	0.24		0.05501	0.1735	0.8154	1.202			0.214	0.2962		0.1736	0.3989		0.5323	0.5778		-0.09045	-0.544		0.03218	0.1677		0.5995	0.2964
Alpha-1B-glycoprotein OS=Homo sapiens GN=A1BG PE=1 SV=4	P04217	aTWSGAVLAGR	1	iTRAQ8plex (+304)	43.49	32.3096	38.32	0.2553	0.01129	0.2049	-0.85	-0.9021	-0.8386	-1.394	-1.202	-1.384	-0.5009	-0.7665	-0.4412	-0.6232	-0.7732	-0.9108	-0.5541	-0.4825	-0.3696	-1.035	-0.7252	-0.7158	-1.482	-1.287	-1.032
Alpha-1B-glycoprotein OS=Homo sapiens GN=A1BG PE=1 SV=4	P04217	cEGPIPDVTFELLR	0.37	Carbamidomethyl (+57), iTRAQ8plex (+304)	6.57	33.1744	6.57	0.3831	0.3335	0.4388	-0.9505	-1.134	-1.112	-1.489	-1.56	-1.482	-0.4558	-0.51	-0.5054	-0.6334	-0.6892	-0.8356	-0.8084	-0.4745	-0.6735	-0.4337	-0.339	-0.3205	-1.632	-1.732	-1.341
Alpha-1B-glycoprotein OS=Homo sapiens GN=A1BG PE=1 SV=4	P04217	cLAPLEGAR	0.5	Carbamidomethyl (+57), iTRAQ8plex (+304)	9.68	31.5045	5.98	0.2055	-0.005451	0.04223	-0.5581	-0.7985	-0.9897	-1.763	-2.083	-1.617	-0.3338	-0.2426	-0.4443	-0.5556	-0.4332	-0.3992	-0.4376	-0.208	-0.3611	-0.9655	-1.057	-0.7935	-1.299	-1.299	-1.437
Alpha-1B-glycoprotein OS=Homo sapiens GN=A1BG PE=1 SV=4	P04217	dAVLR	0.1	iTRAQ8plex (+304)	10.13	33.1723	4.12	-0.3707	0.1732	0.02105	-0.5081	-0.7139	-0.5366	-1.221	-1.359	-1.319	-0.5613	-0.9093	-0.754	-0.08192	-0.4381	-0.2546	-0.8347	-0.3818	-0.4235	-1.163	-1.003	-0.9937	-1.39	-1.554	-1.28
Alpha-1B-glycoprotein OS=Homo sapiens GN=A1BG PE=1 SV=4	P04217	eLLVPR	0.5	iTRAQ8plex (+304)	23.35	32.9115	15.2	0.2329	0.2299	0.04192	-0.7282	-0.7052	-0.7259	-2.011	-2.069	-1.822	-0.451	-0.4411	-0.2393	-0.5409	-0.4686	-0.4049	-0.2254	-0.3287	-0.3447	-0.9549	-0.947	-0.9964	-1.45	-1.468	-1.097
Alpha-1B-glycoprotein OS=Homo sapiens GN=A1BG PE=1 SV=4	P04217	fALVR	0.1	iTRAQ8plex (+304)	1.67	35.1202	0	-0.6099	-0.1701	0.386	-0.867	-1.138	-0.7586	No Values	No Values	No Values	No Values	No Values	-1.384	-0.8839	-0.7947	-0.8127	-0.6922	No Values	-0.7768	-0.8804	-0.9901	No Values	No Values	No Values	No Values
Alpha-1B-glycoprotein OS=Homo sapiens GN=A1BG PE=1 SV=4	P04217	gVTFLLR	0.9	iTRAQ8plex (+304)	29.79	30.7078	11.61	-0.3757	-0.8388	-0.9541	-0.4735	-0.1636	-0.7436	-1.471	-1.701	-0.647	-1.608	-1.46	-1.429	0.4462	0.5935	0.1644	-0.9875	-1.414	-0.9865	0.4159	0.3054	0.2088	-1.796	-1.555	-1.454
Alpha-1B-glycoprotein OS=Homo sapiens GN=A1BG PE=1 SV=4	P04217	hQFLLTGDTQGR	0.89	iTRAQ8plex (+304)	11.44	30.2325	11.44	0.2681	0.3458	0.1477	-0.8604	-0.7909	-1.109	-1.864	-2.034	-1.319	-0.5851	-0.6036	-0.6522	-0.5796	-0.7003	-0.642	-0.543	0.1173	-0.5029	-0.5387	-0.8072	-0.6213	-1.14	-1.692	-1.126
Alpha-1B-glycoprotein OS=Homo sapiens GN=A1BG PE=1 SV=4	P04217	lELHVDGPPPRPQLR	0.23	iTRAQ8plex (+304)	6.11	36.755	6.11	-0.1439	-0.205	-0.1868	-0.8191	-0.7534	-0.8601	-1.432	-1.33	-1.571	-0.5372	-0.4823	-0.2633	-0.8425	-0.695	-0.3535	-0.5524	-0.6153	-0.419	-0.7645	-0.5299	-0.6428	-0.9622	-1.685	-1.283
Alpha-1B-glycoprotein OS=Homo sapiens GN=A1BG PE=1 SV=4	P04217	lLELTGPk	0.99	iTRAQ8plex (+304), iTRAQ8plex (+304)	29.98	30.5652	18.96	-0.0004506	0.09888	0.2904	-0.515	-0.6061	-0.5633	-1.733	-1.776	-1.752	-0.07853	-0.5477	-0.5446	-1.461	-0.9329	-0.7412	0.1755	-0.0537	0.103	-1.135	-1.103	-0.9229	-1.424	-1.254	-1.431
Alpha-1B-glycoprotein OS=Homo sapiens GN=A1BG PE=1 SV=4	P04217	nGVAQEPVHLDSPAIk	0.31	iTRAQ8plex (+304), iTRAQ8plex (+304)	5.15	31.4768	5.15	-0.03971	0.2713	-0.1259	-1.191	-0.8511	-0.8601	-1.116	-1.599	-1.125	-0.8389	-0.7741	-0.6983	-0.8194	-1.115	-0.7761	-0.5294	-0.1768	-0.5564	-0.7657	-0.8816	-1.184	-1.081	-1.05	0.1281
Alpha-1B-glycoprotein OS=Homo sapiens GN=A1BG PE=1 SV=4	P04217	sGLSTGWTQLSk	1	iTRAQ8plex (+304), iTRAQ8plex (+304)	70.44	31.4019	70.44	0.3882	0.3211	0.3606	-0.6337	-0.6542	-0.6864	-1.743	-1.704	-1.294	-0.4874	-0.5481	-0.732	-1.446	-1.34	-0.6659	-0.3848	-0.4636	-0.552	-0.8752	-0.5171	-0.7181	-0.8852	-1.278	-1.288
Alpha-1B-glycoprotein OS=Homo sapiens GN=A1BG PE=1 SV=4	P04217	tPGAAANLELIFVGPQHAGNYR	1	iTRAQ8plex (+304)	66.3	29.1381	66.3	-0.5607	-0.3156	-0.3138	-1.01	-1.486	-1.214	-0.6832	-0.9723	-1.264	-0.1059	-0.4987	0.03759	-0.719	-0.2572	-0.5148	-1.01	-1.053	-0.9581	-0.7929	-0.6632	-0.754	-1.315	-1.544	-0.9602
Alpha-1B-glycoprotein OS=Homo sapiens GN=A1BG PE=1 SV=4	P04217	tPGAAANLELIFVGPQHAGNyR	1	iTRAQ8plex (+304), iTRAQ8plex (+304)	53.02	29.8137	53.02	0.3688	0.08589	0.1637	-1.086	-0.9545	-1.352	-1.171	-1.444	-1.534	-0.05111	-0.4929	-0.2293	-0.8374	-1.456	-0.7488	-0.6438	-0.1354	-0.1084	-0.9822	-0.5278	-0.8019	-1.453	-1.23	-1.137
Alpha-1B-glycoprotein OS=Homo sapiens GN=A1BG PE=1 SV=4	P04217	tTAVcR	0.5	iTRAQ8plex (+304), Carbamidomethyl (+57)	11.01	30.0945	11.01	0.3022	0.4955	0.5035	-0.6402	-1.069	-1.046	-2.151	-2.407	-2.155	-0.3359	-0.3146	-0.2014	-0.3393	-0.3671	-0.4347	-0.1776	-0.3236	-0.2811	-0.8662	-0.9402	-0.4891	-1.503	-1.257	-1.834
Alpha-1B-glycoprotein OS=Homo sapiens GN=A1BG PE=1 SV=4	P04217	vTLTcVAPLSGVDFQLR	0.23	iTRAQ8plex (+304), Carbamidomethyl (+57)	1.19	30.7555	1.19	0.1558	0.4306	-0.4582	-0.8568	-0.5233	-0.9953	-1.952	-2.105	-1.328	-0.5146	-0.523	-4.936	-1.174	-1.048	-0.06122	-1.315	-0.6752	-0.8365	-0.6772	-0.7496	-0.2408	-1.108	-2.533	-1.977
Alpha-2-antiplasmin OS=Homo sapiens GN=SERPINF2 PE=1 SV=3	P08697	dFLQSLk	0.9	iTRAQ8plex (+304), iTRAQ8plex (+304)	18.85	32.5551	14.31	-0.05731	-0.07199	-0.05607	0.4543	0.2153	0.7185	-0.9089	-0.2967	-0.9897	0.02246	0.2481	-0.09466	0.501	0.2506	0.1483	0.4227	0.894	0.6369	-0.1952	0.01515	0.02598	0.5435	0.6437	0.1321
Alpha-2-antiplasmin OS=Homo sapiens GN=SERPINF2 PE=1 SV=3	P08697	fDPSLTQR	0.83	iTRAQ8plex (+304)	10.12	30.4021	9.3		-0.5196	0.2706	0.2503	1.12			-0.8227	-0.9915		0.03988	0.3433		0.7796	0.4114		0.415	-0.05155		0.3169	-0.114		0.5693	0.1386
Alpha-2-antiplasmin OS=Homo sapiens GN=SERPINF2 PE=1 SV=3	P08697	gFPRGDk	0.1	iTRAQ8plex (+304), iTRAQ8plex (+304)	1.92	37.7137	0			0.03459	No Values					-6.644			-0.6527			-0.6733			0.4996			-0.1585			1.143
Alpha-2-antiplasmin OS=Homo sapiens GN=SERPINF2 PE=1 SV=3	P08697	lFGPDLk	0.71	iTRAQ8plex (+304), iTRAQ8plex (+304)	11.07	33.6324	9.35	-0.2632	-0.3229	0.06027	0.1907	0.3924	0.5558	-0.6865	-0.3556	-0.5698	0.009114	0.3365	-0.2362	0.3317	0.3508	0.04636	0.1554	0.9006	0.4256	0.2525	-0.1457	-0.2157	0.7078	0.707	0.5493
Alpha-2-antiplasmin OS=Homo sapiens GN=SERPINF2 PE=1 SV=3	P08697	lQQVLHAGSGPcLPHLLSR	1	iTRAQ8plex (+304), Carbamidomethyl (+57)	48.39	30.8778	47.05		-0.04943	-0.1269	No Values	-0.3757			0.2511	0.2916		0.6881	-0.375		0.6982	0.298		0.03036	0.4027		0.3268	-0.6249		-0.3937	0.3596
Alpha-2-antiplasmin OS=Homo sapiens GN=SERPINF2 PE=1 SV=3	P08697	nkFDPSLTQR	0.17	iTRAQ8plex (+304), iTRAQ8plex (+304)	3.42	31.8041	3.42	0.1992	0.3042			-0.1973	0.3061	-0.1079	0.1573		-0.05854	0.7325		0.1464	0.1526		0.4815	0.9016		-0.257	-0.5363		0.337	0.3836
Alpha-2-antiplasmin OS=Homo sapiens GN=SERPINF2 PE=1 SV=3	P08697	nPNPSAPR	0.12	iTRAQ8plex (+304)	2.1	27.0757	2.1			0.193	-0.3976					1.066			-1.009			1.159			-0.5965			-0.2195			0.06227
Alpha-2-antiplasmin OS=Homo sapiens GN=SERPINF2 PE=1 SV=3	P08697	qEDDLANINQWVk	1	iTRAQ8plex (+304), iTRAQ8plex (+304)	30.89	29.4841	30.89	0.7238	0.2718	0.2949	-0.485	-0.02886	0.1508	0.2203	0.6964	-0.1362	-0.1693	-0.05082	-0.1901	0.2107	0.1355	0.2062	-0.2233	-0.01692	0.1949	0.03135	0.2305	0.6097	0.1023	0.6801	-0.2132
Alpha-2-antiplasmin OS=Homo sapiens GN=SERPINF2 PE=1 SV=3	P08697	qLTSGPNQEQVSPLTLLk	1	iTRAQ8plex (+304), iTRAQ8plex (+304)	41.22	35.5943	41.22	-0.2229	-0.1596	-0.7577	0.4062	0.1692	0.4168	-0.9522	-0.1452	-0.7882	0.4818	0.3122	0.3213	0.107	-0.1066	0.1885	0.3196	0.8709	0.5871	0.1147	0.4151	0.01159	0.8322	0.4112	0.2225
Alpha-2-antiplasmin OS=Homo sapiens GN=SERPINF2 PE=1 SV=3	P08697	tYPLR	0.1	iTRAQ8plex (+304)	1.8	30.6744	1.8			0.3277	-0.7944					0.09586			0.1639			0.937			-0.5648			-0.09189			0.1839
Alpha-2-HS-glycoprotein OS=Homo sapiens GN=AHSG PE=1 SV=1	P02765	aALAAFNAQNNGSNFQLEEISR	0.57	iTRAQ8plex (+304)	1.65	26.5706	1.65	-1.208					-0.1675	0.1325			-0.2669			-0.1857			-0.3461			-0.5706			0.433
Alpha-2-HS-glycoprotein OS=Homo sapiens GN=AHSG PE=1 SV=1	P02765	aHYDLR	0.41	iTRAQ8plex (+304)	9.66	31.97	1.81	-0.669	-0.4746	-0.236	-0.1466	0.1137	-0.2217	-0.7311	-0.8053	-0.7657	-0.005749	0.2019	0.04275	-0.1576	0.01095	-0.3651	-0.3263	-0.02455	-0.1535	0.05788	0.3095	-0.002815	-0.3748	-0.3935	-0.3821
Alpha-2-HS-glycoprotein OS=Homo sapiens GN=AHSG PE=1 SV=1	P02765	aQLVPLPPSTYVEFTVSGTDcVAk	1	iTRAQ8plex (+304), Carbamidomethyl (+57), iTRAQ8plex (+304)	36.19	29.0687	36.19	0.2906	0.1885	4.768e-07	-0.7385	-1.064	-1.075	-0.6151	-0.3407	-0.2206	-0.27	-1.535	0.1573	-0.8017	-0.3565	-0.7785	-0.5404	-0.7925	-0.3873	0.06803	-0.04598	0.1266	-0.7992	-0.5669	-1.188
Alpha-2-HS-glycoprotein OS=Homo sapiens GN=AHSG PE=1 SV=1	P02765	aQLVPLPPSTyVEFTVSGTDcVAk	0.14	iTRAQ8plex (+304), iTRAQ8plex (+304), Carbamidomethyl (+57), iTRAQ8plex (+304)	6.93	33.2736	6.93			0.224	-0.2965					-0.5305			-0.5129			-0.4904			No Values			0.01831			-0.1701
Alpha-2-HS-glycoprotein OS=Homo sapiens GN=AHSG PE=1 SV=1	P02765	aTLSEk	0.5	iTRAQ8plex (+304), iTRAQ8plex (+304)	22.98	34.0466	10.8	0.302	0.1269	0.3681	-0.7614	-0.5537	-0.7683	-0.3769	-0.3591	-0.3334	-0.01922	0.4388	0.04885	-1.119	-1.117	-1.45	0.4104	0.7582	0.6714	-0.1541	-0.107	-0.1121	-0.4539	-0.3872	-0.3961
Alpha-2-HS-glycoprotein OS=Homo sapiens GN=AHSG PE=1 SV=1	P02765	cNLLAEk	0.9	Carbamidomethyl (+57), iTRAQ8plex (+304), iTRAQ8plex (+304)	25.83	33.1218	22.58	0.08619	0.1776	0.1046	0.01114	-0.04002	-0.1258	0.07432	-0.08227	-0.3625	-0.485	-0.2161	0.1319	-1.096	-0.7562	-1.353	0.1764	0.2532	0.4095	0.003042	0.2578	-0.2955	-0.8391	-0.724	-0.655
Alpha-2-HS-glycoprotein OS=Homo sapiens GN=AHSG PE=1 SV=1	P02765	eATEAAk	0.9	iTRAQ8plex (+304), iTRAQ8plex (+304)	21.15	32.8713	17.4	0.4614	-0.0374	0.05515	0.1213	-0.9173	-0.4614	-2.747	-1.445	-2.512	1.093	0.9852	0.7594	-1.938	-0.3343	-0.8256	0.803	0.391	0.3459	0.7134	0.503	0.6051	-0.1036	-0.3141	-0.5584
Alpha-2-HS-glycoprotein OS=Homo sapiens GN=AHSG PE=1 SV=1	P02765	eHAVEGDcDFQLLk	0.07	iTRAQ8plex (+304), Carbamidomethyl (+57), iTRAQ8plex (+304)	4.9	34.5803	4.9	-0.008246	0.02922	-0.04743	-0.09042	-0.1061	-0.2041	-0.4467	-0.409	-0.5002	-0.1711	0.1272	-0.09658	-0.9139	-0.7138	-0.8769	-0.07356	0.01754	0.03798	-0.0726	0.1491	-0.1042	-0.3303	-0.234	-0.4192
Alpha-2-HS-glycoprotein OS=Homo sapiens GN=AHSG PE=1 SV=1	P02765	fSVVYAk	0.9	iTRAQ8plex (+304), iTRAQ8plex (+304)	16.79	31.3577	16.44	-0.1372	0.1525	0.009172	-0.02607	0.1691	-0.06259	-0.5885	-0.4512	-0.4974	0.04869	0.03592	-0.0003183	-1.582	-1.419	-1.513	0.3813	0.5866	0.3548	-0.3943	-0.2189	-0.2466	-0.111	-0.07142	-0.3004
Alpha-2-HS-glycoprotein OS=Homo sapiens GN=AHSG PE=1 SV=1	P02765	fSVVyAk	0.22	iTRAQ8plex (+304), iTRAQ8plex (+304), iTRAQ8plex (+304)	2.74	31.758	2.74		0.1695			0.4017			-0.2955			0.009459			-1.448			0.4828			-0.2951			-0.1943
Alpha-2-HS-glycoprotein OS=Homo sapiens GN=AHSG PE=1 SV=1	P02765	hTFMGVVSLGSPSGEVSHPR	0.97	iTRAQ8plex (+304)	16.92	27.0329	16.92	-0.4434	-0.1241			-1.108	-1.985	0.06993	0.03415		0.275	0.1135		-0.6215	0.5491		-0.1677	-0.09833		0.5378	-0.4366		0.1551	-0.09907
Alpha-2-HS-glycoprotein OS=Homo sapiens GN=AHSG PE=1 SV=1	P02765	hTLNQIDEVk	0.11	iTRAQ8plex (+304), iTRAQ8plex (+304)	5.77	32.0331	5.77	0.02208	0.214	-0.02853	0.0246	0.1707	-0.07227	-0.6052	-0.3293	-0.6118	0.007376	0.05361	-0.01195	-1.01	-1.113	-0.9311	0.3047	0.4289	0.1982	-0.2748	-0.2351	-0.212	-0.5917	-0.3463	-0.4536
Alpha-2-HS-glycoprotein OS=Homo sapiens GN=AHSG PE=1 SV=1	P02765	qLkEHAVEGDcDFQLLk	0.99	iTRAQ8plex (+304), iTRAQ8plex (+304), Carbamidomethyl (+57), iTRAQ8plex (+304)	18.83	29.9211	17.52	-0.6189		-0.4106	-1.298		-1.108	1.051		1.133	-0.5192		-0.3184	-0.872		-0.9752	-0.07985		0.1615	0.2991		0.02381	-0.3318		-0.3258
Alpha-2-HS-glycoprotein OS=Homo sapiens GN=AHSG PE=1 SV=1	P02765	qYGFck	0.5	iTRAQ8plex (+304), Carbamidomethyl (+57), iTRAQ8plex (+304)	11.66	30.3663	11.66	0.01236	0.1735	0.04656	-0.04592	0.2136	-0.02645	-0.4382	-0.4312	-0.2526	-0.2219	-0.03797	-0.295	-1.031	-1.14	-1.101	-0.181	0.1523	-0.1092	-0.005958	0.1415	-0.06858	-0.376	-0.2021	-0.1868
Alpha-2-HS-glycoprotein OS=Homo sapiens GN=AHSG PE=1 SV=1	P02765	tVVQPSVGAAAGPVVPPcPGR	1	iTRAQ8plex (+304), Carbamidomethyl (+57)	51.91	31.2969	51.91	-0.2381	-0.1608	-0.05567	-0.5201	0.4609	0.09835	-0.8742	-0.8979	No Values	0.5248	1.027	0.4894	-0.8606	-0.9363	-0.9372	-0.005156	0.4543	0.3795	-0.1908	-0.4692	-0.487	-0.6701	-0.6467	-0.627
Alpha-2-HS-glycoprotein OS=Homo sapiens GN=AHSG PE=1 SV=1	P02765	vVHAAk	0.15	iTRAQ8plex (+304), iTRAQ8plex (+304)	2.04	31.7926	2.04	0.1955	0.05049	0.1613	-0.6507	-0.4908	-0.6619	-0.5193	-0.543	-0.4652	-0.003749	0.4071	0.08825	-0.9056	-0.8024	-0.9338	0.4643	0.5408	0.4423	-0.1217	-0.1093	-0.1537	-0.5484	-0.3893	-0.5342
Alpha-2-macroglobulin OS=Homo sapiens GN=A2M PE=1 SV=3	P02765	aTVLNYLPk	1	iTRAQ8plex (+304), iTRAQ8plex (+304)	34.42	32.6858	30.62	-0.1389	-0.4462			1.041	0.6201	-0.1257	-0.3521		-0.6176	-0.6005		-0.2417	-0.8616		-0.6132	-6.644		-0.3037	-0.6837		-0.1374	-0.1074
Alpha-2-macroglobulin OS=Homo sapiens GN=A2M PE=1 SV=3	P02765	fEVQVTVPk	0.94	iTRAQ8plex (+304), iTRAQ8plex (+304)	19.65	32.6717	17.01		0.3808	0.07903	0.6292	0.5164			0.2169	0.545		-0.6801	0.07458		-0.7249	-0.1394		-0.9467	-0.06283		-0.6892	-0.6416		-0.371	-0.5068
Alpha-2-macroglobulin OS=Homo sapiens GN=A2M PE=1 SV=3	P02765	gEAFTLk	0.85	iTRAQ8plex (+304), iTRAQ8plex (+304)	19.75	32.4699	6.54	0.3603		-0.1404	1.439		0.3806	-0.2631		0.02546	-0.6306		0.1784	-0.6091		-1.022	-0.2501		0.09009	-0.1736		-0.2941	-0.4008		-0.299
Alpha-2-macroglobulin OS=Homo sapiens GN=A2M PE=1 SV=3	P02765	lPPNVVEESAR	0.17	iTRAQ8plex (+304)	3.13	31.4582	0	0.4125					0.05439	-0.6743			-0.7484			-0.1189			-0.4021			0.3805			-0.462
Alpha-2-macroglobulin OS=Homo sapiens GN=A2M PE=1 SV=3	P02765	qLNYk	0.07	iTRAQ8plex (+304), iTRAQ8plex (+304)	1.93	32.7807	-1.95			0.1494	0.2234					-1.194			0.2872			0.002736			0.01683			-0.3502			0.8421
Alpha-2-macroglobulin OS=Homo sapiens GN=A2M PE=1 SV=3	P02765	sDIAPVARLLIyAVLPTGDVIGDSAk	0.07	iTRAQ8plex (+304), iTRAQ8plex (+304), iTRAQ8plex (+304)	0.86	32.7554	0.86	Value Missing					No Values	No Values			-0.1212			No Values			-0.2684			No Values			No Values
Alpha-2-macroglobulin-like protein 1 OS=Homo sapiens GN=A2ML1 PE=1 SV=3	A8K2U0	aVDESVLLLRPDR	0.99	iTRAQ8plex (+304)	19.68	32.0683	18.55			0.2037	2.12					0.5406			0.266			1.075			-0.2497			No Values			0.8454
Alpha-2-macroglobulin-like protein 1 OS=Homo sapiens GN=A2ML1 PE=1 SV=3	A8K2U0	iLDSNEPcGGQk	0.6	iTRAQ8plex (+304), Carbamidomethyl (+57), iTRAQ8plex (+304)	10.65	27.8462	10.65			-0.2037	0.9714					0.1649			0.9339			1.302			0.5765			0.9594			0.782
Alpha-2-macroglobulin-like protein 1 OS=Homo sapiens GN=A2ML1 PE=1 SV=3	A8K2U0	lLEYSGLk	0.27	iTRAQ8plex (+304), iTRAQ8plex (+304)	8.55	31.8667	0		-2.384e-07			-6.644			-1.823			-6.644			-1.5			-1.889			-0.757			-1.832
Alpha-actinin-4 OS=Homo sapiens GN=ACTN4 PE=1 SV=2	A8K2U0	aGTQIENIDEDFRDGLk	0.41	iTRAQ8plex (+304), iTRAQ8plex (+304)	0.79	28.9597	0.79	-0.3744					-0.4038	0.3545			0.08657			0.8786			-0.2691			0.03643			0.008637
Alpha-actinin-4 OS=Homo sapiens GN=ACTN4 PE=1 SV=2	A8K2U0	dLLLDPAWEk	0.58	iTRAQ8plex (+304), iTRAQ8plex (+304)	9.55	31.5168	8.85	-0.1073		0.3264	-0.209		0.09375	-0.138		-0.5896	-0.3221		-0.2051	-0.4078		-0.1896	No Values		0.00839	0.5859		-0.12	0.5734		0.3178
Alpha-actinin-4 OS=Homo sapiens GN=ACTN4 PE=1 SV=2	A8K2U0	fAIQDISVEETSAk	1	iTRAQ8plex (+304), iTRAQ8plex (+304)	52.54	30.0903	52.54	-0.04602		-0.4465	0.6083		0.666	0.2385		0.4349	-0.4558		-0.2064	0.2267		-0.2407	-0.3344		-0.5283	-0.1365		-0.2822	0.1591		0.0002346
Alpha-actinin-4 OS=Homo sapiens GN=ACTN4 PE=1 SV=2	A8K2U0	lEDFR	0.1	iTRAQ8plex (+304)	5.83	35.5376	0			-0.1459	0.4268					-0.3177			0.5542			-0.4891			-0.1416			-0.3415			-0.2059
Alpha-actinin-4 OS=Homo sapiens GN=ACTN4 PE=1 SV=2	A8K2U0	lVSIGAEEIVDGNAk	1	iTRAQ8plex (+304), iTRAQ8plex (+304)	27.88	31.1992	27.88	0.8417					0.1471	-0.4695			-0.6696			0.3021			-0.1878			0.06223			0.2912
Alpha-actinin-4 OS=Homo sapiens GN=ACTN4 PE=1 SV=2	A8K2U0	tIPWLEDR	0.16	iTRAQ8plex (+304)	4.42	35.5582	1.41	0.23					0.314	-0.6647			0.2714			-0.5453			0.2573			0.1236			0.3312
Alpha-actinin-4 OS=Homo sapiens GN=ACTN4 PE=1 SV=2	A8K2U0	vQQLVPk	0.08	iTRAQ8plex (+304), iTRAQ8plex (+304)	2.93	31.3577	2.25	-0.2923					0.6466	0.4998			-0.5552			0.04867			0.3626			-0.7023			0.3096
Alpha-amylase 1 OS=Homo sapiens GN=AMY1A PE=1 SV=2	A8K2U0	dVNDWVGPPNDNGVTk	0.95	iTRAQ8plex (+304), iTRAQ8plex (+304)	18.04	28.5126	10.28	-0.07912	0.2356	-0.04391	-0.209	-0.05811	-0.4824	-0.2942	-0.3102	-0.4821	-0.2553	-0.1598	-0.2142	-0.5477	0.1354	-0.7053	-0.106	0.2968	0.1943	-0.2408	-0.3409	-0.6426	-0.06818	0.3756	0.357
Alpha-amylase 1 OS=Homo sapiens GN=AMY1A PE=1 SV=2	A8K2U0	nWGEGWGFMPSDR	1	iTRAQ8plex (+304)	46.11	25	46.11	0.06988	-0.3703	0.05503	-0.6495	-0.4655	-0.4779	-0.2515	-0.195	-0.4974	0.03104	0.6448	0.2517	-0.5833	0.5455	-0.7272	0.2143	-0.3191	-0.2153	0.1818	0.392	0.6894	-0.9862	-0.9301	-0.6719
Alpha-amylase 1 OS=Homo sapiens GN=AMY1A PE=1 SV=2	A8K2U0	yFENGk	0.14	iTRAQ8plex (+304), iTRAQ8plex (+304)	0.34	35.5534	0.34		-0.05563			0.2313			-0.5071			0.712			-0.05684			0.8304			-1.207			0.2301
Alpha-enolase OS=Homo sapiens GN=ENO1 PE=1 SV=2	A8K2U0	aAVPSGASTGIYEALELR	1	iTRAQ8plex (+304)	45.72	29.7772	45.53	0.1486	Value Missing	0.1644	-0.2105	0.2452	-0.6642	0.2226	0.368	0.2096	-0.6948	-1.195	-0.3701	0.1135	-0.2479	0.6245	0.07921	0.401	-0.07036	0.05387	0.5012	0.6625	0.5248	-0.1956	-0.1031
Alpha-enolase OS=Homo sapiens GN=ENO1 PE=1 SV=2	A8K2U0	aVEHINk	0.9	iTRAQ8plex (+304), iTRAQ8plex (+304)	17.54	32.5816	12.69	0.03825	0.1251	-0.01431	-0.07151	-0.6573	-0.3636	0.5975	0.5299	0.5541	-0.7255	-0.9407	-0.6382	-0.2613	0.06212	0.2122	0.04313	0.1397	0.2898	-0.09464	0.4323	0.1984	0.4882	0.1377	0.4114
Alpha-enolase OS=Homo sapiens GN=ENO1 PE=1 SV=2	A8K2U0	dATNVGDEGGFAPNILENk	0.15	iTRAQ8plex (+304), iTRAQ8plex (+304)	6.4	30.6483	6.4	-0.3251	-0.02329	-0.05889	-0.07954	0.2022	-0.06458	0.5006	0.63	0.878	-0.8287	-0.6052	-0.4271	0.3074	-0.4938	-0.006657	-0.2725	0.02682	-0.09798	-0.1045	-0.335	0.1821	0.4761	0.4575	0.5298
Alpha-enolase OS=Homo sapiens GN=ENO1 PE=1 SV=2	A8K2U0	eAMRIGAEVYHNLk	0.12	iTRAQ8plex (+304), iTRAQ8plex (+304)	5.84	31.6435	5.84		0.1129			0.0008469			0.4431			-0.679			-0.2941			0.681			-0.6289			0.2232
Alpha-enolase OS=Homo sapiens GN=ENO1 PE=1 SV=2	A8K2U0	eGLELLk	0.9	iTRAQ8plex (+304), iTRAQ8plex (+304)	21.36	32.6647	12.62	0.03836	0.03206	0.2213	0.2743	0.3483	0.1141	0.781	0.3355	0.958	-1.065	-0.7743	-0.9651	-0.4719	-0.2418	-0.3531	-0.0849	0.1435	0.1586	-0.1189	-0.2302	-0.03433	0.5295	0.2546	0.6817
Alpha-enolase OS=Homo sapiens GN=ENO1 PE=1 SV=2	A8K2U0	eIFDSR	0.5	iTRAQ8plex (+304)	17.31	28.3822	10.6	-0.4578	-0.3634	0.04601	0.0864	0.02064	0.2074	0.2987	0.4439	0.309	-0.1395	-0.1864	-0.3354	0.07056	0.2966	0.4615	-0.2767	-0.161	-0.1102	-0.242	-0.185	0.3342	0.2613	-0.01793	0.1497
Alpha-enolase OS=Homo sapiens GN=ENO1 PE=1 SV=2	A8K2U0	fTASAGIQVVGDDLTVTNPk	1	iTRAQ8plex (+304), iTRAQ8plex (+304)	24.79	30.6296	23.21	-0.2381	0.5249	-0.126	0.963	-0.2562	-0.371	0.3381	0.1825	0.2429	-0.2821	-1.053	-0.4278	0.164	0.4729	-0.04491	0.07666	-0.1452	0.03663	0.115	0.1545	0.4469	-0.08566	-0.02135	-0.1495
Alpha-enolase OS=Homo sapiens GN=ENO1 PE=1 SV=2	A8K2U0	gVPLYR	0.5	iTRAQ8plex (+304)	14.13	32.7277	6.06	0.1518	-0.2418	-0.6176	0.6447	0.2725	0.392	0.1802	0.1218	0.1576	-0.1155	-0.0995	-0.08451	-0.4822	0.3839	0.6332	0.4038	-0.1005	-0.1242	-0.6618	-0.4055	-0.1864	-0.1462	-0.1062	0.5382
Alpha-enolase OS=Homo sapiens GN=ENO1 PE=1 SV=2	A8K2U0	iEEELGSk	0.64	iTRAQ8plex (+304), iTRAQ8plex (+304)	15.82	32.388	5.55	0.704	0.3735	0.09437	-0.1473	-0.1314	-0.1781	-0.3075	-0.08312	-0.1612	-1.148	-0.8116	-0.117	-0.2356	-0.4978	0.03066	0.08582	0.5259	0.001384	0.2279	-0.1294	0.5985	0.574	0.6133	0.6418
Alpha-enolase OS=Homo sapiens GN=ENO1 PE=1 SV=2	A8K2U0	iGAEVYHNLk	0.99	iTRAQ8plex (+304), iTRAQ8plex (+304)	21.03	32.266	21.03			0.1941	-0.07901					0.6083			-0.3077			-0.2065			0.3912			0.02158			0.3192
Alpha-enolase OS=Homo sapiens GN=ENO1 PE=1 SV=2	A8K2U0	kLNVTEQEk	0.19	iTRAQ8plex (+304), iTRAQ8plex (+304), iTRAQ8plex (+304)	1.58	31.1661	1.58		-0.07282	0.009703	0.3643	0.8323			0.2888	0.06128		-1.196	-0.3279		-0.1586	-0.4608		0.1934	0.985		-0.2223	-0.08565		0.1944	0.3953
Alpha-enolase OS=Homo sapiens GN=ENO1 PE=1 SV=2	A8K2U0	nPLAk	0.1	iTRAQ8plex (+304), iTRAQ8plex (+304)	8.87	30.3623	0	-0.02745	0.4689	-0.2169	0.3419	-0.4229	0.3213	0.1921	0.115	0.06589	-0.6087	-0.8683	0.2346	-0.3838	-0.1413	-0.03915	0.277	0.2746	0.1303	-0.2436	-0.04464	-0.3407	0.2086	0.4778	0.7653
Alpha-enolase OS=Homo sapiens GN=ENO1 PE=1 SV=2	A8K2U0	scNcLLLk	0.14	iTRAQ8plex (+304), Carbamidomethyl (+57), Carbamidomethyl (+57), iTRAQ8plex (+304)	1.52	32.1643	1.52	0.4498	-0.007371	0.0651	0.5807	-0.6051	-0.4287	-0.1649	0.1352	0.5143	-0.5368	-0.3598	0.1876	0.3129	0.654	-0.5429	0.1323	-0.007599	0.1391	0.1637	0.4265	-0.3172	-0.2847	-0.4079	0.3144
Alpha-enolase OS=Homo sapiens GN=ENO1 PE=1 SV=2	A8K2U0	tAIGk	0.1	iTRAQ8plex (+304), iTRAQ8plex (+304)	10.71	36.3134	0	-0.08025	-0.09275	-0.01569	-0.1059	-0.002473	-0.04606	0.2366	0.1459	0.483	-0.02582	-0.1366	-0.2398	-0.3374	0.1843	0.1664	0.1694	-0.239	0.2209	-0.448	-0.6448	-0.241	0.2833	0.6445	0.6153
Alpha-enolase OS=Homo sapiens GN=ENO1 PE=1 SV=2	A8K2U0	tAIGkAGYTDk	0.2	iTRAQ8plex (+304), iTRAQ8plex (+304), iTRAQ8plex (+304)	0.02	31.7289	0.02	-6.644	-0.2797			-1.25	0.4488	-0.5271	-0.5162		-1.163	0.1315		0.592	0.5901		0.3769	0.256		-0.7033	-0.513		0.7331	1.441
Alpha-enolase OS=Homo sapiens GN=ENO1 PE=1 SV=2	A8K2U0	tIAPALVSk	1	iTRAQ8plex (+304), iTRAQ8plex (+304)	31.55	30.9026	26.47	-0.3261	-0.1624	0.1321	0.2641	-0.121	-0.2172	0.8173	0.5501	0.7936	-0.4336	0.2173	-1.006	-0.4638	-0.7683	-0.1648	0.1928	0.324	0.2847	-0.3144	-0.576	-0.08831	0.467	0.3956	0.726
Alpha-enolase OS=Homo sapiens GN=ENO1 PE=1 SV=2	A8K2U0	vNQIGSVTESLQAck	1	iTRAQ8plex (+304), Carbamidomethyl (+57), iTRAQ8plex (+304)	48.68	31.0924	0		0.3578	-0.481	0.06232	-0.07949			0.6355	0.2844		-0.6911	-0.3197		0.1677	0.3773		-0.2076	0.3715		-0.2471	0.1704		-0.01185	0.4373
Alpha-enolase OS=Homo sapiens GN=ENO1 PE=1 SV=2	A8K2U0	yDLDFk	0.5	iTRAQ8plex (+304), iTRAQ8plex (+304)	21.34	31.4051	20.92	-0.2539	-0.2248	0.2808	0.194	0.2079	0.1661	-0.004222	0.1424	0.4806	-0.7723	-0.1081	-0.4974	-0.48	-0.4527	-0.3779	-0.02713	0.004596	0.3812	0.2827	-0.1787	-0.1331	0.8109	0.4935	0.6258
Alpha-enolase OS=Homo sapiens GN=ENO1 PE=1 SV=2	A8K2U0	yISPDQLADLYk	1	iTRAQ8plex (+304), iTRAQ8plex (+304)	47.65	31.6938	47.65	-0.03613	0.1259	0.3305	-0.2607	0.002845	0.2762	0.6218	0.9366	1.04	-0.6321	-1.223	-0.5941	-0.3	-0.3336	-0.3229	-0.3059	-0.2155	0.1062	-0.1257	0.1386	0.1698	0.1616	0.4272	0.4897
Alpha-enolase OS=Homo sapiens GN=ENO1 PE=1 SV=2	A8K2U0	yNQLLR	0.5	iTRAQ8plex (+304)	11.25	31.6732	11.25	-0.09539	-0.2536	-0.07178	0.3463	0.251	0.3156	0.06148	-0.1273	0.2474	0.2902	0.3025	0.4911	-0.7679	0.03433	-0.2251	-0.1969	-0.2655	0.01308	-0.3238	-0.0245	-0.1195	0.3938	-0.05243	0.2513
Alpha-galactosidase A OS=Homo sapiens GN=GLA PE=1 SV=1	P06280	aLLQDkDVIAINQDPLGk	0.36	iTRAQ8plex (+304), iTRAQ8plex (+304), iTRAQ8plex (+304)	3.54	28.014	3.54	0.05033	0.0853	0.5426	-0.2976	0.05579	0.1882	0.561	0.468	0.6908	-0.757	-0.1786	-0.4618	0.1307	0.3429	-0.2076	0.8816	0.9101	0.692	0.2221	-0.1685	-0.5241	0.4868	0.3422	-0.1217
Alpha-galactosidase A OS=Homo sapiens GN=GLA PE=1 SV=1	P06280	lQADPQR	0.53	iTRAQ8plex (+304)	11.95	31.232	4.62	0.07476	0.3051	-0.05603	-0.2086	-0.4302	0.2405	-0.01773	0.5697	-0.07052	0.1045	0.3123	0.528	0.7039	0.9366	0.1592	0.4514	0.1868	0.3561	0.02352	0.04645	-0.511	0.2032	-0.06949	0.1306
Alpha-galactosidase A OS=Homo sapiens GN=GLA PE=1 SV=1	P06280	nFADIDDSWk	1	iTRAQ8plex (+304), iTRAQ8plex (+304)	38.97	28.8423	38.97	-0.07869	0.2732	0.1318	-0.4481	-0.7577	-0.3095	0.7883	1.109	1.008	0.03324	-0.0915	-1.683	0.4675	0.6712	0.9058	-0.01492	-0.348	-0.1387	0.905	0.8724	0.4759	-0.02723	0.1284	0.007715
Alpha-galactosidase A OS=Homo sapiens GN=GLA PE=1 SV=1	P06280	sILDWTSFNQER	0.95	iTRAQ8plex (+304)	16.74	26.6464	15.99	0.07752	-0.2671	-0.2125	-0.05869	0.07702	-0.4829	0.6805	0.6179	0.7113	-0.04588	-0.4196	-1.007	0.7499	1.093	0.5872	-0.2222	-0.66	-0.118	0.7067	1.075	0.6421	0.0756	0.3265	-0.4232
Alpha-N-acetylgalactosaminidase OS=Homo sapiens GN=NAGA PE=1 SV=2	P17050	aQGYPk	0.09	iTRAQ8plex (+304), iTRAQ8plex (+304)	5.2	32.7715	5.2	-0.06084	0.04693			-0.3968	-1.266	-0.5231	0.05356		-1.178	-0.585		-0.6918	-0.8373		-0.9876	-0.4221		-1.045	-0.6802		-0.5808	-0.4801
Alpha-N-acetylgalactosaminidase OS=Homo sapiens GN=NAGA PE=1 SV=2	P17050	iNQDPLGIQGR	0.99	iTRAQ8plex (+304)	25.92	30.4571	17.96		-0.1412	-0.05524	-0.9187	-0.8118			-0.7879	-0.3813		-0.4303	-1.021		-0.3084	-0.3408		-0.06678	-0.4571		-0.4775	-1.299		-0.2385	-1.134
Alpha-N-acetylgalactosaminidase OS=Homo sapiens GN=NAGA PE=1 SV=2	P17050	tISAQNMDILQNPLMIk	0.93	iTRAQ8plex (+304), iTRAQ8plex (+304)	13.22	30.9691	11.67			-0.7582	-6.644					-0.6865			-0.4139			-1.061			-6.644			-0.1037			-1.182
Alpha-N-acetylgalactosaminidase OS=Homo sapiens GN=NAGA PE=1 SV=2	P17050	vVQDAQTFAEWk	1	iTRAQ8plex (+304), iTRAQ8plex (+304)	31.26	35.3288	31.26	0	0.0549	0.1716	-1.129	-1.001	-1.403	-0.1083	0.4947	0.04528	-1.504	-0.4656	-1.562	-0.6189	-0.2567	-0.7916	-1.063	-0.527	-0.9502	-0.8615	-0.3738	-0.6161	-0.8981	-1.163	-0.7147
Alpha-N-acetylglucosaminidase OS=Homo sapiens GN=NAGLU PE=1 SV=2	P54802	aAAVSEAEADFYEQNSR	1	iTRAQ8plex (+304)	76.02	27.6343	76.02	0.5827	0.4156	0.4755	-0.9338	-0.65	-0.8945	0.4761	-0.2993	0.01677	-0.7857	-0.7765	-0.5311	-0.1352	0.2162	-0.1442	-0.7197	-0.9757	-0.9403	0.7021	-0.01566	0.3406	-0.5843	-0.7929	-0.5267
Alpha-N-acetylglucosaminidase OS=Homo sapiens GN=NAGLU PE=1 SV=2	P54802	aAAVSEAEADFyEQNSR	0.64	iTRAQ8plex (+304), iTRAQ8plex (+304)	11.36	30.3822	11.36	-0.1444	-0.3577	-0.0005503	-0.784	-0.75	-0.9378	0.3647	-0.02905	0.03985	-0.5661	-0.05098	-0.7236	0.8894	-0.1426	-0.2686	-0.01384	-0.5907	-0.01869	0.06721	-0.4942	-0.8309	-0.9991	-0.2404	0.481
Alpha-N-acetylglucosaminidase OS=Homo sapiens GN=NAGLU PE=1 SV=2	P54802	aVLGAVPR	0.97	iTRAQ8plex (+304)	22.13	34.1946	16.01	-0.2979	-0.04876	-0.1451	-0.3266	-0.69	-0.01482	0.0196	0.06545	-0.1669	-0.2003	-0.1879	-0.09661	-0.04157	-0.002597	-0.3396	-0.09584	-0.5263	-0.5296	-0.4853	-0.5195	-0.007032	-0.2093	-0.7633	-0.529
Alpha-N-acetylglucosaminidase OS=Homo sapiens GN=NAGLU PE=1 SV=2	P54802	gDTVDLAk	0.2	iTRAQ8plex (+304), iTRAQ8plex (+304)	6.76	32.5912	6.42	0.3112	0.327	0.06868	-0.8467	-0.8101	-0.372	0.1121	0.1404	0.1623	-0.2169	-1.028	-0.4883	-0.1815	-0.5958	-0.6224	-0.4657	-0.03922	-0.02022	-0.2158	-0.5522	0.1208	-0.3112	-0.09776	-0.4082
Alpha-N-acetylglucosaminidase OS=Homo sapiens GN=NAGLU PE=1 SV=2	P54802	gSTGVAAAAGLHR	1	iTRAQ8plex (+304)	47.27	31.5442	47.27	-0.01499	-0.09208			-0.9581	-0.6132	0.05284	-0.1651		0.4482	0.146		0.1262	-0.2524		-0.3892	-0.2646		-0.374	-0.04643		-0.5758	-1.023
Alpha-N-acetylglucosaminidase OS=Homo sapiens GN=NAGLU PE=1 SV=2	P54802	lLLTSAPSLATSPAFR	0.42	iTRAQ8plex (+304)	5.44	31.5321	5.44	0.5091	0.9507	1.266	-1.867	-1.277	-0.2097	-0.5348	0.1654	0.5074	-2.331	-1.225	-0.839	0.1294	-0.1546	-0.5663	0.07071	-0.4095	-1.085	-0.08172	0.1837	-0.09234	-0.5681	-1.297	-0.4922
Alpha-N-acetylglucosaminidase OS=Homo sapiens GN=NAGLU PE=1 SV=2	P54802	lPRPLPAVPGELTEATPNR	1	iTRAQ8plex (+304)	58.67	31.2483	58.67	-0.3804	0.2134	0.09568	-0.516	-1.117	-0.1483	0.3673	0.371	-0.09349	-0.3516	-0.8933	-0.2049	-0.3686	-0.4071	-0.2821	0.0002396	-0.07495	-0.1565	-0.2777	-0.5144	-0.4337	-0.2646	-0.2313	-0.5249
Alpha-N-acetylglucosaminidase OS=Homo sapiens GN=NAGLU PE=1 SV=2	P54802	qLAGLVANYYTPR	0.08	iTRAQ8plex (+304)	1.6	32.0303	0	-1.475					-2.007	-0.3784			No Values			2.067			-1.813			2.602			No Values
Alpha-N-acetylglucosaminidase OS=Homo sapiens GN=NAGLU PE=1 SV=2	P54802	qLAGLVANyYTPR	0.38	iTRAQ8plex (+304), iTRAQ8plex (+304)	5.89	31.5987	1.81	0.2558					-0.9357	0.2426			-1.364			0.7276			0.2707			-0.9937			0.4567
Alpha-N-acetylglucosaminidase OS=Homo sapiens GN=NAGLU PE=1 SV=2	P54802	qLYLQHR	0.26	iTRAQ8plex (+304)	1.5	32.4155	1.5	-0.1413	-0.515	-0.8007	-0.2834	-1	-0.9885	-0.05807	-0.334	-0.6971	0.1827	-0.2856	0.2548	0.3521	-0.3024	-0.2728	-0.6052	-0.2993	-0.2325	0.3645	0.3172	0.195	-0.4462	-0.3374	-0.2792
Alpha-N-acetylglucosaminidase OS=Homo sapiens GN=NAGLU PE=1 SV=2	P54802	sAYLSk	0.17	iTRAQ8plex (+304), iTRAQ8plex (+304)	8.27	38.2119	6.87	0.1784	-0.2622	-0.3359	-0.3622	-0.1479	-0.1129	-0.09004	0.1622	-0.0761	-0.3202	-1.352	-0.6065	-0.2382	-0.4739	-0.5104	-0.135	-0.9529	-0.5591	-0.2962	-0.03409	0.108	-0.3406	0.4049	0.1954
Alpha-N-acetylglucosaminidase OS=Homo sapiens GN=NAGLU PE=1 SV=2	P54802	sDVFEAWR	0.99	iTRAQ8plex (+304)	21.51	27.332	21.51	0.1523	0.1128	0.1411	-1.654	-1.235	-0.531	-0.1326	0.0261	0.1918	-0.2922	-0.4646	-0.5723	0.007237	0.2463	0.3868	-0.2869	-0.952	-0.6584	0.5769	0.7134	0.3925	-0.8279	-1.075	-0.3435
Alpha-N-acetylglucosaminidase OS=Homo sapiens GN=NAGLU PE=1 SV=2	P54802	sFGMTPVLPAFAGHVPEAVTR	1	iTRAQ8plex (+304)	55.8	30.2694	55.8	0.2203	0.2787	-0.296	-1.015	-0.08644	-0.9829	-0.01407	-0.2805	0.2418	-0.3713	0.02202	-0.4673	1.057	-0.2414	0.2929	-1.024	-0.4291	-1.266	1.158	-0.471	1.204	-1.387	-1.448	-0.8099
Alpha-N-acetylglucosaminidase OS=Homo sapiens GN=NAGLU PE=1 SV=2	P54802	sPLVR	0.1	iTRAQ8plex (+304)	0.88	26.9197	0.88	-0.2667	-0.4479	-1.184	0.7969	-0.1533	0.5161	-0.3772	-0.2889	-0.484	-0.2183	0.001398	0.108	0.3709	0.1806	0.2963	-0.09317	-1.237	-1.095	-0.7124	-0.4738	-0.4138	-0.559	-0.2362	-0.14
Alpha-N-acetylglucosaminidase OS=Homo sapiens GN=NAGLU PE=1 SV=2	P54802	vLDQMR	0.5	iTRAQ8plex (+304)	12.6	36.3699	8.58		-0.5797			-0.2855			-0.08209			-0.3385			-0.5434			-0.8115			0.04778			-0.0626
Alpha-N-acetylglucosaminidase OS=Homo sapiens GN=NAGLU PE=1 SV=2	P54802	yDLLDLTR	0.99	iTRAQ8plex (+304)	30.7	31.1628	25.8	0.2025	-0.2328	0.1216	-0.8265	-0.9183	-0.9561	0.5129	0.187	0.395	-0.7265	-0.7863	-0.8698	-0.1551	-0.09855	-0.1509	-0.2135	-0.2896	-0.515	0.0742	-0.2315	0.09386	-0.07578	-0.3555	-0.3643
Alpha-N-acetylglucosaminidase OS=Homo sapiens GN=NAGLU PE=1 SV=2	P54802	yDLLDLTR	0.41	iTRAQ8plex (+304), iTRAQ8plex (+304)	6.44	32.2789	6.44		0.05214	-0.5348	-0.508	-0.7947			0.03816	0.1345		-0.3968	-0.4997		-0.2841	0.1296		-0.2169	-0.09991		-0.5854	-0.2128		-0.4679	-0.5441
Alpha-N-acetylglucosaminidase OS=Homo sapiens GN=NAGLU PE=1 SV=2	P54802	yGVSHPDAGAAWR	0.84	iTRAQ8plex (+304)	15.33	33.44	15.33	-0.177	0.07998	-0.001449	-0.7284	-1.142	0.2143	0.1391	0.02252	0.0374	-0.3507	-0.2369	0.3347	0.2022	0.1598	-0.09875	-0.2376	-0.5714	-0.7804	-0.8565	-0.4094	-0.1819	-0.2738	-0.5586	-0.697
Alpha-N-acetylglucosaminidase OS=Homo sapiens GN=NAGLU PE=1 SV=2	P54802	yPSQPRGDTVDLAk	0.26	iTRAQ8plex (+304), iTRAQ8plex (+304)	6.04	34.3088	6.04		-1.426			-0.8471			-0.401			-0.05034			0.6882			-0.4429			1.09			-1.266
Amiloride-sensitive amine oxidase [copper-containing] OS=Homo sapiens GN=ABP1 PE=1 SV=4	P19801	cLAFTDVAPR	0.49	Carbamidomethyl (+57), iTRAQ8plex (+304)	8.26	29.5134	0	-0.1749	-0.39	0.1819	-0.399	-0.1911	0.01293	0.3122	0.5249	0.5117	-0.4214	0.5083	0.956	0.1633	0.3766	0.6257	0.1818	0.1643	0.8927	0.583	0.387	0.02784	1.045	1.268	0.3452
Amiloride-sensitive amine oxidase [copper-containing] OS=Homo sapiens GN=ABP1 PE=1 SV=4	P19801	dTVIVWPR	0.99	iTRAQ8plex (+304)	23.89	32.0763	20.02	-0.09702	-0.2569	-2.308	0.6115	0.1865	-0.1195	0.244	0.678	0.1051	0.6141	0.1865	0.5933	0.7067	0.7397	1.207	0.1235	0.3226	0.01399	0.03764	0.3324	-0.04638	0.1766	0.4834	0.5996
Amiloride-sensitive amine oxidase [copper-containing] OS=Homo sapiens GN=ABP1 PE=1 SV=4	P19801	fLDkGER	0.36	iTRAQ8plex (+304), iTRAQ8plex (+304)	6.64	32.7114	6.64	0.5644					0.9264	-0.1774			6.199e-05			-0.4609			0.6949			-0.2021			0.3563
Amiloride-sensitive amine oxidase [copper-containing] OS=Homo sapiens GN=ABP1 PE=1 SV=4	P19801	gGFNFYAGLk	0.79	iTRAQ8plex (+304), iTRAQ8plex (+304)	14.06	30.4922	14.06		0.4659			-0.2856			0.1759			-0.09777			0.5769			0.3144			0.7822			0.7167
Amiloride-sensitive amine oxidase [copper-containing] OS=Homo sapiens GN=ABP1 PE=1 SV=4	P19801	gQVLVLR	0.9	iTRAQ8plex (+304)	18.25	31.3925	16.13			0.5759	0.4283					0.2515			0.252			0.7472			0.3247			0.3599			0.2026
Amiloride-sensitive amine oxidase [copper-containing] OS=Homo sapiens GN=ABP1 PE=1 SV=4	P19801	kAGVFSDLSNQELk	0.45	iTRAQ8plex (+304), iTRAQ8plex (+304), iTRAQ8plex (+304)	5.64	30.9447	4.77	-0.4539	-0.3618			0.01933	0.138	0.7972	0.9428		-0.9134	-0.1309		0.6872	0.8434		0.5701	0.2661		0.1456	0.2125		0.7306	0.8571
Amiloride-sensitive amine oxidase [copper-containing] OS=Homo sapiens GN=ABP1 PE=1 SV=4	P19801	lVQPHGPR	0.98	iTRAQ8plex (+304)	18.93	36.9232	18.93	-0.3943	0.5551	0.171	-0.136	-0.03251	-0.107	0.2558	1.108	0.7399	0.3568	0.3844	0.4168	0.6629	0.1937	0.8254	0.2797	-0.5119	0.1604	0.5531	0.3349	0.3762	0.09464	0.6172	0.5883
Amiloride-sensitive amine oxidase [copper-containing] OS=Homo sapiens GN=ABP1 PE=1 SV=4	P19801	qAAFR	0.1	iTRAQ8plex (+304)	4.05	31.0449	4.05	-0.1615					0.5897	-0.03333			0.3545			1.16			-0.3648			0.451			-0.2939
Amiloride-sensitive amine oxidase [copper-containing] OS=Homo sapiens GN=ABP1 PE=1 SV=4	P19801	sSSGLQVLNVHFGGER	0.76	iTRAQ8plex (+304)	9.73	28.8423	9.73	0.01096	0.1306			0.4446	0.2864	-0.1897	0.09699		0.2731	0.4281		0.1619	0.4392		0.3035	-0.02404		0.08867	0.5398		0.7668	0.5933
Amiloride-sensitive amine oxidase [copper-containing] OS=Homo sapiens GN=ABP1 PE=1 SV=4	P19801	vDLDVAGTk	0.75	iTRAQ8plex (+304), iTRAQ8plex (+304)	9.35	33.1576	9.35	0.0997	0.1594	0.5261	-0.1524	0.1643	-0.08075	0.2778	0.5005	0.6369	-0.5844	-0.07821	-0.09289	0.4516	0.3766	0.4015	0.108	0.4259	0.3562	0.6073	0.2834	0.8639	0.8234	0.7528	0.6026
Amiloride-sensitive amine oxidase [copper-containing] OS=Homo sapiens GN=ABP1 PE=1 SV=4	P19801	vVQPTLEQTQYSWER	1	iTRAQ8plex (+304)	37.34	28.6747	37.34	0.1498	0.08693	-0.3902	0.8559	0.8178	0.02637	0.3836	0.8583	0.4444	0.2219	-0.4057	0.03577	0.2128	0.2593	1.234	0.09535	0.5457	0.3136	-0.1051	-0.00917	0.9002	0.7168	0.3264	-0.252
Amiloride-sensitive amine oxidase [copper-containing] OS=Homo sapiens GN=ABP1 PE=1 SV=4	P19801	yPLAVTk	0.3	iTRAQ8plex (+304), iTRAQ8plex (+304)	3.03	32.3325	3.03	-0.2301		-0.4066	0.2643		0.3364	0.3749		0.5376	-0.537		0.05971	0.7664		1.017	-0.3307		0.04682	0.6927		0.8708	0.6288		0.7521
Aminoacylase-1 OS=Homo sapiens GN=ACY1 PE=1 SV=1	Q03154	cVSIQYLEAVR	1	Carbamidomethyl (+57), iTRAQ8plex (+304)	25.41	28.7679	25.41	0.4438	0.2263	0.5627	0.03137	-0.6319	-0.6916	0.4833	0.8842	0.8754	-0.6872	-0.7225	-0.4076	0.4545	0.6464	0.7805	-0.457	-1.242	-1.019	0.1636	0.3513	0.4603	-0.1072	0.3879	0.4193
Aminoacylase-1 OS=Homo sapiens GN=ACY1 PE=1 SV=1	Q03154	dSEGYIYAR	0.71	iTRAQ8plex (+304)	11.58	29.8091	11.58		-0.1576	-0.1031	0.3717	0.1044			-0.1036	0.8247		0.6291	-0.3706		-0.3	0.5129		-0.09036	-0.03956		-0.6149	0.3729		0.4329	0.134
Aminoacylase-1 OS=Homo sapiens GN=ACY1 PE=1 SV=1	Q03154	eGSVTSVNLTk	0.07	iTRAQ8plex (+304), iTRAQ8plex (+304)	3.43	31.8441	3.43	-0.6787					-0.1765	1.185			-0.4664			-0.3211			0.3931			-1.134			0.8016
Aminoacylase-1 OS=Homo sapiens GN=ACY1 PE=1 SV=1	Q03154	fMEDTAAEk	0.16	iTRAQ8plex (+304), iTRAQ8plex (+304)	1.53	26.9984	1.53	-0.7125					-0.9417	1.066			-0.4211			0.6415			-1.14			0.6724			0.4375
Aminoacylase-1 OS=Homo sapiens GN=ACY1 PE=1 SV=1	Q03154	gPEEEHPSVTLFR	1	iTRAQ8plex (+304)	32.34	30.6371	32.34			0.213	-0.8061					0.5365			-0.01448			0.7663			0.05751			0.4688			0.4813
Aminoacylase-1 OS=Homo sapiens GN=ACY1 PE=1 SV=1	Q03154	gVDIYTR	0.9	iTRAQ8plex (+304)	14.15	31.1494	14.15	0.06005	0.1528	-0.06283	0.3804	0.2385	-0.1806	0.2046	0.1489	0.2971	-0.1699	-0.3628	0.4256	0.1314	0.4917	0.6045	-0.5626	-0.8328	-0.1853	-0.1415	-0.1324	0.009082	0.1437	0.2184	0.2239
Aminoacylase-1 OS=Homo sapiens GN=ACY1 PE=1 SV=1	Q03154	lHEAVFLR	0.99	iTRAQ8plex (+304)	19.95	33.0814	16.98	-0.1227	-0.01988	0.1757	0.4955	-0.1097	0.006007	0.4737	0.2889	0.6375	-1.166	-1.297	-0.8829	0.6876	0.7863	1.089	-0.7716	-0.3455	-0.7048	0.2822	0.4097	0.6139	0.1815	0.1464	0.2785
Aminoacylase-1 OS=Homo sapiens GN=ACY1 PE=1 SV=1	Q03154	lkVEGHR	0.28	iTRAQ8plex (+304), iTRAQ8plex (+304)	4.19	33.0835	4.19		0.004883			-0.5871			0.8094			-1.073			0.9496			-1.074			0.4512			0.4193
Aminoacylase-1 OS=Homo sapiens GN=ACY1 PE=1 SV=1	Q03154	lQSNPHLk	0.94	iTRAQ8plex (+304), iTRAQ8plex (+304)	13.65	32.6245	13.65	-0.3692	-0.6733	-0.1555	0.3843	-0.5074	0.02331	0.2764	0.3168	0.5878	0.2182	0.3759	0.05928	0.407	0.6352	0.2567	-0.7682	-0.587	-0.5104	-0.5706	0.2448	0.4368	0.3854	0.09486	0.6439
Aminoacylase-1 OS=Homo sapiens GN=ACY1 PE=1 SV=1	Q03154	qLGLGcQk	0.13	iTRAQ8plex (+304), Carbamidomethyl (+57), iTRAQ8plex (+304)	8.56	36.2232	2.23		-0.3478	-0.3921	0.598	-0.6736			-0.07713	0.3783		0.4836	0.07897		0.4573	0.3342		-0.1217	0.1096		0.1202	0.1062		0.04058	0.4895
Aminoacylase-1 OS=Homo sapiens GN=ACY1 PE=1 SV=1	Q03154	tPVLLHDHDER	1	iTRAQ8plex (+304)	31.07	30.9237	31.07		-0.751	-0.3647	0.2785	0.4068			-0.4309	-0.006889		0.7926	0.6317		0.8734	0.9079		-0.6382	0.08336		0.1464	0.6531		-0.4993	-0.4801
Aminoacylase-1 OS=Homo sapiens GN=ACY1 PE=1 SV=1	Q03154	tVQPkPDYGAAVAFFEETAR	1	iTRAQ8plex (+304), iTRAQ8plex (+304)	34.7	29.7818	34.7	0.5328	0.4801	-0.148	-0.9706	-0.3658	-0.08661	0.3284	0.3242	1.288	-1.025	-1.206	No Values	0.5467	0.7692	0.7737	-1.254	-1.014	-0.4991	0.2405	0.32	0.6223	0.3437	0.1908	0.4237
Aminoacylase-1 OS=Homo sapiens GN=ACY1 PE=1 SV=1	Q03154	vAPDVDFk	0.99	iTRAQ8plex (+304), iTRAQ8plex (+304)	38.12	32.8713	38.12		0.0585	0.1425	0.6676	0.3464			0.6172	0.7465		-0.959	-0.3975		0.1702	0.07719		-0.7758	-0.1524		-0.1167	-0.02326		0.559	0.6167
Aminoacylase-1 OS=Homo sapiens GN=ACY1 PE=1 SV=1	Q03154	vVNSILAFR	0.99	iTRAQ8plex (+304)	21.17	30.9587	16.06	0.1749	-0.01206	-0.0647	-0.001448	-0.2867	-0.2232	0.2918	0.3799	0.4991	-0.6746	-0.5793	0.002795	0.7235	0.6366	0.791	-0.9032	-0.6545	-0.3987	-0.005805	0.3144	0.3504	0.2425	0.06135	0.3197
Aminopeptidase N OS=Homo sapiens GN=ANPEP PE=1 SV=4	P15144	aALAcSk	0.83	iTRAQ8plex (+304), Carbamidomethyl (+57), iTRAQ8plex (+304)	16.49	33.3905	11.58	-0.3139	-0.278	0.2765	-1.028	-0.4512	-0.314	-0.8219	-0.9288	-0.5459	-0.3443	-0.7571	-0.4231	-0.5065	0.08579	-0.7974	-0.7092	-0.1622	-0.5029	-0.6957	-0.4489	-0.3548	-0.5871	-0.8559	-0.4722
Aminopeptidase N OS=Homo sapiens GN=ANPEP PE=1 SV=4	P15144	aLEQALEk	0.99	iTRAQ8plex (+304), iTRAQ8plex (+304)	39.52	32.6975	18.55	0.2792	0.2594	0.2495	-0.6083	-0.5345	-0.565	-0.3854	-0.2378	-0.1943	-0.9593	-0.7765	-0.8451	-0.9412	-0.812	-0.8132	-0.7175	-0.6605	-0.6156	-0.4086	-0.5249	-0.6144	-0.5815	-0.5203	-0.4909
Aminopeptidase N OS=Homo sapiens GN=ANPEP PE=1 SV=4	P15144	aQIINDAFNLASAHk	0.97	iTRAQ8plex (+304), iTRAQ8plex (+304)	15.44	31.0789	15.44	0.07432	0.1813	-0.2039	-0.5564	-0.7812	-1.016	-0.01952	0.005202	0.05135	-1.093	-1.184	-0.8391	-0.5735	-0.4561	-0.5827	-0.8442	-1.168	-0.852	-0.411	-0.37	-0.5521	-0.5908	-0.5031	-0.3568
Aminopeptidase N OS=Homo sapiens GN=ANPEP PE=1 SV=4	P15144	dHSAIPVINR	0.74	iTRAQ8plex (+304)	9.43	31.383	9.43	-0.3288	-0.1311	-0.2691	-0.6236	-0.5746	-0.5725	-0.9452	-0.4761	-0.3451	-0.3874	-0.7954	-0.3701	-0.3174	-0.1862	-0.258	-0.8453	-0.8327	-0.878	-0.5345	-0.5579	-0.3377	-0.397	-0.2744	-0.7846
Aminopeptidase N OS=Homo sapiens GN=ANPEP PE=1 SV=4	P15144	dIMNR	0.1	iTRAQ8plex (+304)	5.94	31.7406	-3.48		-0.4248			-0.3232			0.01321			-0.5058			-0.5126			-1.56			0.06612			-0.5638
Aminopeptidase N OS=Homo sapiens GN=ANPEP PE=1 SV=4	P15144	dLMVLNDVYR	1	iTRAQ8plex (+304)	43.46	29.2169	37.94	-0.1485	0.3438	-0.3256	-0.994	-1.356	-0.7853	-0.2376	0.06357	0.2478	-0.5333	-0.7599	-0.7152	-0.8246	-0.3997	-0.4861	-1.396	-2.544	-1.242	0.2338	0.3894	0.04296	-1.056	-0.9574	-0.8091
Aminopeptidase N OS=Homo sapiens GN=ANPEP PE=1 SV=4	P15144	dLTALSNMLPk	1	iTRAQ8plex (+304), iTRAQ8plex (+304)	37.12	33.3826	37.03	0.0741	0.2902	0.1809	-0.3049	-0.6371	-0.4017	-0.1146	0.06795	0.1411	-0.7512	-0.8282	-0.8719	-0.8189	-0.8647	-0.675	-1.746	-1.623	-2.584	0.2799	0.3616	0.4625	-1.078	-0.5746	-0.5981
Aminopeptidase N OS=Homo sapiens GN=ANPEP PE=1 SV=4	P15144	dNEETGFGSGTR	1	iTRAQ8plex (+304)	43.33	25	43.24	-0.3093	0.141	0.1767	-1.162	-0.5634	-1.306	-0.4844	-0.4483	-0.04624	-0.2658	-0.3218	-0.2427	0.05925	-0.0622	-0.582	-0.7313	-0.9	-0.8599	-0.9319	-0.3815	-0.4413	-0.3684	-1.275	-0.7177
Aminopeptidase N OS=Homo sapiens GN=ANPEP PE=1 SV=4	P15144	eATDVIIIHSk	1	iTRAQ8plex (+304), iTRAQ8plex (+304)	44.47	31.9368	42.71	0.2901	-0.1602			-0.8397	-0.8299	-0.2286	-0.2682		-0.4957	-0.5933		-1.109	-0.3757		-0.5487	-0.413		-0.5984	-0.3882		-0.8181	-0.7405
Aminopeptidase N OS=Homo sapiens GN=ANPEP PE=1 SV=4	P15144	eNSLLFDPLSSSSSNk	1	iTRAQ8plex (+304), iTRAQ8plex (+304)	47.57	29.8677	47.01	0.1178	0.04839	0.4172	-0.4844	-0.5801	-0.6468	-0.3485	-0.2818	-0.0964	-0.5963	-0.4978	-1.041	-0.7256	-0.6527	-1.038	-1.13	-0.8724	-0.7159	-0.4555	-0.4317	-0.1854	-0.5527	-0.8619	-0.7264
Aminopeptidase N OS=Homo sapiens GN=ANPEP PE=1 SV=4	P15144	eVVLQWFTENSk	1	iTRAQ8plex (+304), iTRAQ8plex (+304)	26.64	31.3672	26.64	-0.8217		-0.06191	-0.3847		-0.6131	-0.7675		-0.5711	-0.4919		-0.3526	-0.8173		-0.7846	-0.7809		-0.2793	-0.6329		-0.4763	0.5874		-0.9646
Aminopeptidase N OS=Homo sapiens GN=ANPEP PE=1 SV=4	P15144	fSTEYELQQLEQFkk	1	iTRAQ8plex (+304), iTRAQ8plex (+304), iTRAQ8plex (+304)	34.62	35.8883	34.62	0.2804	0.2678	-0.07284	-0.783	-0.6272	-1.076	0.07446	0.01745	0.04653	-1.259	-1.141	-0.8016	-1.071	-0.9728	-0.9107	-0.6874	-0.6626	-0.5868	-0.1556	-0.5053	-0.6712	-0.4438	-0.1873	-0.05769
Aminopeptidase N OS=Homo sapiens GN=ANPEP PE=1 SV=4	P15144	gFYISk	0.12	iTRAQ8plex (+304), iTRAQ8plex (+304)	6.09	30.7773	6.09		-0.8064	-0.3324	-0.5533	0.06439			-0.3417	-0.6393		-1.277	-0.7828		-0.6067	-0.7654		-1.092	-0.5083		-0.02426	-0.03053		0.2729	-0.2631
Aminopeptidase N OS=Homo sapiens GN=ANPEP PE=1 SV=4	P15144	gSLVk	0.08	iTRAQ8plex (+304), iTRAQ8plex (+304)	5.53	35.768	2.93	-0.2307	0.2371	0.09344	-0.3262	-0.8935	-0.6179	-0.7159	-0.2352	-0.5542	-0.4673	-0.5071	-0.5461	-1.422	-0.6443	-0.7039	-0.06237	-0.5649	-0.6135	-0.4101	-0.4695	-0.6741	-0.3896	-0.7353	-0.6317
Aminopeptidase N OS=Homo sapiens GN=ANPEP PE=1 SV=4	P15144	iQTQLQR	0.43	iTRAQ8plex (+304)	11.34	33.0942	6.02	-0.1898	-0.2373	-0.4355	-0.4849	-0.8132	-0.7612	-0.3581	-0.3621	-0.3459	-0.8101	-0.4452	-0.5929	-0.5965	-0.1898	-0.3332	0.5245	0.1823	0.1578	-1.163	-0.9451	-0.6472	-0.9484	-1.026	-1.194
Aminopeptidase N OS=Homo sapiens GN=ANPEP PE=1 SV=4	P15144	kQVTPLFIHFR	0.83	iTRAQ8plex (+304), iTRAQ8plex (+304)	12.63	31.2808	12.63	-0.2212	-0.04017	0.02991	-0.9387	-0.4078	-0.9478	-0.6138	-0.5492	-0.8924	-0.626	-0.1179	-0.3908	-0.7441	-0.799	-0.2073	-0.1338	-0.9152	-0.4754	-0.4807	-0.9012	-0.4628	-0.5705	-0.08064	-0.5228
Aminopeptidase N OS=Homo sapiens GN=ANPEP PE=1 SV=4	P15144	kVVATTQMQAADAR	1	iTRAQ8plex (+304), iTRAQ8plex (+304)	39.39	31.4114	39.39	0.2256	-0.1453	-0.3531	-0.8315	-0.4654	-0.348	0.6542	-0.07718	0.6881	-0.2669	-0.1607	-0.1468	-1.04	-0.7347	-0.5776	-2.448	-1.344	-1.875	0.4293	-0.1413	0.1249	-1.545	-0.7621	-0.9038
Aminopeptidase N OS=Homo sapiens GN=ANPEP PE=1 SV=4	P15144	lMFDR	0.1	iTRAQ8plex (+304)	2.99	30.1953	0.87		0.3111	-0.7266	-0.6918	-0.6441			-0.06296	-0.7054		0.1581	-0.4158		0.292	0.3797		-3.759	No Values		0.4859	0.198		-0.5923	-1.429
Aminopeptidase N OS=Homo sapiens GN=ANPEP PE=1 SV=4	P15144	qASNGVLIR	1	iTRAQ8plex (+304)	39.65	32.7254	33.58	-0.5159	-0.4687	-0.3549	-0.2321	-0.3463	-0.8279	-0.6748	-0.08072	-0.2215	-0.1439	-0.6188	-0.4153	-0.2846	-1.125	-1.349	-0.5724	-0.9641	-0.6039	-0.8582	-0.4175	-0.3591	-0.4601	0.2096	-0.3389
Aminopeptidase N OS=Homo sapiens GN=ANPEP PE=1 SV=4	P15144	qQQDYWLIDVR	1	iTRAQ8plex (+304)	49.87	28.7852	49.87	0.2298	-0.1362	-0.05179	-0.904	-1.532	-0.9029	0.6959	-0.1372	-0.07593	-1.614	-0.6324	-1.047	-0.5657	-0.3633	-0.03972	-1.001	-0.5874	-1.242	-0.3328	0.03169	0.1273	-0.8241	-0.4538	-0.8855
Aminopeptidase N OS=Homo sapiens GN=ANPEP PE=1 SV=4	P15144	qVTPLFIHFR	1	iTRAQ8plex (+304)	24.39	32.5983	24.39	-0.4411	-0.3519	-0.05482	-1.169	0.03798	-1.04	-0.263	-0.2689	-0.315	-0.5306	-0.4786	-0.5882	-0.4803	-0.6254	-0.5011	-0.9841	-0.9915	-0.5316	0.02436	-0.3645	-0.2309	-0.6141	-0.6645	-0.4846
Aminopeptidase N OS=Homo sapiens GN=ANPEP PE=1 SV=4	P15144	rFSTEYELQQLEQFk	0.99	iTRAQ8plex (+304), iTRAQ8plex (+304)	20.81	28.893	20.81		-0.1552	-0.3298	-0.3642	-0.5591			-0.9231	-0.5197		-0.4495	-0.2373		-1.232	-0.7297		-0.2696	-1.857		-0.1264	0.02323		-0.09612	0.1391
Aminopeptidase N OS=Homo sapiens GN=ANPEP PE=1 SV=4	P15144	sIQLPTTVR	0.97	iTRAQ8plex (+304)	22.41	32.5042	11.69	0.3341	-0.1803	0.1242	-0.7301	-0.3154	-0.9286	-0.2918	-0.3606	-0.1941	-0.7959	-0.6185	-0.5389	-0.5093	-0.3438	-0.3652	-0.8286	-0.8187	-0.7321	-0.6605	-0.5659	-0.8798	-0.6574	-0.6078	-0.5591
Aminopeptidase N OS=Homo sapiens GN=ANPEP PE=1 SV=4	P15144	vNYDEENWR	1	iTRAQ8plex (+304)	29.65	25	29.65	-0.6934	-0.5376	-0.1695	-1.392	-0.8961	-0.2748	-0.2486	-0.08455	0.482	-1.235	-0.8589	-0.01552	-0.7082	-0.06245	-1.073	-0.1684	-0.9941	-0.783	-0.9263	-0.195	0.2079	-0.08283	-0.1366	-1.132
Aminopeptidase N OS=Homo sapiens GN=ANPEP PE=1 SV=4	P15144	vVATTQMQAADAR	1	iTRAQ8plex (+304)	38.9	30.141	38.9	0.4456	0.277	-0.0212	-0.7387	-0.3906	-0.1508	0.1093	0.5075	0.3323	-0.3208	-0.8902	-0.7769	-1.036	-0.7422	-0.7581	-2.563	-1.887	-1.61	0.4718	0.4699	0.2227	-1.294	-1.156	-1.073
Aminopeptidase N OS=Homo sapiens GN=ANPEP PE=1 SV=4	P15144	yLSYTLNPDLIR	1	iTRAQ8plex (+304)	36.53	36.3839	36.53	0.08177	0.3821	-0.0988	-0.7862	-1.149	-0.8618	-0.9775	-0.5065	-0.2976	-0.9629	-0.8289	-1.052	-0.06061	-0.1753	-0.5814	-0.7168	-1.073	-0.4467	-0.1861	-0.07832	-0.2311	-0.6077	-0.4287	-0.4521
Aminopeptidase N OS=Homo sapiens GN=ANPEP PE=1 SV=4	P15144	yLSYTLNPDLIR	0.08	iTRAQ8plex (+304), iTRAQ8plex (+304)	3.06	31.1826	3.06		0.06715			-1.269			0.07971			-0.8465			0.07221			-1.27			0.03447			-0.6787
Amyloid beta A4 protein OS=Homo sapiens GN=APP PE=1 SV=3	P05067	aMISR	0.1	iTRAQ8plex (+304)	7.77	37.2632	0		0.03261	-0.2763	0.7172	0.9399			1.154	1.309		0.6794	1.009		0.9942	1.094		-2.284	-2.258		1.129	1.423		0.02145	0.1718
Amyloid beta A4 protein OS=Homo sapiens GN=APP PE=1 SV=3	P05067	cAPFFYGGcGGNR	1	Carbamidomethyl (+57), iTRAQ8plex (+304), Carbamidomethyl (+57)	27.3	25	27.3	0.1471	0.01252	-0.2148	0.4024	0.5176	0.2297	0.6445	1.206	0.5671	0.2573	-0.3089	1.042	0.2342	0.8083	0.9834	-0.4502	-0.7369	-0.4225	0.244	1.27	0.3317	0.1537	-0.0424	0.5004
Amyloid beta A4 protein OS=Homo sapiens GN=APP PE=1 SV=3	P05067	eVcSEQAETGPcR	1	iTRAQ8plex (+304), Carbamidomethyl (+57), Carbamidomethyl (+57)	43.3	25	43.3	-0.3051	0.1734	-0.1302	0.08011	0.5399	0.04047	0.9292	-0.2349	1.017	-0.007411	0.2427	0.588	-0.2128	0.6141	0.4977	-0.4614	1.18	0.1536	0.907	0.1532	0.5426	0.5727	-0.002175	0.4413
Amyloid beta A4 protein OS=Homo sapiens GN=APP PE=1 SV=3	P05067	eWEEAER	0.22	iTRAQ8plex (+304)	1.26	25.0515	1.26		-6.541			0.3333			No Values			-6.438			0.3333			-6.438			No Values			-6.438
Amyloid beta A4 protein OS=Homo sapiens GN=APP PE=1 SV=3	P05067	fLHQER	0.5	iTRAQ8plex (+304)	11.16	31.9312	11.16	0.1067		0.3754	0.1501		-0.1091	-0.3773		0.1265	0.9182		0.7236	0.1464		1.04	0.07652		0.174	0.3431		0.8725	0.3582		-0.2717
Amyloid beta A4 protein OS=Homo sapiens GN=APP PE=1 SV=3	P05067	lALENYITALQAVPPRPR	0.91	iTRAQ8plex (+304)	12.46	30.8027	12.46	0.1797	-0.2264	-0.05343	0.976	-6.438	0.6662	-0.3911	-0.08927	-1.811	-0.2713	0.943	0.4632	1.209	0.2564	1.026	-0.6714	0.7828	-6.597	0.4383	-6.438	-0.07997	0.3035	No Values	0.251
Amyloid beta A4 protein OS=Homo sapiens GN=APP PE=1 SV=3	P05067	lVFFAEDVGSNk	0.09	iTRAQ8plex (+304), iTRAQ8plex (+304)	2.41	30.8063	2.41	0.2727					-6.644	0.4004			0.2086			-0.001162			0.7325			0.1934			-0.5267
Amyloid beta A4 protein OS=Homo sapiens GN=APP PE=1 SV=3	P05067	vEAMLNDR	0.07	iTRAQ8plex (+304)	0.84	31.3893	0			Value Missing	No Values					0.02872			No Values			1.243			No Values			-0.07507			No Values
Amyloid beta A4 protein OS=Homo sapiens GN=APP PE=1 SV=3	P05067	wYFDVTEGk	1	iTRAQ8plex (+304), iTRAQ8plex (+304)	22.71	30.5729	22.71	-0.1292	-0.006761	0.086	0.529	-0.1943	0.1054	0.915	1.286	1.277	0.04344	0.1599	0.1785	-0.294	0.1138	0.05103	0.1798	0.1589	0.1733	0.3435	0.4741	0.5506	0.285	0.6307	0.355
Amyloid beta A4 protein OS=Homo sapiens GN=APP PE=1 SV=3	P05067	wyFDVTEGk	0.37	iTRAQ8plex (+304), iTRAQ8plex (+304), iTRAQ8plex (+304)	3.61	31.1227	3.61	-0.235					-0.2865	0.9888			0.1437			0.08588			0.3397			-0.04437			0.4704
Angiogenin OS=Homo sapiens GN=ANG PE=1 SV=1	P03950	aIcENk	0.5	iTRAQ8plex (+304), Carbamidomethyl (+57), iTRAQ8plex (+304)	20.2	32.2401	11.34	0.1886	0.2484	0	-1.63	-1.923	-1.593	-0.3303	-0.08765	-0.3213	-0.6252	-1.053	-1.232	-0.9963	-0.9797	-1.195	-0.7565	-1.186	-1.402	-0.4288	-0.5604	-0.5321	-0.8973	-1.052	-1.422
Angiogenin OS=Homo sapiens GN=ANG PE=1 SV=1	P03950	aTAGFR	0.5	iTRAQ8plex (+304)	15.85	30.2938	15.38	-0.04474	-0.2468			-0.662	-0.6352	-0.4089	-1.115		-0.5152	-0.5701		-0.4175	-0.7706		-1.8	-1.08		-0.1386	-0.5037		-1.478	-1.644
Angiogenin OS=Homo sapiens GN=ANG PE=1 SV=1	P03950	dINTFIHGNk	0.34	iTRAQ8plex (+304), iTRAQ8plex (+304)	7.81	32.1405	2.71	0.2103					-1.152	-0.7003			-0.9297			-0.6726			-0.8743			-0.6471			-0.6722
Angiogenin OS=Homo sapiens GN=ANG PE=1 SV=1	P03950	dINTFIHGNkR	0.97	iTRAQ8plex (+304), iTRAQ8plex (+304)	13.75	31.4799	13.75	0.0003653					-1.086	-0.2867			-0.7728			-0.726			-0.6696			-0.9363			-0.8836
Angiogenin OS=Homo sapiens GN=ANG PE=1 SV=1	P03950	gLTSPck	0.15	iTRAQ8plex (+304), Carbamidomethyl (+57), iTRAQ8plex (+304)	6.58	32.0058	6.58		0.05357			-0.7527			-0.7799			-0.5111			-1.336			-1.508			-0.883			-0.8746
Angiogenin OS=Homo sapiens GN=ANG PE=1 SV=1	P03950	nVVVAcENGLPVHLDQSIFR	1	iTRAQ8plex (+304), Carbamidomethyl (+57)	31.81	28.8874	31.81	-0.6289					-6.644	-0.03351			-1.025			0.05058			-0.7138			-1.473			-0.9354
Angiopoietin-related protein 2 OS=Homo sapiens GN=ANGPTL2 PE=2 SV=1	Q9UKU9	gGHYR	0.1	iTRAQ8plex (+304)	2.23	32.5527	2.23		-0.3794			0.7761			-0.6574			1.23			0.9021			0.6868			0.05841			No Values
Angiopoietin-related protein 2 OS=Homo sapiens GN=ANGPTL2 PE=2 SV=1	Q9UKU9	gGSYSLk	0.1	iTRAQ8plex (+304), iTRAQ8plex (+304)	4.48	32.3955	4.48	0.1813					0.7852	-1.236			0.3568			0.4544			0.4425			0.02622			0.1271
Angiopoietin-related protein 2 OS=Homo sapiens GN=ANGPTL2 PE=2 SV=1	Q9UKU9	hDPGGWTVIQR	1	iTRAQ8plex (+304)	24.48	30.2776	24.48	0.001322	0.235	-0.1969	-0.4865	-0.1704	-0.2041	-0.3743	0.3099	-0.128	0.03756	0.7821	0.4898	0.5257	0.498	0.2479	0.2036	0.3289	0.2283	0.4089	0.4071	0.3149	0.5082	0.6397	0.1691
Angiopoietin-related protein 2 OS=Homo sapiens GN=ANGPTL2 PE=2 SV=1	Q9UKU9	kVFAEYASFR	0.96	iTRAQ8plex (+304), iTRAQ8plex (+304)	15.4	32.0871	15.4	-0.002636	0.47	0.2336	-0.3387	-0.2494	-0.1616	0.3958	0.2555	-0.1623	-0.2218	0.6788	0.2232	0.1341	0.6539	0.5231	0.8256	0.5437	0.8663	0.2002	0.6415	-0.4051	-0.03159	-0.01861	-0.3014
Angiopoietin-related protein 2 OS=Homo sapiens GN=ANGPTL2 PE=2 SV=1	Q9UKU9	lEPESEYYk	0.96	iTRAQ8plex (+304), iTRAQ8plex (+304)	14.76	30.4571	14.5	0.03205	-0.1863	-0.06134	-0.3303	0.198	-0.1419	0.01013	0.1915	0.2019	0.2511	-0.06837	-0.09427	0.08044	0.4735	-0.09562	0.7572	0.02746	0.1499	-0.2042	0.5667	0.1945	0.3744	0.7873	0.6623
Angiopoietin-related protein 2 OS=Homo sapiens GN=ANGPTL2 PE=2 SV=1	Q9UKU9	lLVTMEDWSGR	0.59	iTRAQ8plex (+304)	10.23	26.7025	10.23		-0.07973			0.4047			0.4874			0.5658			0.9788			0.1569			0.3883			0.08851
Angiopoietin-related protein 2 OS=Homo sapiens GN=ANGPTL2 PE=2 SV=1	Q9UKU9	lMQVWcDQR	0.26	iTRAQ8plex (+304), Carbamidomethyl (+57)	0.21	25.1055	0.21	0.5408	0.2712	-0.1714	-0.03003	0.2171	0.1052	0.6313	0.8043	-0.3003	0.1845	0.2974	-0.4039	-0.4331	0.3422	0.3488	-0.8593	-0.7618	0.1134	0.8024	1.16	0.7011	0.1663	0.6216	0.3809
Angiopoietin-related protein 2 OS=Homo sapiens GN=ANGPTL2 PE=2 SV=1	Q9UKU9	qFTTLDR	0.86	iTRAQ8plex (+304)	14.61	30.3862	7.97	-0.2171	-0.04894	0.002545	-0.1247	0.1891	0.4715	0.1452	0.3499	0.1282	-0.1582	0.6782	0.4123	0.3987	0.406	-0.1439	0.2684	0.6987	0.1678	-0.1662	0.318	-0.01885	0.401	0.3996	0.2762
Angiopoietin-related protein 2 OS=Homo sapiens GN=ANGPTL2 PE=2 SV=1	Q9UKU9	vFAEYASFR	0.98	iTRAQ8plex (+304)	18.14	29.7589	18.14	-0.02673	0.06434	0.1287	-0.08841	0.6356	-0.1586	0.008936	0.0566	0.1188	0.2106	0.1524	0.04575	0.5223	0.2546	0.2488	0.276	0.824	0.05088	0.1209	0.3727	0.3206	0.3109	0.611	-0.2025
Angiopoietin-related protein 2 OS=Homo sapiens GN=ANGPTL2 PE=2 SV=1	Q9UKU9	yQDGVYWAEFR	1	iTRAQ8plex (+304)	34.88	29.0309	34.88	0.6458	0.3215	0.1336	0.04617	0.3883	0.5269	-0.5204	0.1997	0.1903	-0.08405	0.2756	-0.4243	0.242	0.9034	-0.1712	-0.8615	-0.2244	0.1386	1.113	1.136	0.5893	0.07651	-0.009454	0.1362
Angiotensin-converting enzyme OS=Homo sapiens GN=ACE PE=1 SV=1	P12821	aALPAQELEEYNk	0.99	iTRAQ8plex (+304), iTRAQ8plex (+304)	21	35.8399	21	0.04582		-0.3595	1.678		0.887	0.6534		-0.3834	1.247		1.535	1.024		1.789	1.303		1.405	0.6393		1.504	0.6108		0.683
Angiotensin-converting enzyme OS=Homo sapiens GN=ACE PE=1 SV=1	P12821	aILQFYPk	0.9	iTRAQ8plex (+304), iTRAQ8plex (+304)	17.71	32.2505	13.16	0.32	0.4322	0.9866	1.479	0.5187	0.8002	-0.3651	1.176	0.8403	1.083	1.202	1.425	0.8119	1.248	1.046	1.158	0.8851	1.122	1.336	0.5658	0.1169	1.268	1.439	0.836
Angiotensin-converting enzyme OS=Homo sapiens GN=ACE PE=1 SV=1	P12821	gAASGR	0.26	iTRAQ8plex (+304)	5.4	25.6229	4.7			0.2603	0.8456					-4.98			-4.98			0.7573			-4.98			No Values			-4.98
Angiotensin-converting enzyme OS=Homo sapiens GN=ACE PE=1 SV=1	P12821	iIGAVR	0.37	iTRAQ8plex (+304)	11.79	31.6435	0		0.3791			1.342			0.3832			1.097			1.795			1.013			1.292			0.1662
Angiotensin-converting enzyme OS=Homo sapiens GN=ACE PE=1 SV=1	P12821	mGAASGR	0.09	iTRAQ8plex (+304)	2.02	30.3663	0	Value Missing	Value Missing	Value Missing	1.483	1.856	No Values	No Values	No Values	No Values	No Values	0.01051	0.4801	0.8014	No Values	No Values	No Values	No Values	No Values	No Values	No Values	No Values	No Values	No Values	No Values
Angiotensin-converting enzyme OS=Homo sapiens GN=ACE PE=1 SV=1	P12821	vFDGSITk	0.98	iTRAQ8plex (+304), iTRAQ8plex (+304)	20.89	32.6905	13.96	0.1061	0.1384			1.872	0.5919	0.3086	-0.0981		1.681	1.734		1.208	1.067		1.073	0.8176		0.8107	1.187		0.6318	0.7492
Angiotensin-converting enzyme OS=Homo sapiens GN=ACE PE=1 SV=1	P12821	vSFLGLDLDAQQAR	0.99	iTRAQ8plex (+304)	21.24	31.2123	21.24			0.5862	1.433					-4.98			0.3509			1.65			0.5933			1.275			-4.98
Angiotensinogen OS=Homo sapiens GN=AGT PE=1 SV=1	P01019	aLQDQLVLVAAk	1	iTRAQ8plex (+304), iTRAQ8plex (+304)	37.84	30.1745	30.59	0.2779	-0.02835	-0.5255	-0.2386	-0.1407	-0.06628	-0.104	-0.1856	-0.5624	-0.6311	-0.0153	0.08343	-0.6094	-0.2315	-0.583	0.4796	0.3191	-0.321	-0.7066	-0.8605	-0.8166	-0.995	-0.2391	-0.569
Angiotensinogen OS=Homo sapiens GN=AGT PE=1 SV=1	P01019	dPTFIPAPIQAk	1	iTRAQ8plex (+304), iTRAQ8plex (+304)	45.66	31.7056	45.66	-0.5159	0.1144	-0.1353	-0.1879	0.2237	-0.1578	-0.4643	-0.4398	-0.6961	-0.3816	0.1931	-0.1891	-1.153	-0.7959	-1.29	0.08592	-0.2222	0.003049	-0.133	-0.8673	-0.5651	0.329	0.4301	-0.5269
Angiotensinogen OS=Homo sapiens GN=AGT PE=1 SV=1	P01019	fMQAVTGWk	0.84	iTRAQ8plex (+304), iTRAQ8plex (+304)	15.75	36.2798	15.75	0.1031	-0.05091	-0.05091	0.05829	-0.3265	-0.01154	-0.6083	-0.2498	-0.6432	-0.4678	0.179	-0.5225	-0.7456	0.1752	-2.256	-6.644	-2.656	-6.644	0.1917	0.1931	-0.1068	-2.243	-2.047	-1.36
Angiotensinogen OS=Homo sapiens GN=AGT PE=1 SV=1	P01019	qPFVQGLALyTPVVLPR	0.39	iTRAQ8plex (+304), iTRAQ8plex (+304)	0.52	29.8	0.52		0.3735			0.09789			-0.9708			0.4621			-0.4145			0.4418			-1.013			-0.3668
Angiotensinogen OS=Homo sapiens GN=AGT PE=1 SV=1	P01019	sLDFTELDVAAEk	1	iTRAQ8plex (+304), iTRAQ8plex (+304)	65.19	30.31	58.63		0.3264	0.1916	-0.7389	-0.09686			-0.9311	-0.1565		0.8142	-0.3857		-0.6278	-0.9778		-0.2756	-0.3055		0.147	-0.3841		-0.7458	-0.8502
Angiotensinogen OS=Homo sapiens GN=AGT PE=1 SV=1	P01019	vANPLSTA	0.99	iTRAQ8plex (+304)	33.12	32.4527	25.51	-0.1904	-0.4773			-0.3395	-0.2146	-1.11	-0.6585		0.1958	0.1163		-0.153	0.6328		0.09072	-0.2066		-0.7861	-0.2433		-0.2229	-0.2626
Annexin A1 OS=Homo sapiens GN=ANXA1 PE=1 SV=2	P04083	cLTAIVk	0.9	Carbamidomethyl (+57), iTRAQ8plex (+304), iTRAQ8plex (+304)	16.78	33.5334	10.23			0.3868	3.093					No Values			0.4944			0.9084			-0.1381			0.9026			-0.7104
Annexin A1 OS=Homo sapiens GN=ANXA1 PE=1 SV=2	P04083	dINRVYR	0.12	iTRAQ8plex (+304)	4.18	32.9026	4.18		0.2492	0.7316	0.9085	1.583			1.024	0.4973		1.507	0.3253		0.8921	0.603		1.211	1.27		0.7563	0.07501		1.359	1.231
Annexin A1 OS=Homo sapiens GN=ANXA1 PE=1 SV=2	P04083	dITSDTSGDFR	1	iTRAQ8plex (+304)	25.16	28.9265	25.16	0.8785	0.875	0.07339	2.528	3.161	2.979	0.7403	0.4483	-0.07682	1.428	0.6879	0.9545	1.487	1.246	0.7481	1.484	1.209	0.6967	0.4759	0.4028	0.2969	0.422	0.5514	0.4212
Annexin A1 OS=Homo sapiens GN=ANXA1 PE=1 SV=2	P04083	iLVALcGGN	0.33	iTRAQ8plex (+304), Carbamidomethyl (+57)	5.94	32.1139	5.94	-5.764	Value Missing	-0.1632	1.888	2.79	3.117	-4.615	0.1284	0.5323	-0.3518	0.1699	-2.05	0.8297	0.8796	0.6761	-4.615	No Values	-4.155	0.7698	-0.1783	0.1495	-1.569	No Values	-0.02987
Annexin A1 OS=Homo sapiens GN=ANXA1 PE=1 SV=2	P04083	nNAQR	0.1	iTRAQ8plex (+304)	4.8	27.8604	0			-5.143	No Values					-5.143			No Values			No Values			-5.143			0.7052			-5.143
Annexin A1 OS=Homo sapiens GN=ANXA1 PE=1 SV=2	P04083	qAWFIENEEQEYVQTVk	0.18	iTRAQ8plex (+304), iTRAQ8plex (+304)	7.36	32.9181	7.36		0.3934			2.251			0.09118			0.9402			2.174			No Values			1.64			0.01946
Annexin A1 OS=Homo sapiens GN=ANXA1 PE=1 SV=2	P04083	tPAQFDADELR	1	iTRAQ8plex (+304)	36.59	28.7274	36.59	0.7314	0.3276	-0.3574	2.823	3.094	3.245	0.8295	0.765	0.5702	1.285	0.5712	-0.3873	1.597	1.706	1.061	1.219	0.7377	1.019	0.6387	0.7703	0.2294	0.3491	0.6101	0.6834
Annexin A11 OS=Homo sapiens GN=ANXA11 PE=1 SV=1	P50995	dAEVLR	0.14	iTRAQ8plex (+304)	4.04	33.2284	0			0.3331	0.2531					-0.7036			1.377			0.08966			0.7159			-0.1228			0.7595
Annexin A11 OS=Homo sapiens GN=ANXA11 PE=1 SV=1	P50995	dAQELYAAGENR	1	iTRAQ8plex (+304)	31.6	25.2892	31.6		0.0685			0.3533			0.598			0.3029			0.3341			0.3549			0.007664			0.5453
Annexin A11 OS=Homo sapiens GN=ANXA11 PE=1 SV=1	P50995	eMSGDLEEGMLAVVk	1	iTRAQ8plex (+304), iTRAQ8plex (+304)	29.28	29.1855	29.28	0.3886	0.1137	0.4305	0.5846	0.2397	-0.1178	0.1715	1.462	0.2857	0.01925	-0.3082	-0.8145	0.7588	0.6545	1.229	-0.5634	-0.5596	-0.1528	0.8026	1.057	1.125	No Values	-0.1309	0.01379
Annexin A11 OS=Homo sapiens GN=ANXA11 PE=1 SV=1	P50995	gTITDAPGFDPLR	1	iTRAQ8plex (+304)	56.72	31.3481	51.83	-0.1546	0.01522	0.224	0.1772	0.4993	-0.1204	0.5404	0.3931	0.2289	-0.02966	0.1436	0.2711	0.3735	0.5906	1.226	0.7288	0.5014	0.6403	0.1708	0.1052	-0.2009	0.1861	0.2797	0.1357
Annexin A11 OS=Homo sapiens GN=ANXA11 PE=1 SV=1	P50995	gTITDAPGFDPLRDAEVLR	0.89	iTRAQ8plex (+304)	16.92	29.9211	16.92	-0.03148	-3.384	-0.2152	-0.2706	-2.812	-0.2951	0.4984	1.188	1.084	-0.123	-0.2014	0.3692	1.113	0.4981	1.174	0.6448	-6.032	-0.1343	0.134	0.7918	0.2807	-0.2721	-0.2151	0.4122
Annexin A11 OS=Homo sapiens GN=ANXA11 PE=1 SV=1	P50995	nTPAFFAER	0.89	iTRAQ8plex (+304)	11.47	28.2672	11.32		0.4327			-0.02531			0.4746			0.4405			0.5548			0.5514			-0.1162			0.2157
Annexin A11 OS=Homo sapiens GN=ANXA11 PE=1 SV=1	P50995	sELSGNFEk	0.93	iTRAQ8plex (+304), iTRAQ8plex (+304)	13.7	31.2581	12.97		0.2965			0.2939			0.8828			0.5057			-0.807			0.8195			0.1955			0.3412
Annexin A11 OS=Homo sapiens GN=ANXA11 PE=1 SV=1	P50995	sETDLLDIR	1	iTRAQ8plex (+304)	45.66	31.0517	36.38	0.03286	-0.1517	-0.1472	0.4777	-0.2431	-0.1088	0.5976	0.4911	0.6215	0.1796	0.2106	-0.01301	0.9278	1.243	0.9416	0.1548	0.4266	0.6488	-0.04785	-0.1269	0.094	-0.06781	0.6783	0.07855
Annexin A11 OS=Homo sapiens GN=ANXA11 PE=1 SV=1	P50995	tAYGk	0.1	iTRAQ8plex (+304), iTRAQ8plex (+304)	5.48	38.819	1.58	-0.3739					-0.1797	0.1877			0.3825			-0.03556			0.6872			0.1782			0.8217
Annexin A11 OS=Homo sapiens GN=ANXA11 PE=1 SV=1	P50995	tILALMk	0.75	iTRAQ8plex (+304), iTRAQ8plex (+304)	15.99	32.8937	12.17		-0.5467	0.5109	-0.06288	0.4144			2.001	1.386		-0.1483	0.1414		0.5024	0.3561		No Values	-0.9022		0.3128	1.44		-0.3237	-0.1673
Annexin A11 OS=Homo sapiens GN=ANXA11 PE=1 SV=1	P50995	tLEEAIR	0.16	iTRAQ8plex (+304)	6.67	32.9842	2.46		0.1385	-0.03055	0.271	0.6709			0.2161	0.8041		0.0008035	0.1113		0.9322	0.794		0.6714	0.5315		0.1509	-0.03274		-0.2526	0.2534
Annexin A11 OS=Homo sapiens GN=ANXA11 PE=1 SV=1	P50995	tPVLFDIYEIk	1	iTRAQ8plex (+304), iTRAQ8plex (+304)	27.02	31.7435	26.43	-0.00738	0.03646	-0.1175	0.07396	-0.2494	0.1199	0.5736	0.7691	0.8785	-0.3117	-0.1854	-0.01542	0.1019	0.03416	0.427	0.8636	0.8157	0.6847	0.1395	0.2814	0.2261	0.1219	1.018	0.5731
Annexin A11 OS=Homo sapiens GN=ANXA11 PE=1 SV=1	P50995	tPVLFDIyEIk	0.36	iTRAQ8plex (+304), iTRAQ8plex (+304), iTRAQ8plex (+304)	2.84	30.3222	2.84			-0.4045	0.4906					1.068			-0.7541			0.7032			1.506			0.414			-0.3221
Annexin A2 OS=Homo sapiens GN=ANXA2 PE=1 SV=2	P07355	eLASALk	0.14	iTRAQ8plex (+304), iTRAQ8plex (+304)	4.71	33.5468	4.71	-0.02933	0			2.295	1.76	-0.04707	0.2784		0.06406	0.1505		0.3485	0.2949		0.07908	0.3455		0.5443	-0.1693		0.05233	0.3178
Annexin A2 OS=Homo sapiens GN=ANXA2 PE=1 SV=2	P07355	gVDEVTIVNILTNR	1	iTRAQ8plex (+304)	64.83	31.758	63.27	0.06676		-0.0615	1.693		1.638	0.327		-0.5317	-0.8852		0.08447	0.9151		-0.1628	-0.4469		-0.5086	1.48		-0.2487	-0.2981		-0.5132
Annexin A2 OS=Homo sapiens GN=ANXA2 PE=1 SV=2	P07355	sVPHLQk	0.9	iTRAQ8plex (+304), iTRAQ8plex (+304)	22.32	31.9948	22.32			0.01111	1.884					-0.5919			-0.1462			-0.5028			0.01626			-0.5279			-0.3919
Annexin A2 OS=Homo sapiens GN=ANXA2 PE=1 SV=2	P07355	tNQELQEINR	1	iTRAQ8plex (+304)	26.67	28.8593	26.67			0.06928	1.554					0.1812			-0.7437			0.745			-0.6182			-0.4532			-0.9842
Annexin A2 OS=Homo sapiens GN=ANXA2 PE=1 SV=2	P07355	tPAQYDASELk	0.22	iTRAQ8plex (+304), iTRAQ8plex (+304)	4.52	31.4208	4.52	0.06547					1.571	0.09468			0.04767			0.2562			0.267			0.6112			-0.117
Annexin A4 OS=Homo sapiens GN=ANXA4 PE=1 SV=4	P09525	gLGTDDNTLIR	1	iTRAQ8plex (+304)	39.34	31.3386	33.79	-0.2317	0	-0.0189	-0.1512	-0.8328	0.1515	-0.06346	-0.6359	-0.8311	-0.2086	-0.4367	-0.5916	-0.2121	-0.06718	0.3872	0.3938	0.08712	-0.3483	-0.08046	-0.8186	-1.148	-0.1218	0.005407	0.08562
Annexin A4 OS=Homo sapiens GN=ANXA4 PE=1 SV=4	P09525	sLYSFIk	0.44	iTRAQ8plex (+304), iTRAQ8plex (+304)	14.25	32.1378	2.19	0.2558		0.05748	-0.1829		0.329	-0.7594		-0.6059	0.1944		-0.9672	0.151		-0.4308	-0.3542		-0.216	0.2268		-0.2936	-0.4163		0.02246
Annexin A5 OS=Homo sapiens GN=ANXA5 PE=1 SV=2	P08758	aLLLLcGEDD	1	iTRAQ8plex (+304), Carbamidomethyl (+57)	74.72	28.9376	71.3	-0.6632	Value Missing	0.01177	-0.01555	-0.1143	-0.1438	No Values	0.3112	0.008171	-0.3307	No Values	-0.6286	-0.4639	No Values	-0.3584	-0.5373	-0.2935	0.2919	0.1895	0.1296	0.08292	1.049	-0.1778	0.3466
Annexin A5 OS=Homo sapiens GN=ANXA5 PE=1 SV=2	P08758	gTVTDFPGFDER	1	iTRAQ8plex (+304)	36.67	25	36.67	0.4404	0.3522	-0.04886	-0.7035	-0.4182	-0.5155	0.1577	-0.03014	0.2086	-0.5688	-0.6637	-0.02684	-0.1212	-0.7911	0.2369	-0.3396	0.2425	0.2054	0.1052	0.8758	0.453	-0.1879	0.2011	-0.5859
Annexin A5 OS=Homo sapiens GN=ANXA5 PE=1 SV=2	P08758	nFATSLYSMIk	0.64	iTRAQ8plex (+304), iTRAQ8plex (+304)	9.52	31.0551	9.52	-0.1418					-0.2632	0.2604			-0.6872			0.4014			-6.317			-0.3419			-6.317
Annexin A5 OS=Homo sapiens GN=ANXA5 PE=1 SV=2	P08758	qEISAAFk	0.81	iTRAQ8plex (+304), iTRAQ8plex (+304)	17.17	32.1085	13.65	-0.1221		-0.00489	0.3268		0.4853	-0.1875		-0.4518	0.1506		0.0872	-0.7834		0.09711	0.1262		0.1119	-0.1933		-0.3743	-0.5055		-0.05324
Annexin A5 OS=Homo sapiens GN=ANXA5 PE=1 SV=2	P08758	sEIDLFNIR	0.43	iTRAQ8plex (+304)	7.17	30.8529	7.17	0.09207	-0.1305	-1.593	-0.8254	-0.5658	-0.3274	-0.286	0.1137	-0.2287	-0.3687	-0.476	0.3657	0.3427	0.2602	0.2039	-0.2696	0.1118	-0.3897	-1.673	0.6863	0.9382	0.02014	-0.2313	-0.198
Annexin A5 OS=Homo sapiens GN=ANXA5 PE=1 SV=2	P08758	vLTEIIASR	1	iTRAQ8plex (+304)	23.35	31.97	22.51	-0.09973	0.05457	0.2126	0.1347	-0.4728	-0.6383	0.3165	0.07037	0.1392	-0.1512	-0.3416	-0.5856	-0.2255	0.1172	-0.1678	-0.2195	-0.4963	-0.3447	-0.7253	-0.2073	-0.6433	0.2327	0.21	0.3954
Annexin A6 OS=Homo sapiens GN=ANXA6 PE=1 SV=3	P08133	aLIEILATR	0.9	iTRAQ8plex (+304)	21.4	35.3857	13.65	0.8004	0.3089	-0.03318	0.05969	-0.7028	0.6772	-0.1441	-0.4676	-0.4698	0.7727	-0.4491	-0.1194	-2.362	-0.2194	-1.447	0.4053	-0.3489	-0.1732	-0.07803	0.2328	-0.1506	0.1643	-0.4785	-0.5543
Annexin A6 OS=Homo sapiens GN=ANXA6 PE=1 SV=3	P08133	cLIEILASR	0.74	Carbamidomethyl (+57), iTRAQ8plex (+304)	14.8	32.1484	8.05	0.328		0.5288	-0.6715		0.1123	-5.169		-0.3078	0.7633		-0.2968	-0.2777		-0.09739	0.4613		-1.15	0.07095		0.6035	0.5388		0.02469
Annexin A6 OS=Homo sapiens GN=ANXA6 PE=1 SV=3	P08133	dAFVAIVQSVk	0.98	iTRAQ8plex (+304), iTRAQ8plex (+304)	15.7	31.758	15.69	-0.1281					-5.169	0.522			-0.03531			0.4226			0.6571			0.2734			-5.169
Annexin A6 OS=Homo sapiens GN=ANXA6 PE=1 SV=3	P08133	lVFDEYLk	0.79	iTRAQ8plex (+304), iTRAQ8plex (+304)	11.76	32.0871	11.76	-5.169	-0.3019	-0.03892	-0.4798	-0.2896	0.503	0.6103	-0.2218	No Values	-0.2208	-1.243	-0.2757	-5.169	-0.3584	-1.028	0.0649	0.2206	1.1	0.3035	-0.5232	-0.683	0.4508	0.5923	0.21
Annexin A6 OS=Homo sapiens GN=ANXA6 PE=1 SV=3	P08133	sEIDLLNIR	1	iTRAQ8plex (+304)	24.26	32.2557	21.3	0.5147		-0.1587	-0.736		-0.05121	0.4115		-0.3684	0.2407		0.5392	-0.273		-0.4117	-0.05085		0.6442	0.6044		-0.6859	0.8861		-0.1888
Annexin A6 OS=Homo sapiens GN=ANXA6 PE=1 SV=3	P08133	vFQEFIk	0.1	iTRAQ8plex (+304), iTRAQ8plex (+304)	5.51	31.9893	5.51	-0.3134					0.6009	0.1892			0.5553			-0.5465			0.603			-0.3544			1.548
Annexin A6 OS=Homo sapiens GN=ANXA6 PE=1 SV=3	P08133	yELTGk	0.22	iTRAQ8plex (+304), iTRAQ8plex (+304)	1.53	32.465	1.53			-0.2263	0.07244					-0.6931			0.139			0.06142			0.1372			-0.2406			-0.6161
Anthrax toxin receptor 1 OS=Homo sapiens GN=ANTXR1 PE=1 SV=2	Q9H6X2	aTAERR	0.08	iTRAQ8plex (+304)	1.03	31.4426	0	-0.5619					0.1301	-0.4618			0.5587			0.06249			-0.8956			-0.762			-0.6463
Anthrax toxin receptor 1 OS=Homo sapiens GN=ANTXR1 PE=1 SV=2	Q9H6X2	dLGAIVYcVGVk	1	iTRAQ8plex (+304), Carbamidomethyl (+57), iTRAQ8plex (+304)	20.96	32.0385	19.69	0.4226	0.2455	-0.289	-1.642	0.08097	-0.8541	-0.5062	0.2369	-1.422	-0.2637	-0.2129	-0.752	-0.2806	-0.6713	-1.142	-0.6264	-0.1369	-0.7758	-0.02608	-0.2962	-0.7331	-0.4418	-0.5317	-1.102
Anthrax toxin receptor 1 OS=Homo sapiens GN=ANTXR1 PE=1 SV=2	Q9H6X2	eVGMk	0.09	iTRAQ8plex (+304), iTRAQ8plex (+304)	6.16	33.7639	5.2	-0.1023					-0.2119	-0.5812			-0.3211			-0.4141			-0.2391			-0.1018			-0.6048
Anthrax toxin receptor 1 OS=Homo sapiens GN=ANTXR1 PE=1 SV=2	Q9H6X2	fISPQLR	0.18	iTRAQ8plex (+304)	7.06	32.982	5.28			-0.0976	-1.709					-1.699			-0.3012			-0.7358			-0.3824			-1.077			-1.856
Anthrax toxin receptor 1 OS=Homo sapiens GN=ANTXR1 PE=1 SV=2	Q9H6X2	gVGGIk	0.15	iTRAQ8plex (+304), iTRAQ8plex (+304)	6.51	35.5907	0	-0.7501	-1.244			0.3199	0.1057	-0.08862	0.1332		-0.7503	-0.1208		-0.3292	0.3482		-0.5004	-0.5432		-0.2571	-0.5518		-0.006269	0.373
Anthrax toxin receptor 1 OS=Homo sapiens GN=ANTXR1 PE=1 SV=2	Q9H6X2	qGLEELQk	0.95	iTRAQ8plex (+304), iTRAQ8plex (+304)	18.74	31.5259	18.74	0.8112	0.8418	0.1327	-0.8912	-0.1545	-0.00862	-1.435	-0.4599	-1.658	-0.1201	-0.352	-0.8264	-0.5838	-0.5928	-1.231	0.03083	0.273	-0.7273	-0.7296	-0.6515	-1.534	-0.541	-0.1898	-1.123
Antileukoproteinase OS=Homo sapiens GN=SLPI PE=1 SV=2	P03973	cLDPVDTPNPTR	0.98	Carbamidomethyl (+57), iTRAQ8plex (+304)	15.42	26.6558	15.42			0.2697	0.9517					0.212			0.7017			0.8387			0.5867			0.7693			0.6028
Antileukoproteinase OS=Homo sapiens GN=SLPI PE=1 SV=2	P03973	sAQcLR	0.31	iTRAQ8plex (+304), Carbamidomethyl (+57)	8.45	31.1193	4.35	0		-0.2343	1.395		0.73	0.2544		0.3505	0.3034		0.08521	0.7974		1.303	0.586		0.5357	0.593		0.8838	0.2245		0.5862
Antileukoproteinase OS=Homo sapiens GN=SLPI PE=1 SV=2	P03973	scVSPVkA	0.57	iTRAQ8plex (+304), Carbamidomethyl (+57), iTRAQ8plex (+304)	11.43	33.4439	11.43			-0.3337	1.816					0.678			0.6714			0.5705			0.3135			1.072			0.1178
Antithrombin-III OS=Homo sapiens GN=SERPINC1 PE=1 SV=1	P01008	aNRPFLVFIR	0.84	iTRAQ8plex (+304)	15.26	32.1219	15.26	-0.4011	-0.3032	-0.4259	0.1626	-0.4713	-0.4919	-0.4959	0.1716	-0.5079	-0.04168	-0.1292	-0.4276	0.02462	-0.6654	-0.278	-0.4376	0.06443	-0.1997	-0.1901	-0.8783	-0.2713	-0.7928	-0.7153	-0.892
Antithrombin-III OS=Homo sapiens GN=SERPINC1 PE=1 SV=1	P01008	eLFYk	0.1	iTRAQ8plex (+304), iTRAQ8plex (+304)	2.54	31.6227	0			-0.1957	-0.289					-0.1026			-0.984			-0.765			-0.2932			-0.3965			0.1622
Antithrombin-III OS=Homo sapiens GN=SERPINC1 PE=1 SV=1	P01008	eVPLNTIIFMGR	0.91	iTRAQ8plex (+304)	16.48	32.4428	16.48	0.2542	-0.1165	0.4722	-0.007729	-0.2084	-0.6071	-0.3727	-0.712	-0.5725	-0.6328	-0.6067	-0.3121	-0.8179	-1.218	-0.457	No Values	-0.168	-0.726	0.4285	0.02947	0.2343	-0.7346	-1.12	-1.277
Antithrombin-III OS=Homo sapiens GN=SERPINC1 PE=1 SV=1	P01008	fDTISEk	0.07	iTRAQ8plex (+304), iTRAQ8plex (+304)	1.32	31.6791	1.32	-0.01411	0.1559	-0.1789	-0.1036	-0.03589	0.07899	-0.4094	-0.2885	-0.2277	-0.8532	-0.7381	-0.3598	-0.6218	-0.6526	-0.664	-0.2354	-0.3377	-0.3048	-0.479	-0.6965	-0.6045	-0.2258	-0.3099	-0.3727
Antithrombin-III OS=Homo sapiens GN=SERPINC1 PE=1 SV=1	P01008	fSPENTR	0.9	iTRAQ8plex (+304)	21.06	28.657	21.06	0.1626	-0.01905	0.2414	-0.2474	-0.3006	-0.1204	-0.2824	-0.704	-0.8228	-0.3794	-0.2767	-0.43	-0.6189	-0.4577	-0.9294	-0.7588	-0.186	-0.2434	-0.5245	-0.2565	-0.3368	-0.2741	-0.653	-0.07144
Antithrombin-III OS=Homo sapiens GN=SERPINC1 PE=1 SV=1	P01008	gDDITMVLILPkPEk	1	iTRAQ8plex (+304), iTRAQ8plex (+304), iTRAQ8plex (+304)	21.81	30.0217	21.81		0.5393			-0.1686			-0.487			-0.2656			-0.6486			-1.279			-0.02995			-0.5874
Antithrombin-III OS=Homo sapiens GN=SERPINC1 PE=1 SV=1	P01008	iPEATNR	0.5	iTRAQ8plex (+304)	8.15	31.6673	8.15	-0.1618	-0.2476			0.4418	0.4969	-1.103	-0.7434		-0.08727	-0.08943		-0.6696	-0.7559		-0.7006	-0.3763		-0.1591	-0.8997		-0.3959	-0.256
Antithrombin-III OS=Homo sapiens GN=SERPINC1 PE=1 SV=1	P01008	lFGDk	0.1	iTRAQ8plex (+304), iTRAQ8plex (+304)	1.16	33.3001	-2.44	-0.08425	0.1572	-0.05042	0.411	-0.01996	0.04389	-0.25	-0.1897	-0.6044	-0.9787	-0.9109	-0.8757	-0.5555	-0.9448	-1.162	-0.1517	-0.184	-0.115	-0.573	-0.8078	-0.4152	-0.2594	-0.02668	0.009122
Antithrombin-III OS=Homo sapiens GN=SERPINC1 PE=1 SV=1	P01008	lQPLDFk	0.69	iTRAQ8plex (+304), iTRAQ8plex (+304)	10.01	33.4635	9.73	-0.1848	-0.03077	-0.009865	-0.1805	-0.01666	0.1478	-0.2875	-0.3633	-0.4674	-0.6343	-0.9045	-0.6629	-0.722	-0.5631	-0.6691	-0.3263	-0.3555	-0.5491	-0.591	-0.549	-0.41	-0.1908	-0.1013	-0.03015
Antithrombin-III OS=Homo sapiens GN=SERPINC1 PE=1 SV=1	P01008	lVSANR	0.5	iTRAQ8plex (+304)	10.97	32.6811	7.54	-0.04921	-0.2496	0.07623	-0.1798	-0.7896	-0.3578	0.426	0.2895	-0.5838	-0.6369	-0.402	-0.2778	-0.2941	-0.011	-0.2927	-0.7637	-0.4862	-0.4754	-0.7415	-0.8518	-0.7607	-0.3629	-0.4259	-0.3459
Antithrombin-III OS=Homo sapiens GN=SERPINC1 PE=1 SV=1	P01008	tSDQIHFFFAk	0.98	iTRAQ8plex (+304), iTRAQ8plex (+304)	18.19	30.7335	18.19	-1.017	-1.406	-0.4042	0.4929	0.382	-0.2041	-0.3423	0.09013	0.41	-6.644	-1.235	-1.98	0.3271	0.9027	0.1902	-0.6365	-2.204	-1.7	0.408	1.73	1.369	-0.9681	-1.187	-1.217
Antithrombin-III OS=Homo sapiens GN=SERPINC1 PE=1 SV=1	P01008	vAEGTQVLELPFk	1	iTRAQ8plex (+304), iTRAQ8plex (+304)	52.17	36.4038	52.17	0.3223	-0.119	-0.02047	-0.01715	-0.002893	0.2605	-0.4926	-0.4076	-0.7665	-0.8983	-0.3992	-0.5737	-0.7265	-0.3868	-0.2694	-0.2201	-0.4322	-0.404	-0.6595	-0.7301	-0.3818	-0.4273	-0.5042	-0.3868
Antithrombin-III OS=Homo sapiens GN=SERPINC1 PE=1 SV=1	P01008	vANPcVk	0.9	iTRAQ8plex (+304), Carbamidomethyl (+57), iTRAQ8plex (+304)	20.8	32.0817	11.83	-0.1025	-0.167	0.04287	0.03212	-0.1289	0.09808	-0.4574	-0.6824	-0.6389	-0.06478	0.1059	-0.2441	-0.7015	-0.4673	-0.7262	-0.2763	-0.4979	-0.3844	-0.6713	-0.5843	-0.7683	-0.5483	-0.4284	-0.2246
Antithrombin-III OS=Homo sapiens GN=SERPINC1 PE=1 SV=1	P01008	vWELSk	0.5	iTRAQ8plex (+304), iTRAQ8plex (+304)	15.4	33.9811	1.53	0.2423	-0.2445	0.1176	0.1928	-0.431	0.03614	0.01737	-0.3301	-0.5736	-0.8383	-0.5894	-0.2181	-1.151	-0.6125	-0.8736	-0.1006	-0.2305	0.3872	-0.5516	-0.1444	-1.166	-0.4347	-0.3442	-0.7062
Apolipoprotein A-I OS=Homo sapiens GN=APOA1 PE=1 SV=1	P02647	aELQEGAR	0.99	iTRAQ8plex (+304)	26.44	31.232	19.22	0.206	0.08708	0.3595	-0.5574	-0.5693	-0.4669	-1.625	-1.591	-1.328	-0.7929	-0.8427	-0.7172	-0.7568	-0.9569	-0.9998	-0.8383	-0.9949	-0.8862	-1.381	-1.242	-1.093	-1.49	-1.668	-1.275
Apolipoprotein A-I OS=Homo sapiens GN=APOA1 PE=1 SV=1	P02647	aHVDALR	0.07	iTRAQ8plex (+304)	5.46	34.7813	5.46	0.1643	-0.5667	-0.1191	-0.04969	-0.4469	-0.1978	-1.159	-1.153	-1.051	-0.9057	-0.8363	-0.3686	-0.5579	-0.3103	-0.9088	-1.767	-1.767	-1.774	-0.9397	-1.394	-0.7911	-1.818	-1.299	-1.499
Apolipoprotein A-I OS=Homo sapiens GN=APOA1 PE=1 SV=1	P02647	akPALEDLR	0.87	iTRAQ8plex (+304), iTRAQ8plex (+304)	14.36	31.3609	8.59	0.1884	-0.02836	0.2189	-0.3136	-0.5361	-0.417	-0.7789	-1.036	-0.8336	-0.936	-1.249	-0.9235	-1.398	-1.147	-0.9636	-1.348	-1.323	-1.308	-0.9799	-0.9133	-0.8182	-1.39	-1.479	-1.535
Apolipoprotein A-I OS=Homo sapiens GN=APOA1 PE=1 SV=1	P02647	dLATVYVDVLk	0.08	iTRAQ8plex (+304), iTRAQ8plex (+304)	4.08	31.9507	4.08	0.1815	0.1491			-0.6199	-0.8319	-1.023	-0.9596		-0.9288	-1.237		-2.018	-1.652		-1.421	-1.438		-0.2132	-0.9486		-0.8496	-1.566
Apolipoprotein A-I OS=Homo sapiens GN=APOA1 PE=1 SV=1	P02647	dLATVyVDVLk	0.76	iTRAQ8plex (+304), iTRAQ8plex (+304), iTRAQ8plex (+304)	10.34	30.7408	10.34			-0.04729	-0.3303					-0.8042			-1.019			-0.5206			-0.6081			-1.666			-1.501
Apolipoprotein A-I OS=Homo sapiens GN=APOA1 PE=1 SV=1	P02647	dLEEVk	0.39	iTRAQ8plex (+304), iTRAQ8plex (+304)	11.04	32.6055	5.61	-0.6573					0.34	-1.974			-0.5687			-0.7488			-1.625			-1.01			-0.9004
Apolipoprotein A-I OS=Homo sapiens GN=APOA1 PE=1 SV=1	P02647	dYVSQFEGSALGk	1	iTRAQ8plex (+304), iTRAQ8plex (+304)	42.82	29.5279	42.82	-0.4208					-1.039	-0.8154			-0.993			-1.49			-0.3974			-0.9578			-1.031
Apolipoprotein A-I OS=Homo sapiens GN=APOA1 PE=1 SV=1	P02647	dyVSQFEGSALGk	0.55	iTRAQ8plex (+304), iTRAQ8plex (+304), iTRAQ8plex (+304)	7.15	30.9899	7.15	-0.04965	0.0008984	0.02475	-0.6241	-0.4157	-0.7289	-1.331	-1.226	-0.8654	-0.9348	-1.256	-0.5385	-1.494	-1.237	-1.692	-0.857	-1.438	-0.3954	-1.02	-1.314	-1.492	-0.7293	-0.8923	-0.9148
Apolipoprotein A-I OS=Homo sapiens GN=APOA1 PE=1 SV=1	P02647	kLNTQ	0.1	iTRAQ8plex (+304), iTRAQ8plex (+304)	5.32	33.7328	5.32		0.1228			-0.2861			-2.939			-0.3328			-1.252			-1.507			0.04043			-1.625
Apolipoprotein A-I OS=Homo sapiens GN=APOA1 PE=1 SV=1	P02647	lAEYHAk	0.79	iTRAQ8plex (+304), iTRAQ8plex (+304)	9.63	32.8959	9.63	-0.3171	-0.002416	-0.1638	-0.4085	-0.421	-0.7595	-1.023	-1.18	-0.7412	-0.7257	-1.015	-0.9623	-0.945	-1.521	-0.8867	-1.614	-1.45	-1.369	-0.7301	-1.034	-0.7471	-1.003	-1.182	-1.224
Apolipoprotein A-I OS=Homo sapiens GN=APOA1 PE=1 SV=1	P02647	lEALkENGGAR	0.15	iTRAQ8plex (+304), iTRAQ8plex (+304)	2.65	31.9535	1.04			-0.677	-1.286					-0.1256			-0.7538			-0.5191			-1.411			-0.8513			-0.8736
Apolipoprotein A-I OS=Homo sapiens GN=APOA1 PE=1 SV=1	P02647	lHELQEk	0.51	iTRAQ8plex (+304), iTRAQ8plex (+304)	10.23	32.4105	5.17	0.004517	0.07231	0.3788	0.06408	-0.2879	-0.3487	-0.8719	-0.9375	-0.9733	-0.995	-1.201	-1.027	-1.195	-1.33	-0.9497	-1.486	-1.362	-1.576	-1.202	-1.438	-1.059	-1.061	-1.332	-1.356
Apolipoprotein A-I OS=Homo sapiens GN=APOA1 PE=1 SV=1	P02647	lLDNWDSVTSTFSk	1	iTRAQ8plex (+304), iTRAQ8plex (+304)	38.15	30.086	38.15	-0.08652	-0.07652	-0.04649	-0.5964	-0.8342	-0.9261	-0.7359	-0.4681	-0.6655	-0.2271	-0.7016	-0.3808	-1.446	-1.971	-1.522	-1.18	-1.894	-1.174	-1.169	-1.175	-1.016	-1.383	-1.619	-1.469
Apolipoprotein A-I OS=Homo sapiens GN=APOA1 PE=1 SV=1	P02647	lSPLGEEMR	1	iTRAQ8plex (+304)	27.69	34.833	27.69	0.04265	0.01634	0.3492	-0.2936	-0.5916	-0.1715	-0.7866	-0.569	-0.419	-0.3447	-0.9845	-0.7301	-0.6713	-0.646	-0.8459	-2.728	-3.169	-2.365	-0.11	0.2368	-0.3697	-2.375	-2.071	-1.823
Apolipoprotein A-I OS=Homo sapiens GN=APOA1 PE=1 SV=1	P02647	qGLLPVLESFk	0.96	iTRAQ8plex (+304), iTRAQ8plex (+304)	19.56	31.7551	15.95			-6.644	-0.4619					-6.644			-1.128			-0.4304			-6.644			-6.644			-1.228
Apolipoprotein A-I OS=Homo sapiens GN=APOA1 PE=1 SV=1	P02647	qkVEPLR	0.12	iTRAQ8plex (+304), iTRAQ8plex (+304)	4.61	33.3905	4.61	0.08873	0.1587	0.1763	-0.07889	-0.4993	-0.4617	-0.7083	-0.9551	-0.9788	-1.229	-0.7669	-0.9345	-1.018	-1.379	-0.9034	-1.953	-1.847	-1.526	-0.7673	-0.8066	-0.7418	-1.095	-1.686	-1.494
Apolipoprotein A-I OS=Homo sapiens GN=APOA1 PE=1 SV=1	P02647	qLNLk	0.1	iTRAQ8plex (+304), iTRAQ8plex (+304)	12.43	35.1534	0	0.4219	-0.1145	0.4332	-0.1231	-0.3103	0.1145	-1.033	-0.8462	-0.7845	-1.12	-1.182	-0.936	-2.151	-1.446	-1.923	-0.5274	-1.315	-0.7954	-1.274	-1.463	-1.328	-1.575	-1.101	-1.04
Apolipoprotein A-I OS=Homo sapiens GN=APOA1 PE=1 SV=1	P02647	tHLAPYSDELR	1	iTRAQ8plex (+304)	37.77	31.0003	37.77	-0.7463	-0.7018	-0.3618	-0.4633	-0.6672	-0.09395	-1.133	-1.203	-1.181	-0.9701	-0.6108	-0.07444	-0.8146	-0.5795	-1.51	-0.722	-1.551	-0.9259	-1.931	-1.8	-1.292	-0.733	-0.6646	-0.6884
Apolipoprotein A-I OS=Homo sapiens GN=APOA1 PE=1 SV=1	P02647	tHLAPySDELR	0.65	iTRAQ8plex (+304), iTRAQ8plex (+304)	12.75	36.0552	12.75			-0.421	-0.2379					-0.7801			-0.7292			-0.8643			-1.59			-0.946			-0.9287
Apolipoprotein A-I OS=Homo sapiens GN=APOA1 PE=1 SV=1	P02647	vEPLR	0.1	iTRAQ8plex (+304)	13.91	33.4203	10.61	0.4483	0.1806	0.4432	-0.02351	-0.06102	0.149	-1.377	-1.457	-1.337	-0.7866	-0.9929	-0.6462	-0.9086	-1.139	-1.081	-1.513	-1.586	-1.678	-1.4	-1.18	-0.8581	-1.736	-1.702	-1.348
Apolipoprotein A-I OS=Homo sapiens GN=APOA1 PE=1 SV=1	P02647	vQPYLDDFQkk	0.43	iTRAQ8plex (+304), iTRAQ8plex (+304), iTRAQ8plex (+304)	6.93	31.126	6.93	-0.434	-0.3051	0.09906	-1.218	-0.835	-0.572	0.7396	0.3852	0.6934	-1.452	-2.187	-1.158	-1.5	-1.51	-1.634	-1.432	-1.291	-1.243	-0.7767	-1.134	-0.5626	-1.717	-0.9006	-1.474
Apolipoprotein A-I OS=Homo sapiens GN=APOA1 PE=1 SV=1	P02647	wQEEMELYR	0.95	iTRAQ8plex (+304)	15.03	25	15.03	0.4146	-0.0489	-0.05937	-0.2676	-0.6954	-0.5117	0.02948	-0.6268	-1.316	-0.8223	-1.145	-0.576	-1.921	-1.369	-1.486	-1.752	-2.454	-1.408	0.2787	0.2146	-0.3716	-2.86	-2.143	-1.012
Apolipoprotein A-II OS=Homo sapiens GN=APOA2 PE=1 SV=1	P02652	eQLTPLIk	0.08	iTRAQ8plex (+304), iTRAQ8plex (+304)	1.36	31.2123	1.36	0.2198	0.1146	-0.5168	0.6248	0.4579	0.3014	-1.024	-1.123	-0.2372	-1.066	-0.5943	-1.175	-0.7886	-0.6675	-0.4877	0.1827	0.09949	0.2264	-1.164	-0.769	-0.7356	-0.3668	-0.0108	0.9994
Apolipoprotein A-II OS=Homo sapiens GN=APOA2 PE=1 SV=1	P02652	skEQLTPLIk	0.51	iTRAQ8plex (+304), iTRAQ8plex (+304), iTRAQ8plex (+304)	5.44	27.9934	5.44	0.01705	0.1656	0.2758	0.6675	0.5882	0.2185	-0.002291	0.07144	0.06127	-1.161	-0.5556	-0.6476	-0.5599	-0.975	-0.3999	-0.4565	-0.5138	-0.231	-1.011	-0.9498	-0.7694	-0.7507	-0.3686	-0.2278
Apolipoprotein A-II OS=Homo sapiens GN=APOA2 PE=1 SV=1	P02652	vkSPELQAEAk	0.28	iTRAQ8plex (+304), iTRAQ8plex (+304), iTRAQ8plex (+304)	3.12	30.4727	3.12	-0.1728	-0.2514			0.04342	0.1753	0.1635	0.2042		-0.9207	-0.4123		-0.4719	-0.4319		-0.6458	-0.1607		-0.9643	-0.9262		-0.8682	-0.6027
Apolipoprotein A-IV OS=Homo sapiens GN=APOA4 PE=1 SV=3	P06727	aLVQQMEQLR	0.98	iTRAQ8plex (+304)	18.21	31.8977	18.21	0.0224	-0.03918	-0.3944	-1.522	-1.821	-1.814	-0.8852	-1.319	-0.8559	-1.473	-1.842	-1.765	-1.268	-1.236	-1.712	-2.424	-1.871	-2.534	-0.9447	-1.034	-0.9955	-2.343	-2.141	-2.12
Apolipoprotein A-IV OS=Homo sapiens GN=APOA4 PE=1 SV=3	P06727	dkVNSFFSTFk	0.29	iTRAQ8plex (+304), iTRAQ8plex (+304), iTRAQ8plex (+304)	8.3	31.1494	6.15	0.3527	0.1905			-1.55	-1.287	-0.4531	-0.05143		-2.724	-2.775		-1.58	-1.913		-2.208	-1.993		-1.236	-1.044		-2.038	-1.933
Apolipoprotein A-IV OS=Homo sapiens GN=APOA4 PE=1 SV=3	P06727	eAVEHLQk	0.99	iTRAQ8plex (+304), iTRAQ8plex (+304)	21.46	32.4993	20.6	0.4117	-0.1492	-0.4871	-0.9994	-0.8508	-0.7826	-1.128	-1.205	-1.212	-1.753	-1.671	-1.86	-2.282	-2.077	-2.147	-1.925	-1.562	-1.738	-1.737	-1.592	-1.608	-1.977	-1.949	-1.845
Apolipoprotein A-IV OS=Homo sapiens GN=APOA4 PE=1 SV=3	P06727	eLEELR	0.25	iTRAQ8plex (+304)	11.3	34.5301	0	-0.02793	-0.05648	0.004914	-1.729	-1.495	-1.747	-1.602	-2.173	-1.983	-0.7834	-0.8024	-0.9909	-1.73	-1.527	-1.86	-2.119	-2.058	-1.717	-1.699	-1.352	-2.026	-1.465	-1.606	-1.701
Apolipoprotein A-IV OS=Homo sapiens GN=APOA4 PE=1 SV=3	P06727	eNADSLQASLRPHADELk	1	iTRAQ8plex (+304), iTRAQ8plex (+304)	26.39	30.2202	26.39	0.02076	0.1515	0.2723	-1.698	-1.192	-1.693	-0.2195	-0.573	-0.5299	-1.008	-1.484	-1.537	-2.659	-2.332	-2.793	-2.249	-2.642	-2.522	-1.273	-1.258	-1.377	-2.092	-1.739	-1.696
Apolipoprotein A-IV OS=Homo sapiens GN=APOA4 PE=1 SV=3	P06727	gNTEGLQk	0.99	iTRAQ8plex (+304), iTRAQ8plex (+304)	36.52	32.4625	31.42	0.312	0.1624	0.2835	-2.149	-1.657	-1.559	-0.8757	-0.9369	-0.8107	-1.668	-1.746	-1.55	-2.312	-1.953	-2.492	-2.111	-2.096	-2.125	-1.377	-1.537	-1.187	-1.63	-1.305	-1.853
Apolipoprotein A-IV OS=Homo sapiens GN=APOA4 PE=1 SV=3	P06727	iDQNVEELk	1	iTRAQ8plex (+304), iTRAQ8plex (+304)	37.05	32.5816	32.22	-0.01715	0.5419	0.6203	-1.488	-1.342	-1.087	-1.61	-1.027	-1.223	-1.8	-1.46	-1.552	-1.93	-1.669	-2.696	-1.956	-2.788	-2.362	-1.478	-1.417	-1.403	-1.277	-1.913	-1.749
Apolipoprotein A-IV OS=Homo sapiens GN=APOA4 PE=1 SV=3	P06727	iDQNVEELkGR	1	iTRAQ8plex (+304), iTRAQ8plex (+304)	28.93	31.7926	21.18	-0.05994	-0.3115	-0.0215	-1.89	-2.135	-1.83	-0.09378	-0.07757	-0.1773	-2.153	-1.568	-1.94	-1.696	-2.291	-1.924	-2.332	-2.314	-2.768	-1.056	-1.189	-0.9929	-1.953	-1.184	-2.168
Apolipoprotein A-IV OS=Homo sapiens GN=APOA4 PE=1 SV=3	P06727	iDQTVEELR	1	iTRAQ8plex (+304)	29.11	31.3513	19.25	-0.2307		-0.3418	-1.687		-1.418	-1.734		-1.817	-1.319		-1.379	-1.61		-2.056	-2.07		-1.49	-1.273		-1.235	-1.518		-1.874
Apolipoprotein A-IV OS=Homo sapiens GN=APOA4 PE=1 SV=3	P06727	iDQTVEELRR	0.09	iTRAQ8plex (+304)	0.08	32.1005	0.08		-1.019			-1.668			-1.338			-1.511			-1.382			-6.644			No Values			-6.644
Apolipoprotein A-IV OS=Homo sapiens GN=APOA4 PE=1 SV=3	P06727	iGDNLR	0.5	iTRAQ8plex (+304)	26.91	33.1408	21.79	-0.08388	-0.3273	0.1377	-1.138	-1.458	-1.694	-0.7747	-1.268	-0.8087	-1.452	-1.361	-1.46	-1.646	-1.952	-1.896	-2.91	-3.188	-3.487	-1.453	-1.34	-1.245	-2.409	-1.824	-1.983
Apolipoprotein A-IV OS=Homo sapiens GN=APOA4 PE=1 SV=3	P06727	iSASAEELR	1	iTRAQ8plex (+304)	42.49	31.7667	37.51	0.002652	-0.6342	-0.28	-1.708	-1.492	-1.438	-1.049	-0.9777	-1.079	-1.183	-1.233	-1.348	-1.664	-1.544	-1.995	-2.27	-2.354	-2.23	-1.474	-1.26	-1.539	-2.061	-1.53	-1.738
Apolipoprotein A-IV OS=Homo sapiens GN=APOA4 PE=1 SV=3	P06727	lAPLAEDVR	0.98	iTRAQ8plex (+304)	23.76	32.6834	12.06	-0.07993	0.04328	0.1321	-1.935	-1.762	-1.943	-0.9668	-0.8512	-1.029	-1.482	-1.805	-1.785	-1.52	-0.6767	-1.329	-2.363	-2.874	-2.644	-1.19	-1.15	-1.232	-1.809	-1.903	-2.074
Apolipoprotein A-IV OS=Homo sapiens GN=APOA4 PE=1 SV=3	P06727	lEPYADQLR	0.56	iTRAQ8plex (+304)	8.25	30.6819	8.25	-0.02099					-1.451	-0.8118			-1.945			-1.427			-1.713			-1.884			-1.921
Apolipoprotein A-IV OS=Homo sapiens GN=APOA4 PE=1 SV=3	P06727	lGEVNTYAGDLQk	0.24	iTRAQ8plex (+304), iTRAQ8plex (+304)	3.18	30.976	3.18	-1.202					-1.112	-1.342			-1.199			-1.236			-1.175			-2.214			-1.693
Apolipoprotein A-IV OS=Homo sapiens GN=APOA4 PE=1 SV=3	P06727	lGEVNTyAGDLQk	0.31	iTRAQ8plex (+304), iTRAQ8plex (+304), iTRAQ8plex (+304)	3.76	31.3162	3.76	-0.1428	0.05771	-0.2942	-1.192	-1.342	-1.476	-0.8314	-0.759	-1.526	-1.561	-1.838	-2.252	-2.013	-2.383	-1.721	-1.721	-1.884	-1.598	-1.682	-1.454	-1.446	-1.793	-1.431	-1.851
Apolipoprotein A-IV OS=Homo sapiens GN=APOA4 PE=1 SV=3	P06727	lGPHAGDVEGHLSFLEk	0.26	iTRAQ8plex (+304), iTRAQ8plex (+304)	6.03	30.9691	6.03		-1.459	-1.017	-2.107	-1.338			-1.452	-0.6364		-2.07	-2.351		-1.719	-1.091		-0.975	-1.663		-0.6333	-1.529		-1.424	No Values
Apolipoprotein A-IV OS=Homo sapiens GN=APOA4 PE=1 SV=3	P06727	lkEEIGk	0.28	iTRAQ8plex (+304), iTRAQ8plex (+304), iTRAQ8plex (+304)	1.36	30.3342	0	0.09908					-1.056	-1.191			-2.354			-2.001			-1.705			-1.256			-1.709
Apolipoprotein A-IV OS=Homo sapiens GN=APOA4 PE=1 SV=3	P06727	lkEEIGkELEELR	0.46	iTRAQ8plex (+304), iTRAQ8plex (+304), iTRAQ8plex (+304)	4.96	29.7543	4.96	0.1782	0.3145	0.3214	-2.069	-1.637	-1.759	-0.1284	-0.1356	-0.236	-1.941	-2.047	-2.193	-2.227	-2.128	-2.002	-2.235	-2.482	-2.498	-1.065	-0.9921	-0.8336	-2.001	-2.008	-2.372
Apolipoprotein A-IV OS=Homo sapiens GN=APOA4 PE=1 SV=3	P06727	lLPHANEVSQk	1	iTRAQ8plex (+304), iTRAQ8plex (+304)	22.01	31.8865	20.31	0.1955	0.001279	-0.167	-1.721	-1.481	-1.543	-0.7559	-0.8799	-0.9922	-1.512	-1.585	-1.416	-2.244	-1.927	-2.129	-2.038	-2.05	-1.994	-1.558	-1.398	-1.553	-1.674	-1.829	-1.853
Apolipoprotein A-IV OS=Homo sapiens GN=APOA4 PE=1 SV=3	P06727	lNHQLEGLTFQMk	1	iTRAQ8plex (+304), iTRAQ8plex (+304)	44.15	31.486	43.21	-0.1654	0.1652	0.4244	-1.32	-1.565	-2.321	-0.5098	-0.4748	-0.6671	-1.742	-1.73	-1.84	-1.793	-2.465	-2.8	-2.09	-2.67	-3.041	0.08752	-0.08311	-0.3856	-2.639	-2.858	-2.99
Apolipoprotein A-IV OS=Homo sapiens GN=APOA4 PE=1 SV=3	P06727	lTPYADEFk	1	iTRAQ8plex (+304), iTRAQ8plex (+304)	39.07	31.8639	39.07	0.6086	0.4025	0.5172	-1.555	-1.859	-1.868	-0.6916	-0.6577	-0.6827	-1.707	-1.81	-1.781	-2.167	-1.91	-2.707	-2.441	-2.55	-2.769	-1.005	-0.9693	-1.196	-1.902	-1.724	-1.706
Apolipoprotein A-IV OS=Homo sapiens GN=APOA4 PE=1 SV=3	P06727	lVPFATELHER	1	iTRAQ8plex (+304)	28.07	31.9562	28.07	-0.2453	-0.01644	-0.1949	-1.729	-1.523	-1.93	-0.8842	-0.9119	-1.075	-1.359	-1.603	-1.844	-1.508	-1.587	-1.273	-2.242	-2.136	-2.445	-1.382	-1.47	-1.466	-1.648	-1.899	-1.884
Apolipoprotein A-IV OS=Homo sapiens GN=APOA4 PE=1 SV=3	P06727	nAEELk	0.5	iTRAQ8plex (+304), iTRAQ8plex (+304)	10.67	31.9893	10.67	-0.04376					-2.115	-1.606			-0.8169			-2.453			-1.076			-1.453			-1.609
Apolipoprotein A-IV OS=Homo sapiens GN=APOA4 PE=1 SV=3	P06727	qLTPYAQR	0.83	iTRAQ8plex (+304)	15.53	31.8498	6.29	0.0578	-0.121	0.0451	-1.958	-1.476	-1.562	-0.6768	-0.7721	-0.8244	-1.123	-2.194	-1.338	-1.311	-1.405	-1.678	-2.821	-1.94	-2.905	-1.455	-1.542	-1.077	-2.282	-1.574	-2.145
Apolipoprotein A-IV OS=Homo sapiens GN=APOA4 PE=1 SV=3	P06727	rVEPYGENFNk	0.92	iTRAQ8plex (+304), iTRAQ8plex (+304)	13	30.4844	13	-0.2546	-0.4551	-0.8171	-1.108	-1.732	-1.495	-1.303	-1.129	-1.339	-1.526	-1.197	-1.14	-1.587	-1.805	-2	-1.585	-1.796	-1.704	-1.629	-1.437	-1.955	-1.81	-1.55	-1.817
Apolipoprotein A-IV OS=Homo sapiens GN=APOA4 PE=1 SV=3	P06727	sELTQQLNALFQDk	1	iTRAQ8plex (+304), iTRAQ8plex (+304)	74.73	31.1361	74.73	0.3152	0.2411	0.7038	-1.918	-1.788	-1.644	-0.9708	-0.8163	-0.7675	-1.566	-1.64	-1.695	-2.318	-2.293	-2.754	-2.067	-2.081	-2.932	-1.19	-1.234	-1.2	-1.915	-1.463	-1.833
Apolipoprotein A-IV OS=Homo sapiens GN=APOA4 PE=1 SV=3	P06727	sLAELGGHLDQQVEEFRR	1	iTRAQ8plex (+304)	27.93	29.3651	27.93	-0.7318	-0.5081			-1.759	-2.755	-1.468	-0.963		-1.449	-1.715		-0.0743	-0.5441		-2.486	-2.583		-0.7111	-0.7753		-1.498	-2.221
Apolipoprotein A-IV OS=Homo sapiens GN=APOA4 PE=1 SV=3	P06727	sLAPYAQDTQEk	1	iTRAQ8plex (+304), iTRAQ8plex (+304)	44.82	30.8314	44.67	0.3824	0.2161	-0.007319	-1.6	-1.588	-1.603	-0.4185	-0.6294	-0.9108	-1.716	-1.384	-1.642	-2.621	-2.33	-2.487	-2.518	-2.508	-2.113	-0.965	-1.458	-1.462	-1.749	-1.363	-1.645
Apolipoprotein A-IV OS=Homo sapiens GN=APOA4 PE=1 SV=3	P06727	tQVNTQAEQLR	1	iTRAQ8plex (+304)	51.62	31.1727	41.59	0.09271	0.7936	0.949	-1.658	-1.568	-1.419	-0.8469	-0.319	-0.6158	-1.734	-1.788	-1.614	-2.217	-2.877	-2.709	-1.759	-2.004	-2.155	-1.802	-2.328	-2.394	-1.476	-0.9795	-1.684
Apolipoprotein A-IV OS=Homo sapiens GN=APOA4 PE=1 SV=3	P06727	tQVNTQAEQLRR	1	iTRAQ8plex (+304)	25.42	31.5473	25.42	-0.493	-0.2558			-1.32	-1.786	-0.2921	-0.3487		-1.118	-0.7297		-1.802	-2.389		-2.384	-2.064		-1.585	-2.033		-1.713	-1.929
Apolipoprotein A-IV OS=Homo sapiens GN=APOA4 PE=1 SV=3	P06727	vEPYGENFNk	1	iTRAQ8plex (+304), iTRAQ8plex (+304)	37.17	29.4596	37.17	0.2249	-0.04067			-2.241	-1.687	-0.8799	-0.9345		-1.243	-1.391		-2.753	-1.639		-1.784	-1.842		-1.594	-1.542		-1.458	-1.438
Apolipoprotein A-IV OS=Homo sapiens GN=APOA4 PE=1 SV=3	P06727	vNSFFSTFk	0.15	iTRAQ8plex (+304), iTRAQ8plex (+304)	8.33	36.4846	8.33	-0.6996	-1.358	-3.232	-2.002	-2.215	-1.451	-1.18	-0.2538	-1.35	-2.412	-1.827	-2.161	-0.3957	-0.6497	-0.9795	-2.744	-2.999	No Values	-0.6208	-0.1558	-0.1636	-1.67	-1.611	-2.384
Apolipoprotein C-I OS=Homo sapiens GN=APOC1 PE=1 SV=1	P02654	eFGNTLEDk	0.48	iTRAQ8plex (+304), iTRAQ8plex (+304)	7.42	30.2243	7.42	0.1371		-0.3288	-0.09848		-1.625	-1.246		-1.634	-1.047		-0.3042	-1.329		-0.5584	-0.8444		-0.6274	-1.107		-1.851	-1.606		-0.8653
Apolipoprotein C-I OS=Homo sapiens GN=APOC1 PE=1 SV=1	P02654	eWFSETFQk	0.99	iTRAQ8plex (+304), iTRAQ8plex (+304)	18.73	29.5809	18.73	-0.13		0.1845	-1.294		-0.5418	-0.8975		-0.5944	-1.216		-1.373	-1.061		-0.2334	-1.425		-1.052	-1.57		-0.6123	-1.825		-1.26
Apolipoprotein C-III OS=Homo sapiens GN=APOC3 PE=1 SV=1	P02656	dYWSTVk	0.24	iTRAQ8plex (+304), iTRAQ8plex (+304)	0.76	31.3799	0.76	0.0643	-0.3723	-0.2004	-1.528	-1.227	-1.413	-1.169	-0.9421	-1.072	-1.029	-1.135	-1.231	-1.56	-1.089	-1.943	-0.9972	-1.405	-1.16	-1.28	-1.574	-1.286	-1.925	-1.142	-1.548
Apolipoprotein C-III OS=Homo sapiens GN=APOC3 PE=1 SV=1	P02656	gWVTDGFSSLk	0.09	iTRAQ8plex (+304), iTRAQ8plex (+304)	6.56	35.1799	6.56	4.768e-07	0.2304	0.1335	-1.621	-1.213	-0.9992	-0.8462	-0.545	-0.8827	-1.457	-1.305	-1.495	-2.027	-1.603	-2.348	-1.705	-2.198	-1.629	-1.013	-0.8006	-0.808	-1.267	-1.457	-1.595
Apolipoprotein D OS=Homo sapiens GN=APOD PE=1 SV=1	P05090	cPNPPVQENFDVNk	1	Carbamidomethyl (+57), iTRAQ8plex (+304), iTRAQ8plex (+304)	25.88	32.8262	25.88	-0.11	-0.08221	-0.1296	-0.7681	-0.7319	-0.7859	-0.9929	-0.6093	-0.8326	-0.6312	-0.7471	-0.684	-0.6599	-0.517	-0.5138	-0.1858	-0.3304	-0.3522	-0.8622	-0.8109	-0.8231	-0.4949	-0.5095	-0.5446
Apolipoprotein D OS=Homo sapiens GN=APOD PE=1 SV=1	P05090	iPTTFENGR	0.91	iTRAQ8plex (+304)	15.2	29.8137	15.2	-0.1681	-0.2261	-0.1935	-0.9255	-0.7373	-0.6818	-0.9747	-0.8349	-1.051	-0.6999	-0.4704	-0.4962	-0.3505	-0.376	-0.3986	-0.00876	0.07812	0.08059	-1.014	-0.9938	-0.7587	-0.8456	-0.8955	-1.036
Apolipoprotein D OS=Homo sapiens GN=APOD PE=1 SV=1	P05090	kMTVTDQVNcPk	1	iTRAQ8plex (+304), iTRAQ8plex (+304), Carbamidomethyl (+57), iTRAQ8plex (+304)	33	30.892	33	0.2192	0.1618	0.2924	0.03612	-0.195	-0.1017	-0.3493	-0.4831	-0.1424	-0.5949	-0.399	-0.8282	-0.8668	-0.6199	-0.8209	-2.337	-2.071	-2.333	0.1118	0.1348	0.3026	-0.9902	-0.8399	-0.9671
Apolipoprotein D OS=Homo sapiens GN=APOD PE=1 SV=1	P05090	mTVTDQVNcPk	1	iTRAQ8plex (+304), Carbamidomethyl (+57), iTRAQ8plex (+304)	49.59	33.1281	48.13	0.6985	0.1389	0.2226	0.02689	-0.7035	-0.3496	-0.597	-0.3229	0.1157	-0.5254	-0.8287	-0.1048	-1.078	-0.5365	-0.5729	-2.428	No Values	-3.119	0.4275	0.03005	0.05622	-0.7576	-1.473	-1.047
Apolipoprotein D OS=Homo sapiens GN=APOD PE=1 SV=1	P05090	nILTSNNIDVk	1	iTRAQ8plex (+304), iTRAQ8plex (+304)	34.98	37.0655	34.2	-0.08518	-0.2185	-0.2074	-0.616	-0.838	-0.7004	-0.706	-0.7096	-0.8272	-0.7118	-0.5243	-0.5725	-0.5551	-0.4894	-0.5231	-0.2787	-0.1058	-0.1991	-0.8401	-0.8278	-0.8797	-0.6806	-0.7017	-0.6383
Apolipoprotein D OS=Homo sapiens GN=APOD PE=1 SV=1	P05090	nPNLPPETVDSLk	0.14	iTRAQ8plex (+304), iTRAQ8plex (+304)	3.47	35.8297	3.47	-0.06906	0.008808	-0.02495	-0.7527	-0.6996	-0.6378	-0.7407	-0.7381	-0.7411	-0.7776	-0.4991	-0.7142	-0.7262	-0.7185	-0.6917	-0.268	-0.07816	-0.1353	-0.9026	-0.935	-0.8962	-0.6453	-0.5023	-0.5727
Apolipoprotein D OS=Homo sapiens GN=APOD PE=1 SV=1	P05090	vLNQELR	0.17	iTRAQ8plex (+304)	9.08	33.0728	6.78	-0.2619	-0.11	-0.1565	-0.8273	-0.7176	-0.7096	-0.9223	-0.86	-0.8349	-0.5306	-0.5606	-0.614	-0.2619	-0.1305	-0.1149	-0.3881	-0.3398	-0.282	-0.7673	-0.8313	-0.7685	-0.8492	-0.7278	-0.8081
Apolipoprotein D OS=Homo sapiens GN=APOD PE=1 SV=1	P05090	wYEIEk	0.08	iTRAQ8plex (+304), iTRAQ8plex (+304)	6.52	31.2385	3.06	-0.1389	-0.06914	-0.03969	-0.9457	-0.9473	-0.9883	-0.8624	-0.8433	-0.8056	-0.7088	-0.6584	-0.6791	-0.67	-0.8296	-0.6034	-0.3851	-0.1928	-0.3641	-0.5501	-0.5956	-0.6591	-0.4117	-0.3005	-0.4346
Apolipoprotein D OS=Homo sapiens GN=APOD PE=1 SV=1	P05090	wyEIEk	0.23	iTRAQ8plex (+304), iTRAQ8plex (+304), iTRAQ8plex (+304)	8.3	31.7522	5.72		-0.09011	-0.2313	-0.5382	-0.7565			-0.6452	-1.075		-0.8441	-0.3977		-0.5205	-0.4769		0.01289	-0.655		-1.14	-0.6462		-0.2396	-0.4015
Apolipoprotein D OS=Homo sapiens GN=APOD PE=1 SV=1	P05090	wYEIEkIPTTFENGR	0.26	iTRAQ8plex (+304), iTRAQ8plex (+304)	2.19	29.6708	2.19	-0.6182		-6.644	-0.3628		No Values	0.6942		-0.4859	-0.2302		-0.7169	-1.318		-0.007298	No Values		-6.644	-1.408		-6.644	No Values		-1.191
Apolipoprotein E OS=Homo sapiens GN=APOE PE=1 SV=1	P02649	akLEEQAQQIR	0.19	iTRAQ8plex (+304), iTRAQ8plex (+304)	3.06	31.6673	3.06	-0.1423	-0.04708	-0.2852	-0.5558	-0.3451	-0.2475	-0.4355	-0.525	-0.3119	-0.7349	-0.4333	-0.4628	-0.2631	-0.4745	-0.3215	-0.3509	0.1537	-0.2489	-0.7976	-0.7997	-0.7233	-0.5906	-0.5464	-0.4386
Apolipoprotein E OS=Homo sapiens GN=APOE PE=1 SV=1	P02649	aYkSELEEQLTPVAEETR	0.67	iTRAQ8plex (+304), iTRAQ8plex (+304)	13.08	35.5895	13.08	-0.904					-0.4193	0.3192			-0.4919			-0.2141			-0.853			-0.6497			-0.3523
Apolipoprotein E OS=Homo sapiens GN=APOE PE=1 SV=1	P02649	dRLDEVkEQVAEVR	0.98	iTRAQ8plex (+304), iTRAQ8plex (+304)	16.39	31.3386	16.39		-0.0003414	-0.3572	-0.1723	-0.54			0.6594	0.237		-0.5985	-0.6423		-0.8206	-0.6868		-0.2977	-0.4151		-0.9722	-0.9451		-0.4503	-0.3663
Apolipoprotein E OS=Homo sapiens GN=APOE PE=1 SV=1	P02649	eLQAAQAR	0.3	iTRAQ8plex (+304)	3.3	32.1192	2.97	-0.02818	0.1089	-0.2005	-0.3875	-0.6309	-0.4054	-0.4691	-0.01365	-0.3991	-0.6336	-0.3961	-0.3972	-0.7115	-0.414	-0.446	-0.1044	-0.4146	-0.02388	-0.7525	-0.7966	-0.8653	-0.4946	-0.4565	-0.6573
Apolipoprotein E OS=Homo sapiens GN=APOE PE=1 SV=1	P02649	fWDYLR	0.45	iTRAQ8plex (+304)	7.41	28.2151	0.54	0	0.179	0.2375	-0.7799	-0.8157	-1.186	-0.1855	0.2598	0.3295	-1.207	-0.7529	-1.094	-0.6316	-1.027	-0.295	-1.013	-0.2287	-0.4887	-0.2823	-0.641	-0.6314	-1.091	0.006714	-0.6267
Apolipoprotein E OS=Homo sapiens GN=APOE PE=1 SV=1	P02649	gEVQAMLGQSTEELR	1	iTRAQ8plex (+304)	74.68	31.3194	74.68	0.1058	-0.4833	-0.009629	-0.7339	-0.8118	-0.1554	-0.1619	-0.036	-0.1833	-0.618	-0.357	-0.1386	-0.583	0.4614	0.3988	-2.133	-1.181	-1.897	0.5151	0.1134	0.04139	-0.5351	-0.6959	-0.8238
Apolipoprotein E OS=Homo sapiens GN=APOE PE=1 SV=1	P02649	gLSAIR	0.5	iTRAQ8plex (+304)	18.63	36.0336	8.57	-0.1778	-0.09618	-0.1056	-0.3463	-0.1072	-0.5105	-0.5945	-0.2365	-0.7206	-0.2797	-0.2976	-0.1211	-0.2195	0.06084	-0.2094	-0.5494	-0.7383	-0.4215	-0.7042	-0.5866	-0.8992	-0.4979	-0.9576	-0.4486
Apolipoprotein E OS=Homo sapiens GN=APOE PE=1 SV=1	P02649	lAVYQAGAR	0.07	iTRAQ8plex (+304)	6.01	37.7685	6.01	0.1055	0.1036	-0.2102	-0.1505	-0.3077	-0.3495	-0.5301	-0.1233	-0.6169	-0.7873	0.001812	-0.6226	-0.3029	-1.098	-0.2817	-0.3286	-0.01812	-0.5224	-0.9638	-1.416	-0.5948	-0.5528	-0.1627	-0.3492
Apolipoprotein E OS=Homo sapiens GN=APOE PE=1 SV=1	P02649	lEEQAQQIR	0.2	iTRAQ8plex (+304)	4.1	30.983	0.03	-0.4871	-0.6291			-0.7076	-0.9092	-0.09519	-0.05709		-0.6891	-0.7744		-0.363	0.01977		-0.3374	-0.5833		0.05285	-0.2785		-0.7372	-0.009974
Apolipoprotein E OS=Homo sapiens GN=APOE PE=1 SV=1	P02649	lGADMEDVcGR	1	iTRAQ8plex (+304), Carbamidomethyl (+57)	20.43	25	20.43	0.165	-0.2205	-0.04701	-0.1274	0.06434	-0.7149	0.103	-0.4465	-0.2579	-0.5301	-0.719	-0.5977	-0.6573	-0.7285	-0.773	-1.071	-0.1634	-1.207	-0.3275	-0.3388	0.09766	-0.532	-0.4678	-0.436
Apolipoprotein E OS=Homo sapiens GN=APOE PE=1 SV=1	P02649	lGPLVEQGR	0.99	iTRAQ8plex (+304)	24.87	33.2035	18.46	0.143	0.05747	0.06311	-0.5894	-0.9185	-0.7119	-0.5484	-0.3834	-0.1834	-0.4572	-0.5724	-0.5484	-0.5012	-0.3686	-0.6729	-0.2085	-0.1478	-0.03275	-0.7925	-0.4741	-0.7561	-0.4984	-0.2028	-0.6283
Apolipoprotein E OS=Homo sapiens GN=APOE PE=1 SV=1	P02649	lQAEAFQAR	1	iTRAQ8plex (+304)	30.41	31.4333	26.32	-0.04584	0.2271	0.1091	-0.3408	-0.8496	-0.7448	-0.2742	-0.2553	-0.06218	-0.4035	-0.7894	-0.9112	-0.5011	-0.04799	-0.6119	-0.3535	-0.03461	-0.1097	-0.5128	-0.6509	-0.9221	-0.7294	-0.5638	-0.4837
Apolipoprotein E OS=Homo sapiens GN=APOE PE=1 SV=1	P02649	lVQYR	0.1	iTRAQ8plex (+304)	9.23	34.4545	5.21	-0.08083	0.09374	-0.1312	-0.6447	-0.5991	-0.5375	-0.3808	-0.2317	-0.3835	-0.8397	-0.7163	-1.03	-0.3108	-0.5171	-0.04604	-0.2676	-0.3166	-0.4285	-0.9626	-0.6436	-0.3629	-0.1852	-0.08951	-0.3216
Apolipoprotein E OS=Homo sapiens GN=APOE PE=1 SV=1	P02649	qWAGLVEk	0.99	iTRAQ8plex (+304), iTRAQ8plex (+304)	25.97	32.7207	21.34	0.3733	0.3732	0.2322	-0.4442	-0.3805	-0.636	-0.5921	-0.3384	-0.4346	-0.7986	-0.7156	-0.6388	-0.5616	-0.7521	-0.953	-0.2094	-0.02199	0.08425	-0.7696	-0.7173	-0.7556	-0.4037	-0.5488	-0.4385
Apolipoprotein E OS=Homo sapiens GN=APOE PE=1 SV=1	P02649	sELEEQLTPVAEETR	1	iTRAQ8plex (+304)	43.06	28.8081	40.85	-0.2436	-0.4659	-0.1348	-0.4982	-0.6471	-0.2731	0.2927	0.1531	-0.2786	-0.1574	-0.1051	-0.6466	-0.9863	0.2854	-0.1656	-0.8646	-0.6165	-0.7587	-0.5868	-0.8734	-0.7838	-0.7228	-0.782	-0.09261
Apolipoprotein E OS=Homo sapiens GN=APOE PE=1 SV=1	P02649	wELALGR	0.9	iTRAQ8plex (+304)	14.31	33.2035	14.31	0.2591	0.1611	0.3544	-0.7951	-0.809	-0.4125	-0.1595	-0.04423	-0.1595	-0.6799	-0.7484	-0.2093	-0.8325	-0.4331	-0.272	-0.3279	-0.1156	-0.3993	-0.6552	-0.6217	-1.15	-0.8208	-0.3058	-0.6773
Apolipoprotein(a) OS=Homo sapiens GN=LPA PE=1 SV=1	P08519	gTYSTTVTGR	1	iTRAQ8plex (+304)	53.46	29.7864	43.07	-0.2794	-0.0953	-0.6134	0.5072	0.5312	0.7163	1.073	0.8025	0.7822	-0.5052	-0.4057	-0.5054	0.449	0.226	0.4273	0.507	0.629	0.2984	0.8019	0.3635	0.7953	-0.3542	0.07212	-0.2922
Apolipoprotein(a) OS=Homo sapiens GN=LPA PE=1 SV=1	P08519	nPDAVAAPYcYTR	1	iTRAQ8plex (+304), Carbamidomethyl (+57)	45.76	29.9167	45.76	0.06522	0	0.3385	0.5785	0.2953	0.7869	0.8601	1.127	0.7156	-0.3929	-0.6441	-0.8864	0.4589	-0.2731	0.2373	-0.3323	0.3122	-0.2649	0.7084	0.9571	0.8069	0.12	0.3055	-0.1083
Apolipoprotein(a) OS=Homo sapiens GN=LPA PE=1 SV=1	P08519	nPDAVAAPYcyTR	0.4	iTRAQ8plex (+304), Carbamidomethyl (+57), iTRAQ8plex (+304)	0.16	28.704	0		-0.00878			-0.04015			0.1781			0.1163			0.862			0.5652			0.005435			0.4453
Argininosuccinate synthase OS=Homo sapiens GN=ASS1 PE=1 SV=2	P00966	eQGYDVIAYLANIGQk	1	iTRAQ8plex (+304), iTRAQ8plex (+304)	64.41	30.6446	64.41	0.3477		0.1493	0.1888		-0.4832	-0.5227		-0.174	-2.812		-0.7117	0.02857		-0.3321	-6.644		-0.245	0.0849		0.2993	-0.4222		0.224
Argininosuccinate synthase OS=Homo sapiens GN=ASS1 PE=1 SV=2	P00966	fELScYSLAPQIk	0.29	iTRAQ8plex (+304), Carbamidomethyl (+57), iTRAQ8plex (+304)	2.72	30.983	2.72	0.4189	-0.1539			-0.5794	-0.8552	0.5809	0.1266		-1.177	-0.6441		0.6166	0.4702		-0.1261	-1.099		-0.2521	0.5568		-0.6209	0.09113
Argininosuccinate synthase OS=Homo sapiens GN=ASS1 PE=1 SV=2	P00966	gVPVk	0.1	iTRAQ8plex (+304), iTRAQ8plex (+304)	7.18	27.8604	6.54	-0.0908	-0.03811	0.04753	-0.1768	-0.6273	-0.00561	0.04851	0.08345	0.2791	-0.1447	-0.1877	-0.2943	-0.5341	0.06358	-0.01493	-0.4326	0.08914	0.1871	-0.2561	-0.4515	-0.2056	0.0007515	-0.1254	-0.4255
Argininosuccinate synthase OS=Homo sapiens GN=ASS1 PE=1 SV=2	P00966	iDIVENR	0.9	iTRAQ8plex (+304)	25.7	32.6079	13.46	0.05056	0.4933	0.2549	-0.02394	0.4404	0.1183	-0.2072	-0.7372	-0.1616	-0.6662	-0.3903	-0.5695	-0.2613	0.01208	0.1351	0.03522	-0.1613	-0.4525	-0.2249	-0.399	-0.08445	-0.2591	-0.4532	0.2858
Argininosuccinate synthase OS=Homo sapiens GN=ASS1 PE=1 SV=2	P00966	kQVEIAQR	0.25	iTRAQ8plex (+304), iTRAQ8plex (+304)	2.17	32.0331	2.17	-0.3646	0.002222	-0.0841	-0.2722	-0.5803	0.2122	-0.2143	0.06174	0.3418	0.07373	0.1833	-0.4501	-0.1459	0.3261	0.07195	-0.3686	-0.2964	-0.2092	-0.3224	-0.7309	-0.1181	-0.285	-0.1607	0.08162
Argininosuccinate synthase OS=Homo sapiens GN=ASS1 PE=1 SV=2	P00966	kVFIEDVSR	0.82	iTRAQ8plex (+304), iTRAQ8plex (+304)	10.08	31.9921	10.08	-0.219					-0.09842	-0.1798			-0.1073			0.1949			-0.8137			-0.02665			-0.1646
Argininosuccinate synthase OS=Homo sapiens GN=ASS1 PE=1 SV=2	P00966	nQAPPGLYTk	1	iTRAQ8plex (+304), iTRAQ8plex (+304)	26.29	32.7898	26.29	-0.2273	0.1077	-0.02519	0.06604	-0.3263	0.1024	0.04504	-0.08642	0.04835	-0.3419	-0.1526	-0.1543	-0.3971	0.151	0.05699	-0.1375	-0.08013	0.07235	-0.5765	-0.7171	-0.5981	0.1182	-0.08581	-0.038
Argininosuccinate synthase OS=Homo sapiens GN=ASS1 PE=1 SV=2	P00966	qGLGLk	0.12	iTRAQ8plex (+304), iTRAQ8plex (+304)	1.45	35.1904	-2.96	0.3174					0.6454	-0.6006			-0.4134			-0.3152			-0.08222			-0.6978			-0.2682
Argininosuccinate synthase OS=Homo sapiens GN=ASS1 PE=1 SV=2	P00966	qHGIPIPVTPk	1	iTRAQ8plex (+304), iTRAQ8plex (+304)	34.61	31.4582	34.61	0.1944	0.2848			-0.9628	-0.247	-0.07188	0.2582		-0.8235	-0.04107		-0.5232	-0.6268		-0.02064	-0.3064		-0.1925	-0.2825		0.2305	0.4816
Argininosuccinate synthase OS=Homo sapiens GN=ASS1 PE=1 SV=2	P00966	qVEIAQR	0.23	iTRAQ8plex (+304)	8.73	36.9205	2.24	-0.1177	-0.1605			-0.7382	-0.3153	-0.1232	0.392		0.03409	-0.4179		-0.1101	-0.02719		-0.146	0.3198		-0.6114	-0.718		-0.02503	0.1549
Argininosuccinate synthase OS=Homo sapiens GN=ASS1 PE=1 SV=2	P00966	vQVSVLk	0.9	iTRAQ8plex (+304), iTRAQ8plex (+304)	19.97	33.0492	15.6	0.1162	-0.206	-0.1333	0.426	0.1966	0.4253	-0.2796	-0.01233	0.5086	-0.7878	-0.9669	-1.239	-0.2193	-0.208	-0.2859	-0.1065	-0.05085	0.08354	-0.7887	-0.2031	-0.4393	0.2258	0.2395	0.4628
Argininosuccinate synthase OS=Homo sapiens GN=ASS1 PE=1 SV=2	P00966	yVSHGATGk	0.11	iTRAQ8plex (+304), iTRAQ8plex (+304)	7.49	35.6785	7.49	-0.3647	0.1831			-0.3199	-0.8049	-0.2129	0.2977		-0.403	-0.6018		0.02255	-0.1898		0.05737	-0.4048		0.1229	-0.3534		0.1682	0.1938
Aromatic-L-amino-acid decarboxylase OS=Homo sapiens GN=DDC PE=1 SV=2	P20711	aGEGGGVIQGSASEATLVALLAAR	1	iTRAQ8plex (+304)	45.44	35.5328	45.44			-0.3936	-6.644					0.5379			-0.01501			-6.644			-6.644			0.7625			-6.644
Aromatic-L-amino-acid decarboxylase OS=Homo sapiens GN=DDC PE=1 SV=2	P20711	vNEALLQR	0.99	iTRAQ8plex (+304)	22.54	32.7967	17.89	0	0	0.1199	0.3083	-0.7813	-0.4829	-1.562	-0.8651	0.05272	-0.7342	-0.406	-0.03784	-1.265	-0.0497	-0.3416	-0.9514	-0.1255	0.7417	-0.8775	-0.1423	0.2703	-0.2857	-0.221	0.6701
Arylsulfatase A OS=Homo sapiens GN=ARSA PE=1 SV=3	P15289	aQLDAAVTFGPSQVAR	0.81	iTRAQ8plex (+304)	14.34	30.4805	14.34		-0.2522			0.1428			0.8859			0.446			0.7657			0.4528			0.003944			1.219
Arylsulfatase A OS=Homo sapiens GN=ARSA PE=1 SV=3	P15289	dPGENyNLLGGVAGATPEVLQALk	0.34	iTRAQ8plex (+304), iTRAQ8plex (+304), iTRAQ8plex (+304)	0.43	29.2117	0.43			0.3115	-0.5088					-0.02013			0.4584			0.1951			0.3315			-0.5514			0.5862
Arylsulfatase A OS=Homo sapiens GN=ARSA PE=1 SV=3	P15289	gGcSGLLR	0.79	iTRAQ8plex (+304), Carbamidomethyl (+57)	9.37	31.245	9.37	0.4662	0.3416	-0.09633	1.73	2.675	1.6	0.5276	1.01	0.3336	-0.8797	-0.3771	-0.3428	0.7515	0.4583	0.159	0.1437	0.1437	0.287	-1.026	-0.4572	-0.6857	-0.6363	-0.1302	-0.5601
Arylsulfatase A OS=Homo sapiens GN=ARSA PE=1 SV=3	P15289	gTTYEGGVR	0.61	iTRAQ8plex (+304)	12.46	30.7737	11.19	0.0892	0.609	0.1772	0.2761	0.4963	0.3986	-0.1972	0.8224	0.3909	0.08386	0.004349	-0.01672	0.4854	0.8769	0.3753	0.1609	0.4386	-0.1285	-0.3087	-0.04663	-0.3868	0.2344	0.4627	0.1151
Arylsulfatase A OS=Homo sapiens GN=ARSA PE=1 SV=3	P15289	gVFAVR	0.33	iTRAQ8plex (+304)	8.16	31.5473	7.76	0.3191	0.2856	0.03903	-0.6228	-0.1649	-0.07168	0.1304	1.435	0.2122	-0.1863	-0.05312	0.2636	0.9219	1.466	1.085	-0.09277	0.4901	0.09526	-0.1121	-0.5454	0.06974	0.01215	0.7497	-0.4133
Arylsulfatase A OS=Homo sapiens GN=ARSA PE=1 SV=3	P15289	gYLTGMAGk	0.93	iTRAQ8plex (+304), iTRAQ8plex (+304)	15.6	32.1748	10.21	0.3605	0.2045			0.9662	1.508	0.4353	0.6605		-1.031	0.02223		-0.08143	0.99		-0.4363	-0.6128		0.3584	1.27		-0.1675	0.1625
Arylsulfatase A OS=Homo sapiens GN=ARSA PE=1 SV=3	P15289	qSLFFYPSYPDEVR	1	iTRAQ8plex (+304)	25.19	28.6688	25.19	-1.083	0.05626	-0.1623	-0.2763	-0.1679	-1.683	0.2915	0.392	-0.06231	-0.1982	0.4437	-0.7388	0.6113	1.395	0.4644	0.08463	-1.033	-0.1486	0.07812	-0.3111	0.08236	-0.03254	-0.392	0.2264
Arylsulfatase A OS=Homo sapiens GN=ARSA PE=1 SV=3	P15289	yMAFAHDLMADAQR	1	iTRAQ8plex (+304)	31.43	25	31.43		-6.03	0.0119	0.7684	-6.03			0.02199	0.6823		-6.03	No Values		0.3753	-0.6319		-6.03	No Values		0.9766	-0.3291		-6.03	No Values
Aspartate aminotransferase, cytoplasmic OS=Homo sapiens GN=GOT1 PE=1 SV=3	P17174	dAWAIR	0.07	iTRAQ8plex (+304)	1.73	31.7522	1.73			0.08571	0.4494					0.3983			0.7182			1.199			-0.2708			-0.2038			0.6519
Aspartate aminotransferase, cytoplasmic OS=Homo sapiens GN=GOT1 PE=1 SV=3	P17174	iGADFLAR	0.99	iTRAQ8plex (+304)	23.84	32.0412	18.93	-0.2	-0.03072	-0.1663	0.1549	0.2834	0.7189	1.068	1.098	0.8505	-0.4859	-0.427	0.3522	0.7222	0.5253	0.9978	0.573	-0.08958	0.1557	-0.3714	-0.07866	0.388	0.3402	0.5491	0.2949
Aspartate aminotransferase, cytoplasmic OS=Homo sapiens GN=GOT1 PE=1 SV=3	P17174	iNVSGLTTk	0.98	iTRAQ8plex (+304), iTRAQ8plex (+304)	18.73	32.0817	14.66	0.08529	0.2196	-0.1506	0.8828	0.6244	-0.01659	0.4544	0.2389	0.9472	0.527	0.3711	0.301	0.314	0.373	0.0341	0.489	-0.3086	0.5583	0.1953	0.09288	0.3803	0.3168	0.2123	0.07454
Aspartate aminotransferase, cytoplasmic OS=Homo sapiens GN=GOT1 PE=1 SV=3	P17174	iTWSNPPAQGAR	0.12	iTRAQ8plex (+304)	0.55	35.0338	0.55	0.3468					0.4407	0.1973			-0.1582			0.8721			0.06868			0.379			0.219
Aspartate aminotransferase, cytoplasmic OS=Homo sapiens GN=GOT1 PE=1 SV=3	P17174	qVEYLVNEk	0.9	iTRAQ8plex (+304), iTRAQ8plex (+304)	17.14	36.2644	17.14		-0.2594	-0.1306	-0.897	0.08708			0.2969	-0.0206		-0.2327	No Values		0.6216	3.716		0.4277	1.419		0.1999	-1.055		0.6825	-0.3823
Aspartate aminotransferase, cytoplasmic OS=Homo sapiens GN=GOT1 PE=1 SV=3	P17174	tDDcHPWVLPVVk	0.36	iTRAQ8plex (+304), Carbamidomethyl (+57), iTRAQ8plex (+304)	10.42	36.6455	10.42	-0.3501					0.164	0.3754			0.3656			1.032			0.5483			-0.1809			0.4109
Aspartate aminotransferase, cytoplasmic OS=Homo sapiens GN=GOT1 PE=1 SV=3	P17174	vGGVQSLGGTGALR	1	iTRAQ8plex (+304)	21.68	32.33	21.68			0.2086	0.5401					0.4223			0.1162			0.4896			0.5439			-0.7479			1.455
Aspartate aminotransferase, cytoplasmic OS=Homo sapiens GN=GOT1 PE=1 SV=3	P17174	vGNLTVVGk	0.53	iTRAQ8plex (+304), iTRAQ8plex (+304)	7.51	31.6167	7.51		0.03063	-0.3396	1.333	1.114			-0.2607	-0.1958		-0.07653	0.2872		0.4464	0.676		0.5761	0.5995		-0.05731	-0.03082		0.05049	0.6979
Aspartate aminotransferase, cytoplasmic OS=Homo sapiens GN=GOT1 PE=1 SV=3	P17174	vNLGVGAYR	0.77	iTRAQ8plex (+304)	9.83	31.5897	9.83			0.3788	0.4152					-0.1167			0.4946			0.4164			0.4801			0.8516			0.1076
ATP-binding cassette sub-family A member 13 OS=Homo sapiens GN=ABCA13 PE=2 SV=3	Q86UQ4	dILcATLSckQNGIR	0.1	iTRAQ8plex (+304), Carbamidomethyl (+57), Carbamidomethyl (+57), iTRAQ8plex (+304)	7.79	36.4699	6.1	0.2898					0.7617	0.4886			1.237			1.037			-0.5116			0.2			0.9747
ATP-binding cassette sub-family A member 13 OS=Homo sapiens GN=ABCA13 PE=2 SV=3	Q86UQ4	eDFAIVIk	0.08	iTRAQ8plex (+304), iTRAQ8plex (+304)	2.94	30.0346	2.94	0.1311					0.6394	0.9634			0.4528			-0.01604			0.7944			0.08258			1.429
ATP-binding cassette sub-family A member 13 OS=Homo sapiens GN=ABCA13 PE=2 SV=3	Q86UQ4	lQHISGLGYR	1	iTRAQ8plex (+304)	23.79	37.3296	23.79	-6.644					0.08673	1.326			-6.644			0.1116			-6.644			0.4792			0.7947
ATP-binding cassette sub-family A member 13 OS=Homo sapiens GN=ABCA13 PE=2 SV=3	Q86UQ4	vIGAk	0.1	iTRAQ8plex (+304), iTRAQ8plex (+304)	0.51	32.6103	0	0.5682	0			-0.6145	0.5792	1.011	-0.2468		1.084	0.5049		0.8222	0.5287		0.5257	0.2142		-0.6945	-0.5324		0.5808	0.04387
Atrial natriuretic peptide receptor 1 OS=Homo sapiens GN=NPR1 PE=1 SV=1	P16066	iELTR	0.1	iTRAQ8plex (+304)	10.18	32.9513	2.23	-0.07741	1.047			0.743	-0.3715	-1.697	-0.455		0.0006227	1.117		-1.264	0.07535		-0.2126	1.022		-0.4067	0.5337		-0.9837	0.08692
Atrial natriuretic peptide receptor 1 OS=Homo sapiens GN=NPR1 PE=1 SV=1	P16066	lGDFVAALHR	1	iTRAQ8plex (+304)	24.5	32.1085	24.5	-0.1292	-6.644			0.3387	-6.644	-0.01402	-0.01665		-0.9141	0.2849		-1.106	1.499		-1.152	-6.644		-0.3641	0.1861		-6.644	0.8347
Atrial natriuretic peptide receptor 1 OS=Homo sapiens GN=NPR1 PE=1 SV=1	P16066	wEDVEPSSLERHLRSAGSR	0.15	iTRAQ8plex (+304)	0.01	28.8024	0.01	0.165					-0.4316	0.4747			-0.6251			-0.4635			-1.755			-0.8703			-1.393
Atrial natriuretic peptide receptor 3 OS=Homo sapiens GN=NPR3 PE=1 SV=2	P17342	aALVySDDk	0.16	iTRAQ8plex (+304), iTRAQ8plex (+304), iTRAQ8plex (+304)	1.03	37.8383	0		0.4779			-0.8124			-0.2384			-0.4752			0.07963			0.189			-0.8997			-0.6126
Atrial natriuretic peptide receptor 3 OS=Homo sapiens GN=NPR3 PE=1 SV=2	P17342	aLFSLVDR	0.98	iTRAQ8plex (+304)	23.27	31.5045	11.25	0.1454	-0.4436	-0.8411	0.5307	0.2227	0.179	-0.382	-1.21	0.407	-0.2033	-0.08021	-0.7482	0.7231	0.5003	1.247	-0.3816	-0.9083	0.8284	0.3877	-0.4713	1.163	-1.092	0.09856	0.2074
Atrial natriuretic peptide receptor 3 OS=Homo sapiens GN=NPR3 PE=1 SV=2	P17342	dLDLEDIVR	1	iTRAQ8plex (+304)	28.25	31.486	28.25	-0.4234		0.04338	0.8425		-0.002258	0.02691		0.6489	0.225		0.129	0.1185		0.7704	0.2334		0.04583	0.3518		1.173	-0.5055		-0.859
Atrial natriuretic peptide receptor 3 OS=Homo sapiens GN=NPR3 PE=1 SV=2	P17342	gAkPDLILGPVcEYAAAPVAR	1	iTRAQ8plex (+304), iTRAQ8plex (+304), Carbamidomethyl (+57)	31.42	30.6258	31.42			0.8787	0.5098					-0.1257			0.6955			0.1317			0.5832			0.6738			-0.5526
Attractin OS=Homo sapiens GN=ATRN PE=1 SV=2	O75882	aFSANk	0.5	iTRAQ8plex (+304), iTRAQ8plex (+304)	19.38	32.5042	16.95	0.1641	0.3762	0.2302	-0.3083	-0.4053	-0.5237	0.05517	0.4879	0.4804	0.6239	0.0129	0.4952	-0.1581	0.2334	0.275	0.8152	1.008	0.7572	-0.03873	-0.1083	0.1562	0.3165	0.5376	0.5245
Attractin OS=Homo sapiens GN=ATRN PE=1 SV=2	O75882	aLYVHGGYk	0.09	iTRAQ8plex (+304), iTRAQ8plex (+304)	1.29	32.1696	1.29	-0.09377	-0.03088	0.1724	0.1642	-0.04364	-0.1919	0.412	-0.4281	0.7301	0.4115	0.247	-0.5306	0.3198	0.6312	0.7052	0.1293	0.9572	0.07012	0.1053	0.5542	0.5776	0.1619	0.2553	0.7215
Attractin OS=Homo sapiens GN=ATRN PE=1 SV=2	O75882	cFcTTk	0.36	Carbamidomethyl (+57), iTRAQ8plex (+304), Carbamidomethyl (+57), iTRAQ8plex (+304)	4.22	28.6864	4.22			0.6353	0.3651					0.7873			-0.1114			0.01462			-0.05427			0.384			0.5898
Attractin OS=Homo sapiens GN=ATRN PE=1 SV=2	O75882	cIEGSYk	0.9	Carbamidomethyl (+57), iTRAQ8plex (+304), iTRAQ8plex (+304)	17.62	30.9167	17.62		-0.3914	0.3184	0.3684	0.3385			0.5141	0.9481		0.5403	0.1498		0.09371	0.06758		0.4399	0.08235		-0.1652	0.2654		0.7721	0.4104
Attractin OS=Homo sapiens GN=ATRN PE=1 SV=2	O75882	dLDMFINASk	1	iTRAQ8plex (+304), iTRAQ8plex (+304)	35.47	30.86	35.47	0.3846	0.5553	0.4212	0.9307	0.5114	0.3751	0.3059	1.005	1.084	-0.07141	-0.2302	0.5908	-0.4279	-0.2804	-0.3718	-0.4078	-0.5644	-1.33	0.8618	0.8996	1.07	0.2418	0.133	0.201
Attractin OS=Homo sapiens GN=ATRN PE=1 SV=2	O75882	eEYSNLk	0.9	iTRAQ8plex (+304), iTRAQ8plex (+304)	23.15	31.2646	20.66	-0.01215	-0.3319	-0.09175	0.5695	-0.2571	-0.07541	0.3794	0.7045	0.7178	0.03121	0.1561	0.09505	-0.01945	0.485	0.4594	0.6964	0.479	0.6073	-0.6693	0.2444	-0.1006	0.9235	0.6514	0.3539
Attractin OS=Homo sapiens GN=ATRN PE=1 SV=2	O75882	gDEcQLcEVENR	1	iTRAQ8plex (+304), Carbamidomethyl (+57), Carbamidomethyl (+57)	34.78	25	34.78	0.1826	-0.1983	-0.1675	0.1955	0.4189	-0.1389	0.0237	-0.2322	0.1449	0.7745	0.5893	0.7712	1.091	-0.009985	0.8895	-0.2991	0.661	0.3727	-0.5475	-0.02234	-0.01022	0.1675	0.9358	0.4144
Attractin OS=Homo sapiens GN=ATRN PE=1 SV=2	O75882	gVkGDEcQLcEVENR	1	iTRAQ8plex (+304), iTRAQ8plex (+304), Carbamidomethyl (+57), Carbamidomethyl (+57)	38.9	26.2634	38.9	-0.2727	-0.5443	-0.0171	0.2454	-0.1653	-0.3765	1.161	1.199	1.406	-0.253	0.2152	-0.1618	0.228	0.5515	0.2652	0.1617	-0.1007	-0.2461	0.08756	0.245	0.1155	0.5187	0.742	1.003
Attractin OS=Homo sapiens GN=ATRN PE=1 SV=2	O75882	kVEFVLk	0.9	iTRAQ8plex (+304), iTRAQ8plex (+304), iTRAQ8plex (+304)	16.36	27.8533	12.7	-0.1447	-0.282	-0.07722	0.526	0.3535	0.3053	0.2486	0.4214	0.5794	0.08032	0.06433	0.08872	0.05205	0.2868	0.1444	0.6127	0.9265	0.8224	-0.122	-0.1275	0.04901	0.1939	0.4994	0.4829
Attractin OS=Homo sapiens GN=ATRN PE=1 SV=2	O75882	lADDLYR	0.9	iTRAQ8plex (+304)	28.67	30.2898	23.82	-0.1563	-0.06532	-0.248	0.3909	-0.1687	-0.1141	0.03104	-0.08103	0.3575	0.139	0.2866	0.5057	0.5846	0.5619	0.816	0.09854	0.5349	0.3205	0.4778	0.3859	0.2493	0.2141	0.6879	0.2384
Attractin OS=Homo sapiens GN=ATRN PE=1 SV=2	O75882	lTGSSGFVTDGPGNYk	1	iTRAQ8plex (+304), iTRAQ8plex (+304)	79.3	29.5328	79.3	-0.007493	0.0418	0.02147	0.2845	0.2943	-0.06725	0.5949	0.7179	0.6109	-0.2327	-0.1458	0.2713	0.00215	0.1639	0.1584	0.1343	0.09632	0.4631	0.1577	0.1861	0.298	0.6377	0.7295	0.505
Attractin OS=Homo sapiens GN=ATRN PE=1 SV=2	O75882	lTLTPWVGLR	0.88	iTRAQ8plex (+304)	19.31	32.1192	11	0.4047	0.3097	-0.443	0.5923	0.3062	-0.04465	0.334	0.5304	0.4008	-0.395	0.2753	-0.02688	0.9058	0.536	0.8271	-0.0935	0.2944	1.061	-0.3194	-0.2116	0.257	0.492	0.1176	-0.05787
Attractin OS=Homo sapiens GN=ATRN PE=1 SV=2	O75882	nHNALLASLTTQk	1	iTRAQ8plex (+304), iTRAQ8plex (+304)	30.04	31.6227	30.04	-0.8326	0.5301	-0.05284	0.998	0.09153	0.9888	0.3088	0.2578	0.3247	0.1431	-0.2504	0.05488	-0.3068	0.7014	-0.2738	0.8038	0.7037	0.5909	-0.1839	-0.4164	0.3269	0.3331	0.5244	0.6418
Attractin OS=Homo sapiens GN=ATRN PE=1 SV=2	O75882	scALDQNcQWEPR	1	iTRAQ8plex (+304), Carbamidomethyl (+57), Carbamidomethyl (+57)	54.19	25	54.19	-0.1633	-0.0048	-0.239	0.1134	0.562	0.1329	0.7602	0.633	0.7554	0.5284	0.7439	0.496	0.2412	-0.5647	0.1619	-0.7126	0.235	0.1516	0.04857	0.3926	0.459	0.4187	0.1452	0.7122
Attractin OS=Homo sapiens GN=ATRN PE=1 SV=2	O75882	sEAAcLAAGPGIR	1	iTRAQ8plex (+304), Carbamidomethyl (+57)	36.86	29.5617	36.86	0.08093	0.01271	-0.1191	0.3618	0.1374	-0.3984	0.3432	0.2035	0.4072	0.5306	0.6447	0.4145	0.112	0.3437	0.3987	0.4792	0.4415	0.4095	-0.2354	0.009387	0.2132	0.3526	0.4028	0.4977
Attractin OS=Homo sapiens GN=ATRN PE=1 SV=2	O75882	sEcFSk	0.21	iTRAQ8plex (+304), Carbamidomethyl (+57), iTRAQ8plex (+304)	2.9	34.4436	2.9	-0.09072					0.306	0.1634			-0.1129			0.1298			0.19			0.05605			0.6126
Attractin OS=Homo sapiens GN=ATRN PE=1 SV=2	O75882	tAATAALAGR	0.14	iTRAQ8plex (+304)	0.43	31.6167	-4.42	-0.02092					-0.2756	0.3235			0.2219			0.2805			-0.05794			0.141			0.6418
Attractin OS=Homo sapiens GN=ATRN PE=1 SV=2	O75882	tPcALR	0.25	iTRAQ8plex (+304), Carbamidomethyl (+57)	4.2	36.8323	1.03	-0.4355	-0.1554	-0.1521	0.2509	0.2727	0.0007353	0.6209	0.7054	0.7068	0.437	0.1867	0.3882	0.4311	0.6767	0.654	0.4014	0.3638	0.1877	-0.353	0.03681	0.1001	0.1516	0.05547	0.4749
Attractin OS=Homo sapiens GN=ATRN PE=1 SV=2	O75882	yDVDTQMWTILk	1	iTRAQ8plex (+304), iTRAQ8plex (+304)	30.62	30.5805	30.06		0.3516	0.3566	0.2682	-0.1398			0.4946	0.5628		0.06259	-0.07211		0.1572	0.5388		-0.6282	-1.395		1.242	1.623		-0.3877	-0.1625
Attractin OS=Homo sapiens GN=ATRN PE=1 SV=2	O75882	yENcPk	0.29	iTRAQ8plex (+304), Carbamidomethyl (+57), iTRAQ8plex (+304)	3.59	29.3902	3.59	-0.3075	-0.1991	-0.12	0.1283	-0.005373	0.2129	0.5123	0.4719	0.6472	0.3146	0.5977	0.4368	-0.113	0.3461	0.08202	0.4186	0.07828	0.6392	-0.3477	0.2918	0.2061	0.5641	0.561	0.5953
Attractin OS=Homo sapiens GN=ATRN PE=1 SV=2	O75882	yGHSLALYk	0.74	iTRAQ8plex (+304), iTRAQ8plex (+304)	11.95	31.959	11.95	0.3466	0.3598	-0.2981	0.3708	-0.4972	-0.3941	0.178	0.7946	0.1116	0.5888	0.468	0.7918	-0.2545	0.4232	0.5005	-0.4124	-0.2753	0.2296	0.5955	0.4907	0.05471	0.6063	0.3784	0.8496
Basal cell adhesion molecule OS=Homo sapiens GN=BCAM PE=1 SV=2	P50895	aGAAGTAEATAR	1	iTRAQ8plex (+304)	45.68	30.2653	38	-0.1011	-0.22	-0.4	-0.2347	-0.04707	0.07769	0.1804	-0.181	0.1196	0.175	0.2719	-0.1891	0.3938	0.4377	0.5079	0.0841	0.3531	0.3594	0.3925	-0.1025	-0.3699	0.007299	0.06757	-0.2
Basal cell adhesion molecule OS=Homo sapiens GN=BCAM PE=1 SV=2	P50895	eGDEVTLIcSAR	0.23	iTRAQ8plex (+304), Carbamidomethyl (+57)	2.7	28.3759	2.7	0.5358	0.1889	0.1331	0.2845	0.2761	-0.1077	0.1435	0.05983	-0.3468	0.5257	0.06226	0.2514	0.04317	-0.06877	0.113	0.3163	-0.007695	-0.2994	-0.4168	0.1797	-0.3847	0.1697	-0.1108	-0.1579
Basal cell adhesion molecule OS=Homo sapiens GN=BCAM PE=1 SV=2	P50895	eGDTVQLLcR	1	iTRAQ8plex (+304), Carbamidomethyl (+57)	25.35	28.8874	25.35	-0.009075	-0.08948			-0.04843	0.1116	-0.148	0.04237		0.2485	0.2749		0.3636	0.3052		0.2802	-0.526		-0.09438	0.4714		0.4573	0.1497
Basal cell adhesion molecule OS=Homo sapiens GN=BCAM PE=1 SV=2	P50895	lSVPPLVEVMR	0.78	iTRAQ8plex (+304)	16.17	32.5188	8.03	-2.181	-5.451	-1.073	-0.3228	0.008023	0.4407	-0.4625	-0.3125	-0.6955	-0.01813	0.1824	-0.7958	-1.859	-1.205	0.3631	-6.644	-6.644	-1.388	0.3387	0.3426	0.3967	1.197	0.1823	-0.1875
Basal cell adhesion molecule OS=Homo sapiens GN=BCAM PE=1 SV=2	P50895	lVLAEAQVGDER	0.2	iTRAQ8plex (+304)	9.02	35.9923	9.02	0.2017	0.8828	0.3324	-0.4561	-0.2517	-0.06496	-0.3356	-0.8675	-0.4274	0.2088	0.3387	-0.1919	0.3624	-0.1286	0.4091	0.4633	0.3104	-0.1106	0.2024	0.4219	0.1866	0.1567	0.01295	-0.05533
Basal cell adhesion molecule OS=Homo sapiens GN=BCAM PE=1 SV=2	P50895	sPPYQLDSQGR	0.75	iTRAQ8plex (+304)	12.11	33.8093	12.11	0.05392	-0.4339	0.0001307	0.09254	0.9555	0.7992	-0.3674	-0.3869	-0.3374	0.4779	-0.2814	0.6779	0.9101	0.4389	0.2378	-0.005716	0.3887	-0.2117	-0.6548	-0.3385	-0.583	-0.003535	0.2373	-0.2832
Basal cell adhesion molecule OS=Homo sapiens GN=BCAM PE=1 SV=2	P50895	tAEIEPk	0.9	iTRAQ8plex (+304), iTRAQ8plex (+304)	24.05	35.904	23.85	0.102	-0.4756			0.1271	0.3979	-0.1741	0.05354		0.09528	0.5347		0.0322	0.2406		0.4899	0.05181		-0.155	-0.4281		0.4215	0.4755
Basal cell adhesion molecule OS=Homo sapiens GN=BCAM PE=1 SV=2	P50895	tLELR	0.1	iTRAQ8plex (+304)	0.61	32.9425	0	0.4849		-0.264	-0.457		-0.04577	-0.3801		0.05149	0.4817		0.2928	0.3314		-0.3142	0.3475		-0.1751	-0.2179		0.6646	0.2078		-0.2054
Basal cell adhesion molecule OS=Homo sapiens GN=BCAM PE=1 SV=2	P50895	vEDYDAADDVQLSk	1	iTRAQ8plex (+304), iTRAQ8plex (+304)	24.47	27.8888	24.47	-0.1836	0.04945	-0.1516	-0.2522	0.04894	0.2296	-0.01325	0.694	0.2524	-0.01837	-0.5456	-0.5148	0.08778	-0.1234	0.2058	0.373	-0.1102	0.08385	0.08534	0.08865	0.2618	0.6492	0.4778	-0.274
Basement membrane-specific heparan sulfate proteoglycan core protein OS=Homo sapiens GN=HSPG2 PE=1 SV=4	P98160	aAPEDSGR	0.16	iTRAQ8plex (+304)	0.65	31.6761	0.65	-0.5239					1.689	-0.4275			-0.1928			-0.1863			-0.6312			-0.0226			-0.4345
Basement membrane-specific heparan sulfate proteoglycan core protein OS=Homo sapiens GN=HSPG2 PE=1 SV=4	P98160	aGFFGDAMk	1	iTRAQ8plex (+304), iTRAQ8plex (+304)	25.23	30.5115	25.23	-0.2674	-0.2687			-0.2696	0.04807	0.4349	0.661		-0.8332	0.04993		No Values	-0.2255		-1.023	-0.818		0.8237	0.8306		0.179	-0.2263
Basement membrane-specific heparan sulfate proteoglycan core protein OS=Homo sapiens GN=HSPG2 PE=1 SV=4	P98160	aGLSSGFIGcVR	0.2	iTRAQ8plex (+304), Carbamidomethyl (+57)	2.23	30.5115	2.23	-0.3613					-0.4492	0.4112			-0.6223			0.09768			0.02958			-0.02901			0.194
Basement membrane-specific heparan sulfate proteoglycan core protein OS=Homo sapiens GN=HSPG2 PE=1 SV=4	P98160	aLEVEEcR	0.8	iTRAQ8plex (+304), Carbamidomethyl (+57)	14.93	33.7273	14.93	0.03709	-0.3437	-0.2247	-0.04471	0.2515	-0.3106	0.008726	-0.03099	-0.05326	0.3461	0.237	-0.009804	0.3038	0.006341	0.157	-0.6848	-0.183	-0.2312	-0.1295	-0.1723	-0.0388	-0.3156	-0.03409	0.1223
Basement membrane-specific heparan sulfate proteoglycan core protein OS=Homo sapiens GN=HSPG2 PE=1 SV=4	P98160	aQAGANTRPcPS	1	iTRAQ8plex (+304), Carbamidomethyl (+57)	29.82	25.4033	24.69	0.09112	0.3228	0.1254	-0.09067	-0.0599	0.01812	-0.366	-0.1674	-0.2252	0.3695	0.4888	0.6466	-0.8799	-0.8163	-0.5015	-0.1314	0.006765	-0.1705	-0.1707	-0.1741	-0.0966	0.268	0.1327	0.06576
Basement membrane-specific heparan sulfate proteoglycan core protein OS=Homo sapiens GN=HSPG2 PE=1 SV=4	P98160	aQIHGGILR	0.63	iTRAQ8plex (+304)	11.54	33.784	11.54			-0.09064	0.3351					0.2871			-0.4585			0.1767			0.2257			-0.6704			-0.05441
Basement membrane-specific heparan sulfate proteoglycan core protein OS=Homo sapiens GN=HSPG2 PE=1 SV=4	P98160	aSYAQQPAESR	1	iTRAQ8plex (+304)	34.29	28.8874	34.29	-0.2855	-0.2559	-0.3389	0.01888	-0.6346	0.03912	0.3376	0.7272	0.5804	0.05387	0.1196	0.1931	-0.2838	0.03466	0.01322	-0.4244	-0.04467	0.2464	-0.2049	-0.2558	-0.7356	0.03858	0.04299	-0.2269
Basement membrane-specific heparan sulfate proteoglycan core protein OS=Homo sapiens GN=HSPG2 PE=1 SV=4	P98160	aSyAQQPAESR	0.15	iTRAQ8plex (+304), iTRAQ8plex (+304)	0.46	30.8135	0.46	-0.2873					-0.4574	0.3351			0.1533			0.1813			0.06629			-0.7768			0.05599
Basement membrane-specific heparan sulfate proteoglycan core protein OS=Homo sapiens GN=HSPG2 PE=1 SV=4	P98160	cLcLPGFSGPR	0.9	Carbamidomethyl (+57), iTRAQ8plex (+304), Carbamidomethyl (+57)	16.48	32.0898	16.48	-0.1205	-0.1114	-0.2927	-0.1754	-0.05971	-0.3878	0.1	0.2609	0.484	0.114	-0.1614	-6.557e-05	0.001302	0.3158	-0.2072	-0.3792	-0.5046	-0.1551	0.2832	0.1012	0.05039	-0.3406	-0.1492	0.05177
Basement membrane-specific heparan sulfate proteoglycan core protein OS=Homo sapiens GN=HSPG2 PE=1 SV=4	P98160	dFISLGLQDGHLVFR	1	iTRAQ8plex (+304)	22.44	30.8565	22.44	-0.001121		-0.1358	-6.644		-0.6239	-0.2881		-0.8731	-0.2761		-0.2124	-0.3668		-4.169	-6.644		-0.5694	0.7062		-0.63	0.3139		-1.006
Basement membrane-specific heparan sulfate proteoglycan core protein OS=Homo sapiens GN=HSPG2 PE=1 SV=4	P98160	eDGRPVPSGTQQR	0.61	iTRAQ8plex (+304)	6.13	29.1116	6.13	-0.3441					0.419	-0.6301			0.5087			0.1442			0.2783			-0.8703			-0.2351
Basement membrane-specific heparan sulfate proteoglycan core protein OS=Homo sapiens GN=HSPG2 PE=1 SV=4	P98160	eEFWR	0.1	iTRAQ8plex (+304)	6.1	27.6864	6.1			0.0202	-0.7333					0.4612			-0.02157			0.3688			-0.856			0.2908			0.2206
Basement membrane-specific heparan sulfate proteoglycan core protein OS=Homo sapiens GN=HSPG2 PE=1 SV=4	P98160	eVSEAVVDTLESEYLk	1	iTRAQ8plex (+304), iTRAQ8plex (+304)	57.21	30.1199	52.34	-0.374	-0.565	-5.837	-0.4854	-0.2558	-6.644	0.0267	1.058	0.0969	-0.759	-0.03481	0.3491	1.198	-0.2897	-0.191	-6.644	-0.3374	-0.537	-0.6059	0.9729	0.4262	-0.03313	-0.7334	-0.04638
Basement membrane-specific heparan sulfate proteoglycan core protein OS=Homo sapiens GN=HSPG2 PE=1 SV=4	P98160	eVSEAVVDTLESEyLk	1	iTRAQ8plex (+304), iTRAQ8plex (+304), iTRAQ8plex (+304)	21.25	30.6893	21.25		-1.123			-1.451			0.4028			-0.9271			-0.2061			-0.3068			0.07069			0.3637
Basement membrane-specific heparan sulfate proteoglycan core protein OS=Homo sapiens GN=HSPG2 PE=1 SV=4	P98160	fDAGSGMATIR	0.07	iTRAQ8plex (+304)	3.52	32.9358	3.52			0.2776	-0.3398					-0.7378			No Values			1.199			-0.4606			0.4981			-0.6551
Basement membrane-specific heparan sulfate proteoglycan core protein OS=Homo sapiens GN=HSPG2 PE=1 SV=4	P98160	fLGDk	0.1	iTRAQ8plex (+304), iTRAQ8plex (+304)	12.97	36.7624	4.05	-0.1496	-0.133	-0.3065	-0.006464	-0.4088	-0.3951	0.9175	0.09091	0.6975	-0.9345	0.07606	-0.4435	0.207	0.1508	0.05213	-0.2755	-0.3788	0.05597	-0.3162	-0.02414	-0.4661	0.217	0.455	0.208
Basement membrane-specific heparan sulfate proteoglycan core protein OS=Homo sapiens GN=HSPG2 PE=1 SV=4	P98160	fSSGITGcVk	0.98	iTRAQ8plex (+304), Carbamidomethyl (+57), iTRAQ8plex (+304)	19.62	31.1361	19.62	0.06156	0.1818	0.28	-0.06753	-0.3212	-0.4042	-0.4286	-0.2585	-0.3083	0.0312	0.4012	0.3285	-0.09723	-0.1097	-0.5216	0.001591	0.1664	0.2363	0.09869	-0.1486	0.03339	-0.1863	-0.2375	-0.2117
Basement membrane-specific heparan sulfate proteoglycan core protein OS=Homo sapiens GN=HSPG2 PE=1 SV=4	P98160	fTVTQR	0.5	iTRAQ8plex (+304)	19.14	31.784	17.52	-0.48	-0.2668	-0.3293	-0.4667	-0.05928	-0.4713	0.4186	0.3178	0.4203	-0.1678	0.00817	-0.03047	0.5112	0.1963	0.145	-0.2322	-0.2546	0.01484	-0.3807	-0.4624	-0.1942	0.0728	0.2541	0.1762
Basement membrane-specific heparan sulfate proteoglycan core protein OS=Homo sapiens GN=HSPG2 PE=1 SV=4	P98160	gGSLPAR	0.41	iTRAQ8plex (+304)	9.39	36.3002	9.39	-0.5075		-0.3039	-0.1182		-0.1932	-0.7856		-0.4985	1.073		0.943	0.1591		0.354	-0.4207		-0.354	0.006666		-0.2653	-0.06151		-0.00634
Basement membrane-specific heparan sulfate proteoglycan core protein OS=Homo sapiens GN=HSPG2 PE=1 SV=4	P98160	gHTPTQPGALNQR	0.96	iTRAQ8plex (+304)	15.43	30.3222	15.43	-0.9079					0.2107	-0.02697			0.3392			0.7365			-0.05005			-1.048			0.01713
Basement membrane-specific heparan sulfate proteoglycan core protein OS=Homo sapiens GN=HSPG2 PE=1 SV=4	P98160	gSIQVDGEELVSGR	0.34	iTRAQ8plex (+304)	8.59	30.9587	8.59	-0.005367	-0.1041	0.07721	-0.03603	0.1135	-0.03947	-0.2004	-0.1395	-0.2758	0.1152	0.1572	0.2042	-0.4073	-0.2432	-0.2121	-0.05169	0.06172	0.1951	-0.3343	-0.3546	-0.3749	0.06604	-0.02749	0.1266
Basement membrane-specific heparan sulfate proteoglycan core protein OS=Homo sapiens GN=HSPG2 PE=1 SV=4	P98160	gSVYIGGAPDVATLTGGR	1	iTRAQ8plex (+304)	51.05	29.9607	51.05	-0.4328	-0.1753	-0.6689	-0.1662	-0.3403	-0.1612	-0.6828	-0.7069	-0.8386	0.6209	0.6083	0.8571	-0.1828	-0.2181	-0.1187	0.1931	0.4631	0.3752	-0.2266	-0.1607	-0.2674	0.1051	0.2253	0.2508
Basement membrane-specific heparan sulfate proteoglycan core protein OS=Homo sapiens GN=HSPG2 PE=1 SV=4	P98160	gSVyIGGAPDVATLTGGR	1	iTRAQ8plex (+304), iTRAQ8plex (+304)	42.62	31.0037	42.62	-0.4144	-0.4075	-0.2438	-0.03162	-0.2157	-0.1051	-1.089	-0.8002	-0.6176	0.7012	0.5622	0.5539	-0.3494	-0.1308	-0.4663	0.6492	0.6903	0.5998	-0.3299	-0.2105	-0.3124	0.2501	0.2366	0.2406
Basement membrane-specific heparan sulfate proteoglycan core protein OS=Homo sapiens GN=HSPG2 PE=1 SV=4	P98160	hQVHGSR	0.07	iTRAQ8plex (+304)	1.11	30.7078	1.11		-1.111			2.356			-1.043			0.05256			0.817			-0.8448			0.3823			-0.8761
Basement membrane-specific heparan sulfate proteoglycan core protein OS=Homo sapiens GN=HSPG2 PE=1 SV=4	P98160	iESSSPTVVEGQTLDLNcVVAR	1	iTRAQ8plex (+304), Carbamidomethyl (+57)	77.17	28.8366	77.17	0.0892		0.06305	0.7771		-1.144	0.3408		0.3406	-0.1456		0.3925	0.5201		-0.4492	0.02892		-0.5733	-0.2081		0.133	-0.2109		-0.933
Basement membrane-specific heparan sulfate proteoglycan core protein OS=Homo sapiens GN=HSPG2 PE=1 SV=4	P98160	iPGDQVVSVVFIk	0.95	iTRAQ8plex (+304), iTRAQ8plex (+304)	13.88	30.8884	13.88	-0.4946	-0.3235	-0.5342	-0.1311	-0.01482	-0.6026	0.6095	0.6918	0.8405	-0.2278	-0.2687	0.3154	-0.1084	-0.2	-0.8131	0.1778	-0.05595	0.192	-0.2369	-0.2144	0.014	0.1964	0.1265	-0.1328
Basement membrane-specific heparan sulfate proteoglycan core protein OS=Homo sapiens GN=HSPG2 PE=1 SV=4	P98160	lEGDTLIIPR	1	iTRAQ8plex (+304)	29.61	32.5696	26.62	-0.8736	-0.6176	-0.2377	-0.4972	-0.3144	-0.4368	0.4839	0.6348	0.5674	0.04799	-0.08156	-0.2637	-0.06656	0.1511	0.08847	-0.1108	0.0889	0.04461	0.07618	-0.3065	-0.1948	0.1439	0.1786	0.278
Basement membrane-specific heparan sulfate proteoglycan core protein OS=Homo sapiens GN=HSPG2 PE=1 SV=4	P98160	lLQVTPADSGEYVcR	0.66	iTRAQ8plex (+304), Carbamidomethyl (+57)	12.49	30.2366	12.49			-0.1372	-0.1674					0.4116			0.1551			0.2347			0.2544			-0.333			-0.6675
Basement membrane-specific heparan sulfate proteoglycan core protein OS=Homo sapiens GN=HSPG2 PE=1 SV=4	P98160	lPAVEPTDQAQYLcR	1	iTRAQ8plex (+304), Carbamidomethyl (+57)	41.68	28.5248	41.68	0.1891	0.3265	0.272	-0.1015	-0.4785	-0.7219	0.7675	1.401	1.17	-0.449	-2.323	-0.7295	-0.147	0.6656	0.2809	0.258	0.14	0.5179	-0.2952	0.06497	-1.029	-0.3307	-0.2911	-0.6298
Basement membrane-specific heparan sulfate proteoglycan core protein OS=Homo sapiens GN=HSPG2 PE=1 SV=4	P98160	lPAVEPTDQAQyLcR	0.17	iTRAQ8plex (+304), iTRAQ8plex (+304), Carbamidomethyl (+57)	8.09	34.3584	8.09			-0.1078	-0.3193					0.7596			-0.1251			-0.1951			0.576			-0.4843			-0.3534
Basement membrane-specific heparan sulfate proteoglycan core protein OS=Homo sapiens GN=HSPG2 PE=1 SV=4	P98160	lVSEDPINDGEWHR	0.99	iTRAQ8plex (+304)	20.15	27.007	20.15	0.1699	0.084	-0.001223	-0.2199	-0.3689	-0.4681	-0.1134	-0.1857	-0.1241	0.4024	0.4916	0.3405	-0.2389	-0.06125	-0.004573	-0.4247	-0.4644	-0.2173	0.1094	0.1724	0.1747	-0.1763	-0.04056	-0.2387
Basement membrane-specific heparan sulfate proteoglycan core protein OS=Homo sapiens GN=HSPG2 PE=1 SV=4	P98160	lYIFQASPADAGQYVcR	1	iTRAQ8plex (+304), Carbamidomethyl (+57)	30.46	28.1491	30.46	-0.2553	-0.3618	-0.606	0.4367	0.4478	-0.7028	0.1378	0.01297	0.2134	-0.01771	-0.608	-0.05825	0.6546	0.4294	0.01361	0.04661	0.01462	-1.39	-0.5752	0.1991	0.1346	-0.1312	-0.4007	0.0367
Basement membrane-specific heparan sulfate proteoglycan core protein OS=Homo sapiens GN=HSPG2 PE=1 SV=4	P98160	nNVVGR	0.5	iTRAQ8plex (+304)	12.14	30.4139	6.93	-0.4655	-0.3902	-0.4694	-0.7206	-0.4494	-0.235	0.1309	0.3264	0.6084	9.632e-05	0.5761	-0.06456	0.6676	0.1857	0.7043	-0.2684	-0.287	-0.2888	-0.5505	-0.2564	-0.06983	-0.008704	0.02799	0.05122
Basement membrane-specific heparan sulfate proteoglycan core protein OS=Homo sapiens GN=HSPG2 PE=1 SV=4	P98160	nPDGcLk	0.9	iTRAQ8plex (+304), Carbamidomethyl (+57), iTRAQ8plex (+304)	17.75	31.4082	17.35	-0.182	-0.1628	-0.247	-0.2324	-0.3752	0.1395	0.3023	0.2923	0.6337	-0.3837	0.0144	-0.2457	0.04317	-0.1369	-0.1482	0.05146	-0.1515	0.1555	-0.5574	-0.1598	-0.07874	-0.1428	0.4129	-0.08663
Basement membrane-specific heparan sulfate proteoglycan core protein OS=Homo sapiens GN=HSPG2 PE=1 SV=4	P98160	rGSIQVDGEELVSGR	0.98	iTRAQ8plex (+304)	16.1	30.1284	16.1	0.004514	0.1743	0.01141	-0.1359	-0.2949	0.02123	-0.7039	-0.0955	-0.08693	0.1288	0.00122	0.1901	-0.1166	0.05667	0.01431	-0.06363	0.03574	0.2094	-0.2141	-0.1334	-0.257	-0.09159	-0.3515	-0.1947
Basement membrane-specific heparan sulfate proteoglycan core protein OS=Homo sapiens GN=HSPG2 PE=1 SV=4	P98160	sAEPLALGR	0.99	iTRAQ8plex (+304)	22.66	36.861	21.06		0.1109	-0.008883	0.03537	0.1619			0.1435	0.3607		-0.0004339	0.06701		0.2218	-0.6649		-0.7235	0.4916		-0.3265	0.2619		0.1456	-0.7921
Basement membrane-specific heparan sulfate proteoglycan core protein OS=Homo sapiens GN=HSPG2 PE=1 SV=4	P98160	sIEYSPQLEDAGSR	0.08	iTRAQ8plex (+304)	0.75	30.7628	0.75	-0.3659	0.01176	-0.6432	0.2293	0.1035	-0.4555	0.3622	0.3774	0.1578	0.6993	-0.07301	0.08911	0.1236	-0.2646	0.188	-0.2191	0.2087	-0.3339	-0.4225	-0.6941	-0.1186	-0.4098	0.07298	0.1788
Basement membrane-specific heparan sulfate proteoglycan core protein OS=Homo sapiens GN=HSPG2 PE=1 SV=4	P98160	sIEySPQLEDAGSR	0.86	iTRAQ8plex (+304), iTRAQ8plex (+304)	14.38	29.6802	14.38	-0.08464					-0.4642	0.5376			-0.01293			-0.4555			-0.2879			0.1375			-0.09945
Basement membrane-specific heparan sulfate proteoglycan core protein OS=Homo sapiens GN=HSPG2 PE=1 SV=4	P98160	sLPEVPETIELEVR	1	iTRAQ8plex (+304)	55.58	31.4953	54.31	0.3366	0.1017	0.08862	-0.386	-0.3917	-0.3753	-0.3349	-0.3117	-0.3588	0.5671	0.4279	0.5278	-0.2665	0.06905	-0.09259	-0.4975	-0.1083	0.003761	0.1006	0.03065	0.2246	-0.399	-0.1642	-0.3486
Basement membrane-specific heparan sulfate proteoglycan core protein OS=Homo sapiens GN=HSPG2 PE=1 SV=4	P98160	sPGPNVAVNAk	0.99	iTRAQ8plex (+304), iTRAQ8plex (+304)	21.4	32.3223	19.72	0.07231	-0.0737	0.009761	0.07215	0.1813	0.149	-0.4462	-0.4335	-0.5266	0.5032	0.736	1.296	-0.6491	-0.9572	-0.55	0.432	0.5408	0.7574	-0.7065	-0.557	-0.7831	-0.07465	0.00176	-0.3713
Basement membrane-specific heparan sulfate proteoglycan core protein OS=Homo sapiens GN=HSPG2 PE=1 SV=4	P98160	sPLPWQHR	0.21	iTRAQ8plex (+304)	7.43	31.7609	7.43		-0.5479	-0.4941	-0.4134	-0.7144			0.2514	0.1352		0.02405	-0.2382		0.7288	0.1539		-0.2182	0.2123		-0.05096	0.04129		0.2607	0.3537
Basement membrane-specific heparan sulfate proteoglycan core protein OS=Homo sapiens GN=HSPG2 PE=1 SV=4	P98160	sPVISIDPPSSTVQQGQDASFk	0.97	iTRAQ8plex (+304), iTRAQ8plex (+304)	14.46	29.3146	14.46		0.2716			-0.4833			0.6631			-0.7784			-0.4802			0.3615			0.1586			0.02036
Basement membrane-specific heparan sulfate proteoglycan core protein OS=Homo sapiens GN=HSPG2 PE=1 SV=4	P98160	tPSGLYLGTcER	0.82	iTRAQ8plex (+304), Carbamidomethyl (+57)	14.23	29.4596	14.23	-0.3699	0.03759	-0.1257	-0.2655	-0.381	-0.5507	0.3351	0.6373	0.5224	0.01639	0.01918	0.2707	0.1002	-0.06707	-0.2271	-0.2719	-0.3838	-0.1654	-0.1635	-0.0992	0.09052	0.1747	-0.02962	-0.3493
Basement membrane-specific heparan sulfate proteoglycan core protein OS=Homo sapiens GN=HSPG2 PE=1 SV=4	P98160	tSTASGLLLWQGVEVGEAGQGk	1	iTRAQ8plex (+304), iTRAQ8plex (+304)	94.42	30.2531	94.42	0.2816	0.4388	0.3538	0.05241	-0.01931	0.01126	-0.3043	-0.03777	-0.0624	0.2908	0.3138	0.5433	-0.7411	-0.71	-1.059	-0.0435	-0.2214	-0.111	-0.07897	-0.1242	0.1802	-0.07619	0.04645	-0.2466
Basement membrane-specific heparan sulfate proteoglycan core protein OS=Homo sapiens GN=HSPG2 PE=1 SV=4	P98160	vAAYGGk	0.83	iTRAQ8plex (+304), iTRAQ8plex (+304)	20.76	32.5768	0	-0.05997	0.08029	0.1943	0.06327	0.3024	-0.1999	0.1032	0.6087	0.3233	-0.2435	-0.1464	-0.1437	-0.05216	-0.3732	0.2186	-0.3718	-0.3726	-0.2174	-0.3267	-0.1735	-0.5515	0.4758	-0.1923	-0.1363
Basement membrane-specific heparan sulfate proteoglycan core protein OS=Homo sapiens GN=HSPG2 PE=1 SV=4	P98160	vGSSLPGR	0.99	iTRAQ8plex (+304)	24.14	32.8847	24.14	-0.7132	-0.4818	-0.5083	-0.1162	-0.7372	-0.02624	0.8753	0.8588	1.056	0.2974	0.07658	-0.232	0.1646	0.586	0.3428	-0.5986	-0.0683	-0.3371	-0.1664	-0.4837	-0.174	-0.5624	-0.01713	-0.2802
Basement membrane-specific heparan sulfate proteoglycan core protein OS=Homo sapiens GN=HSPG2 PE=1 SV=4	P98160	vISSGSVASYVTSPQGFQFR	0.94	iTRAQ8plex (+304)	12.43	28.5673	12.43			0.2676	0.04841					0.2983			-0.1649			0.172			-0.11			-1.096			0.3352
Basement membrane-specific heparan sulfate proteoglycan core protein OS=Homo sapiens GN=HSPG2 PE=1 SV=4	P98160	vQVSPER	0.19	iTRAQ8plex (+304)	5.81	28.4073	5.81		-3.426	-0.2239	No Values	No Values			-2.176	-1.782		No Values	-3.174		2.517	2.205		No Values	No Values		1.549	2.911		-1.963	-0.1225
Basement membrane-specific heparan sulfate proteoglycan core protein OS=Homo sapiens GN=HSPG2 PE=1 SV=4	P98160	vTALR	0.1	iTRAQ8plex (+304)	4.63	33.2366	0.51	-0.07812	0.08314	0.05596	0.007588	0.1603	0.05762	-0.7987	-0.4906	-0.5237	0.4849	0.3486	0.1675	0.1658	0.1233	0.1565	-0.4068	-0.06273	0.1458	0.02863	-0.1439	-0.053	-0.1603	-0.2181	-0.1709
Basement membrane-specific heparan sulfate proteoglycan core protein OS=Homo sapiens GN=HSPG2 PE=1 SV=4	P98160	vTSYGGELR	1	iTRAQ8plex (+304)	28.94	30.5077	28.94	-0.3689	-0.2105	-0.3406	-0.3835	-0.07939	-0.4949	0.5162	0.4695	0.4401	0.2074	0.0265	0.2655	0.04841	0.03734	0.08042	-0.2371	-0.0691	-0.2259	-0.1729	-0.6648	-0.1681	-0.233	0.2239	0.03955
Basement membrane-specific heparan sulfate proteoglycan core protein OS=Homo sapiens GN=HSPG2 PE=1 SV=4	P98160	vTVTSEGGR	1	iTRAQ8plex (+304)	30.05	31.3194	30.05	-0.3249	-0.3925	0.1063	-0.5308	-0.1368	-0.8257	0.4151	0.07077	-0.1744	0.09529	-0.1474	0.7006	0.1342	0.1676	-0.2676	0.3986	-0.3797	0.1651	-0.3606	-0.3036	-0.688	-0.2615	-0.8397	0.4395
Basement membrane-specific heparan sulfate proteoglycan core protein OS=Homo sapiens GN=HSPG2 PE=1 SV=4	P98160	yNVRYELAR	0.09	iTRAQ8plex (+304)	3.48	29.6848	3.48	Value Missing	-5.568	-0.8911	No Values	-0.9103	-1.702	0.6937	-0.5901	-1.376	-1.472	-1.135	No Values	1.248	1.916	1.108	No Values	-1.238	No Values	0.7767	0.7927	1.174	No Values	-0.9774	-0.1705
Basement membrane-specific heparan sulfate proteoglycan core protein OS=Homo sapiens GN=HSPG2 PE=1 SV=4	P98160	yQLGSGEAR	1	iTRAQ8plex (+304)	22.53	28.6094	21.29	0.3591	0.0209	0.04674	-0.4282	-0.1758	-0.2429	-0.3632	0.02391	-0.2282	0.3168	0.4418	0.3985	-0.8973	-0.3191	-0.07441	0.3414	0.1097	0.2515	-0.3515	-0.2051	0.03083	0.06845	-0.1831	-0.1481
Basement membrane-specific heparan sulfate proteoglycan core protein OS=Homo sapiens GN=HSPG2 PE=1 SV=4	P98160	yQLGSGEAR	0.97	iTRAQ8plex (+304), iTRAQ8plex (+304)	15.46	31.5715	15.46	0.1166	0.1218	-0.01245	-0.03032	-0.05382	-0.2609	-0.2651	-0.2027	-0.257	0.1068	0.2032	0.3506	-0.1169	-0.1781	-0.1135	0.2979	0.2936	0.3425	-0.4527	-0.5072	-0.5009	-0.1552	0.05646	-0.0283
Basigin OS=Homo sapiens GN=BSG PE=1 SV=2	P35613	cNGTSSk	0.07	Carbamidomethyl (+57), iTRAQ8plex (+304), iTRAQ8plex (+304)	1.19	32.4895	1.19		-0.2832			-0.7787			0.386			-0.01018			0.7142			-6.644			0.1777			-0.4771
Basigin OS=Homo sapiens GN=BSG PE=1 SV=2	P35613	eDALPGQk	0.83	iTRAQ8plex (+304), iTRAQ8plex (+304)	13.12	31.6761	13.12	0.1977	0.2356	0.03025	-0.04347	-0.1301	0.0151	-0.3793	-0.2603	-0.4577	0.4614	0.2169	0.423	-0.2302	-0.7377	-0.3292	0.5289	0.1708	0.2958	0.2746	0.07741	-0.2994	-0.2788	0.1039	0.2365
Basigin OS=Homo sapiens GN=BSG PE=1 SV=2	P35613	gGVVLk	0.5	iTRAQ8plex (+304), iTRAQ8plex (+304)	25.59	31.5351	12.16		-0.03215			0.2313			-0.4277			-0.05884			0.0415			-0.03199			-0.09391			0.05914
Basigin OS=Homo sapiens GN=BSG PE=1 SV=2	P35613	gGVVLkEDALPGQk	1	iTRAQ8plex (+304), iTRAQ8plex (+304), iTRAQ8plex (+304)	31.5	28.7622	31.5	-0.4836	-0.2322	0.09036	-0.4501	-0.3997	-0.8553	0.7539	0.6108	-0.04333	-0.4439	-0.04872	-0.2133	0.1168	-0.6246	0.2661	0.4439	0.3197	0.1685	0.43	-0.1839	-0.1743	0.6098	0.2487	0.1955
Basigin OS=Homo sapiens GN=BSG PE=1 SV=2	P35613	gSDQAIITLR	0.9	iTRAQ8plex (+304)	14.35	32.403	14.35	0.2529	0.1305	-0.2203	-0.4467	-0.8478	-0.489	0.2976	0.644	0.3197	0.7792	-0.02868	0.2073	0.3007	-0.2589	0.3872	-0.04276	-0.2255	-0.1414	-0.5041	0.1777	-0.0953	-0.02308	0.09875	-0.1999
Basigin OS=Homo sapiens GN=BSG PE=1 SV=2	P35613	sESVPPVTDWAWYk	0.47	iTRAQ8plex (+304), iTRAQ8plex (+304)	4.24	29.0848	4.24	-0.1918					No Values	0.7411			0.5713			-0.05875			-0.7108			0.4086			-0.2595
Beta-1,3-N-acetylglucosaminyltransferase lunatic fringe OS=Homo sapiens GN=LFNG PE=1 SV=2	Q8NES3	nAVHVk	0.33	iTRAQ8plex (+304), iTRAQ8plex (+304)	3.83	30.7809	1.27			0.2647	0.1335					-0.7466			-0.2301			-0.4339			0.1029			-0.07084			-0.6373
Beta-1,3-N-acetylglucosaminyltransferase lunatic fringe OS=Homo sapiens GN=LFNG PE=1 SV=2	Q8NES3	sLAGPAGAAPAPGLGAAAAAPGALVR	1	iTRAQ8plex (+304)	60.62	30.9026	60.62	0		-0.4832	-0.8765		0.4162	1.078		0.1529	1.021		-0.4442	0.9943		-0.543	1.922		1.325	0.7559		-0.8159	0.954		0.0549
Beta-1,4-galactosyltransferase 1 OS=Homo sapiens GN=B4GALT1 PE=1 SV=5	P15291	lLNVGFQEALk	1	iTRAQ8plex (+304), iTRAQ8plex (+304)	23.8	31.4644	16.62	0.2603	0.2217	-0.5424	0.9178	0.2463	0.4639	0.5163	0.4888	0.3777	-0.08104	-0.6522	0.2506	-0.3308	-0.08947	-0.6611	0.4882	0.6286	0.7798	-0.2881	0.3156	0.1426	0.3096	0.387	0.6595
Beta-1,4-galactosyltransferase 1 OS=Homo sapiens GN=B4GALT1 PE=1 SV=5	P15291	lPQLVGVSTPLQGGSNSAAAIGQSSGELR	0.28	iTRAQ8plex (+304)	4.61	29.3702	4.61	0.6042					-0.1706	-0.06742			0.8562			0.3622			-0.661			0.5107			-0.1685
Beta-1,4-galactosyltransferase 1 OS=Homo sapiens GN=B4GALT1 PE=1 SV=5	P15291	vAIIIPFR	0.94	iTRAQ8plex (+304)	21.09	30.5614	0	-0.7756	-0.3961	0.3379	0.419	-0.477	-0.1872	0.8995	0.7465	1.448	-0.9451	-1.122	-0.3475	-0.1854	0.2603	0.1839	-0.129	-1.214	-0.5256	0.7833	0.293	0.7372	0.1805	0.6844	0.767
Beta-2-glycoprotein 1 OS=Homo sapiens GN=APOH PE=1 SV=3	P02749	aTFGcHDGYSLDGPEEIEcTk	1	iTRAQ8plex (+304), Carbamidomethyl (+57), Carbamidomethyl (+57), iTRAQ8plex (+304)	49.66	25	49.66	0.2122	0.2379	0.01539	-1.22	-0.9873	-1.167	-0.06408	0.05285	-0.01857	-0.7869	-1.797	-0.9981	-1.457	-0.6585	-0.6772	-0.6803	-0.8175	-1.194	0.5585	0.2438	0.3077	-0.4721	-0.3587	-0.282
Beta-2-glycoprotein 1 OS=Homo sapiens GN=APOH PE=1 SV=3	P02749	aTFGcHDGySLDGPEEIEcTk	0.58	iTRAQ8plex (+304), Carbamidomethyl (+57), iTRAQ8plex (+304), Carbamidomethyl (+57), iTRAQ8plex (+304)	9.06	25	9.06	0.02631	0.1386	0.08379	-0.7019	-0.7874	-0.4945	-0.3179	-0.4959	-0.3224	-0.9425	-0.9497	-0.622	-0.8755	-0.4178	-0.84	-0.707	-0.4456	-0.7691	-0.1621	-0.6521	-0.5912	-0.3542	-0.4197	-0.2993
Beta-2-glycoprotein 1 OS=Homo sapiens GN=APOH PE=1 SV=3	P02749	cSYTEDAQcIDGTIEVPk	1	Carbamidomethyl (+57), iTRAQ8plex (+304), Carbamidomethyl (+57), iTRAQ8plex (+304)	29.5	29.5713	29.5	Value Missing					-0.6858	0.3144			-0.6436			-0.9133			-0.7924			-0.09035			-0.5629
Beta-2-glycoprotein 1 OS=Homo sapiens GN=APOH PE=1 SV=3	P02749	lPEcR	0.1	iTRAQ8plex (+304), Carbamidomethyl (+57)	8.11	30.141	8.11	0.07421	-0.02893	-0.09228	-0.6368	-0.6204	-0.6705	-0.5935	-0.7169	-0.6274	-0.8159	-0.7258	-0.6756	-0.06112	-0.4636	-0.1969	-0.5934	-0.4445	-0.6621	-0.3282	-0.4225	-0.2737	-0.8693	-0.8371	-0.8766
Beta-2-glycoprotein 1 OS=Homo sapiens GN=APOH PE=1 SV=3	P02749	tcPkPDDLPFSTVVPLk	0.18	iTRAQ8plex (+304), Carbamidomethyl (+57), iTRAQ8plex (+304), iTRAQ8plex (+304)	4.13	29.6567	4.13		-0.1484	0.507	-0.8721	-0.9889			No Values	-0.6711		0.4395	-0.6436		-1.01	-1.216		0.3478	0.586		-1.216	-0.7804		-0.9699	-0.9952
Beta-2-glycoprotein 1 OS=Homo sapiens GN=APOH PE=1 SV=3	P02749	tDASDVkPc	0.96	iTRAQ8plex (+304), iTRAQ8plex (+304), Carbamidomethyl (+57)	18.21	29.6802	14.01	-0.9289	-0.8636			-0.8493	-0.5764	-0.4263	0.3973		-0.4225	-0.08597		-0.3568	-1.309		-0.6098	-0.4416		-0.4802	-0.6646		-0.05504	-0.2361
Beta-2-glycoprotein 1 OS=Homo sapiens GN=APOH PE=1 SV=3	P02749	tFYEPGEEITYSckPGYVSR	1	iTRAQ8plex (+304), Carbamidomethyl (+57), iTRAQ8plex (+304)	36.77	25.4531	36.77	0.1276	0.1475	-0.05107	-1.032	-1.035	-1.357	-0.1966	-0.06802	0.1701	-0.9314	-1.443	-1.379	-1.171	-0.8165	-0.9361	-0.4594	-0.1951	-0.1595	0.03266	-0.128	-0.3864	-0.5648	-0.5145	-0.3738
Beta-2-glycoprotein 1 OS=Homo sapiens GN=APOH PE=1 SV=3	P02749	tFYEPGEEITySckPGYVSR	0.42	iTRAQ8plex (+304), iTRAQ8plex (+304), Carbamidomethyl (+57), iTRAQ8plex (+304)	6.16	28.1425	0.54	0.07028	0.05669			-0.7624	-0.9413	-0.1543	-0.08483		-1.125	-1.179		-0.5976	-0.7882		-0.3249	0.06925		-0.715	-0.796		-0.06762	-0.5681
Beta-2-glycoprotein 1 OS=Homo sapiens GN=APOH PE=1 SV=3	P02749	tFYEPGEEITYSckPGyVSR	0.34	iTRAQ8plex (+304), Carbamidomethyl (+57), iTRAQ8plex (+304), iTRAQ8plex (+304)	3.35	28.3123	0.16		-0.04944			-1.57			-0.08499			-0.8113			-0.8005			-0.3841			-0.02762			-0.3246
Beta-2-glycoprotein 1 OS=Homo sapiens GN=APOH PE=1 SV=3	P02749	vcPFAGILENGAVR	1	iTRAQ8plex (+304), Carbamidomethyl (+57)	48.47	30.8636	48.47	0.1167	0.007746	-0.1593	-1.076	-0.9655	-1.078	-0.2488	-0.1009	-0.4023	-0.6602	-0.7454	-0.6846	-0.015	-0.2092	-0.1388	-0.8057	-0.8026	-0.6007	-0.2819	-0.2605	-0.3441	-0.9281	-1.056	-0.8552
Beta-2-glycoprotein 1 OS=Homo sapiens GN=APOH PE=1 SV=3	P02749	vSFFck	0.5	iTRAQ8plex (+304), Carbamidomethyl (+57), iTRAQ8plex (+304)	15.58	31.0924	14.54	-0.943	-1.592	-0.746	-0.5272	0.4739	-0.1541	0.1518	0.5355	-0.313	-1.384	-2.154	-1.414	0.7117	0.7945	0.1888	-2.015	-2.585	-1.276	0.8589	1.413	0.6287	-1.082	-0.9399	-0.6771
Beta-2-glycoprotein 1 OS=Homo sapiens GN=APOH PE=1 SV=3	P02749	yTTFEyPNTISFScNTGFyLNGADSAk	0.07	iTRAQ8plex (+304), iTRAQ8plex (+304), iTRAQ8plex (+304), Carbamidomethyl (+57), iTRAQ8plex (+304), iTRAQ8plex (+304)	0.44	30.7151	0.44	Value Missing					No Values	No Values			0.09513			No Values			-1.059			No Values			No Values
Beta-2-microglobulin OS=Homo sapiens GN=B2M PE=1 SV=1	P61769	iQVYSR	0.5	iTRAQ8plex (+304)	10.63	31.9005	7.23	-0.05878	0.0003111	0.03178	0.6073	0.6626	0.6842	-0.1191	-0.05283	0.09957	0.1111	0.172	0.04453	-0.08075	0.03317	-0.005522	-0.2834	-0.2656	-0.07013	0.4116	0.5618	0.2991	-0.3122	-0.09843	-0.2922
Beta-2-microglobulin OS=Homo sapiens GN=B2M PE=1 SV=1	P61769	iQVySR	0.3	iTRAQ8plex (+304), iTRAQ8plex (+304)	1.88	32.6103	0.05	0.0518					0.9072	-0.01801			-0.05191			-0.1447			0.1519			0.2821			-0.8827
Beta-2-microglobulin OS=Homo sapiens GN=B2M PE=1 SV=1	P61769	vEHSDLSFSk	0.87	iTRAQ8plex (+304), iTRAQ8plex (+304)	16.28	35.2634	16.28	0.0855	0.04255	-0.04852	0.5619	1.376	0.7659	-0.02028	0.3363	-0.1221	-0.3113	-0.3642	0.05102	-0.3523	-0.5699	0.07863	-0.07416	-0.117	0.1068	0.5018	0.5255	0.1946	-0.3277	-0.2538	-0.1513
Beta-2-microglobulin OS=Homo sapiens GN=B2M PE=1 SV=1	P61769	vNHVTLSQPk	1	iTRAQ8plex (+304), iTRAQ8plex (+304)	26.16	32.1139	25.97	-0.0507	0.03374	0.01265	1.15	1.251	1.311	0.07874	0.112	0.2037	-0.3898	-0.12	-0.2366	-0.5955	-0.4144	-0.5191	-0.4408	-0.3209	-0.3719	0.9272	0.9754	0.9099	-0.581	-0.5328	-0.4798
Beta-galactosidase OS=Homo sapiens GN=GLB1 PE=1 SV=2	P61769	aYVAVDGIPQGVLER	1	iTRAQ8plex (+304)	57.18	31.5564	50.58	0.2178	-0.03436	0.1349	-1.073	-0.7638	-1.09	0.2853	0.7976	0.707	0.1581	0.3882	-0.2097	-0.4088	0.492	0.16	-0.2696	-0.5142	-0.1838	-0.2075	-0.1062	-0.1935	-0.6326	-1.029	-0.8198
Beta-galactosidase OS=Homo sapiens GN=GLB1 PE=1 SV=2	P61769	ayVAVDGIPQGVLER	1	iTRAQ8plex (+304), iTRAQ8plex (+304)	27.88	31.5534	27.88			0.1299	-0.3297					-0.1127			-0.538			-0.269			-0.04705			-0.1458			-0.1487
Beta-galactosidase OS=Homo sapiens GN=GLB1 PE=1 SV=2	P61769	dGQPFR	0.5	iTRAQ8plex (+304)	15.29	30.9864	5.39	-0.06468	-0.04954			-0.3593	-0.6052	0.5908	0.7383		-0.8326	-0.707		0.004004	0.3607		-0.1923	-0.1257		-0.2091	-0.272		-0.638	-0.3739
Beta-galactosidase OS=Homo sapiens GN=GLB1 PE=1 SV=2	P61769	eSILLR	0.5	iTRAQ8plex (+304)	18.37	33.1534	10.06	0.01827	0.1855	0.09616	-0.5809	-0.9233	-0.7304	0.6461	0.8193	0.6979	-0.6067	-0.6755	-0.6493	-0.3369	0.4108	0.09698	-0.04929	-0.1258	-0.1357	-0.2217	-0.1341	-0.4616	-0.6345	-0.3337	-0.5632
Beta-galactosidase OS=Homo sapiens GN=GLB1 PE=1 SV=2	P61769	fAYGk	0.1	iTRAQ8plex (+304), iTRAQ8plex (+304)	12.9	32.3578	12.9	0.008633	0.3882	0.2364	-0.1128	-0.1773	-0.5062	0.7472	0.7513	0.5433	-2.438	-0.9281	-1.577	-0.3407	-0.2682	-0.452	-0.04116	0.006813	0.3067	-0.2685	-0.3008	-0.5425	0.8919	-0.2603	0.1366
Beta-galactosidase OS=Homo sapiens GN=GLB1 PE=1 SV=2	P61769	gQVWINGFNLGR	0.46	iTRAQ8plex (+304)	9.05	30.4179	8.73	0.02355	-0.1972	-0.04634	-0.4161	-0.6565	-0.8752	0.8623	0.4915	0.3196	-0.4564	-0.612	-0.411	-0.2357	0.01232	-0.148	-0.3521	0.2147	0.0182	-0.7738	0.2989	-0.3956	-0.08387	-0.4535	-0.382
Beta-galactosidase OS=Homo sapiens GN=GLB1 PE=1 SV=2	P61769	mFEIDYSR	0.86	iTRAQ8plex (+304)	8.43	26.0314	8.43	0.2424	0.2919	0.02068	-0.5728	-0.5629	-0.905	0.7997	0.9153	0.2326	-0.6233	-0.5361	-0.3933	0.2095	0.4734	-0.01442	-1.157	-0.8795	-0.9031	0.5665	0.6165	0.7127	-1.048	-1.096	-0.5581
Beta-galactosidase OS=Homo sapiens GN=GLB1 PE=1 SV=2	P61769	sSDPDYLAAVDk	1	iTRAQ8plex (+304), iTRAQ8plex (+304)	44.68	29.9167	44.68	-0.0589	0.2206			-0.4165	-0.401	0.361	0.6315		-0.9377	-1.167		-0.0447	-0.4332		-0.1842	0.00155		-0.1689	-0.08727		-0.5111	0.4617
Beta-galactosidase OS=Homo sapiens GN=GLB1 PE=1 SV=2	P61769	sSDPDyLAAVDk	0.4	iTRAQ8plex (+304), iTRAQ8plex (+304), iTRAQ8plex (+304)	5.29	31.0857	5.29		-0.05326			-0.461			0.3898			-0.212			-0.09916			0.2796			-0.1949			-0.4375
Beta-galactosidase OS=Homo sapiens GN=GLB1 PE=1 SV=2	P61769	vNYGAYINDFk	1	iTRAQ8plex (+304), iTRAQ8plex (+304)	28.09	30.5461	28.09	-0.2438	-0.2712	-0.1915	-1.88	-0.2559	-0.8934	0.8725	1.06	0.8675	-1.498	-0.9652	-0.603	0.03614	-0.3099	-0.3845	-0.2378	-0.243	0.1076	-0.1165	0.06582	0.2723	0.1789	0.1815	0.2372
Beta-galactosidase OS=Homo sapiens GN=GLB1 PE=1 SV=2	P61769	yWPAR	0.1	iTRAQ8plex (+304)	6.48	30.9517	6.48			-0.2006	-1.184					1.171			-0.7333			0.5547			-0.5407			0.2275			-0.756
Beta-glucuronidase OS=Homo sapiens GN=GUSB PE=1 SV=2	P08236	aDFSDNR	0.9	iTRAQ8plex (+304)	15.63	28.5673	15.63	0.2677	-0.7787	-0.5653	0.01928	-0.516	-1.142	-0.1126	-0.69	-0.1312	-0.4964	-0.08942	-0.4169	0.2309	0.03228	0.1496	-0.5168	-0.302	-0.8783	-0.809	-1.27	-0.7783	-1.281	-0.5857	-0.361
Beta-glucuronidase OS=Homo sapiens GN=GUSB PE=1 SV=2	P08236	dFNLLR	0.5	iTRAQ8plex (+304)	16.92	31.6346	7.86	0.2066	-0.001308	-0.09908	-0.9238	-0.9981	-1.006	-0.065	0.1514	0.2164	-1.212	-1.766	-1.03	0.1713	0.1693	0.0723	-0.6348	-0.5087	-0.2868	-0.6032	-0.5488	-0.6759	-0.763	-0.7177	-0.2348
Beta-glucuronidase OS=Homo sapiens GN=GUSB PE=1 SV=2	P08236	eVILPER	0.9	iTRAQ8plex (+304)	17.34	32.9732	15.94	-0.2276	-0.2475	-0.05707	-0.3496	-0.8095	-0.505	-0.0522	-0.09612	0.09252	-0.5543	-0.6997	-0.4916	-0.1088	-0.3112	-0.1032	-0.8983	-0.8217	-0.8219	-0.6421	-0.5092	-0.5988	-0.8999	-0.6277	-0.621
Beta-glucuronidase OS=Homo sapiens GN=GUSB PE=1 SV=2	P08236	gFDWPLLVkDFNLLR	0.09	iTRAQ8plex (+304), iTRAQ8plex (+304)	0.56	30.4218	0.56	-1.192					0.5125	-1.042			-0.1225			0.02303			-0.9369			-0.3345			-0.7668
Beta-glucuronidase OS=Homo sapiens GN=GUSB PE=1 SV=2	P08236	gIFTR	0.1	iTRAQ8plex (+304)	9.3	36.6247	0	0.04982	-0.2301	-0.2788	-0.534	-0.7277	-0.5279	-0.1364	-0.01105	0.04152	-0.9668	-0.6898	-0.7828	0.4945	0.07628	0.3406	-1.622	-1.074	-0.8352	0.1876	-0.205	-0.05202	-1.338	-1.3	-0.9292
Beta-glucuronidase OS=Homo sapiens GN=GUSB PE=1 SV=2	P08236	gSNLFk	0.29	iTRAQ8plex (+304), iTRAQ8plex (+304)	6.47	37.6388	6.37	-0.1845	0.3906			-0.2066	-1.329	0.7118	0.3815		-0.3272	-2.346		0.01571	-0.4216		-0.6438	-0.5724		-1.146	-0.3575		-0.9565	-1.068
Beta-glucuronidase OS=Homo sapiens GN=GUSB PE=1 SV=2	P08236	lLDAENk	0.17	iTRAQ8plex (+304), iTRAQ8plex (+304)	3.89	38.9326	0	-0.05901	0.01178	-0.1401	-0.4812	-0.7067	-0.5913	0.1177	-0.2256	-0.1945	-1.332	-1.232	-0.8042	-0.001179	0.02152	0.1061	-0.5886	-0.9823	-0.401	-0.6885	-0.1785	-0.2074	-0.7159	-0.9083	-0.8376
Beta-glucuronidase OS=Homo sapiens GN=GUSB PE=1 SV=2	P08236	sLLEQYHLGLDQk	0.9	iTRAQ8plex (+304), iTRAQ8plex (+304)	12.23	31.313	12.23	0.3696	0.2148	0.2611	-1.06	-1.022	-1.09	0.5418	0.4676	0.6749	-1.815	-1.532	-1.138	-0.4189	-0.5422	0.124	-0.5928	-1.292	-0.6479	0.2613	0.4683	0.1454	-1.115	-0.9613	-1.286
Beta-glucuronidase OS=Homo sapiens GN=GUSB PE=1 SV=2	P08236	tVAVTk	0.5	iTRAQ8plex (+304), iTRAQ8plex (+304)	19.4	34.7026	9.05	0.2028	0.1335	0.5389	-0.2485	-0.9668	-0.7124	0.09771	-0.07199	0.00898	-1.233	-1.027	-1.294	-0.2945	-0.1831	-0.1618	-0.5859	-0.6943	-0.3663	-0.2516	-0.4984	-0.5054	-1.038	-0.9097	-0.9416
Beta-glucuronidase OS=Homo sapiens GN=GUSB PE=1 SV=2	P08236	vLGNk	0.1	iTRAQ8plex (+304), iTRAQ8plex (+304)	2.74	35.4121	0	0.03843					-1.289	-0.299			0.08247			-0.4548			-0.4848			-0.66			-0.7896
Beta-glucuronidase OS=Homo sapiens GN=GUSB PE=1 SV=2	P08236	wLGANAFR	0.87	iTRAQ8plex (+304)	10.43	30.7335	10.43	-0.5454		-0.1474	-0.7626		-0.5922	0.1815		0.3747	-1.64		-0.4534	-0.1134		-0.6915	-0.2773		-1.115	-0.06272		0.1879	-0.8496		-0.355
Beta-glucuronidase OS=Homo sapiens GN=GUSB PE=1 SV=2	P08236	wTQDLR	0.3	iTRAQ8plex (+304)	1.22	31.383	0.26		0.6626			-0.2903			-1.213			-2.259			0.542			-2.726			0.6135			0.47
Beta-hexosaminidase subunit alpha OS=Homo sapiens GN=HEXA PE=1 SV=2	P06865	eLELVTk	0.9	iTRAQ8plex (+304), iTRAQ8plex (+304)	27.29	33.8184	7.37	0.08885	0.2527	0.1242	-0.5874	-0.05401	-0.5951	0.712	0.7075	0.6184	-0.4275	-0.4673	-0.2575	-0.02867	-0.239	-0.416	0.5992	-0.0156	-0.1114	-0.08897	-0.08083	-0.3973	-0.1593	0.1127	0.07609
Beta-hexosaminidase subunit alpha OS=Homo sapiens GN=HEXA PE=1 SV=2	P06865	eVIEYAR	0.89	iTRAQ8plex (+304)	11.67	31.126	11.67	-0.02354		-0.132	-0.7849		-0.522	0.395		0.3256	-0.1663		0.1154	0.6241		0.3184	-0.1303		-0.1048	0.01848		-0.6582	-0.09504		-0.03032
Beta-hexosaminidase subunit alpha OS=Homo sapiens GN=HEXA PE=1 SV=2	P06865	gFGEDFk	0.82	iTRAQ8plex (+304), iTRAQ8plex (+304)	16.29	31.4768	13.67	-0.4072		0.03121	0.02233		-0.01367	0.1408		0.3666	-0.8194		-1.21	-0.04911		0.2009	0.6793		-0.2696	-0.2956		-0.3497	0.8655		0.2578
Beta-hexosaminidase subunit alpha OS=Homo sapiens GN=HEXA PE=1 SV=2	P06865	gYVVWQEVFDNk	1	iTRAQ8plex (+304), iTRAQ8plex (+304)	36.68	30.2694	36.68	0.1021	-0.1896	0.4808	-0.6932	No Values	-0.4527	1.158	0.5213	0.5088	-0.9701	-0.02331	-0.8067	0.2913	No Values	-0.19	0.2596	0.2667	0.3846	0.2585	-0.2349	-0.205	-0.5458	-0.1781	-0.4303
Beta-hexosaminidase subunit alpha OS=Homo sapiens GN=HEXA PE=1 SV=2	P06865	iSYGPDWk	0.93	iTRAQ8plex (+304), iTRAQ8plex (+304)	13.31	31.486	13.31		-0.1713	-0.06129	-0.3142	0.4772			0.6051	0.8013		-0.5234	-0.9251		-0.05896	0.2591		-0.1586	-0.222		0.01095	-0.3748		0.0351	-0.114
Beta-hexosaminidase subunit alpha OS=Homo sapiens GN=HEXA PE=1 SV=2	P06865	lTSDLTFAYER	0.77	iTRAQ8plex (+304)	14.47	35.6832	14.47	0.4989	-0.04535	-0.516	-0.7994	-0.3586	-0.2004	0.5771	0.8252	-0.5099	-1.022	-0.2661	0.05411	0.6295	0.7849	0.5184	0.4562	-0.836	0.3609	0.1898	-0.1047	0.02949	-1.029	0.2307	-0.08855
Beta-hexosaminidase subunit alpha OS=Homo sapiens GN=HEXA PE=1 SV=2	P06865	tEIEDFPR	0.99	iTRAQ8plex (+304)	19.36	29.4743	16.13	-0.2589	-0.03142	-0.0425	0.04395	-0.3347	0.3551	-0.06117	0.1261	0.3125	-0.4772	0.2091	-0.8726	0.4721	0.2378	0.5378	-0.1603	0.4278	-0.1351	0.01679	-0.3861	-0.5971	0.2141	-0.04889	-0.1979
Beta-hexosaminidase subunit beta OS=Homo sapiens GN=HEXB PE=1 SV=3	P07686	aSAVGER	0.33	iTRAQ8plex (+304)	3.84	32.2968	3.84	-0.6142					-0.8981	-0.2144			0.5711			0.462			-0.216			-0.05159			0.1272
Beta-hexosaminidase subunit beta OS=Homo sapiens GN=HEXB PE=1 SV=3	P07686	aSAVGERLWSSk	0.42	iTRAQ8plex (+304), iTRAQ8plex (+304)	10.59	31.8099	10.59	-0.08119	0.3072			-0.631	-0.4674	-0.2091	-0.4211		-6.644	-2.132		0.3947	0.2975		0.3942	-1.537		-0.1439	-0.8989		-0.617	-2.049
Beta-hexosaminidase subunit beta OS=Homo sapiens GN=HEXB PE=1 SV=3	P07686	gFGTDFk	0.7	iTRAQ8plex (+304), iTRAQ8plex (+304)	8.62	31.8127	8.62	0.08474	-0.1649	0.1309	-0.3852	-0.315	0.4847	0.2558	0.2184	0.2601	-0.7458	-0.8131	-0.9683	-0.3002	-0.2696	-0.8743	-0.0739	-0.5263	0.00855	-0.2576	-0.8373	-0.4601	-0.2818	-0.1016	-0.5116
Beta-hexosaminidase subunit beta OS=Homo sapiens GN=HEXB PE=1 SV=3	P07686	hYLPVk	0.34	iTRAQ8plex (+304), iTRAQ8plex (+304)	0.9	30.9412	0		-0.09686			-0.1607			-0.1418			-0.1462			-1.362			-0.3544			-0.4899			-0.05806
Beta-hexosaminidase subunit beta OS=Homo sapiens GN=HEXB PE=1 SV=3	P07686	kLESFYIQk	0.49	iTRAQ8plex (+304), iTRAQ8plex (+304), iTRAQ8plex (+304)	5.59	30.2612	5.59	-0.1868	-0.2935	0.3178	-0.5734	-1.186	-0.3622	0.5402	0.3338	0.1738	-1.121	-1.386	-1.578	-0.3964	-0.1536	-0.5233	0.04563	0.001856	-0.2681	0.3332	-0.01323	-0.2875	0.3133	-0.1122	-0.05685
Beta-hexosaminidase subunit beta OS=Homo sapiens GN=HEXB PE=1 SV=3	P07686	lAPGTIVEVWk	0.97	iTRAQ8plex (+304), iTRAQ8plex (+304)	15.93	32.3045	15.93	0.2817	0.1273	-0.1164	-0.7861	-0.8353	-0.3847	0.3129	0.5075	0.2387	-1.384	-1.067	-1.119	0.2069	-0.6931	-0.01013	0.1602	-0.1587	-0.2176	-0.01682	-0.5473	-0.3043	-0.00466	-0.3657	-0.5167
Beta-hexosaminidase subunit beta OS=Homo sapiens GN=HEXB PE=1 SV=3	P07686	lWSSk	0.1	iTRAQ8plex (+304), iTRAQ8plex (+304)	5.62	34.0909	5.62	0.2394					-0.6551	0.6212			-0.4526			-0.5797			-0.2187			0.3367			-0.1255
Beta-hexosaminidase subunit beta OS=Homo sapiens GN=HEXB PE=1 SV=3	P07686	mVIEYAR	0.33	iTRAQ8plex (+304)	7.86	30.7809	7.86	-0.374	-0.08508	-0.4323	-0.552	-0.6042	-0.3575	0.5099	0.4604	0.05465	0.2851	-0.2898	-0.04747	-0.387	-0.945	0.2985	-1.024	-1.429	-1.56	0.711	0.08467	0.243	-0.198	-0.001644	-0.799
Beta-hexosaminidase subunit beta OS=Homo sapiens GN=HEXB PE=1 SV=3	P07686	tLDAMAFNk	0.37	iTRAQ8plex (+304), iTRAQ8plex (+304)	5.79	31.4922	5.11		-0.06691			-0.268			-0.1922			0.1156			-0.2882			-0.7263			-0.342			-0.9519
Betaine--homocysteine S-methyltransferase 1 OS=Homo sapiens GN=BHMT PE=1 SV=2	P07686	aGASIIGVNcHFDPTISLk	1	iTRAQ8plex (+304), Carbamidomethyl (+57), iTRAQ8plex (+304)	51.66	30.4532	51.66	-0.3597	0.09892	-0.2237	0.192	0.5438	-0.8681	0.8527	0.8807	0.7519	0.3789	-1.184	0.2295	0.447	-0.03323	0.2195	0.6951	0.1652	-0.01292	0.6406	0.2595	0.8158	0.09542	0.3557	0.3831
Betaine--homocysteine S-methyltransferase 1 OS=Homo sapiens GN=BHMT PE=1 SV=2	P07686	aGPWTPEAAVEHPEAVR	1	iTRAQ8plex (+304)	68.68	28.3251	68.68		-0.6422			-0.04105			1.022			0.1284			0.1329			9.155e-05			-0.1014			0.5874
Betaine--homocysteine S-methyltransferase 1 OS=Homo sapiens GN=BHMT PE=1 SV=2	P07686	aIAEELAPER	0.98	iTRAQ8plex (+304)	27.29	36.7925	17.23	-0.06286	0.07712	-0.08197	0.2892	0.1008	0.1968	0.588	0.3497	0.5649	-0.04699	0.0593	-0.1435	0.46	0.1572	0.6032	0.2698	0.3539	0.2827	0.1211	-0.245	0.3139	0.2903	0.2685	0.5881
Betaine--homocysteine S-methyltransferase 1 OS=Homo sapiens GN=BHMT PE=1 SV=2	P07686	eATTEQQLk	0.91	iTRAQ8plex (+304), iTRAQ8plex (+304)	15.97	31.8865	15.97	0.3058		0.3866	0.3628		-0.2776	0.5224		0.585	-0.8616		-0.2468	0.197		-0.03861	0.7859		0.7533	0.01731		-0.162	1.193		0.7148
Betaine--homocysteine S-methyltransferase 1 OS=Homo sapiens GN=BHMT PE=1 SV=2	P07686	eAYNLGVR	0.99	iTRAQ8plex (+304)	37.71	30.141	32.26	-0.1859	-0.1783	-0.08998	0.2358	0.08463	0.2792	0.5101	0.5506	0.7914	-0.2589	-0.8154	-0.5613	0.4593	0.3876	0.6617	0.168	0.472	0.4283	0.07297	0.1246	0.288	0.816	0.4608	0.5955
Betaine--homocysteine S-methyltransferase 1 OS=Homo sapiens GN=BHMT PE=1 SV=2	P07686	eGLEAAR	0.9	iTRAQ8plex (+304)	25.58	32.6811	19.92	-0.293	-0.5586	-0.6972	0.3925	0.1501	0.5466	-0.6039	-0.1848	0.03378	0.4648	0.9123	0.8649	0.2889	0.4114	0.4221	0.6218	0.08727	0.3901	0.3436	0.05013	0.2882	0.5132	0.2185	0.6608
Betaine--homocysteine S-methyltransferase 1 OS=Homo sapiens GN=BHMT PE=1 SV=2	P07686	eLFEk	0.1	iTRAQ8plex (+304), iTRAQ8plex (+304)	17.25	32.7738	7.96		-0.1449	-0.04009	0.1711	0.6647			0.9195	1.214		-1.643	-1.128		0.1544	0.4253		0.5958	0.7312		-0.02969	0.1647		0.5692	0.8172
Betaine--homocysteine S-methyltransferase 1 OS=Homo sapiens GN=BHMT PE=1 SV=2	P07686	gFLPPASEk	0.99	iTRAQ8plex (+304), iTRAQ8plex (+304)	23.19	32.5935	16.81	-0.01399	-0.1249	-0.1722	0.1321	0.2598	0.4361	0.4064	0.6162	0.1091	-0.4015	-0.2654	-0.006593	0.5669	0.1394	0.3582	0.1759	0.3453	1.054	0.4124	-0.4324	0.05525	0.2148	0.5307	0.8232
Betaine--homocysteine S-methyltransferase 1 OS=Homo sapiens GN=BHMT PE=1 SV=2	P07686	gILER	0.1	iTRAQ8plex (+304)	1.55	31.5229	0		-0.3975	-0.2771	0.1852	-0.07442			0.9692	0.8075		-0.2327	0.32		0.2903	0.6328		0.4429	0.3423		0.0813	-0.08093		0.007422	0.4283
Betaine--homocysteine S-methyltransferase 1 OS=Homo sapiens GN=BHMT PE=1 SV=2	P07686	iSGQEVNEAAcDIAR	1	iTRAQ8plex (+304), Carbamidomethyl (+57)	56.58	26.7302	56.58	0.378	0.5334	1.263	0.06622	-0.1629	0.3114	0.3312	0.6401	0.394	0.04046	-0.3089	-0.1872	0.3262	0.09494	-0.1624	0.3838	0.09725	0.4826	0.01906	-0.283	0.03165	0.08414	0.5039	0.4299
Betaine--homocysteine S-methyltransferase 1 OS=Homo sapiens GN=BHMT PE=1 SV=2	P07686	kGILER	0.25	iTRAQ8plex (+304), iTRAQ8plex (+304)	1.28	32.2272	0			-0.8804	1.156					0.3141			-0.294			0.9893			0.487			0.4386			0.1444
Betaine--homocysteine S-methyltransferase 1 OS=Homo sapiens GN=BHMT PE=1 SV=2	P07686	wDIQk	0.1	iTRAQ8plex (+304), iTRAQ8plex (+304)	0.42	33.7365	-0.49		-0.173	0.1749	0.08646	0.8604			0.6004	0.8918		-0.5683	-0.3757		-0.03687	-0.03028		0.3073	0.5114		0.1463	0.5919		-0.04977	0.5047
Betaine--homocysteine S-methyltransferase 1 OS=Homo sapiens GN=BHMT PE=1 SV=2	P07686	yIGGccGFEPYHIR	0.33	iTRAQ8plex (+304), Carbamidomethyl (+57), Carbamidomethyl (+57)	2.05	25	2.05		0.1853			-0.4064			0.5809			-0.05125			0.9664			-0.5541			0.5757			-0.21
Beta-mannosidase OS=Homo sapiens GN=MANBA PE=1 SV=3	O00462	lPQSTDPLR	0.54	iTRAQ8plex (+304)	7.04	32.2634	7.04	-0.1101	-0.01508			-0.3445	0.2743	0.3583	-0.0009847		0.472	0.6877		0.03582	0.8738		-0.1828	0.4294		-0.503	-0.1697		-0.09501	0.5872
Beta-mannosidase OS=Homo sapiens GN=MANBA PE=1 SV=3	O00462	tVELIEEPIk	0.58	iTRAQ8plex (+304), iTRAQ8plex (+304)	11.05	32.0249	11.05	-0.2388					0.08297	-0.0363			0.2594			-0.1904			-0.0428			0.05718			0.3584
Beta-mannosidase OS=Homo sapiens GN=MANBA PE=1 SV=3	O00462	vNLILEGVDTVSk	1	iTRAQ8plex (+304), iTRAQ8plex (+304)	35.59	31.5564	32.13	0.08583	0.112	0.2558	1.122	-1.92	-0.4653	-0.2717	0.06886	0.7075	0.6205	-5.914	-0.7816	-0.2671	0.6042	-0.1221	0.1199	-5.914	0.5267	0.3963	-2.453	-0.429	-6.366	0.1268	-0.5281
Beta-mannosidase OS=Homo sapiens GN=MANBA PE=1 SV=3	O00462	vTSELLR	0.27	iTRAQ8plex (+304)	5.75	32.9314	5.75	0.3377		-0.1703	0.04334		0.4003	0.2071		0.08977	0.2422		0.4727	-0.2915		0.2893	-0.3698		0.05737	-0.697		0.1055	0.4207		-0.1361
Beta-microseminoprotein OS=Homo sapiens GN=MSMB PE=1 SV=1	P08118	cMDLk	0.1	Carbamidomethyl (+57), iTRAQ8plex (+304), iTRAQ8plex (+304)	4.03	30.6183	4.03			0.09468	0.4624					0.1251			1.422			0.4781			-0.7845			2.006			-1.389
Beta-microseminoprotein OS=Homo sapiens GN=MSMB PE=1 SV=1	P08118	kTcSVSEWII	0.99	iTRAQ8plex (+304), iTRAQ8plex (+304), Carbamidomethyl (+57)	18.5	31.7638	18.5	0.1126	0.4077	0.2422	-0.3275	0.2393	-0.01746	-0.3321	-0.3692	-0.1534	0.8916	1.064	1.19	0.566	0.3809	-0.2393	1.222	1.758	1.558	1.03	1.107	1.266	-0.6328	-0.5412	-1.075
Beta-microseminoprotein OS=Homo sapiens GN=MSMB PE=1 SV=1	P08118	tcSVSEWII	1	iTRAQ8plex (+304), Carbamidomethyl (+57)	55.37	27.679	55.37	-0.2924	-0.159	-0.07582	0.153	0.3254	0.4327	-0.5101	-0.2644	0.0627	0.8945	1.105	1.096	0.3905	0.3366	-0.2781	0.5784	1.079	0.4601	1.052	1.011	0.7102	0.006347	0.2084	0.09134
Beta-microseminoprotein OS=Homo sapiens GN=MSMB PE=1 SV=1	P08118	yIVVEk	0.5	iTRAQ8plex (+304), iTRAQ8plex (+304)	14.16	31.7811	8.92	0.1343	-0.0483	-0.01498	-0.04107	0.262	-0.1327	-0.7255	-0.7011	-0.6885	1.008	1.3	1.003	0.2709	0.5096	0.3203	1.899	2.088	1.829	0.5636	0.7711	0.4841	-0.2654	-0.1296	-0.5187
Beta-microseminoprotein OS=Homo sapiens GN=MSMB PE=1 SV=1	P08118	yIVVEk	0.37	iTRAQ8plex (+304), iTRAQ8plex (+304), iTRAQ8plex (+304)	2.94	29.9826	2.94	-0.05343	0.09264	-0.1566	0.2281	0.2982	-0.1379	-0.5781	-0.4978	-0.3778	1.176	1.282	0.8948	0.4478	0.6399	0.2891	2.119	2.254	2.033	0.3871	0.2441	0.1943	-0.5625	-0.2719	-0.6903
Bifunctional ATP-dependent dihydroxyacetone kinase/FAD-AMP lyase (cyclizing) OS=Homo sapiens GN=DAK PE=1 SV=2	Q3LXA3	lSVLLLEk	0.88	iTRAQ8plex (+304), iTRAQ8plex (+304)	18.02	29.2993	2.21		0.1968			0.4462			-1.641			-1.75			-0.3892			1.085			-0.2237			0.4565
Bifunctional ATP-dependent dihydroxyacetone kinase/FAD-AMP lyase (cyclizing) OS=Homo sapiens GN=DAK PE=1 SV=2	Q3LXA3	sPGADLLQVLTk	1	iTRAQ8plex (+304), iTRAQ8plex (+304)	29.27	36.3759	27.82	4.768e-07	-0.08917	-2.384e-07	0.9419	0.949	0.233	0.03177	0.6487	0.08567	-0.1715	0.03637	-0.215	-0.6055	-0.5042	0.08316	0.4748	0.5729	0.5389	0.01424	-0.189	-0.1428	0.4958	0.612	0.1783
Bifunctional epoxide hydrolase 2 OS=Homo sapiens GN=EPHX2 PE=1 SV=2	P34913	aSPSEVVFLDDIGANLkPAR	1	iTRAQ8plex (+304), iTRAQ8plex (+304)	30.54	30.6521	30.54		1.225			0.9403			0.7603			-0.122			0.8389			0.4279			0.1895			0.6833
Bifunctional epoxide hydrolase 2 OS=Homo sapiens GN=EPHX2 PE=1 SV=2	P34913	dGLAQLMcELk	0.95	iTRAQ8plex (+304), Carbamidomethyl (+57), iTRAQ8plex (+304)	19.02	35.6832	19.02		0.4903	2.384e-07	0.5107	-4.982			0.2609	0.8159		1.017	0.8025		-4.982	1.336		0.6102	0.9487		0.3815	1.221		0.9473	-0.2887
Bifunctional epoxide hydrolase 2 OS=Homo sapiens GN=EPHX2 PE=1 SV=2	P34913	eIFDk	0.1	iTRAQ8plex (+304), iTRAQ8plex (+304)	9.47	32.8847	0	1.123					1.238	3.422			-2.167			1.709			1.296			0.9745			1.508
Bifunctional epoxide hydrolase 2 OS=Homo sapiens GN=EPHX2 PE=1 SV=2	P34913	fLLDTLk	0.63	iTRAQ8plex (+304), iTRAQ8plex (+304)	14.42	31.4675	4.91	Value Missing	Value Missing			0.6263	0.8739	1.817	1.086		0.3008	0.2947		1.539	0.6062		1.693	1.342		0.7316	-0.3336		1.01	0.7043
Biglycan OS=Homo sapiens GN=BGN PE=1 SV=2	P21810	aFSPLR	0.41	iTRAQ8plex (+304)	8.98	32.4576	5.3	-0.3966	-0.2336	-0.1612	0.1495	0.2565	0.4602	0.1599	0.2867	-0.1056	0.1105	0.4787	0.4749	0.5065	0.673	0.6159	0.627	0.765	0.2894	0.4607	0.6716	0.6357	0.3198	0.3523	0.6376
Biglycan OS=Homo sapiens GN=BGN PE=1 SV=2	P21810	dLPETLNELHLDHNk	1	iTRAQ8plex (+304), iTRAQ8plex (+304)	22.79	30.8565	22.79	0.6634	0.09974	0.4083	0.01371	0.01836	0.5333	-0.3327	-0.005091	0.3944	0.1814	0.6754	0.2585	0.2427	0.135	-0.002012	0.1003	0.7458	0.6443	0.5254	0.5673	0.4152	0.3341	1.014	0.3771
Biglycan OS=Homo sapiens GN=BGN PE=1 SV=2	P21810	eISPDTTLLDLQNNDISELR	1	iTRAQ8plex (+304)	39.22	30	34.71	0.291	0.4256	0.2295	0.119	0.6029	-6.644	-0.2864	0.3644	-0.5001	0.9149	0.1466	0.4005	-0.09326	1.137	-0.2302	0.6483	-0.03764	0.8723	0.2067	0.7101	0.6728	0.2858	-0.09856	0.9725
Biglycan OS=Homo sapiens GN=BGN PE=1 SV=2	P21810	eLHLDNNk	0.96	iTRAQ8plex (+304), iTRAQ8plex (+304)	15.49	32.2917	14.24	-0.107	0.03947	-0.1409	0.395	0.3071	0.6392	0.3498	0.4144	0.5058	0.2744	0.6311	0.3817	0.06851	-0.1465	-0.3501	0.5442	0.9682	0.7396	0.3249	0.4022	0.2349	0.1115	0.6342	0.7702
Biglycan OS=Homo sapiens GN=BGN PE=1 SV=2	P21810	gLQHLYALVLVNNk	0.83	iTRAQ8plex (+304), iTRAQ8plex (+304)	15.5	36.2066	15.5			Value Missing	No Values					0.0834			1.277			1.089			-0.006103			-0.3324			-0.209
Biglycan OS=Homo sapiens GN=BGN PE=1 SV=2	P21810	gVFSGLR	0.9	iTRAQ8plex (+304)	23.66	31.4922	12.01	-0.2136	-0.3335	-0.1975	0.03264	0.3691	-0.3516	-0.05939	0.1649	-0.08593	0.3716	0.58	0.5221	0.3789	0.4983	0.432	0.684	0.726	0.3794	0.679	0.7812	0.8991	0.759	0.4642	0.5544
Biglycan OS=Homo sapiens GN=BGN PE=1 SV=2	P21810	iQAIELEDLLR	1	iTRAQ8plex (+304)	63.82	32.2505	35.74	-6.644		0.1335	0.2199		-6.644	0.2377		0.164	0.4303		0.4314	-6.644		0.4767	-6.644		0.1659	0.2303		0.4979	0.2256		0.4468
Biglycan OS=Homo sapiens GN=BGN PE=1 SV=2	P21810	lGLGHNQIR	0.97	iTRAQ8plex (+304)	24.19	33.0707	6.6	-0.05762	-0.3258	0.3584	0.4272	0.5451	0.9036	-0.2504	-0.1194	-0.9139	0.6599	1.257	0.5595	0.6297	0.4921	0.8244	0.1319	0.3325	0.3983	0.1911	0.6322	0.7392	0.03962	0.446	0.143
Biglycan OS=Homo sapiens GN=BGN PE=1 SV=2	P21810	lNYLR	0.1	iTRAQ8plex (+304)	1.91	31.3513	1.91			-0.1766	0.2965					-0.1185			1.337			0.4147			-0.01724			0.09018			0.7097
Biglycan OS=Homo sapiens GN=BGN PE=1 SV=2	P21810	lYISk	0.07	iTRAQ8plex (+304), iTRAQ8plex (+304)	3.59	32.307	0	-0.343	-0.09219			0.3263	0.5066	0.06131	0.08804		0.02571	0.07866		-0.2963	0.2734		0.8685	0.7505		0.453	0.8537		0.9722	0.9718
Biglycan OS=Homo sapiens GN=BGN PE=1 SV=2	P21810	nHLVEIPPNLPSSLVELR	0.23	iTRAQ8plex (+304)	6.88	31.1826	6.88		-0.0427			-6.644			0.3432			-0.3724			1.349			-6.644			0.731			0.4294
Biglycan OS=Homo sapiens GN=BGN PE=1 SV=2	P21810	vGVNDFcPMGFGVk	1	iTRAQ8plex (+304), Carbamidomethyl (+57), iTRAQ8plex (+304)	24.9	29.1751	24.9	0.2552	0.4927	0.258	0.7628	0.6292	0.6922	0.09608	1.112	0.9085	-0.09194	0.5053	0.6983	-0.0428	-0.2849	-0.1669	-0.5888	-0.006265	-0.7509	1.062	1.608	1.624	0.4139	-0.8062	-0.7979
Biglycan OS=Homo sapiens GN=BGN PE=1 SV=2	P21810	vPSGLPDLk	0.54	iTRAQ8plex (+304), iTRAQ8plex (+304)	12.59	32.071	8.22	1.111	0.4992	1.214	-0.1877	0.2025	-0.2561	0.4961	0.3393	0.9305	0.1807	0.3287	-0.1832	-0.5633	0.2836	0.2583	0.6105	0.296	0.1713	0.3062	0.6771	0.4161	0.3745	0.6237	-0.001123
Biglycan OS=Homo sapiens GN=BGN PE=1 SV=2	P21810	vVQcSDLGLk	1	iTRAQ8plex (+304), Carbamidomethyl (+57), iTRAQ8plex (+304)	31.46	32.2298	31.46	0.01695	0.09386	0.06641	0.3104	0.1281	0.115	0.1599	0.6138	0.3308	0.09677	0.2897	0.01474	0.1186	-0.1351	-0.09866	0.5956	0.8333	0.7726	0.5866	0.7184	0.6246	0.5585	0.7081	0.5153
Bile salt-activated lipase OS=Homo sapiens GN=CEL PE=1 SV=3	P19835	aISQSGVALSPWVIQk	1	iTRAQ8plex (+304), iTRAQ8plex (+304)	43.75	30.8171	35.49	0.07561	0.05931	-0.1353	0.9946	0.7935	0.8055	0.1124	0.8114	0.8831	0.1456	0.163	0.1401	1.245	1.652	1.191	0.03081	0.2934	0.9823	-0.4715	0.2005	-0.09456	-0.01067	0.3928	0.107
Bile salt-activated lipase OS=Homo sapiens GN=CEL PE=1 SV=3	P19835	aLENPQPHPGWQGTLk	1	iTRAQ8plex (+304), iTRAQ8plex (+304)	37.4	31.1025	37.4	-0.03949	-0.1704	0.4077	0.4592	0.6426	0.5852	-0.2008	0.2754	0.1148	0.07712	1.017	0.5033	0.8147	1.308	1.477	0.4496	0.2088	0.3172	-0.08631	0.807	0.3987	0.3236	0.2771	0.4231
Bile salt-activated lipase OS=Homo sapiens GN=CEL PE=1 SV=3	P19835	aLTLAYk	0.9	iTRAQ8plex (+304), iTRAQ8plex (+304)	24.85	32.4895	11.54	-0.06385	0.3238	-0.2185	0.8775	1.131	0.7346	0.03016	0.213	0.3231	-0.5286	0.1671	0.2746	1.514	1.502	1.556	-0.1147	0.08213	0.4022	-0.07237	0.4887	0.3164	0.4244	0.5014	0.6015
Bile salt-activated lipase OS=Homo sapiens GN=CEL PE=1 SV=3	P19835	dQHMAIAWVk	1	iTRAQ8plex (+304), iTRAQ8plex (+304)	21.27	31.4706	21.27		-0.3705			0.9029			0.916			0.1729			1.489			-0.6608			1.344			0.5724
Bile salt-activated lipase OS=Homo sapiens GN=CEL PE=1 SV=3	P19835	eAQMPAVIR	0.22	iTRAQ8plex (+304)	1.34	32.284	1.34		0.7485			0.3194			0.2753			0.7751			1.072			0.5976			0.1935			0.3847
Bile salt-activated lipase OS=Homo sapiens GN=CEL PE=1 SV=3	P19835	gIPFAAPTk	0.9	iTRAQ8plex (+304), iTRAQ8plex (+304)	16	32.7531	8.24	-0.2386	-0.02507	-0.06877	0.62	0.8949	0.3825	-0.1021	0.6468	0.2419	-0.1602	-0.9812	-0.1912	1.73	2.369	1.894	-0.4267	-0.2951	0.1051	0.4059	1.178	0.8446	0.2526	0.5355	0.604
Bile salt-activated lipase OS=Homo sapiens GN=CEL PE=1 SV=3	P19835	lGAVYTEGGFVEGVNk	1	iTRAQ8plex (+304), iTRAQ8plex (+304)	63.75	31.1025	63.41	-0.09011	0.4365	0.2144	0.4126	0.104	0.5274	-0.2424	0.2385	0.3818	-0.06241	0.3016	0.3023	1.29	1.643	1.549	0.2503	0.05837	0.7582	-0.1076	0.6068	0.1452	0.3878	0.9772	0.3045
Bile salt-activated lipase OS=Homo sapiens GN=CEL PE=1 SV=3	P19835	lGAVYTEGGFVEGVNkk	0.44	iTRAQ8plex (+304), iTRAQ8plex (+304), iTRAQ8plex (+304)	5.8	30.55	5.04	0.08468	0.2344	0.1625	0.5028	0.6093	0.2914	-0.1521	0.5808	0.3917	-0.3437	0.04626	0.3172	0.9489	1.282	1.302	0.3223	0.5749	0.3687	0.09875	0.2865	0.1426	0.6324	0.7513	0.8265
Bile salt-activated lipase OS=Homo sapiens GN=CEL PE=1 SV=3	P19835	lVSEFTITk	0.63	iTRAQ8plex (+304), iTRAQ8plex (+304)	8.77	32.284	8.05			-0.09975	0.831					0.1629			0.8595			0.9075			0.7042			0.1895			0.4643
Bile salt-activated lipase OS=Homo sapiens GN=CEL PE=1 SV=3	P19835	tNFLR	0.1	iTRAQ8plex (+304)	7.79	31.9424	5.62		-0.01669	0.04067	0.5595	0.07899			0.2011	0.2653		1.062	0.689		2.033	1.544		0.2214	0.2884		0.523	0.4623		0.2633	0.2782
Bile salt-activated lipase OS=Homo sapiens GN=CEL PE=1 SV=3	P19835	tTFDVYTESWAQDPSQENk	1	iTRAQ8plex (+304), iTRAQ8plex (+304)	50.41	25	50.41	0.2215	-0.02579	0.3738	0.08587	0.5181	0.3179	0.1559	0.7509	0.3755	0.264	1.112	-0.2094	0.5946	1.147	1.664	0.1457	0.2816	0.3004	-0.3335	0.2717	0.733	0.5567	0.3104	0.771
Bile salt-activated lipase OS=Homo sapiens GN=CEL PE=1 SV=3	P19835	vGcPVGDAAR	1	iTRAQ8plex (+304), Carbamidomethyl (+57)	32.51	35.9517	32.51	0.0008554	0.1692	0.2727	0.624	0.5949	0.6948	-0.06832	0.2242	-0.02285	0.3658	0.6961	0.7592	1.451	1.83	1.673	-0.3479	0.04539	0.143	-0.135	0.1755	0.3068	-0.03787	0.6304	0.3126
Bile salt-activated lipase OS=Homo sapiens GN=CEL PE=1 SV=3	P19835	vGPLGFLSTGDANLPGNYGLR	0.94	iTRAQ8plex (+304)	12.34	30.2325	12.34	-0.5904	-5.421	-0.8773	-0.3846	-1.487	-6.644	0.2277	0.3658	0.2367	-0.2681	-4.03	0.2248	1.293	1.544	1.298	-1.436	-6.397	-6.644	-0.1842	0.3788	0.2431	-2.477	-1.554	-6.644
Bile salt-activated lipase OS=Homo sapiens GN=CEL PE=1 SV=3	P19835	vTEEDFYk	0.62	iTRAQ8plex (+304), iTRAQ8plex (+304)	9.81	32.188	9.81			0.5382	-0.1037					0.1167			0.2872			0.8598			0.9148			0.451			1.004
Biotinidase OS=Homo sapiens GN=BTD PE=1 SV=2	P43251	gDMFLVANLGTk	1	iTRAQ8plex (+304), iTRAQ8plex (+304)	29.83	31.6702	21.56	0.05102	0.1264	-0.1283	0.07945	-1.264	-0.4746	-0.3782	-0.1156	-0.0005021	-0.02279	-0.4841	-0.3378	-0.4704	-0.4345	-0.3673	-1.024	-0.6746	-0.4774	0.04931	0.1361	-0.1321	-0.6522	-0.5314	-0.8568
Biotinidase OS=Homo sapiens GN=BTD PE=1 SV=2	P43251	iLSGDPYcEk	0.99	iTRAQ8plex (+304), Carbamidomethyl (+57), iTRAQ8plex (+304)	21.74	30.0173	17.58	-0.129	-0.2722	-0.05049	1.019	0.8516	0.3865	-0.7987	-0.9353	-0.8611	-0.3331	-0.4118	-0.05032	-0.8899	-0.8689	-0.971	-0.2618	-0.44	-0.2483	-0.3558	-0.6643	-0.4323	-0.304	-0.6515	-0.3622
Biotinidase OS=Homo sapiens GN=BTD PE=1 SV=2	P43251	lSSGLVTAALYGR	1	iTRAQ8plex (+304)	46.12	32.7045	46.12	-0.5377	0.2363	0.03076	-0.5816	-0.6871	0.01839	-0.5711	-0.5234	-0.8814	0.1157	-0.3521	0.04323	-0.3663	-0.4162	0.3983	-0.008888	-0.4827	-0.07523	-0.4416	-1.114	-0.9477	-0.8723	-0.01184	-0.1248
Biotinidase OS=Homo sapiens GN=BTD PE=1 SV=2	P43251	lSSGLVTAALyGR	1	iTRAQ8plex (+304), iTRAQ8plex (+304)	26.11	31.8184	26.11			-0.141	0.07036					-1.21			-0.2593			0.0229			0.1005			-0.6232			-0.09832
Biotinidase OS=Homo sapiens GN=BTD PE=1 SV=2	P43251	sHLIIAQVAk	1	iTRAQ8plex (+304), iTRAQ8plex (+304)	38.35	31.7725	38.35	0.1827	-0.2081	0.0319	-0.4234	-0.6608	-0.8648	-0.348	-0.186	-0.7182	-0.2949	-0.4119	-0.0167	-0.2405	-0.5495	-0.1144	0.08783	-0.4858	-0.0137	-0.4974	-0.5765	-0.4141	-0.6889	-0.2321	-0.464
Biotinidase OS=Homo sapiens GN=BTD PE=1 SV=2	P43251	vDLITFDTPFAGR	1	iTRAQ8plex (+304)	34.56	31.0278	33.02	-0.04366	0.05111	0.05875	-0.1885	-0.4256	-0.3579	-1.046	-1.118	-1.154	-0.01599	0.01715	-0.01221	-0.2452	-0.7053	-0.9286	-0.04152	-0.5175	-0.2925	-0.4115	-0.177	-0.3128	-0.706	-0.3536	-0.6125
Biotinidase OS=Homo sapiens GN=BTD PE=1 SV=2	P43251	wNPcLEPHR	0.77	iTRAQ8plex (+304), Carbamidomethyl (+57)	14.14	33.1848	14.14	0.2074	-0.1199	-0.0164	-0.133	-0.7148	-0.9012	-0.4365	-0.6659	-0.8576	-0.2873	0.2454	0.05723	-0.695	-0.2148	-0.1293	-0.1358	-1.08	-0.4708	-0.04364	-0.03491	-0.2412	-0.3718	-0.7661	-0.3475
Bone marrow proteoglycan OS=Homo sapiens GN=PRG2 PE=1 SV=2	P13727	fQWVDGSR	0.5	iTRAQ8plex (+304)	4.8	28.0889	4.8	0.0105	0.1485	0.03463	-0.1229	0.1455	-0.3292	-0.1699	0.1156	-0.4553	-0.007163	0.3518	0.6076	0.09082	0.6387	0.3726	0.03378	-0.1826	-0.3389	-0.1695	0.4119	0.2615	-0.2946	-1.294	-0.3184
Bone marrow proteoglycan OS=Homo sapiens GN=PRG2 PE=1 SV=2	P13727	gGHcVALcTR	0.99	iTRAQ8plex (+304), Carbamidomethyl (+57), Carbamidomethyl (+57)	21.91	25.611	16.97	0.1389	0.1621	-0.6642	0.5977	0.09313	-0.2659	-0.8461	-0.5767	-0.328	0.4878	0.4131	0.6578	0.274	0.3998	-0.128	-0.03293	0.02253	-0.4817	-0.4516	0.5369	0.4362	-0.1646	-0.7157	-0.08641
Bone marrow proteoglycan OS=Homo sapiens GN=PRG2 PE=1 SV=2	P13727	iTGSGR	0.14	iTRAQ8plex (+304)	1.27	30.9795	1.27		-0.7135			0.2376			0.205			-0.3616			0.8776			0.4162			-0.078			-0.2481
Bone marrow proteoglycan OS=Homo sapiens GN=PRG2 PE=1 SV=2	P13727	lPFIcSY	0.37	iTRAQ8plex (+304), Carbamidomethyl (+57)	5.88	28.6688	5.88	-0.0984	0.1663	0.1307	-0.01791	-0.2474	-0.8172	-0.6761	-0.005199	-0.3013	-0.9283	-0.4716	0.04388	0.2607	0.1011	0.4229	-0.3462	0.5713	-0.2513	-1.217	-0.114	-0.0002317	0.1044	0.3346	-0.0392
Bone marrow proteoglycan OS=Homo sapiens GN=PRG2 PE=1 SV=2	P13727	rLPFIcSY	0.18	iTRAQ8plex (+304), Carbamidomethyl (+57)	1.61	29.7405	1.61		-0.2571			0.4459			-0.7398			0.4283			0.7661			-0.2246			0.006052			-0.08961
Bone marrow proteoglycan OS=Homo sapiens GN=PRG2 PE=1 SV=2	P13727	vVGIPGcQTcR	1	iTRAQ8plex (+304), Carbamidomethyl (+57), Carbamidomethyl (+57)	33.04	29.0309	32.14	-0.07223	0.2271	0.3242	-0.02064	0.2971	-0.6389	-0.6222	-0.7223	-0.8799	0.1768	0.1608	0.1632	0.4602	0.3167	0.2896	0.02644	0.08856	0.221	-0.1904	-0.2166	-0.1432	0.001441	0.1837	0.04918
Bone marrow proteoglycan OS=Homo sapiens GN=PRG2 PE=1 SV=2	P13727	yLLVR	0.1	iTRAQ8plex (+304)	10.6	32.335	6.95	-0.2486	0.1213	0.007239	-0.1637	0.1211	-0.2376	-0.7849	-0.8934	-0.9704	0.01088	0.4547	0.6033	0.7174	0.7249	0.7377	-0.009624	0.2811	-0.07413	-0.2698	-0.1852	0.1983	-0.03831	-0.2893	-0.3349
BPI fold-containing family B member 2 OS=Homo sapiens GN=BPIFB2 PE=1 SV=2	Q8N4F0	aALSYVSEIGk	1	iTRAQ8plex (+304), iTRAQ8plex (+304)	42.01	32.2063	41.17			0.2214	0.3313					0.5586			0.6028			-0.2517			3.157			No Values			-0.1772
BPI fold-containing family B member 2 OS=Homo sapiens GN=BPIFB2 PE=1 SV=2	Q8N4F0	lIPEVAR	0.6	iTRAQ8plex (+304)	10.97	32.1059	5.58			-0.2455	0.7967					0.28			1.361			0.4025			1.972			1.088			-0.5784
Brevican core protein OS=Homo sapiens GN=BCAN PE=1 SV=2	Q96GW7	aLHPEEDPEGR	1	iTRAQ8plex (+304)	29.7	27.9379	29.7		-0.4971	-0.6154	-0.7109	0.04986			-1.132	-1.431		-0.02072	-0.04815		0.4589	0.5388		0.1432	0.3386		-1.383	-1.927		-1.84	-2.989
Brevican core protein OS=Homo sapiens GN=BCAN PE=1 SV=2	Q96GW7	cREGLAQR	0.12	Carbamidomethyl (+57), iTRAQ8plex (+304)	0.27	34.6553	0		-0.9586			0.1822			-0.1642			No Values			-0.8307			-0.4683			-0.4714			-0.02425
Brevican core protein OS=Homo sapiens GN=BCAN PE=1 SV=2	Q96GW7	gREAEVLVAR	0.69	iTRAQ8plex (+304)	13.56	32.6174	9.53	-4.768e-07	0.7747	0.2299	-1.306	-0.8189	-2.147	-2.32	-1.05	-1.145	-2.826	-1.112	-1.409	-1.273	-0.1357	-0.2427	-2.338	-0.7238	-1.13	-1.559	-0.07785	-0.7556	-1.968	0.07723	-1.071
Brevican core protein OS=Homo sapiens GN=BCAN PE=1 SV=2	Q96GW7	hFSTRR	0.07	iTRAQ8plex (+304)	3.8	34.7378	0		-6.644			-6.644			-0.3908			-6.644			No Values			-6.644			No Values			No Values
Butyrophilin subfamily 2 member A1 OS=Homo sapiens GN=BTN2A1 PE=1 SV=3	Q7KYR7	cHLSPEk	0.32	Carbamidomethyl (+57), iTRAQ8plex (+304), iTRAQ8plex (+304)	2.42	31.4922	2.42	-0.3326		-0.3638	0.5999		0.674	0.5933		1.326	0.5394		0.0488	0.06812		0.4826	0.1026		-0.2569	0.885		0.884	0.1212		0.6972
Butyrophilin subfamily 2 member A1 OS=Homo sapiens GN=BTN2A1 PE=1 SV=3	Q7KYR7	cYFQEGR	0.9	Carbamidomethyl (+57), iTRAQ8plex (+304)	19.44	25	15.85	-0.2678	-0.2259	0.1076	-0.2019	-0.5309	-0.3295	0.9746	0.8032	0.9609	0.7825	0.9055	0.4733	0.849	0.6594	0.7834	-0.9168	-0.2546	-0.5953	1.511	1.258	1.596	0.01946	0.07663	0.281
Butyrophilin subfamily 2 member A1 OS=Homo sapiens GN=BTN2A1 PE=1 SV=3	Q7KYR7	eSFASGk	0.07	iTRAQ8plex (+304), iTRAQ8plex (+304)	0.44	31.4082	0.44			-0.1137	0.8108					1.209			0.1053			0.4598			0.1618			0.3479			0.4364
Butyrophilin subfamily 2 member A1 OS=Homo sapiens GN=BTN2A1 PE=1 SV=3	Q7KYR7	eSLcR	0.09	iTRAQ8plex (+304), Carbamidomethyl (+57)	4	29.2583	4			-0.4057	1.33					-0.3712			0.5596			0.1351			0.9861			0.8152			0.3685
Butyrophilin subfamily 2 member A1 OS=Homo sapiens GN=BTN2A1 PE=1 SV=3	Q7KYR7	lQEELR	0.16	iTRAQ8plex (+304)	5.34	31.014	0		-0.03617			0.4248			0.5566			0.4477			0.6587			0.7729			-0.9708			0.8355
Butyrophilin subfamily 2 member A1 OS=Homo sapiens GN=BTN2A1 PE=1 SV=3	Q7KYR7	nAEDMEVR	0.87	iTRAQ8plex (+304)	15.33	25.977	1.22			-0.596	0.5203					0.3181			0.7159			1.275			-0.0941			0.5989			0.6794
Butyrophilin subfamily 2 member A1 OS=Homo sapiens GN=BTN2A1 PE=1 SV=3	Q7KYR7	sQFSPAVFVYk	0.55	iTRAQ8plex (+304), iTRAQ8plex (+304)	12.59	37.5166	12.59	0.4072	-0.03605	0.02083	0.3792	0.3907	0.06111	0.7103	1.249	1.355	-0.05251	0.1129	0.2018	0.5965	0.39	0.3775	0.2397	0.2657	0.5495	0.07151	-0.2022	-0.1148	0.5256	0.5053	0.6488
Butyrophilin subfamily 2 member A1 OS=Homo sapiens GN=BTN2A1 PE=1 SV=3	Q7KYR7	sQFSPAVFVyk	0.6	iTRAQ8plex (+304), iTRAQ8plex (+304), iTRAQ8plex (+304)	7.38	31.2189	7.38	0.2975					0.3449	0.6733			0.2913			0.2692			0.5332			-0.1319			0.3757
Butyrophilin subfamily 2 member A1 OS=Homo sapiens GN=BTN2A1 PE=1 SV=3	Q7KYR7	tTFVSk	0.5	iTRAQ8plex (+304), iTRAQ8plex (+304)	19.55	33.0664	18.47	-0.172	0.07732	0.09413	0.1783	0.3727	0.4725	1.237	1.371	1.293	0.08579	-0.08562	0.2469	0.292	0.5658	0.504	0.3098	0.2856	0.5043	-0.1136	-0.4357	-0.1398	0.4964	0.5433	0.6873
Cadherin-1 OS=Homo sapiens GN=CDH1 PE=1 SV=3	P12830	aELDREDFEHVk	0.08	iTRAQ8plex (+304), iTRAQ8plex (+304)	5.32	34.6494	5.32	-0.3834	-0.01056	0.06126	-0.465	-1.208	-0.4952	-1.564	-1.59	-1.675	0.1444	-0.4141	-0.4454	-0.8456	-1.129	-1.027	-0.8169	-0.494	-0.6281	-1.016	-0.9683	-1.359	-0.8789	-0.2143	-0.8711
Cadherin-1 OS=Homo sapiens GN=CDH1 PE=1 SV=3	P12830	dQVTTLEVSVcDcEGAAGVcR	1	iTRAQ8plex (+304), Carbamidomethyl (+57), Carbamidomethyl (+57), Carbamidomethyl (+57)	41.4	25	41.4	-0.2241	-0.1629	-0.4547	-1.036	-1.54	-0.6166	-1.773	-1.076	-0.6823	0.04597	-0.4134	-0.1249	-0.9403	-1.054	-1.213	-0.3276	-0.4431	-1.346	-0.9576	-0.7712	-0.532	-1.077	-0.5678	-1.008
Cadherin-1 OS=Homo sapiens GN=CDH1 PE=1 SV=3	P12830	dTANWLEINPDTGAISTR	1	iTRAQ8plex (+304)	71.04	27.574	65.25	-0.1928	0.02203	-0.2138	-0.7589	-1.038	-1.062	-1.422	-1.231	-1.234	-0.1989	-0.3668	-0.8316	-0.8034	-1.151	-0.9127	-0.9103	-0.6435	-0.9176	-0.8642	-1.235	-1.299	-0.5833	-0.5599	-0.7464
Cadherin-1 OS=Homo sapiens GN=CDH1 PE=1 SV=3	P12830	dWVIPPIScPENEkGPFPk	0.49	iTRAQ8plex (+304), Carbamidomethyl (+57), iTRAQ8plex (+304), iTRAQ8plex (+304)	6.6	29.7081	6.6	0.1288	-0.1503	-0.159	-1.217	-0.8925	-1.016	-1.294	-1.259	-0.9446	-0.4333	-0.5966	-0.5619	-1.58	-1.367	-1.619	-0.5445	-0.4671	-0.6907	-0.8621	-1.144	-0.9211	-0.3638	-0.1432	-0.2552
Cadherin-1 OS=Homo sapiens GN=CDH1 PE=1 SV=3	P12830	eTGWLk	0.11	iTRAQ8plex (+304), iTRAQ8plex (+304)	0.37	33.587	0.37	0.4672	0.2575	0.1865	-0.9428	-1.089	-0.9947	-2.193	-1.632	-1.628	-0.1665	-0.3356	-0.4045	-1.736	-1.535	-1.855	0.1673	-0.2332	-0.1063	-1.239	-1.051	-1.231	-0.2218	-0.3408	-0.4118
Cadherin-1 OS=Homo sapiens GN=CDH1 PE=1 SV=3	P12830	eTGWLkVTEPLDRER	0.35	iTRAQ8plex (+304), iTRAQ8plex (+304)	1.51	31.2156	0	-0.406					-0.5748	-0.4107			-1.165			-0.8075			-0.5659			-0.9904			-0.9505
Cadherin-1 OS=Homo sapiens GN=CDH1 PE=1 SV=3	P12830	gPFPk	0.09	iTRAQ8plex (+304), iTRAQ8plex (+304)	3.58	36.852	0	0.1071	0.161	0.2542	-0.6182	-0.3443	-0.2826	-2.159	-2.359	-1.903	-0.1847	-0.07995	-0.3736	-1.139	-1.241	-1.657	-0.2584	0.2492	0.001444	-1.451	-1.929	-1.717	-0.5224	-0.4855	-0.3836
Cadherin-1 OS=Homo sapiens GN=CDH1 PE=1 SV=3	P12830	gQVPENEANVVITTLk	1	iTRAQ8plex (+304), iTRAQ8plex (+304)	48.54	31.3066	48.54	-0.703	0.05546	-0.5027	-0.1461	-1.385	-0.5568	-0.9833	-0.2477	-1.079	-0.2857	-0.8027	-0.6513	-1.021	-0.7827	-1.045	0.1353	-0.4588	-0.5587	-1.396	-2.115	-0.9718	-1.061	-0.2923	-1.442
Cadherin-1 OS=Homo sapiens GN=CDH1 PE=1 SV=3	P12830	lMDNQNk	0.9	iTRAQ8plex (+304), iTRAQ8plex (+304)	24.45	31.7289	19.92	0.7087	0.6506	0.6461	0.1856	0.02363	0.02454	-1.734	-1.545	-1.875	-0.1364	0.1661	-0.1473	-1.94	-2.216	-1.572	-1.577	-1.73	-2.291	-0.3793	-0.6707	-0.4907	-0.8378	-0.7073	-0.853
Cadherin-1 OS=Homo sapiens GN=CDH1 PE=1 SV=3	P12830	lMDNQNkDQVTTLEVSVcDcEGAAGVcR	1	iTRAQ8plex (+304), iTRAQ8plex (+304), Carbamidomethyl (+57), Carbamidomethyl (+57), Carbamidomethyl (+57)	19.3	25	19.3		-0.4725			-1.476			-1.013			-0.5612			-0.6424			-0.3307			-0.6541			-0.8788
Cadherin-1 OS=Homo sapiens GN=CDH1 PE=1 SV=3	P12830	mALEVGDyk	0.18	iTRAQ8plex (+304), iTRAQ8plex (+304), iTRAQ8plex (+304)	1.57	31.6967	1.57			-0.3283	-0.5583					-1.281			-0.5774			-0.4023			-1.964			-0.4078			-0.8778
Cadherin-1 OS=Homo sapiens GN=CDH1 PE=1 SV=3	P12830	nLVQIk	0.3	iTRAQ8plex (+304), iTRAQ8plex (+304)	4.83	30.1452	4.64	-0.491		0.1414	-1.108		-0.978	-1.755		-1.076	0.6		-0.7093	-1.543		-1.706	0.4237		0.06998	-1.407		-1.631	-0.6897		-0.3783
Cadherin-1 OS=Homo sapiens GN=CDH1 PE=1 SV=3	P12830	nMFTINR	0.9	iTRAQ8plex (+304)	16.87	29.7818	16.35	0.5441	0.4066	0.2518	-0.5721	-0.3331	-0.5476	-1.243	-1.609	-1.255	0.002167	0.1509	-0.2639	-1.02	-1.354	-0.869	-2.255	-2.061	-2.202	-0.2436	-0.3165	-0.6694	-1.108	-0.9129	-0.8166
Cadherin-1 OS=Homo sapiens GN=CDH1 PE=1 SV=3	P12830	nTGVISVVTTGLDR	1	iTRAQ8plex (+304)	43.64	36.5858	24.7	0.1949	-0.08853	-0.408	-1.079	-0.9747	-1.079	-1.464	-1.148	-1.694	-0.5635	-0.4752	-0.3738	-0.7849	-1.013	-0.765	-0.4565	-0.6015	-0.1879	-1.159	-1.076	-1.233	-0.5916	-0.7038	-0.6602
Cadherin-1 OS=Homo sapiens GN=CDH1 PE=1 SV=3	P12830	tIFFcER	0.9	iTRAQ8plex (+304), Carbamidomethyl (+57)	22.76	27.348	21.52	0.3045	0.23	0.2266	-1.211	-1.215	-1.042	-2.038	-2.018	-1.96	-0.4278	-0.2959	-0.3615	-0.5452	-0.6912	-0.6176	-0.4214	-0.4185	-0.6901	-1.069	-1.052	-1.242	-0.5611	-0.536	-0.5289
Cadherin-1 OS=Homo sapiens GN=CDH1 PE=1 SV=3	P12830	vGTDGVITVk	0.97	iTRAQ8plex (+304), iTRAQ8plex (+304)	22.95	32.1617	15.39			-0.8965	-0.3433					-0.2307			-1.566			-0.4814			-1.228			-0.6718			-0.979
Cadherin-1 OS=Homo sapiens GN=CDH1 PE=1 SV=3	P12830	vTEPLDR	0.77	iTRAQ8plex (+304)	11.8	31.959	9.51	-0.1867	-0.1263	0.1108	-0.8364	-0.4371	-0.4551	-1.61	-1.997	-1.935	-0.2077	-0.0377	-0.2663	-0.8841	-0.4344	-0.8394	-0.2215	-0.5549	-0.2975	-1.598	-1.568	-1.639	-0.7709	-0.8516	-0.6057
Cadherin-1 OS=Homo sapiens GN=CDH1 PE=1 SV=3	P12830	vTEPLDRER	0.69	iTRAQ8plex (+304)	8.96	31.9229	8.96	-0.6103	-0.6552	-0.5399	-1.409	-1.088	-1.21	-0.9903	-1.073	-1.145	-0.6724	-0.9108	-0.7371	0.08668	-0.1301	-0.2931	-1.002	-0.6738	-0.5989	-0.6399	-0.5221	-0.7828	-0.8331	-0.975	-0.8907
Cadherin-11 OS=Homo sapiens GN=CDH11 PE=1 SV=2	P55287	aYSLk	0.1	iTRAQ8plex (+304), iTRAQ8plex (+304)	11.23	33.5005	0			-0.0613	-0.5577					-1.272			-0.4584			-0.9852			0.07234			-0.8869			-1.609
Cadherin-11 OS=Homo sapiens GN=CDH11 PE=1 SV=2	P55287	dPDAANSPIR	1	iTRAQ8plex (+304)	31.53	29.7359	31.53	-0.04829	-0.4238	0.106	-0.6422	-0.7003	-0.7786	-1.493	-1.376	-1.573	-0.3077	0.02567	-0.2517	-0.7718	-0.2337	-0.696	-0.6118	-0.2569	-0.4319	-1.062	-0.8267	-1.17	-1.54	-0.9848	-1.101
Cadherin-11 OS=Homo sapiens GN=CDH11 PE=1 SV=2	P55287	fISNGPFk	0.13	iTRAQ8plex (+304), iTRAQ8plex (+304)	7.33	32.2583	6.56			0.1896	-0.9669					-1.862			-0.001504			-0.4675			-0.01946			-1.43			-1.202
Cadherin-11 OS=Homo sapiens GN=CDH11 PE=1 SV=2	P55287	fPQSVyQMSVSEAAVPGEEVGR	0.07	iTRAQ8plex (+304), iTRAQ8plex (+304)	0.51	31.9479	0.51			Value Missing	No Values					-0.8007			-0.6391			No Values			No Values			No Values			No Values
[truncated: 5,370 more rows]
