# Supplementary material for: A Proteomic Analysis of Individual and Gender Variations in Normal Human Urine and Cerebrospinal Fluid Using iTRAQ Quantification
Source: PLoS One. 2015 Jul 29;10(7):e0133270. doi: 10.1371/journal.pone.0133270 (PMC4519152; doi:10.1371/journal.pone.0133270)
Supplement: S1 File — Table A, The ages of each of the 7 male and 7 female participants who provided urine samples and CSF samples. Table B, Protein and peptide quantification data and technical variation data for male urine. The Log2 transformed iTRAQ quantification values for every sample are shown in the “Quantitative protein urine male” sheet, and the technical CVs for the quantitative proteins are shown in the “Quantitative protein urine male” sheet. The peptide relative quantification values are shown in the “Quantitative peptide urine male” sheet. Table C, Protein and peptide quantification data and technical variation data for female urine. The Log2 formed iTRAQ quantification values for every sample are shown in the “Quantitative protein urine F” sheet, and the technical CVs for the quantitative proteins are shown in the “Quantitative protein urine F” sheet. The peptide relative quantification values are shown in the “Quantitative peptide urine F” sheet. Table D, Protein and peptide quantification data and technical variation data for male CSF. The Log2 formed iTRAQ quantification values for every sample are shown in the “Quantitative protein male CSF” sheet, and the technical CVs for the quantitative proteins are shown in the “Quantitative protein male CSF” sheet. The peptide relative quantification values are shown in the “Quantitative peptide male CSF” sheet. Table E, Protein and peptide quantification data and technical variation data for female CSF. The Log2 formed iTRAQ quantification values for every sample are shown in the “Quantitative protein female CSF” sheet, and the technical CVs for the quantitative proteins are shown in the “Quantitative protein female CSF” sheet. The peptide relative quantification values are shown in the “Quantitative peptide female CSF” sheet. Table F, Inter-individual variation data for urinary and CSF samples. The inter-individual CV and technical CV for male urine, female urine, urine (both male and female), male CSF, female CSF, CSF (both m [file pone.0133270.s004.zip › Supplementary Table/Table C.xls]

## Sheet: Quantitative protein urine F
Table C. Protein and peptide quantification data and the technical Variation data for female urine. The Log2 formed iTRAQ quantification value for every sample were shown in “Quantitative protein urine F” sheet, the quantitative proteins were annotated with 1, and the technical CV for these proteins were shown in “Quantitative protein urine F” sheet. The peptide relative quantification value were…
Protein Name	Accession Number	Molecular Weight	Protein Grouping Ambiguity	Mix-1	Mix-2	Mix-3	female 1-1	female 1-2	female 1-3	female 2-1	female 2-2	female 2-3	female 3-1	female 3-2	female 3-3	female 4-1	female 4-2	female 4-3	female 5-1	female 5-2	female 5-3	female 6-1	female 6-2	female 6-3	female 7-1	female 7-2	female 7-3	CV
Pro-epidermal growth factor OS=Homo sapiens GN=EGF PE=1 SV=2	P01133	134 kDa		8.54	8.54	8.54	9.02	9.01	8.86	8.72	8.77	8.72	8.48	8.49	8.4	8.46	8.29	8.28	8.93	8.8	8.88	9.16	9.12	9.12	8.52	8.5	8.41	0.0411314
Cubilin OS=Homo sapiens GN=CUBN PE=1 SV=5	O60494	399 kDa		8.46	8.46	8.46	8.76	8.89	8.84	8.42	8.42	8.48	8.71	8.52	8.59	8.01	8.13	8.03	8.51	8.63	8.63	8.34	8.34	8.33	8.37	8.3	8.18	0.0427018
Insulin-like growth factor-binding protein 7 OS=Homo sapiens GN=IGFBP7 PE=1 SV=1	Q16270	29 kDa		8.29	8.29	8.29	8.64	8.79	8.7	8.27	8.34	8.37	8.15	8.22	8.11	7.98	7.99	8.06	8.19	8.45	8.33	8.64	8.75	8.67	8.36	8.34	8.3	0.0439666
Alpha-1-antichymotrypsin OS=Homo sapiens GN=SERPINA3 PE=1 SV=2	P01011	48 kDa	TRUE	9.32	9.32	9.32	8.39	8.38	8.27	9.34	9.25	9.26	9.68	9.56	9.63	9.23	9.13	9.19	8.42	8.44	8.36	8.99	8.92	8.8	8.93	9.04	8.87	0.0444783
Ribonuclease pancreatic OS=Homo sapiens GN=RNASE1 PE=1 SV=4	P07998	18 kDa		9.94	9.94	9.94	9.73	9.7	9.72	9.41	9.46	9.37	9.16	8.95	9.03	9.55	9.71	9.51	9.04	9.08	9.06	10.7	10.8	10.7	10.1	10.2	10.3	0.0448733
Vasorin OS=Homo sapiens GN=VASN PE=1 SV=1	Q6EMK4	72 kDa	TRUE	8.65	8.65	8.65	9.02	8.98	9.08	8.91	8.78	8.9	8.92	8.89	8.97	8.58	8.52	8.58	8.53	8.55	8.69	9.05	8.87	9.05	9	8.91	9.05	0.0452931
Proactivator polypeptide OS=Homo sapiens GN=PSAP PE=1 SV=2	P07602	58 kDa		8.98	8.98	8.98	8.69	8.72	8.66	8.3	8.35	8.32	8.74	8.66	8.87	8.62	8.75	8.65	9.2	9.11	9.05	8.2	8.33	8.42	9.32	9.18	9.22	0.0484397
Zinc-alpha-2-glycoprotein OS=Homo sapiens GN=AZGP1 PE=1 SV=2	P25311	34 kDa		9.4	9.4	9.4	8.12	8.19	8.08	8	8.15	8.11	10.6	10.5	10.5	8.92	8.97	8.91	7.74	7.88	7.66	8	8.2	8.11	9.02	9.13	9.08	0.0485759
Immunoglobulin lambda-like polypeptide 5 OS=Homo sapiens GN=IGLL5 PE=2 SV=2	B9A064	23 kDa	TRUE	8.22	8.22	8.22	7.71	7.49	7.48	8.31	8.24	8.29	8.57	8.41	8.45	7.96	7.82	7.92	7.18	7.15	7.1	7.8	7.69	7.75	8.24	8.12	8.3	0.0505646
Prothrombin OS=Homo sapiens GN=F2 PE=1 SV=2	P00734	70 kDa		8.08	8.08	8.08	8.61	8.57	8.5	8.08	7.91	8.04	8.5	8.5	8.53	7.95	8.05	8.05	8.39	8.18	8.17	8.54	8.65	8.54	8.38	8.51	8.3	0.0510611
Cluster of Actin, cytoplasmic 1 OS=Homo sapiens GN=ACTB PE=1 SV=1 (P60709)	P60709 [2]	42 kDa	TRUE	8.13	8.13	8.13	8.84	8.79	8.83	7.99	8.08	8.11	8.45	8.3	8.33	9.43	9.3	9.34	8.34	8.33	8.57	8.48	8.42	8.32	8.41	8.3	8.43	0.0519112
Pepsin A-3 OS=Homo sapiens GN=PGA3 PE=1 SV=1	P0DJD8	42 kDa	TRUE	9.45	9.45	9.45	8.54	8.57	8.62	9.73	9.86	9.76	9.49	9.47	9.32	9.17	9.14	9.12	8.65	8.81	8.51	9	8.85	8.84	10.6	10.7	10.6	0.0520564
Leucine-rich alpha-2-glycoprotein OS=Homo sapiens GN=LRG1 PE=1 SV=2	P02750	38 kDa		8.89	8.89	8.89	7.22	7.46	7.24	8.29	8.28	8.32	10.3	10.4	10.3	8.1	8.27	8.18	7.39	7.48	7.33	7.77	7.93	7.78	8.86	8.81	8.74	0.0522752
Leukocyte elastase inhibitor OS=Homo sapiens GN=SERPINB1 PE=1 SV=1	P30740	43 kDa		8.09	8.09	8.09	9.09	8.96	8.98	7.55	7.34	7.52	7.96	7.86	7.84	9.68	9.52	9.56	9.35	9.16	9.22	8.09	8.03	8.1	9.17	9.07	9.03	0.0534479
Cystatin-C OS=Homo sapiens GN=CST3 PE=1 SV=1	P01034	16 kDa		8.26	8.26	8.26	8.71	8.85	8.74	8.33	8.51	8.46	8.11	8.27	8.27	7.93	7.89	8.01	8.15	8.18	8.25	8.36	8.58	8.46	8.01	8.05	8.13	0.0536618
Phosphatidylethanolamine-binding protein 1 OS=Homo sapiens GN=PEBP1 PE=1 SV=3	P30086	21 kDa		8.26	8.26	8.26	8.52	8.39	8.48	8.23	8.33	8.3	8.26	8.16	8.18	8.21	8.1	8.17	8.56	8.43	8.64	8.97	8.7	8.8	8.22	8.14	8.29	0.0538301
Cluster of Ig kappa chain V-III region VG (Fragment) OS=Homo sapiens PE=1 SV=1 (P04433)	P04433	13 kDa	TRUE	10	10	10	9.37	9.37	9.39	10.4	10.4	10.4	10.9	11.1	11	9.67	9.5	9.74	9.65	9.62	9.65	9.65	9.6	9.75	10.3	10.7	10.7	0.0541117
Alpha-2-HS-glycoprotein OS=Homo sapiens GN=AHSG PE=1 SV=1	P02765	39 kDa		9.52	9.52	9.52	8.31	8.4	8.45	8.52	8.48	8.36	11.3	11.4	11.5	8.92	8.94	8.89	8.63	8.77	8.74	8.83	8.92	8.93	9.38	9.61	9.68	0.0552356
Plasma protease C1 inhibitor OS=Homo sapiens GN=SERPING1 PE=1 SV=2	P05155	55 kDa		8.19	8.19	8.19	8.46	8.61	8.45	8.17	8.27	8.06	8.59	8.6	8.46	7.74	7.89	7.76	8.32	8.39	8.23	8.37	8.5	8.36	8.29	8.28	8.36	0.0553085
Mannosyl-oligosaccharide 1,2-alpha-mannosidase IA OS=Homo sapiens GN=MAN1A1 PE=1 SV=3	P33908	73 kDa	TRUE	7.55	7.55	7.55	8.04	8.06	8.07	7.77	7.67	7.57	7.74	7.89	7.78	7.49	7.38	7.3	7.82	7.88	7.69	8.11	7.99	8.19	7.54	7.69	7.6	0.0555753
Clusterin OS=Homo sapiens GN=CLU PE=1 SV=1	P10909	52 kDa		8.82	8.82	8.82	8.91	8.81	8.69	9.22	9.18	9.07	8.92	8.75	8.72	8.39	8.32	8.28	8.6	8.67	8.5	8.91	8.86	8.76	9.12	9.15	9.05	0.0558443
Alpha-1-antitrypsin OS=Homo sapiens GN=SERPINA1 PE=1 SV=3	P01009	47 kDa	TRUE	8.18	8.18	8.18	8.75	8.62	8.68	9.04	9.16	9.35	8.16	8.09	8.14	8	7.97	7.97	9.12	8.72	8.86	8.58	8.55	8.62	8.44	8.35	8.43	0.0561275
Aminopeptidase N OS=Homo sapiens GN=ANPEP PE=1 SV=4	P15144	110 kDa	TRUE	7.88	7.88	7.88	8.08	7.91	7.95	7.6	7.61	7.48	7.75	7.87	7.73	7.57	7.57	7.58	7.81	7.75	7.66	7.87	7.54	7.75	7.77	7.61	7.76	0.0565581
Small proline-rich protein 3 OS=Homo sapiens GN=SPRR3 PE=1 SV=2	Q9UBC9	18 kDa		8.95	8.95	8.95	9.69	9.73	9.77	8.51	8.51	8.34	8.37	8.24	8.42	10.8	11.1	10.9	11.6	11.5	11.6	8.32	8.26	8.42	8.58	8.47	8.53	0.0570575
Sulfhydryl oxidase 1 OS=Homo sapiens GN=QSOX1 PE=1 SV=3	O00391	83 kDa	TRUE	8.05	8.05	8.05	8.33	8.42	8.63	8.34	8.34	8.45	8.36	8.16	8.35	8.12	7.99	8.04	8.24	8.38	8.39	8.46	8.43	8.54	8.3	8.3	8.37	0.0571741
Uromodulin OS=Homo sapiens GN=UMOD PE=1 SV=1	P07911	70 kDa	TRUE	8.65	8.65	8.65	8.84	8.92	8.76	8.43	8.48	8.33	8.74	8.85	8.77	8.93	9.06	9.06	8.9	9.15	8.97	9.85	9.9	9.8	8.34	8.42	8.2	0.0572438
Serotransferrin OS=Homo sapiens GN=TF PE=1 SV=3	P02787	77 kDa	TRUE	8.5	8.5	8.5	8.59	8.7	8.51	9.47	9.57	9.54	8.75	8.97	8.72	8.14	8.26	8.18	9.09	9.18	9.15	8.25	8.32	8.18	7.98	8.18	7.96	0.0582305
CD59 glycoprotein OS=Homo sapiens GN=CD59 PE=1 SV=1	P13987	14 kDa		9.13	9.13	9.13	9.2	9.13	9.26	8.79	8.99	9.18	8.94	9.04	9.02	8.84	8.99	8.94	8.85	8.98	8.88	9.14	9.17	9.15	9.43	9.66	9.51	0.0583645
Basement membrane-specific heparan sulfate proteoglycan core protein OS=Homo sapiens GN=HSPG2 PE=1 SV=4	P98160	469 kDa	TRUE	8.14	8.14	8.14	7.88	7.93	7.83	8.22	8.15	8.09	8.86	8.95	8.73	7.97	8.07	8.1	7.82	7.99	7.98	8.14	8.18	7.97	8.75	8.82	8.63	0.058449
Cluster of Ig mu chain C region OS=Homo sapiens GN=IGHM PE=1 SV=3 (P01871)	P01871	49 kDa	TRUE	7.85	7.85	7.85	7.36	7.46	7.36	7.69	7.72	7.51	9.03	9.09	8.95	8.16	8.03	7.91	7.87	7.8	7.83	7.37	7.32	7.13	8.47	8.37	8.32	0.0594686
Complement component C7 OS=Homo sapiens GN=C7 PE=1 SV=2	P10643	94 kDa		9.57	9.57	9.57	10	9.65	9.95	9.74	9.73	9.74	9.91	9.65	9.81	9.27	9.34	9.33	9.81	9.8	9.87	10.1	9.77	9.95	10.3	10.2	10.2	0.060983
Hemopexin OS=Homo sapiens GN=HPX PE=1 SV=2	P02790	52 kDa		7.86	7.86	7.86	8.27	8.15	8.25	8.72	8.57	8.71	8.83	8.71	8.77	7.75	7.57	7.41	8.27	8.18	8.31	7.93	7.87	7.94	7.82	7.72	7.99	0.0611851
Serum albumin OS=Homo sapiens GN=ALB PE=1 SV=2	P02768	69 kDa		8.69	8.69	8.69	9.2	8.96	9.17	10.2	10.2	10.4	8.43	8.67	8.48	8.66	8.7	8.68	9.47	9.41	9.49	8.77	8.66	8.94	8.6	8.68	8.6	0.0618693
Lysosomal alpha-glucosidase OS=Homo sapiens GN=GAA PE=1 SV=4	P10253	105 kDa	TRUE	8.73	8.73	8.73	8.04	8.29	8.34	8.81	8.85	8.76	8.57	8.43	8.44	8.24	8.25	8.37	8.54	8.64	8.62	9.02	8.98	9.06	8.62	8.5	8.85	0.0620441
Endosialin OS=Homo sapiens GN=CD248 PE=1 SV=1	Q9HCU0	81 kDa		8.3	8.3	8.3	8.12	8.3	8.43	8.55	8.51	8.05	8.49	8.6	8.54	8.36	8.38	8.32	8.48	8.46	8.5	8.22	8.31	8.26	8.98	9.02	8.9	0.0620733
Bile salt-activated lipase OS=Homo sapiens GN=CEL PE=1 SV=3	P19835	79 kDa	TRUE	8.47	8.47	8.47	8.11	8.04	7.93	8.26	8.42	8.23	8.17	8.09	8.03	8.11	7.96	8.1	7.88	8.19	7.93	9.86	9.89	9.84	8.36	8.39	8.19	0.064245
Cluster of Gamma-glutamyltranspeptidase 1 OS=Homo sapiens GN=GGT1 PE=1 SV=2 (P19440)	P19440	61 kDa	TRUE	8.21	8.21	8.21	8.77	8.82	8.92	8.38	8.64	8.66	8.68	8.65	8.56	8.03	7.95	8.15	8.29	8.27	8.53	8.73	8.78	8.88	8.3	8.24	8.25	0.0642721
Apolipoprotein D OS=Homo sapiens GN=APOD PE=1 SV=1	P05090	21 kDa		9.49	9.49	9.49	9.33	9.23	9.26	9.76	9.48	9.62	9.62	9.47	9.56	9.55	9.35	9.58	8.99	8.98	8.95	9.67	9.44	9.47	10.3	10.1	10.1	0.064867
Ceruloplasmin OS=Homo sapiens GN=CP PE=1 SV=1	P00450	122 kDa	TRUE	7.87	7.87	7.87	7.32	7.5	7.34	8.34	8.15	8.14	8.38	8.18	8.28	8.21	8.38	8.16	7.29	7.26	7.33	7.26	7.54	7.33	7.9	7.87	7.82	0.0650462
Fibronectin OS=Homo sapiens GN=FN1 PE=1 SV=4	P02751	263 kDa		8.09	8.09	8.09	7.88	7.68	7.88	8.04	8.13	8.21	8.22	8.14	8.25	8	7.78	7.93	7.99	7.92	8.23	8.08	7.96	8.09	8.43	8.34	8.44	0.0650578
Ig kappa chain C region OS=Homo sapiens GN=IGKC PE=1 SV=1	P01834	12 kDa	TRUE	7.98	7.98	7.98	7.07	6.96	7.13	7.77	7.84	7.87	8.15	8.1	7.98	7.85	7.74	7.94	7.32	7.15	7.22	7.64	7.44	7.56	8.19	7.89	8.02	0.0653099
Maltase-glucoamylase, intestinal OS=Homo sapiens GN=MGAM PE=1 SV=5	O43451	210 kDa		7.89	7.89	7.89	7.66	7.48	7.54	7.8	7.71	7.69	7.99	8.12	7.85	7.27	7.44	7.19	7.92	7.95	7.7	8.47	8.49	8.46	7.68	7.53	7.72	0.0655793
Lymphatic vessel endothelial hyaluronic acid receptor 1 OS=Homo sapiens GN=LYVE1 PE=1 SV=2	Q9Y5Y7	35 kDa		8.82	8.82	8.82	7.34	7.05	7.24	7.82	7.6	7.84	9.52	9.39	9.45	8.83	8.69	8.66	7.08	7.1	6.97	8.23	8.05	8.1	9.9	9.78	9.9	0.0656656
Cluster of Keratin, type I cytoskeletal 13 OS=Homo sapiens GN=KRT13 PE=1 SV=4 (P13646)	P13646 [5]	50 kDa	TRUE	8.37	8.31	8.31	8.53	8.54	8.65	7.72	7.53	7.74	7.72	7.79	8.12	11	11.2	11.2	8.91	8.86	8.96	7.85	8	8.03	7.97	7.96	7.97	0.0658113
Myeloperoxidase OS=Homo sapiens GN=MPO PE=1 SV=1	P05164	84 kDa		6.65	6.65	6.65	8.14	8.12	8.2	6.83	6.87	6.78	6.91	6.74	7.09	8.05	7.86	8.05	7.41	7.21	7.45	7.09	7.04	7.1	8.8	8.53	8.62	0.0659347
Cluster of Keratin, type II cytoskeletal 4 OS=Homo sapiens GN=KRT4 PE=1 SV=4 (P19013)	P19013 [7]	57 kDa	TRUE	7.89	7.88	7.74	8.17	8.4	8.43	7.31	7.37	7.62	7.65	7.71	7.78	9.84	10	10.1	8.65	8.72	8.67	7.84	7.97	7.95	7.74	7.65	7.57	0.0685391
Polymeric immunoglobulin receptor OS=Homo sapiens GN=PIGR PE=1 SV=4	P01833	83 kDa		9.01	9.01	9.01	8.84	9.2	9.05	9.34	9.57	9.43	8.83	8.84	8.96	8.65	8.7	8.66	8.96	9.07	9.01	9.2	9.32	9.09	8.88	9.09	8.87	0.0685975
Collagen alpha-1(VI) chain OS=Homo sapiens GN=COL6A1 PE=1 SV=3	P12109	109 kDa	TRUE	7.93	7.93	7.93	8.4	8.63	8.47	8.37	8.54	8.53	8.15	8.27	8.2	7.83	7.94	7.78	8	8.26	8.13	8.02	8.18	8.16	7.96	8.16	7.95	0.0686008
4-trimethylaminobutyraldehyde dehydrogenase OS=Homo sapiens GN=ALDH9A1 PE=1 SV=3	P49189	54 kDa	TRUE	7.7	7.7	7.7	8.14	8.39	8.18	8.01	8.02	8.07	7.94	8	8.07	8.7	8.66	8.58	8.45	8.51	8.39	8.26	8.29	8.09	7.63	7.92	7.46	0.0690745
Hemoglobin subunit alpha OS=Homo sapiens GN=HBA1 PE=1 SV=2	P69905	15 kDa		8.19	8.19	8.19	7.5	7.59	7.39	9.53	9.52	9.71	8.26	8.31	8.34	10.2	10.2	10.3	9.18	9.32	9.26	7.49	7.39	7.19	7.12	7.46	7.4	0.0695891
Cluster of Ig alpha-1 chain C region OS=Homo sapiens GN=IGHA1 PE=1 SV=2 (P01876)	P01876 [2]	38 kDa	TRUE	8.79	8.91	8.9	8.96	8.86	8.86	9.85	9.75	9.76	8.48	8.29	8.44	8.91	8.63	8.73	9.11	8.85	9.02	9.15	8.96	9.07	8.65	8.37	8.52	0.0713477
Cadherin-13 OS=Homo sapiens GN=CDH13 PE=1 SV=1	P55290	78 kDa		8.6	8.6	8.6	7.51	7.49	7.35	7.96	7.78	7.9	8.52	8.59	8.55	8.38	8.26	8.24	7.42	7.61	7.38	8.38	7.99	8.13	8.89	8.76	8.66	0.0723066
Alpha-2-antiplasmin OS=Homo sapiens GN=SERPINF2 PE=1 SV=3	P08697	55 kDa		7.78	7.78	7.78	8.36	8.27	8.29	8.13	8.28	8.22	8.27	8.46	8.75	7.66	7.82	7.62	7.96	8.12	8.06	8.26	8.44	8.3	7.96	8.03	7.87	0.0724107
Apolipoprotein E OS=Homo sapiens GN=APOE PE=1 SV=1	P02649	36 kDa		7.99	7.99	7.99	8.54	8.64	8.7	7.8	7.94	8	8.28	8.35	8.06	7.41	7.61	7.63	8.24	8.43	8.33	7.82	7.97	8.04	7.77	7.89	7.92	0.0724831
Programmed cell death 6-interacting protein OS=Homo sapiens GN=PDCD6IP PE=1 SV=1	Q8WUM4	96 kDa	TRUE	7.79	7.79	7.79	8.08	8.26	8.28	7.94	8.28	8.42	7.81	7.89	8.12	8.26	8.36	8.29	7.9	7.97	7.92	8.17	8.03	8.27	7.99	8	7.97	0.0725667
Vesicular integral-membrane protein VIP36 OS=Homo sapiens GN=LMAN2 PE=1 SV=1	Q12907	40 kDa		9.49	9.49	9.49	8.52	8.55	8.72	9.17	9.04	9.35	9.11	9.35	9.34	9.18	9.1	9.3	8.45	8.59	8.81	9.2	9.19	9.19	9.56	9.53	9.63	0.0733562
Complement decay-accelerating factor OS=Homo sapiens GN=CD55 PE=1 SV=4	P08174	41 kDa	TRUE	8.31	8.31	8.31	7.49	7.23	7.61	8.35	7.99	8.16	8.49	8.45	8.32	8.13	7.88	8.01	7.62	7.48	7.54	7.77	7.75	7.87	9.08	9.03	9.06	0.073534
Beta-2-microglobulin OS=Homo sapiens GN=B2M PE=1 SV=1	P61769	14 kDa		9.25	9.25	9.25	8.48	8.31	8.39	7.94	7.88	7.66	11.9	11.9	12	8.24	7.97	7.89	8.71	8.77	8.83	8.33	8.19	8.07	8.33	8.32	8.19	0.0735452
CD44 antigen OS=Homo sapiens GN=CD44 PE=1 SV=3	P16070	82 kDa	TRUE	8.08	8.08	8.08	8.34	8.09	8.33	8.54	8.36	8.5	8.01	7.79	7.94	8.21	8.02	8.16	8.02	7.85	8.14	8.82	8.75	8.85	7.77	7.78	7.97	0.0741259
6-phosphogluconolactonase OS=Homo sapiens GN=PGLS PE=1 SV=2	O95336	28 kDa		7.75	7.75	7.75	7.26	7.19	7.4	7.67	7.72	7.64	7.77	7.78	7.54	7.52	7.51	7.42	7.18	7.25	7.16	7.31	7.11	7.02	8.54	8.53	8.14	0.0743024
Lysosome-associated membrane glycoprotein 2 OS=Homo sapiens GN=LAMP2 PE=1 SV=2	P13473	45 kDa		9.17	9.17	9.17	9.35	9.37	9.44	8.96	8.63	8.67	8.81	8.98	8.78	8.57	8.29	8.36	9.18	9.21	9.26	9.3	9.28	9.31	8.7	8.51	8.28	0.074859
Poliovirus receptor OS=Homo sapiens GN=PVR PE=1 SV=2	P15151	45 kDa		8.34	8.34	8.34	8.65	8.75	8.41	8.69	8.52	8.34	8.42	8.5	8.41	8.08	8.11	8.07	8.28	8.53	8.17	8.7	8.83	8.67	8.51	8.6	8.65	0.0752998
Intercellular adhesion molecule 2 OS=Homo sapiens GN=ICAM2 PE=1 SV=2	P13598	31 kDa		8.07	8.07	8.07	8.39	8.42	8.45	7.95	8	7.84	8.07	7.86	7.99	8.17	7.74	7.89	8.11	7.94	7.93	8.56	8.5	8.44	8.26	8.17	7.94	0.0754961
Apolipoprotein A-IV OS=Homo sapiens GN=APOA4 PE=1 SV=3	P06727	45 kDa		8.14	8.14	8.14	7.42	7.8	7.39	7.99	7.93	7.77	7.96	7.99	7.93	7.56	7.74	7.43	8.61	8.58	8.57	7.29	7.27	7.1	7.56	7.45	7.35	0.0757108
Protein AMBP OS=Homo sapiens GN=AMBP PE=1 SV=1	P02760	39 kDa		9.14	9.14	9.14	7.69	7.79	7.8	7.78	8.07	8.05	10.2	10.3	10.2	8.57	8.93	8.8	7.49	7.63	7.71	8.56	8.7	8.68	9.31	9.57	9.45	0.0760662
Cluster of Alpha-1-acid glycoprotein 1 OS=Homo sapiens GN=ORM1 PE=1 SV=1 (P02763)	P02763 [2]	24 kDa	TRUE	9.83	9.88	9.8	8.48	8.48	8.12	8.57	8.46	8.44	10.7	10.7	10.7	8.68	8.8	8.69	7.95	7.94	7.74	8.55	8.44	8.3	8.93	8.96	8.6	0.0760814
Attractin OS=Homo sapiens GN=ATRN PE=1 SV=2	O75882	159 kDa	TRUE	8.25	8.25	8.25	8.1	8.31	8.08	7.92	8.29	8.02	8.15	8.25	8.18	7.91	7.99	7.88	8.05	8.26	8.05	8.29	8.19	8.3	8.17	8.36	8.07	0.076124
Trefoil factor 2 OS=Homo sapiens GN=TFF2 PE=1 SV=2	Q03403	14 kDa		9.26	9.26	9.26	8.56	8.8	8.55	9.63	9.35	9.39	9.3	9.23	9.34	8.9	9.07	8.92	9.32	9.17	9.21	9.85	9.61	9.67	10.3	10.1	10.1	0.0766551
Galectin-3-binding protein OS=Homo sapiens GN=LGALS3BP PE=1 SV=1	Q08380	65 kDa		8.87	8.87	8.87	9	8.72	8.92	8.13	8.18	8.09	8.87	8.8	8.92	8.51	8.28	8.56	8.65	8.66	8.91	8.81	8.75	8.9	8.99	8.68	8.82	0.0767117
EGF-containing fibulin-like extracellular matrix protein 1 OS=Homo sapiens GN=EFEMP1 PE=1 SV=2	Q12805	55 kDa		8.38	8.38	8.38	7.98	7.78	8.11	8.13	8.04	8.11	9.26	8.92	9.24	7.96	7.97	7.87	7.92	7.92	8.02	8.38	8.17	8.41	8.9	8.77	9.06	0.0772401
Lactotransferrin OS=Homo sapiens GN=LTF PE=1 SV=6	P02788	78 kDa	TRUE	7.56	7.56	7.56	8.24	8.07	8.31	7.44	7.03	7.39	7.44	7.43	7.43	8.05	7.92	8.17	7.3	7.26	7.49	7.32	7.01	7.32	9.62	9.59	9.59	0.0772547
Cluster of L-lactate dehydrogenase B chain OS=Homo sapiens GN=LDHB PE=1 SV=2 (P07195)	P07195 [2]	37 kDa	TRUE	8.28	8.4	8.37	8.73	8.84	8.59	8.39	8.59	8.5	8.72	8.65	8.47	8.58	8.6	8.45	8.81	9.06	8.77	9.13	9.06	8.89	8.62	8.75	8.66	0.0773235
Deoxyribonuclease-1 OS=Homo sapiens GN=DNASE1 PE=1 SV=1	P24855	31 kDa		7.35	7.35	7.35	7.56	7.61	7.35	7.29	7.27	7.39	7.2	7.39	7.36	7.33	7.32	7.27	7.38	7.53	7.29	7.69	7.88	7.99	7.24	7.36	7.59	0.0776576
Prostatic acid phosphatase OS=Homo sapiens GN=ACPP PE=1 SV=3	P15309	45 kDa		9.21	9.21	9.21	9.31	9.4	9.13	8.46	8.63	8.5	8.67	8.62	8.38	8.33	8.51	8.2	8.88	8.66	8.69	9.12	9.11	9.06	8.09	8.29	8.2	0.0778444
Peptidoglycan recognition protein 1 OS=Homo sapiens GN=PGLYRP1 PE=1 SV=1	O75594	22 kDa		10.2	10.2	10.2	9.57	9.71	9.81	10.1	9.87	10.4	10.4	10.2	10.5	10.3	10.1	10.4	9.84	9.84	9.93	10.1	10.1	10.1	10.9	10.8	10.9	0.0789163
Matrix-remodeling-associated protein 8 OS=Homo sapiens GN=MXRA8 PE=1 SV=1	Q9BRK3	49 kDa	TRUE	8.65	8.65	8.65	9.15	9.17	9.24	8.93	8.83	8.82	9	8.84	9	9.09	8.91	8.64	8.81	8.54	8.89	9.33	9.11	9.19	8.55	8.56	8.7	0.0789532
Vitamin K-dependent protein Z OS=Homo sapiens GN=PROZ PE=1 SV=2	P22891	45 kDa		8.07	8.07	8.07	9.48	9.61	9.67	7.62	8	7.94	8.47	8.43	8.59	8.24	8.19	8.17	8.51	8.4	8.76	8.86	9.07	9.12	8.41	8.42	8.53	0.0794902
Prostaglandin-H2 D-isomerase OS=Homo sapiens GN=PTGDS PE=1 SV=1	P41222	21 kDa		9.59	9.59	9.59	7.68	8	8.05	8.76	9.09	9.1	9.76	9.67	9.81	9.21	9.21	9.36	8.14	8.22	8.27	8.26	8.53	8.5	10	10	10.1	0.0795977
Cluster of Complement C1r subcomponent-like protein OS=Homo sapiens GN=C1RL PE=1 SV=2 (Q9NZP8)	Q9NZP8	53 kDa	TRUE	8.93	8.93	8.93	8.82	8.91	9.13	9.2	9.19	9.23	9.22	9.21	9.43	8.86	8.84	8.99	8.76	8.95	9.02	9.19	9	9.37	9.09	9.29	9.2	0.0801155
Lumican OS=Homo sapiens GN=LUM PE=1 SV=2	P51884	38 kDa		8.02	8.02	8.02	7.36	7.41	7.44	7.51	7.73	7.37	9.54	9.21	9.38	7.65	7.83	7.5	7.61	7.36	7.41	7.4	7.34	7.33	8.64	8.49	8.66	0.0810473
Roundabout homolog 4 OS=Homo sapiens GN=ROBO4 PE=1 SV=1	Q8WZ75	107 kDa		8	8	8	8.45	8.25	8.33	7.88	8.18	7.88	8.12	8.33	8.14	7.84	7.98	7.72	8.22	8.35	8.02	8.34	8.31	8.32	7.78	8	7.94	0.0811936
Cluster of Ig kappa chain V-III region WOL OS=Homo sapiens PE=1 SV=1 (P01623)	P01623	12 kDa	TRUE	9.03	9.03	9.03	8.07	8.08	7.98	9.09	9.1	8.8	10.1	9.78	9.95	8.41	8.53	8.18	8.82	8.77	8.68	8.36	8.52	8.38	10	9.82	9.8	0.0815615
Cluster of Ig gamma-1 chain C region OS=Homo sapiens GN=IGHG1 PE=1 SV=1 (P01857)	P01857 [4]	36 kDa	TRUE	8.56	8.49	8.49	8.46	8.53	8.36	9.29	9.45	9.22	8.51	8.29	8.43	8.81	8.65	8.5	8.64	8.43	8.57	8.51	8.33	8.29	8.74	8.48	8.63	0.0816168
Mannan-binding lectin serine protease 2 OS=Homo sapiens GN=MASP2 PE=1 SV=4	O00187	76 kDa	TRUE	9.08	9.08	9.08	9.05	9.16	9.07	8.94	8.97	8.78	9.55	9.58	9.22	9.22	9.29	8.99	8.23	8.35	8.07	8.54	8.71	8.56	9.28	9.39	9.21	0.0820625
Retinol-binding protein 4 OS=Homo sapiens GN=RBP4 PE=1 SV=3	P02753	23 kDa	TRUE	9.28	9.28	9.28	9	8.74	9.01	8.54	8.58	8.63	11.4	11.5	11.7	8.26	8.19	8.11	8.74	8.66	8.86	8.9	8.71	8.81	9.18	8.92	9.35	0.082386
Complement C4-A OS=Homo sapiens GN=C4A PE=1 SV=1	P0C0L4 (+1)	193 kDa		8.03	8.03	8.03	8.11	8.09	8.31	8.5	8.7	8.84	8.47	8.26	8.56	7.87	7.77	8.01	7.88	7.74	7.97	8.34	8.31	8.39	8.03	7.85	8.07	0.0827083
Cluster of Pancreatic alpha-amylase OS=Homo sapiens GN=AMY2A PE=1 SV=2 (P04746)	P04746 [2]	58 kDa	TRUE	7.28	7.18	6.95	7.44	7.55	7.54	7.76	7.75	7.74	6.61	6.92	6.85	6.29	6.84	6.84	6.47	6.53	6.7	7.02	7.15	7.22	6.48	6.66	6.54	0.0829351
Fatty acid-binding protein, heart OS=Homo sapiens GN=FABP3 PE=1 SV=4	P05413	15 kDa	TRUE	8.28	8.28	8.28	8.44	8.32	8.42	8.7	8.59	8.88	8.84	8.75	8.95	8.43	8.04	8.3	8.58	8.24	8.37	9.03	9.03	9.03	8.35	8.03	8.24	0.0830705
Profilin-1 OS=Homo sapiens GN=PFN1 PE=1 SV=2	P07737	15 kDa		8.7	8.7	8.7	9.16	8.98	9.13	8.9	9.06	8.65	9.74	9.78	9.63	10.3	10	9.96	8.91	8.96	8.87	9.08	9.07	8.78	9.7	9.57	9.65	0.0832696
Poliovirus receptor-related protein 4 OS=Homo sapiens GN=PVRL4 PE=1 SV=1	Q96NY8	55 kDa		7.83	7.83	7.83	8.39	8.11	8.42	8.22	7.93	8.26	7.98	7.97	8.04	7.68	7.87	8.05	8	7.9	7.95	8.16	8.28	8.36	8.39	8.21	8.14	0.0833702
Urokinase-type plasminogen activator OS=Homo sapiens GN=PLAU PE=1 SV=2	P00749	49 kDa	TRUE	7.94	7.94	7.94	8.23	8.12	8.41	7.78	7.82	7.95	8.07	7.94	7.79	8.05	7.69	7.79	7.51	7.75	7.71	8.52	8.46	8.63	7.56	7.69	7.61	0.0837516
Cluster of Ig kappa chain V-I region AG OS=Homo sapiens PE=1 SV=1 (P01593)	P01593 [3]	12 kDa	TRUE	6.88	6.63	6.72	6.22	6.41	6.6	6.95	7.13	7.19	7.23	7.19	7.06	6.39	6.4	6.57	5.99	6.18	6.4	6.36	6.5	6.49	7.08	7.14	7.21	0.084215
Low-density lipoprotein receptor-related protein 2 OS=Homo sapiens GN=LRP2 PE=1 SV=3	P98164	522 kDa		8.45	8.45	8.45	8.95	8.76	8.7	8.93	8.78	8.76	8.64	8.59	8.49	8.57	8.25	8.23	8.74	8.63	8.65	8.81	8.62	8.59	8.87	8.6	8.56	0.0846711
Cadherin-1 OS=Homo sapiens GN=CDH1 PE=1 SV=3	P12830	97 kDa	TRUE	9.1	9.1	9.1	7.58	7.57	7.93	8.47	8.4	8.83	9.56	9.47	9.48	8.7	8.7	8.67	7.75	7.63	7.84	8.27	8.06	8.5	9.47	9.49	9.47	0.0847075
Cluster of Ezrin OS=Homo sapiens GN=EZR PE=1 SV=4 (P15311)	P15311 [2]	69 kDa	TRUE	7.31	7.28	7.28	7.54	7.61	7.87	7.59	7.62	7.81	7.62	7.72	7.85	7.95	7.92	7.84	7.8	7.62	7.63	7.48	7.59	7.69	7.39	7.59	7.75	0.0850718
Cluster of Alpha-2-macroglobulin OS=Homo sapiens GN=A2M PE=1 SV=3 (P01023)	P01023	163 kDa	TRUE	7.94	7.94	7.94	8.04	8.46	8.01	8.22	8.36	8.43	7.84	8.3	8.16	7.84	7.72	7.77	9.67	9.77	9.74	7.71	7.93	7.9	8.77	8.72	8.79	0.0851806
Lysozyme C OS=Homo sapiens GN=LYZ PE=1 SV=1	P61626	17 kDa	TRUE	8.17	8.17	8.17	9.3	9.4	9.45	7.99	7.99	8.2	8.6	8.62	8.48	8.79	8.42	8.75	8.82	9	9.14	8.3	8.29	8.07	9.56	9.55	9.36	0.0856107
Serine protease inhibitor Kazal-type 5 OS=Homo sapiens GN=SPINK5 PE=1 SV=2	Q9NQ38	121 kDa		7.24	7.24	7.24	7.58	7.71	7.86	7.42	7.31	7.53	7.77	7.72	8.1	7.66	7.64	7.85	7.92	8.13	8.12	7.32	7.09	7.27	7.57	7.47	7.54	0.0858933
Vitronectin OS=Homo sapiens GN=VTN PE=1 SV=1	P04004	54 kDa		8.66	8.66	8.66	8.47	8.5	8.38	8.74	8.61	8.64	9	8.6	8.67	8.75	8.45	8.31	8.17	8.12	8.11	8.32	8.19	8.13	8.6	8.3	8.39	0.0860001
Cluster of Hemoglobin subunit beta OS=Homo sapiens GN=HBB PE=1 SV=2 (P68871)	P68871 [2]	16 kDa	TRUE	8.16	8.11	8.1	7.29	7.44	7.42	9.43	9.32	9.6	7.98	7.78	7.99	10.4	10.4	10.3	8.9	8.85	8.84	7.08	7.47	7.69	7.16	7.45	7.26	0.0866574
Plasma serine protease inhibitor OS=Homo sapiens GN=SERPINA5 PE=1 SV=3	P05154	46 kDa		8.35	8.35	8.35	9.21	9.04	9.22	8.37	8.68	8.77	8.25	8.4	8.55	7.96	8.06	8.13	7.99	8.19	8.09	9.19	9.25	9.45	8.08	8.17	8.28	0.086671
Gelsolin OS=Homo sapiens GN=GSN PE=1 SV=1	P06396	86 kDa	TRUE	9.17	9.17	9.17	8.01	8.09	8	8.64	8.4	8.44	10.3	9.87	10.1	8.73	8.77	8.69	8.39	8.05	8.13	8.23	8.07	8.12	9.74	9.39	9.53	0.0868788
Alpha-1B-glycoprotein OS=Homo sapiens GN=A1BG PE=1 SV=4	P04217	54 kDa		8.7	8.7	8.7	7.81	8.01	7.72	8.91	8.67	8.78	9.68	9.5	9.52	8.69	8.67	8.54	8.03	8.01	7.78	7.96	7.99	7.67	8.85	8.93	8.69	0.0869035
Endothelial protein C receptor OS=Homo sapiens GN=PROCR PE=1 SV=1	Q9UNN8	27 kDa		8.09	8.09	8.09	8.66	8.59	8.75	8.29	8.07	8.11	8.55	8.12	8.48	7.82	7.7	7.79	8.24	7.99	8.14	8.62	8.55	8.47	8.03	8.16	8.41	0.086951
Charged multivesicular body protein 1b OS=Homo sapiens GN=CHMP1B PE=1 SV=1	Q7LBR1	22 kDa		8.96	8.96	8.96	9.25	9.24	9.39	9.09	9.14	9.17	8.78	8.99	8.73	8.56	8.68	8.6	8.89	9.07	9.2	8.56	8.93	8.99	8.88	9.03	9.23	0.0872192
Argininosuccinate synthase OS=Homo sapiens GN=ASS1 PE=1 SV=2	P00966	47 kDa	TRUE	8.92	8.92	8.92	9.12	8.78	8.96	8.9	8.64	8.86	8.69	8.96	9.07	8.69	8.17	8.31	8.7	8.74	8.83	8.74	8.7	8.76	8.19	8.17	8.19	0.0873698
Histone H4 OS=Homo sapiens GN=HIST1H4A PE=1 SV=2	P62805	11 kDa		6.79	6.79	6.79	9.12	9.17	9.13	6.81	6.4	6.38	7.24	7.14	7.23	9.29	9.33	9.33	7.25	6.92	6.64	7.75	7.73	7.94	7.37	7.4	7.56	0.0877017
Peroxiredoxin-1 OS=Homo sapiens GN=PRDX1 PE=1 SV=1	Q06830	22 kDa	TRUE	7.95	7.95	7.95	8.33	8.42	8.46	7.99	7.95	8.18	7.6	7.88	8.01	8.98	8.97	9.16	8	8.19	8.34	8.36	8.29	8.53	7.24	7.39	7.24	0.0877899
Desmoplakin OS=Homo sapiens GN=DSP PE=1 SV=3	P15924	332 kDa	TRUE	7.27	7.27	7.27	7.37	7.21	7.3	7.17	7.23	7.46	7.44	7.62	7.38	9.54	9.74	9.62	7.43	7.22	7.04	6.98	7.15	7.26	7.11	7.09	7.25	0.0880022
Cluster of Haptoglobin OS=Homo sapiens GN=HP PE=1 SV=1 (P00738)	P00738	45 kDa	TRUE	8.75	8.75	8.75	7.77	7.89	7.8	9.53	9.58	9.78	9.84	9.83	10.1	7.64	7.54	7.93	9.1	9.32	9.55	8.13	8.11	8.11	8.09	8.06	8.23	0.0883142
Cluster of Fructose-bisphosphate aldolase B OS=Homo sapiens GN=ALDOB PE=1 SV=2 (P05062)	P05062 [2]	39 kDa	TRUE	8.09	8.09	8.33	8.7	8.43	8.56	8.44	8.16	8.25	8.4	8.25	8.39	8.77	8.48	8.43	8.75	8.58	8.59	8.59	8.56	8.46	8.59	8.25	8.35	0.0885843
G-protein coupled receptor family C group 5 member C OS=Homo sapiens GN=GPRC5C PE=1 SV=2	Q9NQ84	48 kDa		7.83	7.83	7.83	8.67	8.61	8.66	8.07	8.46	8.34	7.94	8.06	7.96	7.71	8.04	7.96	7.4	7.77	7.94	8.19	8.07	8.1	8.11	8.21	8.33	0.0889148
Bone marrow proteoglycan OS=Homo sapiens GN=PRG2 PE=1 SV=2	P13727	25 kDa		7.77	7.77	7.77	8.16	8.15	8.3	8.03	7.73	8.15	8.06	8.15	8.44	7.52	7.76	7.73	7.11	6.89	7.07	8.27	8.34	8.47	8.67	8.62	8.73	0.0889609
Interleukin-18-binding protein OS=Homo sapiens GN=IL18BP PE=1 SV=2	O95998	21 kDa		10.1	10.1	10.1	10.3	10.3	10.3	10	10.2	10.2	9.95	10.3	9.76	9.9	10.1	9.71	9.89	9.98	10	10.5	10.4	10.7	10.5	10.6	10.7	0.089152
Cluster of Serpin B3 OS=Homo sapiens GN=SERPINB3 PE=1 SV=2 (P29508)	P29508 [2]	45 kDa	TRUE	7.12	7.17	7.29	7.92	8.24	8.06	7.02	7.24	7.17	7.72	7.99	7.87	8.58	8.64	8.62	8.84	9.18	8.91	7.17	7.56	7.43	7.51	7.66	7.52	0.0891642
Annexin A2 OS=Homo sapiens GN=ANXA2 PE=1 SV=2	P07355	39 kDa	TRUE	7	7	7	7.88	8.13	7.98	7.07	7	7.1	6.95	7.3	7.17	8.95	9.16	9.11	7.43	7.67	7.42	6.96	7.11	6.93	7.64	8.04	7.91	0.0892716
Inter-alpha-trypsin inhibitor heavy chain H4 OS=Homo sapiens GN=ITIH4 PE=1 SV=4	Q14624	103 kDa	TRUE	7.38	7.38	7.38	7.27	7.2	7.11	7.79	7.65	7.47	7.75	7.61	7.4	7.43	7.46	7.23	7.75	7.74	7.52	7.43	7.31	7.22	8.08	7.86	7.84	0.0894555
Trefoil factor 1 OS=Homo sapiens GN=TFF1 PE=1 SV=1	P04155	9 kDa		9.48	9.48	9.48	8.99	9.04	8.96	8.95	9.53	9.61	9.91	9.93	10	9.08	9.52	9.5	9.4	9.26	9.46	10.3	10.4	10.3	11.1	11	10.9	0.0906561
WAP four-disulfide core domain protein 2 OS=Homo sapiens GN=WFDC2 PE=1 SV=2	Q14508	13 kDa		7.55	7.55	7.55	8.12	7.89	7.78	8.2	7.94	7.96	7.83	7.78	7.61	7.72	7.59	7.61	8.39	8.19	8.28	7.92	7.79	7.55	7.9	7.69	7.69	0.0908407
Folate receptor alpha OS=Homo sapiens GN=FOLR1 PE=1 SV=3	P15328	30 kDa	TRUE	8.2	8.2	8.2	8	8.38	8.53	8.73	8.54	8.68	8.4	8.22	8.42	8.06	8.25	8.38	8.2	8.47	8.42	8.76	8.84	8.68	8.38	8.38	8.51	0.0912656
Napsin-A OS=Homo sapiens GN=NAPSA PE=1 SV=1	O96009	45 kDa		8.29	8.29	8.29	8.07	8.11	8.06	7.44	7.15	7.21	7.93	7.82	7.65	7.55	7.74	7.27	8.09	8.03	7.86	8.69	8.59	8.51	7.69	7.8	7.48	0.0912928
Zymogen granule protein 16 homolog B OS=Homo sapiens GN=ZG16B PE=1 SV=3	Q96DA0	23 kDa		8.22	8.22	8.22	8.75	8.96	8.88	8.76	8.9	8.65	8.34	8.11	8.02	7.86	8.1	8.25	7.82	8.08	8.01	7.65	7.41	7.43	7.86	7.83	7.74	0.0913564
Thyroxine-binding globulin OS=Homo sapiens GN=SERPINA7 PE=1 SV=2	P05543	46 kDa		9.24	9.24	9.24	8.57	8.7	8.58	9.27	9.27	9.51	9.48	9.44	9.28	9.22	9.1	9.25	8.53	8.67	8.39	8.44	8.84	8.67	9.68	9.81	9.43	0.0915489
Cystatin-A OS=Homo sapiens GN=CSTA PE=1 SV=1	P01040	11 kDa		8.52	8.52	8.52	9.09	8.94	9.1	8.42	8.32	8.75	8.07	8.28	8.28	10.8	10.5	10.7	10.1	9.79	10.1	8.17	8.1	8.24	8.76	8.6	8.56	0.0928782
Ciliary neurotrophic factor receptor subunit alpha OS=Homo sapiens GN=CNTFR PE=1 SV=2	P26992	41 kDa		9.18	9.18	9.18	8.27	8.6	8.41	8.92	8.86	8.74	8.52	8.45	8.62	8.77	8.29	8.4	8.45	8.49	8.51	8.8	8.57	8.4	9.05	8.88	9.08	0.0932635
Cell adhesion molecule 4 OS=Homo sapiens GN=CADM4 PE=1 SV=1	Q8NFZ8	43 kDa		8.68	8.68	8.68	8.8	8.96	8.76	8.9	8.91	8.86	8.78	8.69	8.33	8.69	8.92	8.57	8.61	8.62	8.59	9.13	9.06	8.98	8.31	8.64	8.02	0.0933806
N-acetylglucosamine-6-sulfatase OS=Homo sapiens GN=GNS PE=1 SV=3	P15586	62 kDa		8.59	8.59	8.59	8.23	8.35	8.69	8.04	8	8.06	8.55	8.72	8.75	8.36	8.34	8.33	7.96	8.34	8.29	8.12	8.28	8.44	8.59	8.61	8.92	0.0936801
Cluster of Low affinity immunoglobulin gamma Fc region receptor III-A OS=Homo sapiens GN=FCGR3A PE=1 SV=2 (P08637)	P08637	29 kDa	TRUE	8.79	8.79	8.79	8.78	8.93	8.99	8.8	8.76	8.84	8.32	8.61	8.47	7.96	8.38	8.33	8.04	8.42	8.16	8.84	9.14	9.07	8.18	8.28	8.1	0.0941879
Collagen alpha-1(XV) chain OS=Homo sapiens GN=COL15A1 PE=1 SV=2	P39059	142 kDa		7.81	7.81	7.81	7.4	7.36	7.23	7.94	7.47	7.95	8.15	8.12	7.95	7.67	7.21	7.5	7.87	7.91	7.82	7.92	7.83	7.83	8.4	8.37	8.07	0.0942008
Beta-2-glycoprotein 1 OS=Homo sapiens GN=APOH PE=1 SV=3	P02749	38 kDa		8.32	8.32	8.32	7.69	7.84	8.07	8.2	7.86	8.19	8.05	8.18	8.05	7.55	7.61	8.04	8.08	7.94	8.02	7.32	7.29	7.3	7.82	7.98	7.72	0.0942552
Complement C3 OS=Homo sapiens GN=C3 PE=1 SV=2	P01024	187 kDa		7.91	7.91	7.91	7.99	8.13	7.82	9.28	9.33	9.38	8.02	8.19	7.78	7.65	7.64	7.53	8.56	8.79	8.52	8.01	7.9	7.69	8.24	8.44	8.1	0.0944862
Programmed cell death 1 ligand 2 OS=Homo sapiens GN=PDCD1LG2 PE=1 SV=2	Q9BQ51	31 kDa		7.23	7.23	7.23	7.91	8.06	7.81	7.23	7.35	7.29	6.88	6.73	7.25	7	7.13	7.09	7.12	7.44	7.41	7.79	7.75	7.78	7.21	7.67	7.39	0.0945022
Corticosteroid-binding globulin OS=Homo sapiens GN=SERPINA6 PE=1 SV=1	P08185	45 kDa		8.61	8.61	8.61	8.03	7.99	7.91	8.57	8.35	8.47	9.21	8.92	8.88	8.4	8.42	7.91	8.36	8.43	8.23	8.55	8.56	8.29	8.87	8.87	8.73	0.0945399
N(G),N(G)-dimethylarginine dimethylaminohydrolase 2 OS=Homo sapiens GN=DDAH2 PE=1 SV=1	O95865	30 kDa	TRUE	7.36	7.36	7.36	7.34	7.35	7.45	6.99	7.49	7.37	7.67	7.68	7.69	7.32	7.44	7.54	6.89	7.03	7.1	7.13	7.16	7.51	7.43	7.82	7.57	0.0946759
Superoxide dismutase [Cu-Zn] OS=Homo sapiens GN=SOD1 PE=1 SV=2	P00441	16 kDa		8.23	8.23	8.23	8.4	8.68	8.4	8.02	8.1	8.12	8.19	8.59	8.06	8.41	8.54	8.44	8.49	8.57	8.3	8.58	8.63	8.55	8.05	8.23	7.81	0.0949033
Alpha-2-macroglobulin-like protein 1 OS=Homo sapiens GN=A2ML1 PE=1 SV=3	A8K2U0	161 kDa	TRUE	7.33	7.33	7.33	8.26	8.4	8.23	7.26	7.54	7.06	7.45	7.45	7.38	9.32	9.86	9.55	8.56	8.86	8.83	7.38	7.39	7.38	8	8.27	8.04	0.0954489
Agrin OS=Homo sapiens GN=AGRN PE=1 SV=4	O00468	215 kDa		8.03	8.03	8.03	7.7	7.44	7.52	8	8.22	8.11	9.15	8.87	9.29	7.74	7.61	7.8	7.54	7.53	7.76	7.29	6.99	7.5	8.27	8.33	8.31	0.0954933
Non-secretory ribonuclease OS=Homo sapiens GN=RNASE2 PE=1 SV=2	P10153	18 kDa		8.53	8.53	8.53	8.12	8.23	8.41	8.27	8.54	8.42	8.33	8.71	8.55	7.93	8.01	8.1	8.01	8.21	8.32	8.53	8.55	8.68	7.95	8.29	8.21	0.0956159
Cadherin-11 OS=Homo sapiens GN=CDH11 PE=1 SV=2	P55287	88 kDa		8.99	8.99	8.99	7.72	8.07	8.2	8.38	8.84	8.49	9.53	9.61	9.3	8.74	8.72	8.63	7.95	7.88	8.15	8.29	8.38	8.18	9.41	9.46	9.43	0.0959771
Mucin-1 OS=Homo sapiens GN=MUC1 PE=1 SV=3	P15941	122 kDa		7.57	7.57	7.57	8.07	8.26	8.21	8.07	7.86	8.14	7.75	7.82	8	7.31	7.73	7.64	8.03	8.11	8.25	8	8.18	8.27	7.53	7.5	7.75	0.0960849
Signal-regulatory protein beta-1 OS=Homo sapiens GN=SIRPB1 PE=1 SV=5	O00241	43 kDa	TRUE	9.24	9.24	9.24	8.88	8.71	8.51	9.27	8.97	9	9.06	9.26	9.13	9.22	9.09	9	9.02	8.85	8.98	9.35	9.23	9.3	9.43	9.5	9	0.0961677
Glutathione S-transferase A2 OS=Homo sapiens GN=GSTA2 PE=1 SV=4	P09210	26 kDa		8.48	8.48	8.48	8.75	8.94	9.07	8.01	8.37	8.25	8.67	8.85	8.98	8.31	8.48	8.46	9.03	9.2	9.36	8.78	9.05	9.06	7.35	7.47	7.49	0.0966735
Cathepsin D OS=Homo sapiens GN=CTSD PE=1 SV=1	P07339	45 kDa		8.96	8.96	8.96	9.59	9.58	9.69	8.48	8.91	8.6	8.6	9.01	8.81	8.37	8.51	8.38	8.76	9.05	8.9	9.4	9.54	9.4	9.2	9.41	9.06	0.0968237
Protein NOV homolog OS=Homo sapiens GN=NOV PE=1 SV=1	P48745	39 kDa		8.3	8.3	8.3	7.61	8.03	8.14	8.14	8.27	8.12	9.12	9.1	9.18	8.14	7.93	8	8.25	8.3	8.47	8.25	7.87	8.12	9.28	9.01	9.35	0.0968308
Vitamin D-binding protein OS=Homo sapiens GN=GC PE=1 SV=1	P02774	53 kDa		8.35	8.35	8.35	8.71	8.61	8.45	9.51	9.45	9.29	8.26	8.29	8.06	8.29	8.14	8.13	9.06	8.78	8.82	8.47	8.59	8.14	8.28	8.03	8.03	0.0973145
Cluster of Leukocyte-associated immunoglobulin-like receptor 1 OS=Homo sapiens GN=LAIR1 PE=1 SV=1 (Q6GTX8)	Q6GTX8	31 kDa	TRUE	7.77	7.77	7.77	8.31	8.3	8.36	7.75	7.82	8.19	7.78	7.83	7.99	7.51	7.47	7.61	7.51	7.47	7.86	8.19	8.3	8.38	8.23	8.24	8.58	0.097619
Ig heavy chain V-III region BRO OS=Homo sapiens PE=1 SV=1	P01766	13 kDa	TRUE	7.53	7.53	7.53	7.52	7.7	7.6	8.27	8.42	8.26	8.01	8.34	8.19	7.93	7.91	7.72	7.69	7.82	7.68	7.9	8.13	7.76	7.48	7.85	7.36	0.0981649
Glutathione peroxidase 3 OS=Homo sapiens GN=GPX3 PE=1 SV=2	P22352	26 kDa		7.66	7.66	7.66	7.45	7.78	7.49	7.08	6.89	7.1	7.21	7.11	7.22	6.95	7.01	7.05	7.6	7.88	8.16	7.62	7.57	7.56	7.78	8.2	8.33	0.098362
Kininogen-1 OS=Homo sapiens GN=KNG1 PE=1 SV=2	P01042	72 kDa	TRUE	8.83	8.83	8.83	8.9	9.03	9.3	9.17	9.12	9.23	8.38	8.3	8.67	8.78	8.91	8.98	8.56	8.69	8.89	9.24	9.28	9.38	8.53	8.75	8.92	0.0988287
Ephrin-A1 OS=Homo sapiens GN=EFNA1 PE=1 SV=2	P20827	24 kDa		9.37	9.37	9.37	9.55	9.41	9.46	9.24	9.41	9.34	8.61	8.88	9.3	9.01	9.11	8.87	8.73	8.8	9.05	9.58	9.5	9.4	9.15	8.95	9.15	0.0994814
Triosephosphate isomerase OS=Homo sapiens GN=TPI1 PE=1 SV=3	P60174	31 kDa		7.72	7.72	7.72	8.38	8.05	8.01	8	7.86	7.75	7.84	7.95	7.67	9	8.91	8.79	8.35	8.1	8.14	8.13	8.16	7.89	8.03	7.76	7.79	0.100315
Neutrophil gelatinase-associated lipocalin OS=Homo sapiens GN=LCN2 PE=1 SV=2	P80188	23 kDa		7.52	7.52	7.52	8.66	8.81	9	6.87	6.98	6.98	7.5	7.53	7.78	9.02	9.25	9.35	8.82	8.91	9.02	7.85	7.47	8	8.8	8.98	8.95	0.100438
Aminoacylase-1 OS=Homo sapiens GN=ACY1 PE=1 SV=1	Q03154	46 kDa		7.6	7.6	7.6	8.68	8.43	8.35	7.3	7.42	7.52	8.41	7.99	8.19	7.43	7.49	7.3	8.73	8.41	8.58	8.26	7.85	8.1	7.35	7.45	7.33	0.100946
Apolipoprotein A-I OS=Homo sapiens GN=APOA1 PE=1 SV=1	P02647	31 kDa	TRUE	8.26	8.26	8.26	7.96	7.9	8.15	9.8	10	10.2	8.07	8.18	8.21	7.34	7.49	7.7	9.22	9.45	9.48	7.23	7.27	7.55	7.67	7.81	7.9	0.101024
Immunoglobulin J chain OS=Homo sapiens GN=IGJ PE=1 SV=4	P01591	18 kDa		7.63	7.63	7.63	7.93	7.92	8.1	7.93	8.29	8.26	7.5	7.77	7.5	7.33	7.4	7.65	7.62	7.78	7.88	7.85	7.74	8.03	7.53	7.3	7.4	0.101079
Vitelline membrane outer layer protein 1 homolog OS=Homo sapiens GN=VMO1 PE=1 SV=1	Q7Z5L0	22 kDa		8.05	8.05	8.05	8.13	7.9	8.27	7.87	7.65	7.97	8.04	7.98	7.88	7.53	7.65	8.02	7.87	7.9	7.95	8.79	8.47	8.64	8.42	8.19	8.19	0.101399
Plasminogen OS=Homo sapiens GN=PLG PE=1 SV=2	P00747	91 kDa		8.21	8.21	8.21	8.09	8.37	8.27	8.35	8.5	8.71	8.94	9.15	8.85	8.05	8.27	8.15	7.72	7.99	7.64	8.14	8.2	8.13	7.96	8.37	8.08	0.102136
Peroxiredoxin-6 OS=Homo sapiens GN=PRDX6 PE=1 SV=3	P30041	25 kDa		6.98	6.98	6.98	7.53	7.55	7.85	7.11	7.17	7.27	7.38	7.11	7.16	8.17	8.12	8.17	7.08	7.22	7.35	7.68	7.29	7.8	7.18	6.84	6.85	0.102137
Mucosal addressin cell adhesion molecule 1 OS=Homo sapiens GN=MADCAM1 PE=1 SV=2	Q13477	40 kDa		8.25	8.25	8.25	8.25	8.41	8.56	8.37	8.43	8.1	8.73	8.62	8.77	8	8.07	7.93	8.47	8.8	8.07	8.41	8.6	8.42	8.18	8.3	8.37	0.102386
Protein delta homolog 1 OS=Homo sapiens GN=DLK1 PE=1 SV=3	P80370	41 kDa		9.53	9.53	9.53	9.62	9.78	9.56	9.59	9.37	9.27	9.3	9.23	9.32	9.59	9.72	9.26	9.25	9.51	9.21	10	9.9	9.71	10.7	11	11	0.102671
N-acetyllactosaminide beta-1,3-N-acetylglucosaminyltransferase OS=Homo sapiens GN=B3GNT1 PE=1 SV=1	O43505	47 kDa		8.36	8.36	8.36	9.27	9.38	8.94	8.88	8.87	8.56	8.54	8.84	8.48	8.38	8.27	8.12	8.79	8.93	8.84	9.14	9.35	9.05	8.69	8.68	8.53	0.102956
Tetranectin OS=Homo sapiens GN=CLEC3B PE=1 SV=3	P05452	23 kDa		8.6	8.6	8.6	9.35	9.07	8.84	8.66	8.72	8.83	8.47	8.45	8.31	8.63	8.65	8.42	8.67	8.58	8.54	9.21	9.08	8.85	8.11	7.84	7.63	0.103128
Nuclear transport factor 2 OS=Homo sapiens GN=NUTF2 PE=1 SV=1	P61970	14 kDa		8.49	8.49	8.49	8.38	8.44	8.3	8.46	8.69	8.56	8.45	8.42	8.38	8.33	8.77	8.58	8.01	8.53	7.98	7.21	7.45	7.15	9.41	9.26	9.5	0.103644
Insulin-like growth factor-binding protein 3 OS=Homo sapiens GN=IGFBP3 PE=1 SV=2	P17936	32 kDa		7.37	7.37	7.37	7.5	7.34	7.65	7.41	7.49	7.28	8.07	7.91	8.17	7.57	7.12	7.72	7.56	7.37	7.4	7.29	7.55	7.55	8.08	8.01	8.23	0.103786
Nidogen-1 OS=Homo sapiens GN=NID1 PE=1 SV=3	P14543	136 kDa		7.86	7.86	7.86	6.77	6.41	6.88	7.79	7.8	7.92	8.08	7.89	7.86	8.06	7.82	7.68	7.55	7.46	7.6	7.51	7.48	7.05	7.51	7.57	7.72	0.103848
Macrophage colony-stimulating factor 1 OS=Homo sapiens GN=CSF1 PE=1 SV=2	P09603	60 kDa	TRUE	7.76	7.76	7.76	7.93	7.66	7.9	7.29	7.08	7.5	7.72	7.57	7.68	8.11	8	8.02	7.49	7.12	7.58	7.82	7.69	8.01	8.06	7.78	8.12	0.104894
Tripeptidyl-peptidase 1 OS=Homo sapiens GN=TPP1 PE=1 SV=2	O14773	61 kDa		7.6	7.6	7.6	8.05	7.8	7.8	7.77	7.61	7.71	8.21	7.79	7.99	7.22	7.22	7.29	8.22	7.74	7.91	7.93	7.61	7.79	7.97	7.62	7.76	0.10541
Protein S100-A8 OS=Homo sapiens GN=S100A8 PE=1 SV=1	P05109	11 kDa		8.69	8.69	8.69	8.89	9.24	9.3	8.97	9.08	9.06	8.33	8.35	8.53	11	11	11.2	8.65	8.89	9.17	8.66	9	8.89	8.29	8.44	8.56	0.105478
Dipeptidase 1 OS=Homo sapiens GN=DPEP1 PE=1 SV=3	P16444	46 kDa		8.33	8.33	8.33	8.82	9.05	8.94	8.38	8.57	8.37	8.32	8.58	8.42	7.48	7.86	7.77	8.21	8.47	8.38	8.63	8.79	8.61	8.05	8.55	8.12	0.105684
Carbonic anhydrase 2 OS=Homo sapiens GN=CA2 PE=1 SV=2	P00918	29 kDa		7.46	7.46	7.46	7.54	7.26	7.71	8.2	8.07	8.23	7.77	7.6	7.8	7.23	6.96	7.05	7.85	7.62	8.07	7.9	7.55	7.98	7.06	6.93	6.93	0.105953
Angiotensinogen OS=Homo sapiens GN=AGT PE=1 SV=1	P01019	53 kDa		7.56	7.56	7.56	6.96	7.25	7.18	7.1	7.08	7.33	9.31	9.31	9.28	6.67	6.93	6.62	7.04	7.34	7.13	6.8	7.2	7.16	7.42	7.69	7.88	0.106201
Thyrotropin-releasing hormone-degrading ectoenzyme OS=Homo sapiens GN=TRHDE PE=2 SV=1	Q9UKU6	117 kDa		6.93	6.93	6.93	7.6	7.54	7.59	7.07	7.14	7.29	7.27	7.18	7.81	6.63	7.15	6.87	7.23	7.59	7.28	7.43	7.28	7.48	7.58	7.58	7.59	0.106442
Ly-6/neurotoxin-like protein 1 OS=Homo sapiens GN=LYNX1 PE=1 SV=3	Q9BZG9	14 kDa		8.42	8.42	8.42	7.81	7.79	7.93	8.06	8	7.85	9	8.77	8.75	8.82	8.61	8.86	7.9	7.72	7.72	7.31	6.75	6.79	9.28	8.93	9.03	0.106504
Cluster of Pyruvate kinase isozymes M1/M2 OS=Homo sapiens GN=PKM PE=1 SV=4 (P14618)	P14618	58 kDa	TRUE	7.5	7.5	7.5	7.86	7.73	8.09	7.66	7.48	7.6	7.67	7.45	7.67	9.1	8.82	9.17	7.97	7.76	7.98	7.97	7.99	8.19	8.7	8.31	8.84	0.10756
Fibrinogen alpha chain OS=Homo sapiens GN=FGA PE=1 SV=2	P02671	95 kDa	TRUE	8.84	8.84	8.84	8.48	8.45	8.74	9.09	8.87	9.19	8.97	9.32	9.18	8.29	8.68	8.72	8.7	8.66	8.75	8.33	8.44	8.68	8.73	8.97	9.01	0.108742
IST1 homolog OS=Homo sapiens GN=IST1 PE=1 SV=1	P53990	40 kDa	TRUE	7.72	7.72	7.72	8.12	7.91	7.74	7.92	8.2	7.75	7.8	7.84	7.65	7.61	7.64	7.33	8.13	8.06	7.84	8.06	8.31	8.01	8.14	7.96	7.97	0.109022
Protein FAM3B OS=Homo sapiens GN=FAM3B PE=1 SV=2	P58499	26 kDa		7.98	7.98	7.98	9.18	8.94	8.79	8.43	8.52	8.31	8.08	8.41	7.6	9.33	9.13	9.25	8.45	8.22	8.36	8.53	8.38	8.49	8.7	8.62	8.47	0.109309
Cell adhesion molecule 1 OS=Homo sapiens GN=CADM1 PE=1 SV=2	Q9BY67	49 kDa		9.11	9.11	9.11	9.43	9.47	9.57	9.56	9.27	9.06	9.38	8.98	9.31	9.67	9.43	9.18	9.7	9.34	9.28	9.58	9.53	9.58	9.63	9.49	9.57	0.10984
Ganglioside GM2 activator OS=Homo sapiens GN=GM2A PE=1 SV=4	P17900	21 kDa		9.84	9.84	9.84	7.41	7.29	7.26	8.04	7.77	7.57	10.2	10.3	10.1	8.03	7.87	7.35	8.35	8.05	8.05	7.61	7.66	7.5	9.41	9.22	9.26	0.110199
Protein S100-A12 OS=Homo sapiens GN=S100A12 PE=1 SV=2	P80511	11 kDa		8.3	8.3	8.3	9.77	9.69	9.9	7.85	7.73	8.13	8.28	8.49	8.61	9.33	9.29	9.61	8.99	8.82	8.6	7.89	8.01	8.29	11.2	11.3	11.3	0.111003
Polyubiquitin-C OS=Homo sapiens GN=UBC PE=1 SV=3	P0CG48	77 kDa	TRUE	9.16	9.16	9.16	8.86	9.16	9.24	8.9	8.99	9.17	9.65	9.53	9.82	9.28	9.63	9.39	9.29	9.56	9.71	8.87	9.05	8.96	9.52	9.75	9.86	0.11183
Myosin light polypeptide 6 OS=Homo sapiens GN=MYL6 PE=1 SV=2	P60660	17 kDa		7.98	7.98	7.98	8.53	8.84	8.24	8.49	8.57	8.81	8.32	8.48	8.43	10.3	10.1	9.91	8.13	8.52	8.61	8.67	8.68	8.59	8.5	8.32	8.46	0.111936
Keratin, type I cytoskeletal 9 OS=Homo sapiens GN=KRT9 PE=1 SV=3	P35527	62 kDa	TRUE	7.56	7.56	7.56	7.59	7.62	7.7	7.56	8.03	7.59	7.45	7.45	7.92	7.99	8.34	8.12	7.58	7.73	7.89	7.63	7.91	7.84	7.6	7.69	7.62	0.11298
Lysosomal protective protein OS=Homo sapiens GN=CTSA PE=1 SV=2	P10619	54 kDa		8.61	8.61	8.61	8.66	8.51	8.58	8.09	7.61	7.78	8.56	8.55	8.28	7.52	7.43	7.58	8.47	8.78	8.54	8.67	8.86	8.8	8.14	8.79	8.38	0.113861
Ig lambda chain V-III region SH OS=Homo sapiens PE=1 SV=1	P01714	11 kDa	TRUE	7.77	7.77	7.77	7.22	7.31	7.48	8.26	7.75	7.88	8.7	8.59	8.69	7.74	7.48	7.68	7.2	7.39	7.64	7.25	7.47	7.31	7.79	8.02	8.23	0.114573
N-acetylmuramoyl-L-alanine amidase OS=Homo sapiens GN=PGLYRP2 PE=1 SV=1	Q96PD5	62 kDa	TRUE	7.58	7.58	7.58	7.22	7.42	7.31	7.61	7.52	7.83	8.36	8.6	8.58	7.42	7.93	7.79	7.21	7.2	7.07	6.79	7.23	7.2	6.94	7.36	7.19	0.115148
Dipeptidyl peptidase 2 OS=Homo sapiens GN=DPP7 PE=1 SV=3	Q9UHL4	54 kDa		7.61	7.61	7.61	7.4	7.38	7.75	7.35	7.28	7.68	7.81	7.81	8.04	6.88	6.89	7.04	7.1	7.42	7.36	7.28	7.46	7.72	6.96	7.19	7.13	0.115798
Ephrin type-B receptor 4 OS=Homo sapiens GN=EPHB4 PE=1 SV=2	P54760	108 kDa		7.53	7.53	7.53	7.25	7.2	6.97	7.98	7.77	7.99	8.64	8.45	8.62	7.43	7.53	6.85	7.51	7.77	7.84	7.72	7.62	7.31	8.18	8.26	8.38	0.11722
T-cell antigen CD7 OS=Homo sapiens GN=CD7 PE=1 SV=1	P09564	25 kDa		7.74	7.74	7.74	7.92	8.32	7.94	8.85	8.73	8.76	7.68	7.39	7.75	7.56	7.69	7.96	8.03	7.66	7.52	8.97	9.07	8.97	8.47	8.61	8.28	0.117224
Monocyte differentiation antigen CD14 OS=Homo sapiens GN=CD14 PE=1 SV=2	P08571	40 kDa	TRUE	9.05	9.05	9.05	7.81	7.87	7.99	8.53	8.31	8.8	10.3	10.1	10.3	8.93	8.89	9.13	7.91	7.75	8.29	8.52	8.45	8.66	9.79	9.52	9.95	0.11779
Alpha-enolase OS=Homo sapiens GN=ENO1 PE=1 SV=2	P06733	47 kDa	TRUE	8.09	8.09	8.09	8.22	8.48	8.13	8.23	7.97	7.79	7.98	8.05	7.61	9.19	9.44	9.14	8.48	8.12	8.26	8.25	8.37	8.17	8.01	7.96	7.8	0.118101
Cluster of Cornifin-A OS=Homo sapiens GN=SPRR1A PE=1 SV=2 (P35321)	P35321 [2]	10 kDa	TRUE	8.72	8.74	8.72	8.51	8.36	8.4	9.06	9.15	9.12	7.87	8.34	8.08	10.8	10.6	10.7	11.1	11.1	11	7.4	8.08	8.53	7.96	8.21	7.99	0.118279
Complement factor D OS=Homo sapiens GN=CFD PE=1 SV=5	P00746	27 kDa	TRUE	8.21	8.21	8.21	7.59	7.21	7.49	7.12	7.23	7.28	8.02	8.26	8.29	7.33	6.98	7.05	8.75	8.85	8.49	6.17	6.58	6.75	7.1	6.85	7.04	0.118773
Stromal cell-derived factor 1 OS=Homo sapiens GN=CXCL12 PE=1 SV=1	P48061	11 kDa		6.99	6.99	6.99	8.04	8.08	7.83	6.81	6.71	6.72	6.54	6.7	6.69	7.58	7.33	6.98	6.36	6.69	6.32	7.33	7.34	6.97	7.34	7.46	7.02	0.118839
Extracellular superoxide dismutase [Cu-Zn] OS=Homo sapiens GN=SOD3 PE=1 SV=2	P08294	26 kDa	TRUE	8.24	8.24	8.24	8.34	8.23	8.81	8.5	8.36	8.64	8.67	8.88	8.96	8.13	8.14	8.39	8.19	8.15	8.39	8.16	8.21	8.48	8.46	8.33	8.61	0.119659
Apolipoprotein(a) OS=Homo sapiens GN=LPA PE=1 SV=1	P08519	501 kDa		8.81	8.81	8.81	8.79	9.1	8.73	9.32	9.21	9.33	9.26	8.72	9.3	8.35	8.83	8.61	9.01	9.3	9.08	8.62	8.54	8.52	9.65	9.52	9.26	0.119948
Carboxypeptidase M OS=Homo sapiens GN=CPM PE=1 SV=2	P14384	51 kDa		7.81	7.81	7.81	8.11	8.36	8.51	7.69	7.95	8.16	7.55	7.31	7.82	7.84	7.91	8.04	7.89	8.12	8.13	7.8	8.13	7.97	7.96	8.19	8.18	0.119972
Platelet glycoprotein VI OS=Homo sapiens GN=GP6 PE=1 SV=4	Q9HCN6	37 kDa		7.2	7.2	7.2	7.61	7.34	7.56	7.03	6.63	6.72	6.98	6.53	6.77	6.74	6.55	6.56	7.26	7.1	7.35	7.37	7.23	7.21	7.32	6.71	6.96	0.120063
Dermatopontin OS=Homo sapiens GN=DPT PE=2 SV=2	Q07507	24 kDa	TRUE	8.7	8.7	8.7	8.06	8.15	8.48	8.27	8.08	7.96	9.96	10.1	10	8.25	8.17	7.66	7.54	7.63	7.72	7.73	7.83	7.67	8.95	8.7	8.37	0.12027
Selenium-binding protein 1 OS=Homo sapiens GN=SELENBP1 PE=1 SV=2	Q13228	52 kDa		7.03	7.03	7.03	7.26	7.13	7.47	7.16	7.15	7.24	7.21	7.28	7.27	7.5	7.51	7.26	6.66	7.33	6.89	7.77	7.21	7.47	6.85	6.75	6.47	0.120753
Neural cell adhesion molecule 1 OS=Homo sapiens GN=NCAM1 PE=1 SV=3	P13591	95 kDa		8.33	8.33	8.33	7.86	8.01	7.95	8.25	8.64	8.42	8.83	8.64	8.53	8.34	8.41	8.03	8.32	8.49	7.81	7.94	8.31	8.02	8.72	8.72	8.6	0.120911
Ephrin-B1 OS=Homo sapiens GN=EFNB1 PE=1 SV=1	P98172	38 kDa		8.01	8.01	8.01	7.74	7.27	7.56	7.6	7.14	7.79	8.82	8.83	9.01	7.85	8.23	7.94	7.44	7.42	7.49	7.77	7.59	7.7	8.52	8.17	8.64	0.121145
Extracellular sulfatase Sulf-2 OS=Homo sapiens GN=SULF2 PE=1 SV=1	Q8IWU5	100 kDa	TRUE	8.99	8.99	8.99	8.31	8.32	8.27	8.61	8.75	8.33	8.7	8.98	9.27	8.8	8.97	9.03	8.09	8.58	8.28	7.94	8.13	7.58	9.22	9.35	9.35	0.121858
Pancreatic secretory trypsin inhibitor OS=Homo sapiens GN=SPINK1 PE=1 SV=2	P00995	9 kDa		8.58	8.58	8.58	8.63	8.6	8.31	7.92	8.46	8.21	9.02	8.92	8.86	8.59	9.05	8.47	8.64	8.84	8.4	7.32	7.49	7.34	9.21	9.29	9.13	0.121873
Fibrillin-1 OS=Homo sapiens GN=FBN1 PE=1 SV=3	P35555	312 kDa		8.51	8.51	8.51	8.18	8.63	8.17	8.34	8.31	8.43	8.5	8.78	8.54	8.35	8.63	8.32	8.22	8.48	8.22	8.37	8.82	8.52	8.48	8.75	8.44	0.121927
Cluster of Guanine nucleotide-binding protein G(I)/G(S)/G(T) subunit beta-1 OS=Homo sapiens GN=GNB1 PE=1 SV=3 (P62873)	P62873	37 kDa	TRUE	7.92	7.92	7.92	8.6	8.16	8.03	8.62	8.39	8.45	8.75	8.31	8.43	7.91	7.98	8.02	8.2	8.16	8.07	8.27	7.78	8.22	7.88	7.5	7.8	0.122248
Ig lambda-2 chain C regions OS=Homo sapiens GN=IGLC2 PE=1 SV=1	P0CG05	11 kDa	TRUE	8.83	8.83	8.83	7.65	7.44	7.73	9.01	8.92	8.87	9.41	9.17	9.67	8.72	8.5	8.66	7.89	7.8	8.28	8.08	7.85	8.03	8.4	8.23	8.75	0.122269
Golgi membrane protein 1 OS=Homo sapiens GN=GOLM1 PE=1 SV=1	Q8NBJ4	45 kDa	TRUE	8.3	8.3	8.3	8.79	8.68	9	8.45	8.66	9.07	8.57	8.49	8.54	7.85	8.08	8.23	8.59	8.7	8.99	8.58	8.73	8.91	8.55	8.65	8.83	0.122631
Osteopontin OS=Homo sapiens GN=SPP1 PE=1 SV=1	P10451	35 kDa		8.05	8.05	8.05	9.42	9.05	9.29	7.35	7.27	7.75	8.27	8.12	8.48	8.18	8.06	8.37	7.9	7.67	7.98	9.21	8.92	9.14	8.56	8.26	8.45	0.123341
Nicotinate-nucleotide pyrophosphorylase [carboxylating] OS=Homo sapiens GN=QPRT PE=1 SV=3	Q15274	31 kDa		8.96	8.96	8.96	8.66	8.52	8.41	8.31	8.7	8.32	9.27	9.05	8.93	8.45	8.35	8.02	8.77	8.65	8.46	8.84	8.88	8.63	8.05	8.29	7.87	0.123356
Ly6/PLAUR domain-containing protein 3 OS=Homo sapiens GN=LYPD3 PE=1 SV=2	O95274	36 kDa		8.82	8.82	8.82	9.69	9.57	9.58	8.86	9.09	8.37	9.22	9.23	8.73	9.44	9.52	9.59	10.2	10.2	10.3	8.87	8.4	8.61	9.45	9.11	9.15	0.123417
Cartilage oligomeric matrix protein OS=Homo sapiens GN=COMP PE=1 SV=2	P49747	83 kDa	TRUE	8.84	8.84	8.84	9.53	9.59	9.54	8.71	9	9.3	8.56	8.68	8.59	8.23	8.41	8.65	8.55	9.01	8.94	8.68	9.2	8.89	9.33	9.6	9.38	0.123689
Cluster of Betaine--homocysteine S-methyltransferase 1 OS=Homo sapiens GN=BHMT PE=1 SV=2 (Q93088)	Q93088 [2]	45 kDa	TRUE	7.77	7.67	7.7	8.19	8.26	8.17	8.06	7.42	7.83	8.31	7.9	8.22	7.95	7.65	7.66	8.36	8.23	8.4	8.07	7.78	8.02	8.02	7.53	8.04	0.123962
Neutrophil defensin 1 OS=Homo sapiens GN=DEFA1 PE=1 SV=1	P59665 (+1)	10 kDa		8.92	8.92	8.92	10	9.85	10.1	8.44	8.39	8.73	9.22	8.83	9.09	10.9	10.8	11.3	9.33	9.24	9.48	9.55	9.24	9.58	10.6	10.3	10.6	0.124034
Kallikrein-1 OS=Homo sapiens GN=KLK1 PE=1 SV=2	P06870	29 kDa		8.44	8.44	8.44	8.64	8.42	8.63	8.35	8.49	8.67	7.24	7.67	7.67	7.3	7.5	7.74	8.25	8.16	8.36	8.99	9.2	9.47	8.56	8.42	8.76	0.124103
Transketolase OS=Homo sapiens GN=TKT PE=1 SV=3	P29401	68 kDa		8.03	8.03	8.03	8.47	8.33	8.44	8.12	7.75	7.91	8.08	8.57	7.96	8.96	8.93	9.14	8.09	8.35	7.63	8.08	8.13	7.82	8.68	8.7	8.74	0.124252
Protein S100-A9 OS=Homo sapiens GN=S100A9 PE=1 SV=1	P06702	13 kDa		8.29	8.29	8.29	9.73	9.36	9.28	7.69	7.63	7.7	8.3	8.33	8.19	11.4	11	11	9.28	9.04	8.91	8.95	8.51	8.54	8.18	7.77	7.9	0.124867
Basigin OS=Homo sapiens GN=BSG PE=1 SV=2	P35613	42 kDa		9.15	9.15	9.15	8.6	8.7	8.84	8.7	9.15	9.04	9.12	9.52	9.2	8.8	9.12	8.88	8.44	8.82	8.72	8.82	9.07	8.88	9.49	9.79	9.42	0.124954
Complement factor H OS=Homo sapiens GN=CFH PE=1 SV=4	P08603	139 kDa		7.74	7.74	7.74	8.1	8.03	7.72	8.77	8.59	8.66	7.77	7.02	7.82	7.48	7.58	7.36	8.4	8.08	8.08	7.42	7.13	7.41	7.83	7.66	7.59	0.12613
Cluster of Histone H2B type 1-K OS=Homo sapiens GN=HIST1H2BK PE=1 SV=3 (O60814)	O60814 [6]	14 kDa	TRUE	8.82	8.82	8.82	11	10.6	10.6	8.64	9.02	8.76	9.1	8.8	8.88	11.2	11.5	11.1	8.86	8.93	8.69	9.72	10	9.67	9.72	9.58	9.4	0.126219
6-phosphogluconate dehydrogenase, decarboxylating OS=Homo sapiens GN=PGD PE=1 SV=3	P52209	53 kDa		7.02	7.02	7.02	7.29	7.18	7.04	6.23	6.71	6.37	6.3	7.1	6.73	8.63	8.3	8.39	6.7	6.63	6.54	6.84	7	7.06	7.33	7.23	7.05	0.126404
Fatty acid-binding protein, epidermal OS=Homo sapiens GN=FABP5 PE=1 SV=3	Q01469	15 kDa	TRUE	8.14	8.14	8.14	8.67	8.59	8.33	7.95	8.14	7.91	7.93	7.96	8.14	10.9	10.8	10.4	9.15	8.97	9.13	8.06	8.47	8.24	7.27	7.63	7.02	0.126676
Cluster of Ig lambda chain V-I region WAH OS=Homo sapiens PE=1 SV=1 (P04208)	P04208	12 kDa	TRUE	8.96	8.96	8.96	8.72	9.16	8.56	9.42	9.52	9.24	9.14	9.35	9.15	8.77	8.84	8.77	9.07	8.96	8.51	9.09	9.51	8.87	8.64	8.73	8.7	0.127035
Desmocollin-2 OS=Homo sapiens GN=DSC2 PE=1 SV=1	Q02487	100 kDa		7.83	7.83	7.83	6.99	7.1	7.25	7.24	7.59	7.34	7.55	7.85	8.18	8	8.16	7.93	6.82	7.19	6.76	7.5	7.73	7.54	7.63	7.93	7.67	0.127194
Peptidase inhibitor 16 OS=Homo sapiens GN=PI16 PE=1 SV=1	Q6UXB8	49 kDa		8.66	8.66	8.66	7.18	7.21	7.05	7.5	6.96	7.27	9.86	10	10	7.89	7.68	7.85	7.76	7.14	7.27	7.23	7.35	6.95	9.12	9.49	9.18	0.127214
Tyrosine-protein kinase receptor UFO OS=Homo sapiens GN=AXL PE=1 SV=3	P30530	98 kDa		8.7	8.7	8.7	9.4	9.29	9.51	8.68	8.75	9.02	9.09	8.68	8.97	8.37	8.29	8.73	8.71	8.73	8.93	9.25	9.1	9.56	9.37	9.31	9.64	0.127402
Tenascin-X OS=Homo sapiens GN=TNXB PE=1 SV=3	P22105	464 kDa		7.31	7.31	7.31	7.33	7.6	7.45	7.49	7.61	7.14	7.9	8.17	8.2	7.48	7.35	7.4	7.7	7.92	7.67	7.18	7.58	7.09	7.98	8.22	7.65	0.127465
Migration and invasion enhancer 1 OS=Homo sapiens GN=MIEN1 PE=1 SV=1	Q9BRT3	12 kDa		8.05	8.05	8.05	8.1	8.15	8.21	8.3	8.16	8.4	8.44	8.91	8.64	8.11	8.04	7.99	8.14	8.33	7.89	8.67	8.97	8.41	8.96	8.56	8.35	0.127664
Cyclic AMP-responsive element-binding protein 3-like protein 3 OS=Homo sapiens GN=CREB3L3 PE=1 SV=2	Q68CJ9	49 kDa		8.75	8.75	8.75	7.94	7.68	7.79	9.05	8.85	8.87	7.97	7.44	7.71	9.17	8.72	9	8.09	7.89	7.94	9.85	9.92	9.98	7.84	7.29	8.1	0.12773
Protein DJ-1 OS=Homo sapiens GN=PARK7 PE=1 SV=2	Q99497	20 kDa		8.26	8.26	8.26	8.62	8.66	8.94	8.55	8.27	8.11	8.57	8.48	8.5	8.68	8.48	8.44	8.6	8.11	8.54	8.54	8.64	8.99	8.36	8.78	8.56	0.127933
Dihydrolipoyllysine-residue succinyltransferase component of 2-oxoglutarate dehydrogenase complex, mitochondrial OS=Homo sapiens GN=DLST PE=1 SV=4	P36957	49 kDa		8.44	8.44	8.44	8.4	8.54	8.96	8.11	8.33	8.16	8.2	8.27	8.49	8.47	8.09	8.38	8.59	8.48	8.54	8.7	8.26	8.64	8.31	8.74	8.79	0.128461
Acid ceramidase OS=Homo sapiens GN=ASAH1 PE=1 SV=5	Q13510	45 kDa		8.47	8.47	8.47	8.26	8.37	8.5	8.28	8.06	8.04	8.11	8.22	8.02	8.29	8.59	7.95	7.44	8.19	8.01	8.95	8.9	8.92	7.66	8.13	7.81	0.1296
Protocadherin-1 OS=Homo sapiens GN=PCDH1 PE=1 SV=2	Q08174	115 kDa		7.7	7.7	7.7	7.41	7.3	6.98	7.69	7.28	7.74	7.87	7.79	7.65	7.41	7.34	7.2	7.41	7.52	7.16	7.62	7.22	7.44	8.12	8.05	7.61	0.129662
Antithrombin-III OS=Homo sapiens GN=SERPINC1 PE=1 SV=1	P01008	53 kDa	TRUE	7.72	7.72	7.72	7.91	7.94	8.25	8.25	8.52	8.72	8.61	8.87	8.95	7.29	7.41	7.62	7.89	8.23	8.29	7.49	7.37	7.81	7.73	7.61	7.83	0.13056
Neuroblast differentiation-associated protein AHNAK OS=Homo sapiens GN=AHNAK PE=1 SV=2	Q09666	629 kDa		7.54	7.54	7.54	7.99	8.25	8.13	7.68	8.13	8.1	7.82	7.73	7.61	8.87	8.69	9.06	7.98	8.09	8.65	7.47	7.45	7.07	7.63	7.49	7.58	0.130765
Phosphoglycerate kinase 1 OS=Homo sapiens GN=PGK1 PE=1 SV=3	P00558	45 kDa	TRUE	8.02	8.02	8.02	8.1	8.16	7.88	7.65	7.88	7.69	7.96	8.06	7.48	8.79	8.94	8.69	8.27	8.3	7.84	8.24	8.42	8.1	7.71	7.89	7.42	0.131033
Prostate-specific antigen OS=Homo sapiens GN=KLK3 PE=1 SV=2	P07288	29 kDa		9.02	9.02	9.02	8.02	7.77	8.26	8.08	7.97	7.76	8.6	8.46	8.42	8.33	7.95	7.7	8.08	7.88	8	7.38	7.6	7.61	8.04	7.66	7.47	0.133213
Collagen alpha-3(VI) chain OS=Homo sapiens GN=COL6A3 PE=1 SV=5	P12111	344 kDa	TRUE	8	8	8	8.08	8.01	8.09	8.11	8.21	8.21	8.61	8.3	8.88	8.08	7.65	8.24	8.31	8.26	8.56	8.12	7.84	8.31	8.62	8.45	8.97	0.133294
Carboxypeptidase N subunit 2 OS=Homo sapiens GN=CPN2 PE=1 SV=3	P22792	61 kDa		7.5	7.5	7.5	7.66	7.49	7.69	8.15	7.77	7.71	7.8	7.57	7.41	7.64	7.49	7.36	7.38	6.91	7.16	8.3	8.06	7.8	8.01	7.72	7.7	0.133919
Neuronal growth regulator 1 OS=Homo sapiens GN=NEGR1 PE=1 SV=3	Q7Z3B1	39 kDa	TRUE	7.72	7.72	7.72	7.48	7.22	7.66	7.47	7.52	7.59	7.84	7.6	8.17	7.63	7.26	7.87	7.47	7.14	7.62	7.73	7.71	7.78	8.02	8.11	8.42	0.13425
CD5 antigen-like OS=Homo sapiens GN=CD5L PE=1 SV=1	O43866	38 kDa		7.59	7.59	7.59	7.75	8.28	7.83	7.97	8.09	7.68	8.06	8.16	7.74	7.42	7.82	7.72	8.62	8.49	8.11	7.4	7.5	7.3	8.2	8.09	8.03	0.13425
Aspartate aminotransferase, cytoplasmic OS=Homo sapiens GN=GOT1 PE=1 SV=3	P17174	46 kDa	TRUE	8.1	8.1	8.1	8.38	8.58	8.52	8.31	8.61	8.64	8.47	8.8	8.3	8.23	8.45	7.82	8.61	8.92	8.49	8.65	8.6	8.38	7.97	8.24	8.02	0.134568
Cell surface glycoprotein MUC18 OS=Homo sapiens GN=MCAM PE=1 SV=2	P43121	72 kDa		7.8	7.8	7.8	7.95	7.56	7.95	8.09	7.79	7.99	8.37	8.01	8.12	8.46	8.03	8.33	7.77	7.46	7.55	8.34	7.95	8.12	8.35	7.9	8.03	0.134986
Ras-related protein Rab-11B OS=Homo sapiens GN=RAB11B PE=1 SV=4	Q15907	24 kDa		7.36	7.36	7.36	7.49	6.95	7.33	6.98	7.17	7.57	7.15	7.19	6.93	8.13	8.16	8.64	7.51	7.44	7.09	7.64	7.47	7.54	7.41	7.36	7.31	0.134995
SLIT and NTRK-like protein 1 OS=Homo sapiens GN=SLITRK1 PE=1 SV=2	Q96PX8	78 kDa		8.48	8.48	8.48	8.31	8.53	8.01	8.6	8.45	8.76	8.82	8.74	8.45	8.22	8.55	8.46	8.24	8.08	7.95	8.46	8.84	8.23	8.99	9.27	9.17	0.135184
Glutathione S-transferase P OS=Homo sapiens GN=GSTP1 PE=1 SV=2	P09211	23 kDa		7.85	7.85	7.85	7.66	7.8	8.21	7.55	7.58	8.06	7.17	7.36	7.41	9.51	9.33	9.67	7.54	7.57	7.8	8.13	8.07	8.29	7.74	7.74	8.1	0.135291
Pro-cathepsin H OS=Homo sapiens GN=CTSH PE=1 SV=4	P09668	37 kDa		8.13	8.13	8.13	8	7.79	7.73	7.78	7.28	7.75	8.16	7.87	7.81	7.87	7.58	7.55	8.55	8.41	8.19	8.71	8.14	8.62	8.52	8.63	8.39	0.135576
Lysosome-associated membrane glycoprotein 1 OS=Homo sapiens GN=LAMP1 PE=1 SV=3	P11279	45 kDa		7.8	7.8	7.8	7.8	7.95	8	7.41	7.72	7.44	7.82	7.66	8.32	7.83	7.97	7.58	8.19	8.1	8.19	7.9	8.18	8.12	7.79	7.15	7.32	0.135702
Kallistatin OS=Homo sapiens GN=SERPINA4 PE=1 SV=3	P29622	49 kDa		8.11	8.11	8.11	8.12	8.47	8.27	8.12	8.34	8.49	8.11	8.45	8.38	7.59	7.7	7.93	7.55	7.63	8.13	8.16	8.51	8.31	7.7	7.92	7.63	0.135839
Dipeptidyl peptidase 4 OS=Homo sapiens GN=DPP4 PE=1 SV=2	P27487	88 kDa	TRUE	8.06	8.06	8.06	8.52	8.98	8.5	8.34	8.49	8.1	8.92	8.95	8.81	8.05	8.22	7.69	8.26	8.68	8.26	8.37	8.53	8.26	8.38	8.18	8.04	0.136009
Beta-galactosidase OS=Homo sapiens GN=GLB1 PE=1 SV=2	P16278	76 kDa	TRUE	7.85	7.85	7.85	7.81	7.65	7.48	8.14	8.01	7.5	8.22	8.12	7.64	7.41	7.19	7.07	8.02	7.95	7.45	8.2	8.05	8.02	7.9	7.88	7.96	0.136436
Alcohol dehydrogenase [NADP(+)] OS=Homo sapiens GN=AKR1A1 PE=1 SV=3	P14550	37 kDa		7.59	7.59	7.59	8.08	8.17	7.99	7.87	7.69	7.99	8.22	7.74	8.39	8.2	7.98	7.89	8.56	8.27	8.44	7.89	7.99	8.13	8.01	7.4	7.34	0.136487
Complement factor I OS=Homo sapiens GN=CFI PE=1 SV=2	P05156	66 kDa		8.62	8.62	8.62	8.52	9.13	8.81	8.57	9.19	8.84	8.49	8.79	8.67	8.24	8.16	8.43	8.5	8.84	8.78	8.82	9.12	9.16	8.36	8.61	8.49	0.137363
Hepatitis A virus cellular receptor 2 OS=Homo sapiens GN=HAVCR2 PE=1 SV=3	Q8TDQ0	33 kDa		8.33	8.33	8.33	8.67	8.85	8.48	8.28	8.46	8.32	7.99	8.56	8.1	8.13	8.36	8.01	8.23	8.5	8.08	8.63	8.92	8.8	8.7	9.12	8.7	0.137667
Cluster of Small proline-rich protein 2A OS=Homo sapiens GN=SPRR2A PE=2 SV=1 (P35326)	P35326	8 kDa	TRUE	8.03	8.03	8.03	7.47	7.13	7.06	8.39	8.45	7.95	7.9	7.75	7.71	10.5	9.99	10.2	9.96	9.78	9.92	7.04	6.91	7.34	8.36	7.97	7.99	0.137886
Prolactin-inducible protein OS=Homo sapiens GN=PIP PE=1 SV=1	P12273	17 kDa		7.97	7.97	7.97	7.7	7.35	7.58	7.96	7.9	8.02	7.07	6.81	6.37	7.93	7.67	7.44	7.51	7.21	6.93	7.55	7.38	7.68	8.19	8.3	8.03	0.138
Prostasin OS=Homo sapiens GN=PRSS8 PE=1 SV=1	Q16651	36 kDa		9.68	9.68	9.68	10.1	10.5	10.1	10.1	9.93	10	10.2	9.48	10.1	9.23	9.46	9.78	9.84	9.66	9.89	10.2	10.5	10.1	9.91	10.1	9.95	0.138409
Platelet endothelial cell adhesion molecule OS=Homo sapiens GN=PECAM1 PE=1 SV=1	P16284	83 kDa		8.15	8.15	8.15	7.91	8.47	8.61	8.41	8.5	8.51	8.06	8.36	7.91	7.82	7.77	8.06	8.12	8.36	8.72	8.1	8.47	8.07	8.55	8.39	8.46	0.139613
Protein FAM3C OS=Homo sapiens GN=FAM3C PE=1 SV=1	Q92520	25 kDa		8.03	8.03	8.03	8.17	7.91	8.36	8.14	7.97	8.22	8.43	8.35	8.73	7.87	7.54	7.82	8.18	7.96	8.55	8.18	7.74	8.42	8.23	8.15	8.14	0.139704
Osteoclast-associated immunoglobulin-like receptor OS=Homo sapiens GN=OSCAR PE=2 SV=3	Q8IYS5	30 kDa		8.19	8.19	8.19	8.02	8.3	8.38	7.86	8.15	8.3	8.28	8.11	8.3	7.63	7.91	8.19	7.74	7.91	8.16	8.49	8.73	8.95	8.07	8.43	8.4	0.140122
Peroxiredoxin-5, mitochondrial OS=Homo sapiens GN=PRDX5 PE=1 SV=4	P30044	22 kDa		7.04	7.04	7.04	7.27	7.11	7.62	6.42	6.72	7.1	6.92	6.81	6.86	8.28	8.31	8.32	6.87	7.37	7.02	7.1	6.96	7.27	7.11	6.99	6.48	0.140501
EGF-containing fibulin-like extracellular matrix protein 2 OS=Homo sapiens GN=EFEMP2 PE=1 SV=3	O95967	49 kDa		7.85	7.85	7.85	7.74	7.61	7.59	8.2	7.94	7.68	8.76	8.85	8.72	7.34	8.01	7.6	8.1	8.07	7.9	7.76	7.77	7.51	8.61	7.95	7.89	0.141155
Annexin A1 OS=Homo sapiens GN=ANXA1 PE=1 SV=2	P04083	39 kDa	TRUE	7.62	7.62	7.62	8.43	8.35	8.67	7.12	7.29	7.51	7.63	7.65	8.01	10.2	10.2	10.5	7.74	7.84	8.33	7.51	7.51	7.8	8.81	8.81	9.07	0.141164
BRO1 domain-containing protein BROX OS=Homo sapiens GN=BROX PE=1 SV=1	Q5VW32	46 kDa		7.79	7.79	7.79	9	8.66	8.62	8.6	8.23	8.32	8.46	7.9	8.02	8.54	7.82	8.28	7.96	7.93	8.1	8.73	8.29	8.63	8.41	8.44	8.35	0.141617
Gamma-glutamyl hydrolase OS=Homo sapiens GN=GGH PE=1 SV=2	Q92820	36 kDa		7.36	7.36	7.36	7.14	7.45	7.45	6.61	7.03	7.13	6.81	6.92	6.41	6.86	6.98	6.75	6.69	6.98	7	7.28	7.48	7.2	7.16	7.81	7.57	0.142142
Neprilysin OS=Homo sapiens GN=MME PE=1 SV=2	P08473	86 kDa		7.43	7.43	7.43	7.49	7.8	7.94	7.26	7.7	7.44	7.39	7.66	7.77	6.91	7.3	7.25	7.23	7.8	7.52	7.35	7.35	7.57	7.15	7.49	7.49	0.142699
Peptidyl-glycine alpha-amidating monooxygenase OS=Homo sapiens GN=PAM PE=1 SV=2	P19021	108 kDa		7.2	7.2	7.2	7.39	7.33	7.42	7.14	7.36	7.34	7.76	7.88	7.78	6.77	7.56	7.34	7.61	7.68	7.52	7.79	8.19	7.46	7.38	6.84	7.65	0.143319
Serpin B13 OS=Homo sapiens GN=SERPINB13 PE=2 SV=2	Q9UIV8	44 kDa	TRUE	7.22	7.22	7.22	8.18	8.25	8.63	6.6	6.8	6.77	7.14	7.17	7.69	9.28	9.43	9.36	8.09	8.39	8.25	7.26	7.56	7.58	7.61	7.61	8.22	0.143819
Phosphoinositide-3-kinase-interacting protein 1 OS=Homo sapiens GN=PIK3IP1 PE=1 SV=2	Q96FE7	28 kDa		8.57	8.57	8.57	9.01	9.25	8.99	8.76	9.13	8.73	8.43	9.02	8.48	8.6	8.49	8.61	8.58	9.16	8.71	9.41	9.34	9.2	8.74	9.13	8.72	0.143948
Olfactomedin-4 OS=Homo sapiens GN=OLFM4 PE=1 SV=1	Q6UX06	57 kDa		7.28	7.28	7.28	8.39	8.5	8.8	7.42	7.08	7.4	7.28	7.42	7.67	8.12	8.4	8.24	7.35	7.32	7.84	7.44	7.54	7.57	7.29	7.11	7.75	0.144445
Cluster of Vacuolar protein sorting-associated protein 4A OS=Homo sapiens GN=VPS4A PE=1 SV=1 (Q9UN37)	Q9UN37 [2]	49 kDa	TRUE	7.28	7.32	7.28	7.83	8.14	8.26	7.69	7.67	7.72	7.28	7.68	8.03	7.36	7.56	7.58	7.28	6.88	7.52	7.66	8.02	8.08	7.58	7.68	7.96	0.144451
Pappalysin-2 OS=Homo sapiens GN=PAPPA2 PE=1 SV=4	Q9BXP8	199 kDa		7.47	7.47	7.47	7.65	7.82	8.13	8	7.8	7.93	7.34	7.62	7.97	7.12	6.75	7.31	7.66	7.22	7.44	8.25	8.32	8.67	7.6	7.51	7.64	0.144509
Cluster of 14-3-3 protein epsilon OS=Homo sapiens GN=YWHAE PE=1 SV=1 (P62258)	P62258 [4]	29 kDa	TRUE	8.06	8.21	8.13	8.56	8.45	8.23	8.41	8.38	8.28	8.57	8.54	8.1	9.95	10.1	9.58	8.8	8.68	8.46	8.44	8.41	8.05	7.78	8.28	7.65	0.144717
Interleukin-1 receptor antagonist protein OS=Homo sapiens GN=IL1RN PE=1 SV=1	P18510	20 kDa		7.2	7.2	7.2	8.06	8.4	8.33	6.77	7.42	7.1	7.15	7.44	7.51	8.68	8.93	8.87	7.36	7.54	7.79	7.54	7.81	7.82	7.86	8.28	8.44	0.145079
Cathepsin B OS=Homo sapiens GN=CTSB PE=1 SV=3	P07858	38 kDa		8.87	8.87	8.87	8.64	8.56	8.94	8.64	8.72	8.74	8.91	8.53	9.03	8.51	8.47	8.82	8.9	8.44	8.75	8.71	8.84	9.13	9.24	8.7	9.32	0.145274
Acyl-CoA-binding protein OS=Homo sapiens GN=DBI PE=1 SV=2	P07108	10 kDa	TRUE	7.51	7.51	7.51	8.62	8.33	8.63	6.7	7.12	6.7	6.28	7.04	6.54	9.76	9.28	9.3	8.11	8.04	8.18	7.77	7.55	7.8	7.18	6.87	7.18	0.145954
Protein HEG homolog 1 OS=Homo sapiens GN=HEG1 PE=1 SV=3	Q9ULI3	147 kDa		8.97	8.97	8.97	9.17	9.2	9.14	9.01	8.81	9.22	8.6	9.17	9.21	8.98	8.67	9.14	8.73	8.74	8.89	8.96	8.55	9.26	8.97	9.38	8.95	0.145969
Interleukin-10 receptor subunit beta OS=Homo sapiens GN=IL10RB PE=1 SV=2	Q08334	37 kDa	TRUE	6.73	6.73	6.73	6.53	6.3	7	7	7.23	7.13	6.93	7.12	6.67	6.49	6.82	6.77	6.69	5.95	6.54	7.03	7.35	7.38	7.22	7.32	7.27	0.146004
Cartilage intermediate layer protein 2 OS=Homo sapiens GN=CILP2 PE=2 SV=2	Q8IUL8	126 kDa	TRUE	9	9	9	9.21	9.63	9.46	9.25	9.18	9.81	9.21	9.61	9.51	8.82	9.09	9.01	9.17	9.26	9.75	9.28	9.12	9.2	9.57	9.87	9.84	0.146165
SLAM family member 5 OS=Homo sapiens GN=CD84 PE=1 SV=1	Q9UIB8	39 kDa		7.82	7.82	7.82	7.62	8.07	7.9	7.3	7.22	7.67	7.53	8.14	8.02	7.27	7.41	7.18	7.63	7.87	7.56	7.81	8.17	8.21	7.73	8.15	8.02	0.146247
Cluster of Mucin-5B OS=Homo sapiens GN=MUC5B PE=1 SV=3 (Q9HC84)	Q9HC84	596 kDa	TRUE	7.65	7.65	7.65	7.37	7.7	7.86	7.6	7.77	7.99	7.79	7.54	7.85	8.85	9.4	9.17	8.22	8.61	8.63	7.29	7.66	7.66	8.15	8.48	8.19	0.146368
Protocadherin gamma-C3 OS=Homo sapiens GN=PCDHGC3 PE=1 SV=1	Q9UN70	101 kDa		8.06	8.06	8.06	8.29	8.07	8.47	8.31	7.93	8.1	7.67	7.97	8.35	8.13	7.58	8.24	8.23	8.06	8.25	8.56	8.27	8.53	7.86	8.14	8.16	0.146508
Di-N-acetylchitobiase OS=Homo sapiens GN=CTBS PE=1 SV=1	Q01459	44 kDa	TRUE	8.46	8.46	8.46	8.48	8.05	8.54	8.15	8.14	8.22	8.14	8.06	8.38	8.02	8.36	8.73	8.39	8.5	8.92	8.11	8.22	8.3	8.75	8.61	9.13	0.146994
Protein YIPF3 OS=Homo sapiens GN=YIPF3 PE=1 SV=1	Q9GZM5	38 kDa	TRUE	8.01	8.01	8.01	8.39	7.92	7.9	8.08	7.96	7.71	8.73	8.52	8.34	7.96	7.86	8	9.3	8.85	8.51	7.89	7.85	7.65	9.15	8.85	9.3	0.147552
Ig lambda chain V-III region LOI OS=Homo sapiens PE=1 SV=1	P80748	12 kDa		11.4	11.4	11.4	10.1	10.1	9.94	11.2	10.7	11.3	12.8	12.4	13	11	10.8	10.6	10.8	10.4	10.3	10.4	10.4	10.2	11.7	11.3	11.7	0.147707
CD320 antigen OS=Homo sapiens GN=CD320 PE=1 SV=1	Q9NPF0	29 kDa		7.44	7.44	7.44	7.5	7.2	7.66	6.81	6.73	7.55	7.46	7.66	7.45	7.37	7.41	7.34	7.19	7.18	7.53	8.07	7.76	8.24	7.31	6.96	7.29	0.148343
SH3 domain-binding glutamic acid-rich-like protein 3 OS=Homo sapiens GN=SH3BGRL3 PE=1 SV=1	Q9H299	10 kDa	TRUE	9.29	9.29	9.29	7.47	8.01	7.45	9.04	8.69	8.56	9.73	9.44	9.14	8.83	8.94	8.83	7.94	8.02	7.78	7.53	8.09	7.86	9.74	9.72	9.45	0.148553
Kallikrein-13 OS=Homo sapiens GN=KLK13 PE=1 SV=1	Q9UKR3	31 kDa		7.65	7.65	7.65	8.56	8.82	8.59	7.92	8.13	7.71	7.37	8.15	7.58	9.31	9.44	9.19	9.28	9.58	8.94	8.02	7.9	7.66	8.21	8.34	8.13	0.148913
Basal cell adhesion molecule OS=Homo sapiens GN=BCAM PE=1 SV=2	P50895	67 kDa		7.32	7.32	7.32	7.84	7.72	7.9	7.91	7.64	7.85	7.98	7.4	8.3	7.93	8.23	8.07	7.46	7.59	8.01	8.09	7.8	7.82	8.18	8.38	7.9	0.1498
Immunoglobulin superfamily member 8 OS=Homo sapiens GN=IGSF8 PE=1 SV=1	Q969P0	65 kDa		8.4	8.4	8.4	8.48	8.62	8.73	8.23	8.75	8.49	8.87	9.36	8.94	8.13	8.48	8.16	7.99	8.35	8.07	8.37	8.85	8.58	8.77	9.13	8.76	0.1501
Phosphatidylethanolamine-binding protein 4 OS=Homo sapiens GN=PEBP4 PE=1 SV=3	Q96S96	26 kDa		8.35	8.35	8.35	7.55	6.94	7.02	8.51	8.59	8.37	9.05	9.08	8.77	8.7	8.5	8.91	6.78	7.38	7.49	7.94	7.78	7.98	8.02	8.45	8.11	0.150428
Ig kappa chain V-II region TEW OS=Homo sapiens PE=1 SV=1	P01617	12 kDa		7.52	7.52	7.52	7.13	6.95	6.82	7.44	7.13	7.12	7.49	7.53	7.63	7.28	7.67	6.86	6.77	6.93	6.49	7.34	7.01	6.92	7.61	8.12	7.82	0.150677
Alpha-N-acetylglucosaminidase OS=Homo sapiens GN=NAGLU PE=1 SV=2	P54802	82 kDa		7.47	7.47	7.47	7.78	7.61	7.37	7.23	7.32	6.96	7.72	7.79	7.27	7.28	7.07	7.17	7.56	7.51	6.79	7.82	7.64	7.52	7.54	7.37	7.08	0.150956
Protein S100-A6 OS=Homo sapiens GN=S100A6 PE=1 SV=1	P06703	10 kDa		8.24	8.24	8.24	8.31	8.48	8.7	8.11	8.1	8.56	8.52	8.37	8.63	8.44	8.55	8.91	8.91	8.68	9.03	8.25	8.62	8.75	9.02	9.13	9.48	0.151109
Cochlin OS=Homo sapiens GN=COCH PE=1 SV=1	O43405	59 kDa		9.48	9.48	9.48	8.98	8.95	8.66	8.92	9.22	8.63	11.2	10.8	10.9	9.55	9.36	9.39	9.38	9.07	8.58	9.34	9.47	9.01	10.1	9.94	10.2	0.151302
Lambda-crystallin homolog OS=Homo sapiens GN=CRYL1 PE=1 SV=3	Q9Y2S2	35 kDa		6.13	6.13	6.13	7.35	7.38	7.33	7.32	7.23	7.03	7.99	7.89	7.01	6.18	6.09	6.46	7.42	7.64	7.09	7.43	6.97	7.36	6.35	6.43	6.05	0.152733
Cluster of Tubulin beta-4B chain OS=Homo sapiens GN=TUBB4B PE=1 SV=1 (P68371)	P68371	50 kDa	TRUE	7.63	7.63	7.63	7.6	8.04	7.71	6.99	7.55	7.85	7.61	8.33	7.92	8.67	9.15	8.8	7.79	7.76	7.82	7.73	7.88	7.93	7.62	7.81	7.53	0.153131
Ig kappa chain V-III region VH (Fragment) OS=Homo sapiens PE=4 SV=1	P04434	13 kDa	TRUE	9.53	9.53	9.53	8.85	8.81	8.96	9.56	9.6	9.96	10.3	10.3	10.9	9.15	9.05	9.38	9.16	9.01	9.47	8.88	9.21	9.16	9.95	9.73	10.3	0.153474
Latent-transforming growth factor beta-binding protein 4 OS=Homo sapiens GN=LTBP4 PE=1 SV=2	Q8N2S1	173 kDa		8.16	8.16	8.16	8.68	7.96	8.47	8.54	7.97	8.27	8.8	8.63	9.07	7.64	7.95	7.97	8.2	8.46	8.32	7.87	7.71	7.76	8.38	8.2	8.78	0.153791
Epididymal secretory protein E1 OS=Homo sapiens GN=NPC2 PE=1 SV=1	P61916	17 kDa		9.11	9.11	9.11	9.11	9.6	8.88	9.09	9.23	9.18	9.77	10.1	9.68	8.68	9.27	9.17	9.41	9.69	9.32	9.07	9.39	9.06	9.24	9.61	9.38	0.154059
Tumor necrosis factor receptor superfamily member 16 OS=Homo sapiens GN=NGFR PE=1 SV=1	P08138	45 kDa		8.84	8.84	8.84	8.88	8.5	8.65	8.51	8.33	8.71	8.62	7.87	8.43	8.63	8.58	8.54	8.89	8.34	8.64	9.41	8.92	8.98	8.9	8.47	8.7	0.154208
Thioredoxin OS=Homo sapiens GN=TXN PE=1 SV=3	P10599	12 kDa		8.2	8.2	8.2	9.31	8.73	9.03	7.8	7.43	7.71	8.46	8.23	8.45	9.63	9.18	9.47	10.2	9.78	10.3	8.32	7.96	8.38	8.65	8.29	8.17	0.154437
Lithostathine-1-alpha OS=Homo sapiens GN=REG1A PE=1 SV=3	P05451	19 kDa		9.01	9.01	9.01	7.49	7.93	7.73	8.15	8.67	8.47	9.83	9.98	9.35	8.63	8.71	8.63	7.46	8.09	7.46	7.77	8.17	8	8.87	9.02	8.72	0.154925
Cluster of Opioid-binding protein/cell adhesion molecule OS=Homo sapiens GN=OPCML PE=1 SV=1 (Q14982)	Q14982 [2]	38 kDa	TRUE	8.8	8.8	8.8	8.58	9.1	8.83	8.92	8.83	8.97	9.13	9.48	8.81	8.96	9.08	8.64	8.62	8.75	8.94	8.39	9.12	8.76	9.31	9.59	9.33	0.155355
Peptidyl-prolyl cis-trans isomerase C OS=Homo sapiens GN=PPIC PE=1 SV=1	P45877	23 kDa	TRUE	7.29	7.29	7.29	8	7.71	8.1	7.21	6.94	7.02	6.95	7.24	7.35	7.44	7.24	7.49	7.4	6.93	7.09	8	7.38	7.42	6.14	6.56	6.74	0.155595
T-cell immunomodulatory protein OS=Homo sapiens GN=ITFG1 PE=1 SV=1	Q8TB96	68 kDa		7.86	7.86	7.86	7.64	8.13	8.19	7.55	8.11	7.9	7.77	7.76	7.95	7.46	7.76	7.52	7.7	8.03	8	7.49	8.15	8.17	7.34	7.32	7.71	0.157082
Cadherin-2 OS=Homo sapiens GN=CDH2 PE=1 SV=4	P19022	100 kDa	TRUE	7.18	7.18	7.18	7.29	7.81	7.19	7.44	7.68	7.32	7.25	7.23	6.82	7.17	7.36	7.04	7	7.2	6.61	7.34	7.61	7.45	7.5	7.58	7.12	0.157276
Neuroserpin OS=Homo sapiens GN=SERPINI1 PE=1 SV=1	Q99574	46 kDa		7.61	7.61	7.61	7.74	7.43	7.88	8.18	8.02	8.46	7.9	7.65	7.68	7.39	7.19	7.84	7.54	7.67	7.66	7.86	7.71	8.13	7.81	7.66	8.34	0.157919
Glyceraldehyde-3-phosphate dehydrogenase OS=Homo sapiens GN=GAPDH PE=1 SV=3	P04406	36 kDa		7.6	7.6	7.6	8.06	7.61	7.72	7.75	7.44	7.47	7.93	7.36	7.72	8.96	8.57	8.73	8.05	7.66	7.98	8.13	7.7	7.93	8.32	7.73	8.22	0.158917
Biglycan OS=Homo sapiens GN=BGN PE=1 SV=2	P21810	42 kDa	TRUE	8.41	8.41	8.41	8.51	8.71	8.58	7.94	8.2	8.32	8.7	8.38	8.93	8.08	7.74	7.7	8.09	8.3	8.79	8.22	8.42	7.77	8.79	9.07	8.99	0.159357
Glycerol-3-phosphate dehydrogenase [NAD(+)], cytoplasmic OS=Homo sapiens GN=GPD1 PE=1 SV=4	P21695	38 kDa		7.81	7.81	7.81	8.11	8.19	7.89	7.51	8.27	7.47	8.21	7.94	8.06	7.25	7.88	7.55	7.97	8.16	8.13	8.15	8.22	7.96	7.42	7.65	7.04	0.159939
Fibrinogen beta chain OS=Homo sapiens GN=FGB PE=1 SV=2	P02675	56 kDa		7.79	7.79	7.79	8.01	8.06	7.6	9.18	9.23	8.9	7.76	8.11	7.48	7.47	7.52	7.22	8.44	8.59	8.02	7.52	7.58	7.09	8.26	8.06	7.86	0.160163
Complement factor B OS=Homo sapiens GN=CFB PE=1 SV=2	P00751	86 kDa		8.18	8.18	8.18	8.23	8.49	7.78	9.09	9.21	9.04	8.49	8.28	8.01	8.02	8.31	8.48	8.34	7.97	8.5	8.18	7.96	8.11	7.92	7.79	8.42	0.160221
CD27 antigen OS=Homo sapiens GN=CD27 PE=1 SV=2	P26842	29 kDa		8.82	8.82	8.82	7.91	7.55	8.22	8.56	8	8.55	8.63	8.17	8.63	8.23	8.19	8.44	9.34	9.04	9.34	8.42	8.06	7.77	9.47	9.49	9.67	0.160619
Gamma-glutamyltransferase 6 OS=Homo sapiens GN=GGT6 PE=2 SV=2	Q6P531	51 kDa		9.13	9.13	9.13	9.76	10.3	9.52	9.53	9.97	9.74	9.12	9.27	9.51	9.26	9.58	8.79	9.45	9.79	9.57	9.9	9.94	10.1	10	9.77	9.99	0.161031
Kunitz-type protease inhibitor 1 OS=Homo sapiens GN=SPINT1 PE=1 SV=2	O43278	58 kDa		7.95	7.95	7.95	8.69	8.29	8.76	8.42	8.22	8.43	8.53	7.59	8.47	8.03	7.98	8.4	8.07	7.96	8.14	8.59	8.24	8.36	8.42	8.06	8.67	0.161184
Tissue alpha-L-fucosidase OS=Homo sapiens GN=FUCA1 PE=1 SV=4	P04066	54 kDa		7.29	7.29	7.29	7.65	7.87	7.37	7.34	7.55	6.89	7.56	7.34	7.25	7.33	7.03	6.96	7.51	7.63	6.92	8.18	8.04	7.78	7.59	7.61	7.34	0.16131
Podocalyxin OS=Homo sapiens GN=PODXL PE=1 SV=2	O00592	59 kDa		7.85	7.85	7.85	7.7	8.05	8.23	7.43	7.57	8.27	7.99	8	8.17	7.78	7.96	8.12	7.5	7.98	7.88	7.57	7.93	7.93	8.14	8.48	8.45	0.161601
Amyloid beta A4 protein OS=Homo sapiens GN=APP PE=1 SV=3	P05067	87 kDa	TRUE	9.17	9.17	9.17	9.49	9.47	9.14	8.68	9.3	9.24	8.18	8.8	9.03	9.18	8.94	8.95	8.67	8.59	8.48	9.75	9.2	9.15	8.57	8.8	8.83	0.162029
Connective tissue growth factor OS=Homo sapiens GN=CTGF PE=1 SV=2	P29279	38 kDa		7.6	7.6	7.6	7.85	7.75	7.53	7.93	8.01	8.23	8.51	8.72	8.29	7.26	7.51	7.54	7.71	8.19	7.7	7.7	7.07	7.65	7.88	8.4	7.8	0.162532
Oxidized low-density lipoprotein receptor 1 OS=Homo sapiens GN=OLR1 PE=1 SV=1	P78380	31 kDa		8.76	8.76	8.76	9.58	9.38	10	8.59	8.37	8.6	8.64	8.39	8.8	8.42	8.42	8.81	8.88	8.77	9.59	8.78	8.89	9.1	8.62	8.65	8.84	0.163374
Cluster of Heat shock cognate 71 kDa protein OS=Homo sapiens GN=HSPA8 PE=1 SV=1 (P11142)	P11142 [3]	71 kDa	TRUE	7.47	7.51	7.63	8.43	7.97	7.99	8.03	7.79	7.78	7.96	7.88	7.55	9.08	8.72	8.48	8.05	7.84	7.94	8.21	7.99	7.61	8	7.63	7.37	0.163532
Group XV phospholipase A2 OS=Homo sapiens GN=PLA2G15 PE=1 SV=2	Q8NCC3	47 kDa		8.34	8.34	8.34	8.11	8.97	8.4	8.39	8.66	8.36	8.29	8.81	8.32	8.08	8.23	8.17	8.17	8.59	8.25	8.38	8.8	8.45	9.19	9.44	9.08	0.163904
Elongation factor 2 OS=Homo sapiens GN=EEF2 PE=1 SV=4	P13639	95 kDa	TRUE	7.38	7.38	7.38	7.94	7.81	7.87	8.07	7.83	7.51	8.25	7.88	7.6	8.71	8.97	8.65	8.18	8.32	7.42	7.82	8.02	7.93	7.19	7.39	6.82	0.164276
Cathepsin Z OS=Homo sapiens GN=CTSZ PE=1 SV=1	Q9UBR2	34 kDa		8.65	8.65	8.65	8.89	9.04	8.93	8.31	8.84	9.29	9.91	9.69	9.66	7.43	8.38	8.23	8.57	8.71	8.84	8.39	8.65	8.67	9	8.8	9.25	0.164756
Rab GDP dissociation inhibitor beta OS=Homo sapiens GN=GDI2 PE=1 SV=2	P50395	51 kDa		6.85	6.85	6.85	7.33	7.57	7.36	7.09	6.96	7.48	7.39	7.67	7.4	8.06	7.58	7.93	7.22	7.17	7.7	7.09	7.32	7.67	6.93	6.97	7.37	0.165647
Insulin-like growth factor-binding protein 2 OS=Homo sapiens GN=IGFBP2 PE=1 SV=2	P18065	35 kDa		7.65	7.65	7.65	8.43	8.2	7.66	7.97	7.85	7.78	8.16	8.25	8.01	7.64	7.93	7.49	8.5	8.29	8.14	8.25	8.65	7.96	8.33	8.76	8.14	0.166059
Fibulin-5 OS=Homo sapiens GN=FBLN5 PE=1 SV=1	Q9UBX5	50 kDa		7.14	7.14	7.14	6.8	6.7	7.25	7.53	7.36	7.6	8.14	7.74	8.06	7.49	7.14	7.39	6.79	6.62	7.28	7.08	6.74	7.2	7.46	7.11	7.7	0.166545
4F2 cell-surface antigen heavy chain OS=Homo sapiens GN=SLC3A2 PE=1 SV=3	P08195	68 kDa		7.04	7.04	7.04	7.27	7.28	6.65	6.27	6.89	6.88	6.81	7.11	6.77	7.19	7.08	6.54	6.44	6.88	6.65	6.72	6.72	6.91	6.91	7.28	7.11	0.16738
Glutamyl aminopeptidase OS=Homo sapiens GN=ENPEP PE=1 SV=3	Q07075	109 kDa		8.34	8.34	8.34	7.27	7.98	8.04	7.53	7.61	7.77	8.64	8.19	8.38	7	7.63	7.37	7.25	7.86	7.63	7.48	7.99	8.05	7.76	7.77	7.86	0.167792
Melanotransferrin OS=Homo sapiens GN=MFI2 PE=1 SV=2	P08582	80 kDa	TRUE	7.28	7.28	7.28	7.98	7.27	7.94	7.61	7.25	7.33	7.42	7.53	7.48	7.45	7.25	7.07	7.85	7.22	7.9	7.89	7.5	7.87	7.66	7.3	7.98	0.16785
Major prion protein OS=Homo sapiens GN=PRNP PE=1 SV=1	P04156	28 kDa		8.67	8.67	8.67	8.63	7.84	8.13	8.32	7.98	8.07	8.75	8.34	8.31	8.24	8.17	8.03	8.83	8.15	8.21	8.9	8.72	8.89	8.89	8.63	8.39	0.16829
Twisted gastrulation protein homolog 1 OS=Homo sapiens GN=TWSG1 PE=2 SV=1	Q9GZX9	25 kDa		8.07	8.07	8.07	7.81	8.21	8.14	8.07	8.09	7.84	8.78	8.86	8.54	8.07	8.62	8.07	7.95	8.66	8.34	8.13	8.57	8.06	8.42	8.85	8.82	0.168536
Neogenin OS=Homo sapiens GN=NEO1 PE=1 SV=2	Q92859	160 kDa		6.82	6.82	6.82	6.85	6.18	6.57	7.18	7.19	7.16	6.97	6.66	6.23	6.39	6.56	6.5	6.97	6.39	6.44	7.1	6.59	6.96	7.16	6.89	6.5	0.168728
Neutrophil elastase OS=Homo sapiens GN=ELANE PE=1 SV=1	P08246	29 kDa		7.95	7.95	7.95	9.08	9.85	9.62	7.61	7.75	7.74	8.35	9.02	8.83	8.45	8.82	8.74	8.32	8.87	8.5	8.2	8.5	8.58	9.12	9.45	9.65	0.168846
Protein S100-A11 OS=Homo sapiens GN=S100A11 PE=1 SV=2	P31949	12 kDa		8.42	8.42	8.42	9.15	8.8	9.3	8.45	7.94	7.82	8.52	9.05	8.73	9.68	9.71	10	8.46	9.05	8.84	8.1	8.01	7.97	9.45	9.53	9.98	0.16887
Glutaminyl-peptide cyclotransferase OS=Homo sapiens GN=QPCT PE=1 SV=1	Q16769	41 kDa	TRUE	9.02	9.02	9.02	8.97	8.43	8.6	9.25	8.84	9.04	9.52	9.02	9.15	8.95	8.77	8.96	9.29	8.94	9.17	9.49	8.73	8.86	9.46	9.18	8.98	0.169165
Glutathione S-transferase Mu 3 OS=Homo sapiens GN=GSTM3 PE=1 SV=3	P21266	27 kDa	TRUE	7.13	7.13	7.13	7.06	7.49	7.03	6.99	7.24	7.26	7.12	6.93	6.92	6.97	7.23	6.81	6.92	7.33	6.91	7.81	8.35	7.88	6.51	6.96	6.13	0.170136
Coactosin-like protein OS=Homo sapiens GN=COTL1 PE=1 SV=3	Q14019	16 kDa		8.55	8.55	8.55	8.81	9.41	9.12	8.57	8.92	8.82	9.86	10.4	9.4	8.6	8.16	8.5	8.92	8.98	8.45	8.77	9.07	9.05	8.68	8.83	8.66	0.17061
Cystatin-M OS=Homo sapiens GN=CST6 PE=1 SV=1	Q15828	17 kDa		9.74	9.74	9.74	9.18	8.7	9.31	9.39	8.86	9.76	11.6	11.3	11.6	9.86	9.56	9.71	9.42	8.91	9.4	9.26	8.95	9.41	10.1	9.78	10.1	0.171261
Hemicentin-1 OS=Homo sapiens GN=HMCN1 PE=1 SV=2	Q96RW7	613 kDa	TRUE	8.18	8.18	8.18	8.25	7.53	8.34	7.95	8.52	8.52	7.92	7.88	8.33	8.15	8.07	8.18	7.94	8.23	8.35	8.74	8.37	8.72	9.02	8.59	9.22	0.171643
Ceroid-lipofuscinosis neuronal protein 5 OS=Homo sapiens GN=CLN5 PE=1 SV=2	O75503	41 kDa		7.75	7.75	7.75	8.23	7.87	8.19	7.66	8.08	7.76	7.33	7.83	7.43	7.5	7.9	7.46	7.89	8.48	8.23	8.49	8.39	8.12	8.01	8.59	8.13	0.172187
Metalloproteinase inhibitor 2 OS=Homo sapiens GN=TIMP2 PE=1 SV=2	P16035	24 kDa		8.14	8.14	8.14	9.07	8.71	8.51	8.79	8.44	8.62	8.14	8.2	8.18	8.58	8.07	8.7	8.88	8.4	8.22	8.61	8.39	8.32	8.9	8.41	8.06	0.172645
Azurocidin OS=Homo sapiens GN=AZU1 PE=1 SV=3	P20160	27 kDa	TRUE	6.4	6.4	6.4	7.33	8.05	7.42	6.94	6.98	6.99	7.27	7.36	7.34	7.16	7.35	6.65	6.81	7.37	6.69	6.42	6.91	6.87	7.75	8.32	8.12	0.17305
Heat shock protein beta-1 OS=Homo sapiens GN=HSPB1 PE=1 SV=2	P04792	23 kDa		7.08	7.08	7.08	7.53	7.48	7.91	6.92	6.8	7.1	7.47	6.74	7.15	9.65	9.84	10.3	7.44	6.79	7.07	7.15	7.07	7.35	6.76	6.47	6.81	0.173559
Voltage-dependent anion-selective channel protein 1 OS=Homo sapiens GN=VDAC1 PE=1 SV=2	P21796	31 kDa	TRUE	8.47	8.47	8.47	8.82	8.18	8.47	8.08	7.49	7.86	7.55	7.37	7.58	8.85	8.32	8.62	8.82	8.41	8.5	8.08	7.87	8.17	8.93	8.15	8.42	0.174644
Arylsulfatase A OS=Homo sapiens GN=ARSA PE=1 SV=3	P15289	54 kDa	TRUE	9.09	9.09	9.09	9.06	8.58	8.64	10.4	9.15	9.86	9.82	9.42	9.51	7.85	8.47	8.16	9.03	8.91	8.96	9.38	9	9.24	9.43	9.52	9.27	0.174941
Metallothionein-2 OS=Homo sapiens GN=MT2A PE=1 SV=1	P02795 (+2)	6 kDa		8.47	8.47	8.47	8.41	8.12	8.5	8.37	7.87	8.43	9.08	8.59	8.91	9.06	8.36	8.28	8.98	9	8.57	8.46	8.83	8.48	8.97	8.84	9.15	0.176336
Cytosolic non-specific dipeptidase OS=Homo sapiens GN=CNDP2 PE=1 SV=2	Q96KP4	53 kDa		7.43	7.43	7.43	7.58	7.61	8.01	7.59	7.57	7.82	8.23	7.67	8.18	7.37	7.61	7.95	7.53	7.37	7.58	7.66	7.88	8.16	6.61	6.98	7.49	0.176599
Delta-aminolevulinic acid dehydratase OS=Homo sapiens GN=ALAD PE=1 SV=1	P13716	36 kDa		4.58	4.58	4.58	5.81	3.74	10.5	6.15	0	10.5	6.17	5.4	10.1	4.26	4.19	9.4	6.1	3.61	10.5	4.79	4.84	8.95	5.42	4.02	10.2	0.176599
Extracellular matrix protein 1 OS=Homo sapiens GN=ECM1 PE=1 SV=2	Q16610	61 kDa		6.46	6.46	6.46	7.46	7.72	7.31	7.2	7.51	6.91	7.21	7.42	7.23	7.96	8.51	8.06	7.44	7.69	7.25	6.26	6.82	6.9	6.51	7.03	7.13	0.177271
Secretogranin-1 OS=Homo sapiens GN=CHGB PE=1 SV=2	P05060	78 kDa		9.21	9.21	9.21	8.38	8.34	7.87	9.02	9.29	8.3	9.22	9.41	8.64	9.14	9.31	9.38	8.47	8.49	8.31	8.65	8.94	8.92	8.91	9.01	8.39	0.177504
Cluster of Rho-related GTP-binding protein RhoC OS=Homo sapiens GN=RHOC PE=1 SV=1 (P08134)	P08134	22 kDa	TRUE	7.26	7.26	7.26	7.74	7.89	7.43	6.9	7.7	7.47	7.35	7.65	7.15	8.15	8.28	8.3	7.67	7.51	7.35	7.52	7.59	8.16	7.3	7.83	7.31	0.177997
Chondroitin sulfate proteoglycan 4 OS=Homo sapiens GN=CSPG4 PE=1 SV=2	Q6UVK1	251 kDa		7.57	7.57	7.57	8.24	7.92	7.88	8.27	7.76	7.51	7.7	7.82	7.35	7.62	7.19	7.29	8.06	7.84	7.69	8.11	7.86	7.68	8.6	8.08	8.04	0.178717
Insulin-like growth factor-binding protein complex acid labile subunit OS=Homo sapiens GN=IGFALS PE=1 SV=1	P35858	66 kDa		7.4	7.4	7.4	7.73	7.39	7.33	7.7	7.34	7.41	8.15	8.57	8.12	7.67	7.39	7.31	7.52	7.04	6.75	7.65	7.99	7.48	7.23	6.79	6.78	0.179067
Low-density lipoprotein receptor OS=Homo sapiens GN=LDLR PE=1 SV=1	P01130	95 kDa		9.87	9.87	9.87	9.65	9.75	9.93	9.76	9.65	8.86	9.97	9.11	9.4	10.8	10.6	11	9.09	8.6	8.76	9.21	9.18	9.5	9.94	9.69	9.93	0.179084
Glucosidase 2 subunit beta OS=Homo sapiens GN=PRKCSH PE=1 SV=2	P14314	59 kDa		7.9	7.9	7.9	8.06	7.93	8.39	8.13	8.48	7.92	8.66	8.71	8.03	8.35	8.32	8.12	7.92	8.37	7.62	8.14	8.11	7.78	7.99	8.39	7.98	0.18018
Abhydrolase domain-containing protein 14B OS=Homo sapiens GN=ABHD14B PE=1 SV=1	Q96IU4	22 kDa		7.67	7.67	7.67	7.48	6.73	7.47	7.75	7.35	7.85	7.81	8.06	7.78	7.47	6.68	7.62	7.31	6.82	7.29	6.85	6.95	7.18	8.17	8.11	8.37	0.180335
Beta-hexosaminidase subunit beta OS=Homo sapiens GN=HEXB PE=1 SV=3	P07686	63 kDa		7.58	7.58	7.58	7.87	8.33	7.84	7.18	7.24	7.26	7.69	7.63	7.05	7.25	7.81	7.21	7.33	7.77	7.5	7.85	8.17	8.07	7.73	8.1	7.22	0.180339
Sushi domain-containing protein 2 OS=Homo sapiens GN=SUSD2 PE=1 SV=1	Q9UGT4	90 kDa	TRUE	7.57	7.57	7.57	7.55	7.73	6.96	7.74	7.76	6.98	8.74	8.57	8.5	7.46	7.63	7.28	7.41	7.75	7.28	7.89	7.88	7.97	7.56	7.49	6.6	0.182463
Reticulon-4 receptor-like 2 OS=Homo sapiens GN=RTN4RL2 PE=1 SV=1	Q86UN3	46 kDa	TRUE	6.84	6.84	6.84	7.93	7.89	7.58	6.75	7.33	6.96	7.78	7.67	8.01	6.62	7.4	6.58	7.46	7.39	7.18	7.28	7.71	6.87	7.61	7.37	7.39	0.183327
Cluster of Elongation factor 1-alpha 1 OS=Homo sapiens GN=EEF1A1 PE=1 SV=1 (P68104)	P68104 [2]	50 kDa	TRUE	8.47	8.47	8.47	8.89	8.45	9.12	8.37	8.19	8.42	8.13	8.41	8.78	10.5	10.2	10.6	8.53	8.55	8.88	8.35	8.33	8.95	7.98	7.74	8.33	0.183371
78 kDa glucose-regulated protein OS=Homo sapiens GN=HSPA5 PE=1 SV=2	P11021	72 kDa	TRUE	7.1	7.1	7.1	7.57	7.86	7.55	6.76	7.68	7.41	7.43	7.26	8.18	8	8.05	7.74	8.32	8.22	7.99	7.34	7.43	7.55	7.48	7.71	7.11	0.184558
Aromatic-L-amino-acid decarboxylase OS=Homo sapiens GN=DDC PE=1 SV=2	P20711	54 kDa		7.52	7.52	7.52	8.59	8.87	8.77	8.13	8.36	8.27	8.37	8.77	8.43	8.28	7.9	7.11	8.33	8.57	7.75	8.51	8.69	8.33	8.16	8.23	7.7	0.185037
Collectin-12 OS=Homo sapiens GN=COLEC12 PE=1 SV=3	Q5KU26	82 kDa	TRUE	9.47	9.47	9.47	8.16	9.05	8.35	9.15	9.52	9.7	10.3	10	10.2	8.28	7.99	8.65	7.31	7.82	7.84	8.26	8.54	8.46	9.62	9.62	9.23	0.186669
Frizzled-4 OS=Homo sapiens GN=FZD4 PE=1 SV=2	Q9ULV1	60 kDa		7.66	7.66	7.66	7.15	7.62	7.78	7.5	7.17	7.74	7.26	7.74	7.68	7.1	7.3	7.57	7.6	8.1	8.03	7.35	7.75	7.96	7.75	8.24	7.91	0.186673
C-type lectin domain family 7 member A OS=Homo sapiens GN=CLEC7A PE=1 SV=1	Q9BXN2	28 kDa		7.45	7.45	7.45	7.66	7.87	8.17	7.26	7.05	8.09	7.36	7.36	7.41	6.71	7.62	7.28	7.4	7.29	7.53	7.97	7.97	8.4	7.58	7.98	7.89	0.187384
Cluster of Tubulin alpha-4A chain OS=Homo sapiens GN=TUBA4A PE=1 SV=1 (P68366)	P68366 [4]	50 kDa	TRUE	7.74	7.53	7.79	8.02	7.9	8.24	8.1	8.33	7.94	7.67	7.52	7.81	9.15	8.32	9.64	7.89	8.08	7.91	8.3	7.49	8.08	7.98	7.6	8.14	0.187593
Malate dehydrogenase, cytoplasmic OS=Homo sapiens GN=MDH1 PE=1 SV=4	P40925	36 kDa		8.16	8.16	8.16	8.6	8.15	8.43	8.66	7.98	8.16	8.68	8.1	8.55	8.5	8.28	8.45	8.45	8.09	8.69	8.85	8.15	8.59	8.22	7.99	7.67	0.187683
Retinoid-inducible serine carboxypeptidase OS=Homo sapiens GN=SCPEP1 PE=1 SV=1	Q9HB40	51 kDa	TRUE	7.27	7.27	7.27	7.6	6.65	7.52	7.38	7.22	7.56	7.29	6.96	7.38	7.19	6.52	7.13	7.13	7.17	7.49	7.73	7.12	7.6	7.5	7.32	7.72	0.187696
Collagen alpha-1(III) chain OS=Homo sapiens GN=COL3A1 PE=1 SV=4	P02461	139 kDa		8.5	8.5	8.5	7.86	7.97	7.43	8.25	8.5	8.32	9.7	9.49	9.63	7.75	8.97	8.85	8.1	8.32	8.1	7.72	7.42	6.83	9.38	9.32	8.86	0.188132
Granulins OS=Homo sapiens GN=GRN PE=1 SV=2	P28799	64 kDa		8.58	8.58	8.58	8.31	8.46	7.93	8.31	8.37	7.63	8.73	8.52	8.31	8.58	8.89	7.96	8.9	8.61	8.38	8.18	8.26	7.85	8.62	8.69	8.4	0.188829
Cornulin OS=Homo sapiens GN=CRNN PE=1 SV=1	Q9UBG3	54 kDa		7.96	7.96	7.96	8.71	8.43	8.5	8.21	7.59	8.11	8.53	8.16	8.41	10.5	10	9.92	9.19	8.75	9.14	8.27	8.05	8.06	8.73	7.71	7.9	0.188942
Ribonuclease inhibitor OS=Homo sapiens GN=RNH1 PE=1 SV=2	P13489	50 kDa		7.54	7.54	7.54	7.67	8.25	8.35	7.72	8.02	7.97	7.55	7.89	7.93	8.61	9.16	8.91	7.6	8.15	8.44	7.95	7.47	8.23	7.49	7.8	7.79	0.18898
Poliovirus receptor-related protein 2 OS=Homo sapiens GN=PVRL2 PE=1 SV=1	Q92692	58 kDa		8.35	8.35	8.35	8.06	8.07	7.81	8.76	7.78	8.24	8.79	8.56	8.15	8.35	8.4	8.07	7.94	8.39	7.67	8.3	8.29	8.37	8.75	9.34	8.68	0.189509
Bone morphogenetic protein receptor type-2 OS=Homo sapiens GN=BMPR2 PE=1 SV=2	Q13873	115 kDa		8.44	8.44	8.44	7.86	7.96	8.2	8.08	7.91	8.66	8.45	8.02	8.04	7.81	8.17	7.99	7.6	7.89	8.34	8.2	8.17	8.41	8.69	9.11	8.32	0.191297
Ribonuclease UK114 OS=Homo sapiens GN=HRSP12 PE=1 SV=1	P52758	14 kDa		7.64	7.64	7.64	7.5	7.57	8	8.26	8.52	8.64	7.47	7.71	8.11	7.32	7.29	7.47	7.64	8.04	8.15	7.46	6.72	7.56	7.06	7.81	7.66	0.191589
Immunoglobulin superfamily containing leucine-rich repeat protein OS=Homo sapiens GN=ISLR PE=1 SV=1	O14498	46 kDa		7.6	7.6	7.6	7.09	7.85	7.6	7.25	7.62	7.37	7.51	8.19	7.9	7.28	7.83	7.33	7.19	7.45	7.69	7.27	7.55	7.22	7.79	8.39	8.17	0.191868
Alpha-actinin-4 OS=Homo sapiens GN=ACTN4 PE=1 SV=2	O43707	105 kDa		7.4	7.4	7.4	7.54	8.13	8.1	7.29	7.83	7.81	7.49	8.12	7.62	8.7	9.34	9.31	7.48	8.01	7.56	7.28	7.57	7.53	7.72	8.13	7.85	0.191956
Cluster of Retinal dehydrogenase 1 OS=Homo sapiens GN=ALDH1A1 PE=1 SV=2 (P00352)	P00352	55 kDa	TRUE	7.44	7.44	7.44	8.43	8.34	7.94	8.22	8.02	7.69	8.28	8.38	7.8	7.62	7.62	7.48	8.7	8.5	8.07	8.44	8.44	7.82	7.87	7.53	6.96	0.19339
Pigment epithelium-derived factor OS=Homo sapiens GN=SERPINF1 PE=1 SV=4	P36955	46 kDa		8.8	8.8	8.8	8.4	7.78	8.44	8.5	8.67	8.83	8.98	8.53	8.93	7.8	8.31	8.21	8.74	8.4	8.91	8.47	8.18	8.78	8.88	8.22	8.21	0.193457
Lysosomal acid phosphatase OS=Homo sapiens GN=ACP2 PE=1 SV=3	P11117	48 kDa		7.12	7.12	7.12	7.69	7.35	7.24	7.24	7.29	6.84	7.58	6.96	6.69	6.87	6.53	6.68	7.45	7.06	6.71	7.41	7.24	7.08	7.64	7.28	7.06	0.19355
Periplakin OS=Homo sapiens GN=PPL PE=1 SV=4	O60437	205 kDa	TRUE	7.11	7.11	7.11	7.72	7.28	7.56	7.57	7.05	7.06	7.38	6.96	7.55	9.42	8.78	9.14	7.89	7.4	7.76	7.36	6.8	7.15	7.15	6.53	6.93	0.193705
UPF0764 protein C16orf89 OS=Homo sapiens GN=C16orf89 PE=1 SV=2	Q6UX73	45 kDa		7.48	7.48	7.48	8.12	7.67	8.17	7.71	7.86	8.66	8.04	8.14	8.52	8.15	7.6	8.07	8.39	8.34	8.55	8.33	7.95	8.62	7.22	7.56	7.55	0.195282
Prominin-1 OS=Homo sapiens GN=PROM1 PE=1 SV=1	O43490	97 kDa		6.45	6.45	6.45	7.44	7.17	7.41	7.6	7.2	7.53	7.14	6.91	7.31	7.21	6.23	7.1	6.73	6.06	6.84	7.12	7.07	7.54	7.26	7.37	6.77	0.195411
Deoxyribonuclease-2-alpha OS=Homo sapiens GN=DNASE2 PE=1 SV=2	O00115	40 kDa		8.51	8.51	8.51	8.64	7.85	8.88	8.28	8.58	8.69	8.05	8.29	8.47	6.97	7.65	8.26	8.51	8.3	8.32	8.49	8.62	8.66	8.32	8.01	8.56	0.19784
Cluster of Peptidyl-prolyl cis-trans isomerase A OS=Homo sapiens GN=PPIA PE=1 SV=2 (P62937)	P62937	18 kDa	TRUE	7.68	7.68	7.68	7.71	7.47	8.2	7.61	7.23	7.56	7.55	7.81	8.06	9.06	8.71	9.2	7.59	7.93	8.22	7.56	7.5	8.32	6.9	7	7.14	0.197939
Contactin-1 OS=Homo sapiens GN=CNTN1 PE=1 SV=1	Q12860	113 kDa		8.15	8.15	8.15	7.94	8.36	8.58	8.1	8.64	8.55	8.49	8.95	9.46	7.91	8.55	8.01	8.27	8.61	8.39	8.17	8.47	8.61	8.27	8.63	8.58	0.199075
Peroxiredoxin-2 OS=Homo sapiens GN=PRDX2 PE=1 SV=5	P32119	22 kDa	TRUE	8.41	8.41	8.41	8.86	8.66	8.96	9.11	9.01	9.57	8.62	8.15	8.61	9.53	9.02	9.84	8.85	8.56	9.08	8.59	7.99	8.67	8.11	7.77	8.39	0.199578
Histone H3.1 OS=Homo sapiens GN=HIST1H3A PE=1 SV=2	P68431 (+2)	15 kDa		8.11	8.11	8.11	9.76	9.59	10.1	8.23	7.89	8.49	8.04	8.48	8.45	9.53	9.88	10.4	7.95	7.41	8.08	8.41	8.45	8.98	8.31	8.2	8.46	0.201606
Protein S100-A7 OS=Homo sapiens GN=S100A7 PE=1 SV=4	P31151	11 kDa		7.23	7.23	7.23	6.49	7.4	7.27	6.24	6.56	7.01	6.49	5.88	6.5	9.97	9.34	9.95	7.04	6.86	6.95	6.92	7.44	7.47	7.12	7.45	7.23	0.201774
Apolipoprotein A-II OS=Homo sapiens GN=APOA2 PE=1 SV=1	P02652	11 kDa	TRUE	9.13	9.13	9.13	9.1	8.9	8.5	10.6	10.2	9.97	8.59	8.33	8.27	9.45	9.29	8.81	10.5	10.2	9.87	8.56	8.51	8.04	8.83	9.17	8.44	0.202863
Peptidyl-prolyl cis-trans isomerase B OS=Homo sapiens GN=PPIB PE=1 SV=2	P23284	24 kDa	TRUE	7.66	7.66	7.66	7.57	8	8.05	7.07	7.46	7.22	6.98	7.69	7.39	7.87	8.03	8.22	6.88	7.7	7.39	7.85	8.12	7.84	6.34	7.46	7.33	0.203972
Trefoil factor 3 OS=Homo sapiens GN=TFF3 PE=1 SV=1	Q07654	9 kDa		8.1	8.1	8.1	7.18	7.76	6.85	7.22	7.72	6.71	9.39	9.03	9.35	8.16	8.45	8.49	8.18	8.26	8.88	6.78	6.43	6.44	8.44	8.47	8.65	0.204051
Cluster of Tyrosine-protein phosphatase non-receptor type substrate 1 OS=Homo sapiens GN=SIRPA PE=1 SV=2 (P78324)	P78324	55 kDa	TRUE	8.26	8.26	8.26	7.89	7.84	7.6	8.49	7.77	8.31	8.42	7.92	8.17	8.42	8.78	8.55	8.01	9.13	8.34	8.25	7.67	8.06	9.34	8.85	9.05	0.205108
T-complex protein 1 subunit zeta OS=Homo sapiens GN=CCT6A PE=1 SV=3	P40227	58 kDa	TRUE	7.05	7.05	7.05	6.56	6.08	6.11	7.08	6.58	7.22	6.62	7.22	6.47	7.4	7.09	7.45	6.29	5.6	6.05	6.42	6	6.33	5.91	5.28	5.88	0.205767
Plakophilin-1 OS=Homo sapiens GN=PKP1 PE=1 SV=2	Q13835	83 kDa	TRUE	7	7	7	7.06	7.35	6.64	6.59	6.71	6.28	6.95	6.18	6.7	8.93	9.07	8.78	7.28	6.27	6.61	6.87	6.87	6.41	7.29	7.07	6.85	0.205841
Flavin reductase (NADPH) OS=Homo sapiens GN=BLVRB PE=1 SV=3	P30043	22 kDa		5.42	5.42	5.42	6.91	6.52	6.84	6.62	6.16	7.2	6.67	6.45	6.91	6.79	7.18	7.2	6.91	6.52	6.8	6.08	6.31	7.02	6.06	6.28	6.46	0.206203
Protocadherin Fat 4 OS=Homo sapiens GN=FAT4 PE=1 SV=2	Q6V0I7	543 kDa		7.18	7.18	7.18	7.59	6.83	7.79	7.68	7.85	7.86	6.81	7.74	7.59	7.38	7.16	7.41	7.93	7.74	7.22	7.65	7.34	7.75	6.54	7.15	7.36	0.206211
Cluster of Junction plakoglobin OS=Homo sapiens GN=JUP PE=1 SV=3 (P14923)	P14923	82 kDa	TRUE	6.52	6.52	6.52	7.22	6.72	7.21	6.92	6.53	6.91	6.92	6.55	6.85	9.73	9.25	9.14	5.78	6.81	6.67	6.78	6.27	7.1	6.59	6.27	6.65	0.206479
Mesothelin OS=Homo sapiens GN=MSLN PE=1 SV=2	Q13421	69 kDa		7.43	7.43	7.43	7.52	6.85	6.98	6.74	6.32	6.66	8.38	7.91	7.96	7.4	7.43	7.78	7.07	6.8	7.15	6.94	6	7.34	7.71	7.36	7.81	0.207104
Lymphocyte antigen 6D OS=Homo sapiens GN=LY6D PE=1 SV=1	Q14210	13 kDa	TRUE	7.67	7.67	7.67	7.84	7.83	7.15	7.95	7.51	7.49	9.24	9.15	9.66	8.2	8.19	8.79	7.69	7.27	7.52	7.54	7.71	7.23	8.2	8.23	8.84	0.208576
Histone H2A type 1-B/E OS=Homo sapiens GN=HIST1H2AB PE=1 SV=2	P04908 (+10)	14 kDa		7.84	7.84	7.84	9.85	9.44	9.84	7.99	7.66	6.91	8.72	8.65	8.32	9.95	9.93	9.62	8.27	7.6	7.44	8.96	8.54	8.86	8.7	8.04	8.38	0.20949
Annexin A11 OS=Homo sapiens GN=ANXA11 PE=1 SV=1	P50995	54 kDa	TRUE	7.35	7.35	7.35	7.92	7.85	7.49	7.56	8.13	7.5	7.43	7.97	7.25	8.15	8.2	7.64	7.4	7.53	7.13	8.31	8.54	7.79	6.92	7.36	6.84	0.210152
Collagen alpha-2(I) chain OS=Homo sapiens GN=COL1A2 PE=1 SV=7	P08123	129 kDa		8.5	8.5	8.5	6.81	7.38	7.39	8.4	8.3	8.57	7.94	6.97	7.66	8.19	8.27	8.14	7.63	8.28	7.96	7.15	7.66	7.52	7.45	7.75	8.53	0.2111
Ig kappa chain V-I region BAN OS=Homo sapiens PE=1 SV=1	P04430	12 kDa	TRUE	7.18	7.18	7.18	6.91	6.95	7.24	7.82	7.17	7.88	7.36	7.11	7.49	7.14	7.49	7.5	6.82	7.08	7.23	6.31	6.29	7.41	7.2	6.92	7.53	0.211478
Chromogranin-A OS=Homo sapiens GN=CHGA PE=1 SV=7	P10645	51 kDa		8.55	8.55	8.55	8.4	7.81	7.79	8.18	8.08	7.7	8.75	8.65	8.88	8.19	7.86	7.25	8.13	7.26	8.15	8.48	7.82	7.72	8.94	8.93	8.79	0.212145
Endonuclease domain-containing 1 protein OS=Homo sapiens GN=ENDOD1 PE=1 SV=2	O94919	55 kDa		7.31	7.31	7.31	6.77	5.79	6.92	7.34	6.75	7.24	7.37	7.16	6.69	7.16	7.17	7.21	7	6.04	6.54	6.93	6.31	6.94	7.7	7.45	7.39	0.213434
Cholesteryl ester transfer protein OS=Homo sapiens GN=CETP PE=1 SV=2	P11597	55 kDa		7.88	7.88	7.88	7.66	7.11	8.04	8.19	7.61	8.14	8.6	8.6	8.62	7.92	7.53	8.3	7.7	7.28	7.64	8.57	8.69	9.48	8.75	8.22	8.37	0.214602
Insulin-like growth factor-binding protein 6 OS=Homo sapiens GN=IGFBP6 PE=1 SV=1	P24592	25 kDa		8.46	8.46	8.46	7.17	7.77	8.48	8.86	8.39	8.86	8.74	9.1	9.01	7.72	7.15	7.97	7.62	8.08	8.13	7.47	7.88	7.87	7.79	8.2	7.94	0.215765
Ephrin type-B receptor 6 OS=Homo sapiens GN=EPHB6 PE=1 SV=4	O15197	111 kDa		7.35	7.35	7.35	7.96	7.97	7.27	7.72	7.67	7.69	7.58	7.32	7.3	7.94	6.96	6.99	7.32	7.28	7.07	8.11	7.76	7.17	8.17	7.79	7.23	0.216501
Fructose-1,6-bisphosphatase 1 OS=Homo sapiens GN=FBP1 PE=1 SV=5	P09467	37 kDa		7.33	7.33	7.33	7.16	7.73	7.52	7.11	7.47	7.62	7.29	7.85	7.22	7.05	7.36	7.67	7.04	7.82	7.4	7.21	7.82	8	7.02	7.39	7.06	0.216661
Afamin OS=Homo sapiens GN=AFM PE=1 SV=1	P43652	69 kDa	TRUE	7.36	7.36	7.36	7.7	7.34	7.02	8.32	7.92	7.86	7.36	7.43	7.36	7.79	7.34	7.16	7.83	7.35	7.41	7.79	6.84	6.5	7.62	7.13	7.37	0.217977
Sialidase-1 OS=Homo sapiens GN=NEU1 PE=1 SV=1	Q99519	45 kDa		7.57	7.57	7.57	7.33	7.26	7.79	8.29	7.76	7.9	8.52	8.06	8.33	7.98	7.3	6.95	7.62	7.24	7.75	8.08	7.34	7.67	7.78	7.44	7.89	0.218391
Glutamine synthetase OS=Homo sapiens GN=GLUL PE=1 SV=4	P15104	42 kDa		7.01	7.01	7.01	6.96	6.95	7.53	6.92	6.85	7.18	6.86	6.76	7.39	8.68	8.85	9.58	7.08	7.18	7.91	6.79	6.5	7.06	6.88	6.9	6.98	0.218537
Titin OS=Homo sapiens GN=TTN PE=1 SV=4	Q8WZ42	3816 kDa	TRUE	7.12	7.12	7.12	7.49	7.97	7.54	7.35	7.87	7.39	7.92	7.72	7.64	7.1	7.9	7.6	7.75	8.58	7.67	7.41	7.53	7.81	7.43	7.97	7.38	0.218685
Receptor-type tyrosine-protein phosphatase eta OS=Homo sapiens GN=PTPRJ PE=1 SV=3	Q12913	146 kDa		7.62	7.62	7.62	7.88	7.51	7.74	8.66	7.72	8.08	8.33	8.09	7.85	7.71	7.26	6.83	7.78	8.02	7.48	8.16	7.44	7.45	8.25	8.09	7.92	0.219329
E3 ubiquitin-protein ligase RNF149 OS=Homo sapiens GN=RNF149 PE=2 SV=2	Q8NC42	43 kDa		7.32	7.32	7.32	7.82	8.18	8.06	7.86	8.46	7.81	7.8	8.53	7.47	7.67	7.55	7.52	7.93	8.25	7.76	8.16	8.43	7.97	7.87	8.49	7.48	0.219349
Retinoic acid receptor responder protein 2 OS=Homo sapiens GN=RARRES2 PE=1 SV=1	Q99969	19 kDa		7.79	7.79	7.79	8.21	8.15	7.56	8.23	8.25	7.67	7.97	8.28	7.91	8.31	8.08	7.58	8.45	8.86	8.19	8.57	7.95	7.76	8.09	7.97	7.62	0.219697
Golgi apparatus protein 1 OS=Homo sapiens GN=GLG1 PE=1 SV=2	Q92896	135 kDa		7.78	7.78	7.78	8.25	7.58	8.57	7.82	7.95	7.78	8.1	7.42	8.09	8.13	7.5	8.03	8.48	7.57	8.61	8.23	7.98	8.26	8.22	8.15	8.75	0.219894
Multimerin-2 OS=Homo sapiens GN=MMRN2 PE=1 SV=2	Q9H8L6	104 kDa		9.41	9.41	9.41	9.44	9.47	9.87	8.78	8.69	9.97	9.37	9.73	10.1	9.56	9.63	9.48	9.5	9.09	9.88	9.15	9.44	9.77	10.3	10.4	10.3	0.220158
SPARC-like protein 1 OS=Homo sapiens GN=SPARCL1 PE=1 SV=2	Q14515	75 kDa		8.44	8.44	8.44	9	8.65	8.51	9.02	7.95	8.47	8.7	9.34	9.21	8.11	8.47	8.55	9.08	8.33	8.78	9.53	8.77	9.04	8.83	8.61	8.93	0.222738
Solute carrier family 12 member 1 OS=Homo sapiens GN=SLC12A1 PE=1 SV=2	Q13621	121 kDa		6.41	6.41	6.41	7.31	6.62	7.19	7.28	6.66	6.77	6.92	7.12	7.14	6.99	6.78	6.46	6.8	6.62	6.33	7.97	7.28	7.49	7.01	5.89	6.28	0.223048
Cluster of Vimentin OS=Homo sapiens GN=VIM PE=1 SV=4 (P08670)	P08670	54 kDa	TRUE	6.72	6.72	6.72	8.24	7.98	8.6	7.33	7.3	7.34	6.82	7.37	7.86	7.95	7.26	8.12	6.77	7.52	7.44	7.46	6.93	7.47	6.88	6.95	7.49	0.224954
Eukaryotic translation initiation factor 6 OS=Homo sapiens GN=EIF6 PE=1 SV=1	P56537	27 kDa		6.25	6.25	6.25	6.5	6.89	6.37	6.47	7	6.53	6.37	6.6	6.64	6.48	7.25	6.65	6.08	6.79	5.85	6.27	6.89	6.39	6.79	7.17	6.67	0.225926
Fibulin-1 OS=Homo sapiens GN=FBLN1 PE=1 SV=4	P23142	77 kDa		7.54	7.54	7.54	7.59	8.06	8.14	7.19	7.72	7.83	7.57	7.69	8.02	7.21	7.55	7.8	7.1	7.58	7.67	7.41	7.39	7.73	7.23	8.54	8.75	0.226263
Voltage-dependent anion-selective channel protein 2 OS=Homo sapiens GN=VDAC2 PE=1 SV=2	P45880	32 kDa	TRUE	7.42	7.42	7.42	7.2	7.81	7.07	6.76	7.54	6.87	7.4	7.29	7.35	8.83	9.37	9.14	7.5	8.05	7.45	7.85	8.07	7.73	6.82	7.57	8.04	0.226432
Isocitrate dehydrogenase [NADP] cytoplasmic OS=Homo sapiens GN=IDH1 PE=1 SV=2	O75874	47 kDa	TRUE	7.06	7.06	7.06	7.28	7.7	7.31	7.04	6.96	5.94	7.61	7.42	7.29	7.51	8.02	7.37	7.68	7.66	7.42	6.96	7.76	6.72	7.55	8.07	7.68	0.226586
Epithelial discoidin domain-containing receptor 1 OS=Homo sapiens GN=DDR1 PE=1 SV=1	Q08345	101 kDa		8.77	8.77	8.77	9.17	8.59	8.73	9.06	8.68	8.08	9.07	8.78	8.85	9.02	8.32	9.09	9.05	8.4	9.01	9.37	8.66	8.67	9.29	8.95	8.97	0.22677
Collagen alpha-1(XII) chain OS=Homo sapiens GN=COL12A1 PE=1 SV=2	Q99715	333 kDa	TRUE	7.45	7.45	7.45	7.63	8.19	7.66	7.38	7.23	8.03	7.99	7.2	8.39	7.85	8.01	6.73	7.62	7.76	7.96	7.69	7.7	7.74	7.83	7.92	7.59	0.226793
Hemicentin-2 OS=Homo sapiens GN=HMCN2 PE=2 SV=2	Q8NDA2	543 kDa		7.47	7.47	7.47	8.44	8.09	7.74	8.54	8.14	7.99	8.66	7.67	8.3	8.12	8.13	7.43	8.54	8.16	7.95	8.06	7.81	7.69	8.6	8.23	7.98	0.226975
Beta-hexosaminidase subunit alpha OS=Homo sapiens GN=HEXA PE=1 SV=2	P06865	61 kDa		6.87	6.87	6.87	7.02	7.49	7.7	6.37	6.64	6.24	6.22	5.78	6.58	6.74	6.55	6.31	6.55	5.91	6.56	7.1	7.68	7.56	7.15	6.15	6.5	0.227444
Catalase OS=Homo sapiens GN=CAT PE=1 SV=3	P04040	60 kDa		7.16	7.16	7.16	7.84	6.85	7.73	7.53	6.99	7.32	7.27	7.1	6.97	7.94	7.13	7.76	7.43	6.66	6.69	7.5	6.87	7.16	8.13	7.68	7.75	0.229694
Prelamin-A/C OS=Homo sapiens GN=LMNA PE=1 SV=1	P02545	74 kDa		7.46	7.46	7.46	8.55	8.05	8.2	7.46	7.45	7.26	7.8	7.58	7.07	9.57	8.77	9.91	8.19	7.22	8	7.11	7.37	7.69	7.39	6.95	7.6	0.230692
Collagen alpha-2(IV) chain OS=Homo sapiens GN=COL4A2 PE=1 SV=4	P08572	168 kDa		7.71	7.71	7.71	7.66	7.96	7.8	7.57	8.34	7.92	7.3	8.15	7.26	6.95	7.56	7.39	7.55	7.4	7.03	7.45	8.24	7.59	7.78	7.92	7.4	0.231477
Annexin A5 OS=Homo sapiens GN=ANXA5 PE=1 SV=2	P08758	36 kDa	TRUE	6.61	6.61	6.61	6.93	7.02	6.52	6.85	7.42	6.46	6.59	6.83	6.46	7.55	7.94	6.9	7.13	6.78	6.5	7.28	7.62	6.88	7.05	6.8	6.59	0.23176
Beta-1,4-galactosyltransferase 1 OS=Homo sapiens GN=B4GALT1 PE=1 SV=5	P15291	44 kDa		6.71	6.71	6.71	7.72	7	7.43	7.42	6.7	7.11	7.09	6.74	7.45	7.23	6.66	6.72	7.04	6.66	7.16	7.35	6.8	7.44	7.35	6.68	7.47	0.23215
von Willebrand factor OS=Homo sapiens GN=VWF PE=1 SV=4	P04275	309 kDa	TRUE	6.93	6.93	6.93	6.78	6.49	6.85	7.29	7.22	6.49	7.74	7.42	7.1	6.69	5.99	6.89	7.19	6.23	6.33	6.45	7.16	6.82	6.82	7.01	6.97	0.232567
Carboxymethylenebutenolidase homolog OS=Homo sapiens GN=CMBL PE=1 SV=1	Q96DG6	28 kDa		7.96	7.96	7.96	8.61	8.28	8.74	7.91	7.63	7.85	8.42	7.68	8.6	8.77	7.65	7.64	8.42	7.82	8.32	8.56	7.94	8.9	7.78	7.62	7.73	0.233546
Quinone oxidoreductase OS=Homo sapiens GN=CRYZ PE=1 SV=1	Q08257	35 kDa		6.26	6.26	6.26	7.6	6.97	7.16	7.22	6.66	6.81	7.1	6.95	7.81	7.57	6.84	7.5	7.2	7.08	7.75	7.49	6.87	7.14	6.27	6.61	6.59	0.233751
Biotinidase OS=Homo sapiens GN=BTD PE=1 SV=2	P43251	61 kDa		6.36	6.36	6.36	5.95	6.34	6.32	5.77	6.64	6.1	6.11	6.77	6.6	5.94	6.49	6.23	5.65	6.58	6.57	6.02	6.33	6.51	5.75	6.58	6.37	0.23397
Cystatin-B OS=Homo sapiens GN=CSTB PE=1 SV=2	P04080	11 kDa		7.84	7.84	7.84	8.26	8.41	8.01	7.18	7.84	6.75	8.18	7.95	7.24	10.4	10.3	10.1	8.3	8.2	7.93	7.99	8.33	8.11	6.19	7.55	6.92	0.234349
Cluster of Cytosolic 10-formyltetrahydrofolate dehydrogenase OS=Homo sapiens GN=ALDH1L1 PE=1 SV=2 (O75891)	O75891	99 kDa	TRUE	6.68	6.68	6.68	7.21	8.09	7.49	7.34	7.18	6.75	6.92	6.57	7.05	7.25	7.52	7.01	7.1	7.56	7.1	6.99	7.19	6.73	6.57	7.33	6.16	0.234559
C-type lectin domain family 14 member A OS=Homo sapiens GN=CLEC14A PE=1 SV=1	Q86T13	52 kDa		7.45	7.45	7.45	7.78	7.12	7.74	7.8	7.37	7.79	8.45	7.48	8.49	7.9	7.44	7.7	7.8	7.23	7.71	8.23	7.65	8.32	8.53	7.69	8.62	0.235041
Charged multivesicular body protein 2a OS=Homo sapiens GN=CHMP2A PE=1 SV=1	O43633	25 kDa		7.63	7.63	7.63	7.98	8.33	8.8	7.44	8.03	8.61	7.77	8.19	8.07	7.52	7.76	8.2	7.81	8.02	8.33	7.76	7.6	8.2	8.04	7.91	8.36	0.23521
Thrombospondin-1 OS=Homo sapiens GN=THBS1 PE=1 SV=2	P07996	129 kDa		8.11	8.11	8.11	8.5	8.74	8.75	8.19	8.84	8.65	8.06	8.62	8.73	8.25	8.78	8.6	8.08	8.72	8.65	7.86	8.44	8.37	7.69	8.98	8.03	0.235262
Dystroglycan OS=Homo sapiens GN=DAG1 PE=1 SV=2	Q14118	97 kDa		9.15	9.15	9.15	9.92	9.59	9.67	9.27	8.96	9.11	10.1	9.96	9.48	9.19	8.14	8.21	9.71	9.6	9.22	10.1	9.11	9.65	9.56	9	8.88	0.235748
Alcohol dehydrogenase class-3 OS=Homo sapiens GN=ADH5 PE=1 SV=4	P11766	40 kDa		7.42	7.42	7.42	8.12	8.01	8.74	7.79	7.72	8.22	7.85	7.47	8.37	7.81	7.66	7.98	8.11	8.02	8.61	8.02	8.06	8.67	7.39	7.18	7.84	0.235963
Beta-microseminoprotein OS=Homo sapiens GN=MSMB PE=1 SV=1	P08118	13 kDa		9.13	9.13	9.13	7.02	6.75	7.44	6.56	5.92	6.89	6.29	6.69	6.83	6.9	5.89	6.55	6.61	6.78	6.83	6.3	5.82	5.94	6.67	6.11	7.07	0.237229
Cluster of Ig kappa chain V-I region EU OS=Homo sapiens PE=1 SV=1 (P01598)	P01598	12 kDa	TRUE	8.06	8.06	8.06	8.27	7.05	7.81	8.55	7.94	8.3	8.81	8.55	8.99	8.33	7.98	8.19	8.38	7.66	7.86	7.96	7.16	7.99	8.61	8.07	8.74	0.237779
Apolipoprotein C-III OS=Homo sapiens GN=APOC3 PE=1 SV=1	P02656	11 kDa		7.34	7.34	7.34	6.89	6.47	7.07	6.88	6.6	7.08	7.59	6.92	7.38	7.57	6.71	7.09	8.15	7.78	8.36	6.64	5.64	6.23	6.23	5.64	6.35	0.238296
Protein S100-A14 OS=Homo sapiens GN=S100A14 PE=1 SV=1	Q9HCY8	12 kDa		7.22	7.22	7.22	7.69	7.26	8.07	6.94	6.58	7.26	7.15	6.47	6.71	9.98	9.56	10.3	7.1	6.51	7.27	7.11	6.96	7.49	6.92	7.22	7.55	0.23913
Cluster of Protocadherin-12 OS=Homo sapiens GN=PCDH12 PE=2 SV=1 (Q9NPG4)	Q9NPG4	129 kDa	TRUE	8.35	8.35	8.35	7.57	8	8.43	7.93	8.24	8.73	8.6	8.88	8.81	7.77	9.08	8.21	7.53	8.31	8.11	8.45	8.38	8.13	8.25	8.61	8.64	0.239373
G-protein coupled receptor 56 OS=Homo sapiens GN=GPR56 PE=1 SV=2	Q9Y653	78 kDa		8.12	8.12	8.12	7.9	7.72	8.82	8.41	8.3	8.53	8.62	9.43	8.6	8.02	7.6	8.35	8.4	8.45	8.89	8.25	7.88	8.57	7.98	7.96	8.26	0.239415
Intercellular adhesion molecule 1 OS=Homo sapiens GN=ICAM1 PE=1 SV=2	P05362	58 kDa		6.9	6.9	6.9	6.14	7.27	6.7	6.99	6.47	7.43	7.69	6.76	6.74	6.87	6.91	6.57	6.31	6.8	6.83	7.05	7.32	6.81	7.35	7.12	7.31	0.241271
Poliovirus receptor-related protein 1 OS=Homo sapiens GN=PVRL1 PE=1 SV=3	Q15223	57 kDa	TRUE	6.81	6.81	6.81	8.18	8.13	8.94	8.69	9.41	9.14	7.91	7.76	8.47	7.36	7.21	7.59	8.61	9.02	9.11	7.96	7.08	7.87	7.69	7.77	8.27	0.241317
Aggrecan core protein OS=Homo sapiens GN=ACAN PE=1 SV=2	P16112	250 kDa	TRUE	6.51	6.51	6.51	6.59	7.09	6.75	6.69	7.45	7	6.1	7.16	6.91	6.67	7.23	6.66	5.94	6.61	6.64	6.82	7.49	7.02	6.48	6.89	6.53	0.241566
Formimidoyltransferase-cyclodeaminase OS=Homo sapiens GN=FTCD PE=1 SV=2	O95954	59 kDa		7.82	7.82	7.82	8.17	8.54	8.56	7.95	8.11	8.55	7.86	8.22	8.92	7.75	7.66	7.99	7.64	8.55	8.86	8.27	7.89	8.46	7.2	7.4	7.85	0.242438
Nucleobindin-1 OS=Homo sapiens GN=NUCB1 PE=1 SV=4	Q02818	54 kDa		6.64	6.64	6.64	7.19	6.98	7.41	7.27	6.93	7.4	7.83	7.07	7.65	8.3	7.36	7.71	6.8	6.54	7.14	6.52	6.61	7.25	8.05	7.22	7.56	0.242873
Adenosylhomocysteinase OS=Homo sapiens GN=AHCY PE=1 SV=4	P23526	48 kDa		6.72	6.72	6.72	8.04	7.31	7.38	7.49	7.01	7.35	7.65	7.14	6.82	7.64	6.92	7.16	7.75	7.19	7.46	7.04	6.76	7.48	7.43	7.01	6.79	0.242928
Latent-transforming growth factor beta-binding protein 2 OS=Homo sapiens GN=LTBP2 PE=1 SV=3	Q14767	195 kDa		8.56	8.56	8.56	8.36	8.1	8.91	8.45	8.86	8.95	8.22	8.97	9.37	8.15	8.39	8.58	8.34	8.3	8.71	8.03	8.44	8.81	8.23	8.91	9.06	0.24313
Tenascin OS=Homo sapiens GN=TNC PE=1 SV=3	P24821	241 kDa	TRUE	8.7	8.7	8.7	7.16	7.44	8.41	8.6	8.42	8.62	9.1	9.09	8.39	8.47	8.61	8.23	7.97	8.42	8.29	7.91	8.19	8.53	9.37	9.46	8.28	0.243377
Leukotriene A-4 hydrolase OS=Homo sapiens GN=LTA4H PE=1 SV=2	P09960	69 kDa	TRUE	6.84	6.84	6.84	7.86	8.47	6.29	7.62	7.2	7.72	7.09	6.35	6.61	7.83	8.02	6.95	7.29	7.45	7.17	7	7.04	6.79	7.15	6.96	7.24	0.243996
Coagulation factor V OS=Homo sapiens GN=F5 PE=1 SV=4	P12259	252 kDa		6.77	6.77	6.77	6.99	6.7	7.48	7.23	6.87	7.45	7.06	6.47	7.35	7.1	6.64	7.49	6.79	7.46	7.14	6.99	6.8	7.29	6.77	7.11	7.49	0.244244
Receptor-type tyrosine-protein phosphatase-like N OS=Homo sapiens GN=PTPRN PE=1 SV=1	Q16849	106 kDa		9.11	9.11	9.11	9.11	9.33	8.6	9.61	9.54	8.92	9.88	10.2	9.47	9.48	9.34	8.91	9.31	9.79	8.77	9.27	9.22	8.64	9.81	10	9.37	0.244676
Heparin cofactor 2 OS=Homo sapiens GN=SERPIND1 PE=1 SV=3	P05546	57 kDa		7.32	7.32	7.32	7.87	7.62	7.33	8.71	8.96	7.65	6.88	6.93	7.48	6.93	6.59	6.57	7.75	7.9	7.08	6.64	7.32	6.72	7.79	7.46	7.3	0.244722
Thrombospondin-4 OS=Homo sapiens GN=THBS4 PE=1 SV=2	P35443	106 kDa	TRUE	7.7	7.7	7.7	8.65	8	8.51	8.06	7.43	8.06	9.12	8.43	8.79	7.59	7.45	8.02	8.62	7.7	8.38	7.95	7.71	8.75	8.55	8.25	8.54	0.245902
Cadherin-16 OS=Homo sapiens GN=CDH16 PE=1 SV=1	O75309	90 kDa		7.43	7.43	7.43	7.78	8.2	7.94	7.78	8.48	8.2	7.41	7.75	8.2	7.27	7.72	8.58	7.92	8.16	8.4	7.38	7.89	8.19	7.6	8.02	7.97	0.246899
Carbonic anhydrase 1 OS=Homo sapiens GN=CA1 PE=1 SV=2	P00915	29 kDa		8.23	8.23	8.23	6.74	6.41	7.3	8.99	9.37	8.76	9.11	9.2	8.98	8.97	8.93	8.95	7.25	7	7.41	6.85	5.46	7.17	7.72	6.72	8.16	0.246958
CD63 antigen OS=Homo sapiens GN=CD63 PE=1 SV=2	P08962	26 kDa		7.68	7.68	7.68	9.07	8.61	8.11	7.96	8.06	6.99	8.28	8.09	8.14	8.77	8.36	7.68	8.84	8.1	8.5	8.28	8.36	7.84	8.24	8.27	7.75	0.247577
Actin-related protein 2/3 complex subunit 4 OS=Homo sapiens GN=ARPC4 PE=1 SV=3	P59998	20 kDa		6.26	6.26	6.26	7.44	7.94	7.8	6.52	6.97	6.22	6.2	7.69	6.64	7.82	8.35	8.03	6.49	6.44	6.25	7.43	7.67	7.19	6.23	7.13	7.03	0.248305
Probable serine carboxypeptidase CPVL OS=Homo sapiens GN=CPVL PE=1 SV=2	Q9H3G5	54 kDa		7.28	7.28	7.28	7.23	8.06	8.22	6.92	7.56	7.5	7.01	7.85	7.79	6.79	7.24	7.28	6.9	7.17	7.47	7.73	8.4	8.6	7.17	7.82	7.78	0.248725
Dipeptidyl peptidase 1 OS=Homo sapiens GN=CTSC PE=1 SV=2	P53634	52 kDa		8.55	8.55	8.55	8.52	9.42	8.69	8.98	8.55	8.44	8.28	8.24	9.02	9.56	8.53	8.81	9.16	9.06	9.27	8.56	9.41	8.55	8.57	8.76	8.65	0.254013
Proenkephalin-A OS=Homo sapiens GN=PENK PE=1 SV=1	P01210	31 kDa		7.61	7.61	7.61	7.65	7.57	7.2	8.08	8.38	7.16	8.72	9.01	8.25	8.17	7.7	7.44	7.36	7.44	7.09	8.26	8.6	7.83	7.62	8.33	7.43	0.256965
Lymphocyte function-associated antigen 3 OS=Homo sapiens GN=CD58 PE=1 SV=1	P19256	28 kDa	TRUE	7.7	7.7	7.7	8.06	7.45	7.32	7.77	8.42	7.56	8.09	7.67	7.15	7.66	7.17	7.49	7.82	7.29	7.08	8.02	7.57	8.19	7.95	7.94	7.36	0.25746
Kin of IRRE-like protein 1 OS=Homo sapiens GN=KIRREL PE=1 SV=2	Q96J84	84 kDa		7.06	7.06	7.06	7.51	7.26	7.47	7.73	7.28	7.13	8.22	7.09	7.63	7.47	6.97	6.54	7.55	7.64	6.92	7.88	7.48	7.51	8.2	7.09	7.64	0.25906
Annexin A3 OS=Homo sapiens GN=ANXA3 PE=1 SV=3	P12429	36 kDa	TRUE	7.56	7.56	7.56	8.43	8.71	9.27	7.9	8.02	7.18	8	8.43	8.75	8.19	8.42	8.57	6.53	7.52	7.19	7.75	8.28	8.32	8.67	8.9	9.51	0.260069
Protocadherin-16 OS=Homo sapiens GN=DCHS1 PE=2 SV=1	Q96JQ0	346 kDa		7.88	7.88	7.88	8.27	7.85	7.84	8.68	8.09	7.74	8.48	7.72	7.59	8.15	8.02	7.84	8.5	7.73	7.99	8.15	7.78	7.6	8.63	7.85	7.7	0.260766
Phospholipase D3 OS=Homo sapiens GN=PLD3 PE=1 SV=1	Q8IV08	55 kDa	TRUE	8.08	8.08	8.08	7.49	7.32	8.12	7.26	7.08	7.79	7.81	7.52	7.58	7.92	6.32	7.59	7.47	6.84	7.88	7.52	7.84	8.15	7.44	7.54	7.73	0.261796
Amiloride-sensitive amine oxidase [copper-containing] OS=Homo sapiens GN=ABP1 PE=1 SV=4	P19801	85 kDa		8.5	8.5	8.5	8.77	8.85	8.18	8.42	8.88	8.09	8.6	9.1	8.07	8.45	8.63	7.82	8.22	8.91	7.95	8.94	8.94	8.27	7.87	7.57	7.69	0.263304
Cluster of Ig kappa chain V-IV region Len OS=Homo sapiens PE=1 SV=2 (P01625)	P01625 [3]	13 kDa	TRUE	7.7	7.6	7.56	6.68	7.3	6.16	7.62	8.12	7.54	8.12	8.52	8.04	7.14	7.86	7.36	6.44	7.43	6.95	7.14	7.45	6.92	7.75	8.04	7.29	0.264107
Fibrinogen gamma chain OS=Homo sapiens GN=FGG PE=1 SV=3	P02679	52 kDa		8.23	8.23	8.23	8.34	8.45	8.56	9.85	9.4	9.07	8.41	8.24	8.53	8.12	7.51	8.07	8.35	8.41	9.63	7.64	7.6	8.44	8.46	8.16	8.96	0.264549
Carboxypeptidase E OS=Homo sapiens GN=CPE PE=1 SV=1	P16870	53 kDa		7.93	7.93	7.93	7.89	7.74	8.43	8.27	7.71	8.57	8.27	7.84	8.84	7.78	7.38	7.94	8.63	7.86	8.71	8.33	8.02	8.31	8.26	7.6	8.69	0.265493
Envoplakin OS=Homo sapiens GN=EVPL PE=1 SV=3	Q92817	232 kDa		7.66	7.66	7.66	8.21	7.95	8.15	8.12	7.6	8.16	7.89	9.36	8.62	9.17	10	9.51	7.78	8.02	8.51	7.63	6.46	7.78	7.83	7.75	7.51	0.268413
Butyrophilin subfamily 2 member A2 OS=Homo sapiens GN=BTN2A2 PE=2 SV=2	Q8WVV5	59 kDa		8.48	8.48	8.48	8.15	9	9.01	7.96	8.95	8.58	7.57	8.3	8.32	8.19	8.81	8.81	8.23	9.03	8.93	8.49	9.31	8.98	7.93	8.51	8.47	0.269245
Collagen alpha-3(V) chain OS=Homo sapiens GN=COL5A3 PE=1 SV=3	P25940	172 kDa	TRUE	6.73	6.73	6.73	7.21	6.48	6.69	7.17	6.48	7.39	7.52	7.09	6.27	6.64	6.3	6.55	6.97	6.12	6.61	7.26	7.19	6.76	7.26	6.61	6.35	0.270865
Galectin-3 OS=Homo sapiens GN=LGALS3 PE=1 SV=5	P17931	26 kDa		7.31	7.31	7.31	7.96	7.71	8.01	7.79	8.68	8.2	7.63	8	6.99	8.56	7.49	7.94	7.78	6.71	7.02	8.31	8.18	7.76	7.68	7.17	7.7	0.272795
Keratin, type II cytoskeletal 78 OS=Homo sapiens GN=KRT78 PE=2 SV=2	Q8N1N4	57 kDa	TRUE	6.35	6.35	6.35	6.9	6.75	6.28	7	6.76	6.64	6.28	6.81	5.66	8.81	9.19	8.88	6.69	6.99	6.24	6.9	6.6	6.01	6.06	6.62	5.04	0.273606
Inter-alpha-trypsin inhibitor heavy chain H2 OS=Homo sapiens GN=ITIH2 PE=1 SV=2	P19823	106 kDa		7.5	7.5	7.5	8.02	7.12	8.13	9.11	8.84	9.05	8.19	7.39	8.11	7.89	6.94	7.97	8.57	7.47	8.15	7.6	7.34	7.77	7.51	6.88	7.96	0.274465
Fatty acid-binding protein, liver OS=Homo sapiens GN=FABP1 PE=1 SV=1	P07148	14 kDa		8.15	8.15	8.15	8.68	8.23	8.59	7.31	7.02	7.92	8.42	8.06	7.84	8.02	6.66	8.66	8.84	8.72	8.42	8.62	8.34	7.98	7.77	7.27	8.08	0.274862
Lysosomal alpha-mannosidase OS=Homo sapiens GN=MAN2B1 PE=1 SV=3	O00754	114 kDa		7	7	7	7.71	6.98	7.11	6.12	6.34	7.24	6.77	6.7	6.77	6.64	6.4	6.55	5.8	6.64	7.19	7.45	6.83	7.24	7.14	5.93	7.33	0.275958
IGF-like family receptor 1 OS=Homo sapiens GN=IGFLR1 PE=1 SV=1	Q9H665	38 kDa		7.61	7.61	7.61	8.6	7.31	8.21	8.34	7.48	7.98	7.99	7.51	7.81	8.09	7.22	7.42	7.63	7.13	7.49	8.74	7.85	8.42	8.28	7.71	7.58	0.276604
Glypican-3 OS=Homo sapiens GN=GPC3 PE=1 SV=1	P51654	66 kDa		6.65	6.65	6.65	7.52	6.7	6.92	7.12	6.73	6.84	7.26	6.62	6.72	7.5	6.6	6.59	7.62	6.95	6.93	7.63	6.89	6.97	7.47	6.66	7.15	0.278884
40S ribosomal protein SA OS=Homo sapiens GN=RPSA PE=1 SV=4	P08865	33 kDa		7.69	7.69	7.69	7.74	7.92	7.67	8.34	7.41	7.98	8.38	8.32	7.77	9.17	9.85	9.56	7.71	7.54	6.9	7.79	8.3	6.63	7.2	7.79	6.89	0.279697
Secreted Ly-6/uPAR-related protein 1 OS=Homo sapiens GN=SLURP1 PE=1 SV=2	P55000	11 kDa		9	9	9	7.38	7.04	7.63	7	7.61	8.05	9.51	8.74	9.6	9.39	8.81	8.81	8.55	7.87	7.94	7.69	7.06	7.2	10	8.98	9.41	0.280241
V-set domain-containing T-cell activation inhibitor 1 OS=Homo sapiens GN=VTCN1 PE=1 SV=1	Q7Z7D3	31 kDa		7.38	7.38	7.38	6.76	6.69	7.06	8.09	6.64	7.77	7.08	7.28	7.73	8.06	7.24	7.65	6.73	6.78	7.2	8.34	6.64	7.58	6.7	6.35	6.8	0.286081
Filamin-B OS=Homo sapiens GN=FLNB PE=1 SV=2	O75369	278 kDa		7.46	7.46	7.46	6.49	7.53	7.42	7.09	7.19	7.71	6.92	7.9	7.55	7.31	8.36	8.01	7.26	7.92	7.86	6.24	7.04	7.23	6.96	7.46	7.47	0.286115
Cluster of Cadherin-6 OS=Homo sapiens GN=CDH6 PE=1 SV=1 (P55285)	P55285	88 kDa	TRUE	7.48	7.48	7.48	7.24	5.38	6.76	7.26	7.48	7.26	7.67	7.32	7.85	7.46	6.28	7.83	6.55	6.87	6.96	7.64	6.73	7.03	7.7	7.09	7.77	0.287116
Cluster of Heat shock protein HSP 90-beta OS=Homo sapiens GN=HSP90AB1 PE=1 SV=4 (P08238)	P08238	83 kDa	TRUE	6.77	6.77	6.77	6.61	7.3	6.22	6.63	7.09	6.56	7.21	7.71	6.83	8.02	8.58	7.68	7.4	7.86	7.41	6.76	7.48	6.79	6.44	7.08	6.33	0.288276
Serpin B12 OS=Homo sapiens GN=SERPINB12 PE=1 SV=1	Q96P63	46 kDa		6.97	6.97	6.97	8.02	7.26	7.63	6.75	7.2	7.05	7.22	5.24	6.9	8.54	8.24	8.56	7.2	6.91	6.69	7.71	6.13	7.01	7.05	6.41	7.07	0.290218
Beta-glucuronidase OS=Homo sapiens GN=GUSB PE=1 SV=2	P08236	75 kDa		8.57	8.57	8.57	8.74	8.01	8.77	8.56	7.74	8.27	8.26	7.29	8.54	8.09	7.29	7.69	8.31	7.6	8.61	8.63	8.34	8.86	8.85	8.11	9.04	0.290235
Plastin-2 OS=Homo sapiens GN=LCP1 PE=1 SV=6	P13796	70 kDa	TRUE	5.98	5.98	5.98	7.54	7.48	8.24	5.78	5.8	6.48	6.9	6.54	7.26	6.97	6.82	7.48	6.61	6.25	6.69	6.28	6.55	7.35	8.14	8.05	8.97	0.292016
Sciellin OS=Homo sapiens GN=SCEL PE=1 SV=2	O95171	78 kDa		7.96	7.96	7.96	8.32	8.83	8.88	7.38	8.49	8	7.67	9.01	8.03	9.5	9.79	9.76	7.99	8.65	8.5	7.66	8.49	8.23	7.79	8.81	8.22	0.292205
Protein disulfide-isomerase OS=Homo sapiens GN=P4HB PE=1 SV=3	P07237	57 kDa		7.46	7.46	7.46	8.24	7.66	8.27	6.88	7.13	7.29	6.26	6.98	7.63	9.76	9.27	9.62	6.79	6.81	7.88	7.66	7.63	8.28	6.76	6.08	7.06	0.292391
Tyrosine-protein kinase transmembrane receptor ROR2 OS=Homo sapiens GN=ROR2 PE=1 SV=2	Q01974	105 kDa	TRUE	8.29	8.29	8.29	7.92	8.55	9.1	8.5	8.59	9.07	9.82	10	10.2	7.58	7.92	8.55	8.12	8.18	8.81	8.04	8.31	8.85	8.22	8.98	9.38	0.293475
Proteoglycan 4 OS=Homo sapiens GN=PRG4 PE=1 SV=2	Q92954	151 kDa		8.21	8.21	8.21	8.64	7.68	7.92	8.76	7.79	8.02	9.87	9.29	10.2	8.35	7.81	7.34	8.35	7.38	7.93	8.28	8.27	8.15	8.4	8.32	9.05	0.29378
Charged multivesicular body protein 5 OS=Homo sapiens GN=CHMP5 PE=1 SV=1	Q9NZZ3	25 kDa		7.3	7.3	7.3	7.69	7.7	7.25	7.92	7.97	7.45	7.76	6.7	5.71	7.42	7.5	6.88	7.42	7.34	5.84	7.92	7.62	7.44	7.42	7.18	6.98	0.294095
Elafin OS=Homo sapiens GN=PI3 PE=1 SV=3	P19957	12 kDa		7.83	7.83	7.83	8.61	7.5	8.44	8.01	7.3	8.22	7.72	7.74	7.66	10.1	9.09	9.28	10.3	9.22	9.89	7.82	7.29	8.03	8.42	7.32	7.87	0.295626
Protein FAM151A OS=Homo sapiens GN=FAM151A PE=2 SV=2	Q8WW52	64 kDa		9.17	9.17	9.17	9.2	9.8	9.5	8.88	9.18	9.96	9.26	10.2	9.81	9.04	9.55	10	8.9	9.52	10.2	8.84	9.56	9.3	8.88	9.33	9.16	0.29894
Natural cytotoxicity triggering receptor 3 ligand 1 OS=Homo sapiens GN=NCR3LG1 PE=1 SV=1	Q68D85	51 kDa		6.83	6.83	6.83	7.26	6.38	6.44	6.5	6.96	5.88	7.5	6.25	6.81	6.84	6.85	6.27	6.98	6.58	7.15	7.08	6.76	6.08	7.4	6.84	7.03	0.299406
Fumarylacetoacetase OS=Homo sapiens GN=FAH PE=1 SV=2	P16930	46 kDa		5.66	5.66	5.66	6.09	6.82	6.27	5.3	6.54	6	6.66	7.04	6.45	6.16	5.8	6.14	6.48	7.29	6.23	5.76	6.66	6.23	5.49	6.44	5.78	0.299464
Spectrin beta chain, non-erythrocytic 5 OS=Homo sapiens GN=SPTBN5 PE=1 SV=1	Q9NRC6	417 kDa	TRUE	7.43	7.43	7.43	7.37	7.93	7.8	8.06	8.52	7.7	8.91	9.67	9.06	7.26	8.29	7.63	8.34	8.96	8.85	7.25	8.46	7.22	7.92	8.1	8.53	0.302634
Caspase-14 OS=Homo sapiens GN=CASP14 PE=1 SV=2	P31944	28 kDa	TRUE	9.05	9.05	9.05	9.56	9.09	9.27	9.5	8.64	8.99	10	9.75	9.5	10.1	10.6	9.42	10.6	10.6	9.58	9.82	9.25	9.2	10.5	11.1	9.43	0.308468
Puromycin-sensitive aminopeptidase OS=Homo sapiens GN=NPEPPS PE=1 SV=2	P55786	103 kDa		6.39	6.39	6.39	7.21	6.75	6.45	7.36	6.91	6	7.32	7.04	6.5	7.38	7.71	6.52	6.93	6.59	6.17	6.82	7.13	6.33	7.52	8.33	8.24	0.30894
Serine hydroxymethyltransferase, cytosolic OS=Homo sapiens GN=SHMT1 PE=1 SV=1	P34896	53 kDa		7.89	7.89	7.89	8	8.2	8.15	8.11	9.04	7.44	8.15	8.94	7.69	7.87	8.67	7.93	7.73	9.09	8.16	7.95	7.81	7.86	7.73	8.19	7.67	0.309495
Cluster of Histone H1.4 OS=Homo sapiens GN=HIST1H1E PE=1 SV=2 (P10412)	P10412	22 kDa	TRUE	8.99	8.99	8.99	9.9	10.2	8.71	9.2	9.69	8.5	8.64	8.84	8.43	10.6	10.4	10.4	9.43	9.69	8.85	8.75	8.36	7.76	9.33	8.18	8.25	0.309498
Glypican-4 OS=Homo sapiens GN=GPC4 PE=1 SV=4	O75487	62 kDa		7.21	7.21	7.21	8.15	7.47	7.69	8.35	7.24	7.94	8.07	7.2	7.84	7.77	7.06	6.86	8.31	6.91	7.95	8.08	7.76	7.96	7.41	6.25	7.06	0.310427
Adipose most abundant gene transcript 2 protein OS=Homo sapiens GN=APM2 PE=1 SV=1	Q15847	8 kDa		8.2	8.2	8.2	7.99	7.61	8.72	7.25	7.83	8.46	9.02	8.8	8.84	8.61	7.78	8.81	8.58	8.12	9.13	7.81	7.27	8.36	8.72	9.36	9.12	0.310998
Cluster of Carbonyl reductase [NADPH] 1 OS=Homo sapiens GN=CBR1 PE=1 SV=3 (P16152)	P16152	30 kDa	TRUE	7.38	7.38	7.38	7.04	7.33	7.69	7.38	7.15	8.13	7.66	7.42	7.82	7.35	8.26	8.31	7.17	7.18	8.24	7.74	8.18	7.46	6.61	7.64	6.81	0.312821
ADP-ribosylation factor 1 OS=Homo sapiens GN=ARF1 PE=1 SV=2	P84077	21 kDa	TRUE	6.91	6.91	6.91	6.92	6.43	6.39	6.65	6.04	5.9	7.86	6.39	6.75	8.13	8.48	7.85	7.06	6.34	6.76	8.67	8.41	8.12	6.59	6.49	4.97	0.316742
Calmodulin-like protein 5 OS=Homo sapiens GN=CALML5 PE=1 SV=2	Q9NZT1	16 kDa		6.91	6.91	6.91	7.44	8.12	7.61	7.37	7.35	7.02	7.25	8.2	7.08	9.44	10	9.09	7.36	8.14	6.97	6.72	7.58	6.83	7.12	7.76	7.06	0.317259
Cluster of Tropomyosin alpha-3 chain OS=Homo sapiens GN=TPM3 PE=1 SV=1 (P06753)	P06753	33 kDa	TRUE	5.87	5.87	5.87	8.05	7.52	7.15	6.44	5.46	5.9	7.37	5.69	6.32	8	7.73	7.5	8.34	7.63	7.4	7.13	6.44	6.52	7.13	6.75	6.72	0.31872
Antileukoproteinase OS=Homo sapiens GN=SLPI PE=1 SV=2	P03973	14 kDa		9.4	9.4	9.4	8.27	9.51	9.09	8.21	9.48	8.94	8.72	8.74	9.41	9.53	9.83	9.79	11.7	12.1	11.6	8.11	6.45	8.23	9	9.8	9.21	0.31915
Hsc70-interacting protein OS=Homo sapiens GN=ST13 PE=1 SV=2	P50502 (+1)	41 kDa		6.31	6.31	6.31	7.2	7.54	6.92	5.68	6.03	5.07	6.42	6.53	6.41	7.64	8.4	7.6	7.38	8.06	6.47	7.12	7.54	6.58	6.48	5.2	5.53	0.319752
Transmembrane protease serine 11D OS=Homo sapiens GN=TMPRSS11D PE=1 SV=1	O60235	46 kDa		6.76	6.76	6.76	7.04	7.61	7.52	6.21	7.46	7.04	7.09	7.43	6.76	8.08	8.66	8.31	7.3	8.34	8.74	6.6	7.39	6.55	6.55	7.35	6.28	0.320664
Glucosylceramidase OS=Homo sapiens GN=GBA PE=1 SV=3	P04062	60 kDa		7.27	7.27	7.27	7.41	8.01	6.96	6.94	6.25	7.42	7.03	7.74	7.48	6.92	7.68	6.96	6.73	7.32	6.66	7.49	7.62	8.54	7.27	7.34	7.88	0.320799
Atrial natriuretic peptide receptor 3 OS=Homo sapiens GN=NPR3 PE=1 SV=2	P17342	60 kDa		6.87	6.87	6.87	7.65	6.75	7.35	8.18	7.69	8.02	7.52	7.15	7.3	7.62	5.92	6.98	7.39	6.32	6.72	8.35	6.91	7.58	7.45	6.72	7.24	0.321501
Growth arrest-specific protein 1 OS=Homo sapiens GN=GAS1 PE=1 SV=2	P54826	36 kDa		8.51	8.51	8.51	8.8	9.59	9.47	8.23	9.15	9.11	8.46	9.61	9.36	8.64	9.12	8.86	8.13	9.4	9.03	7.83	8.93	9.3	8.61	9.4	9.35	0.322821
Solute carrier family 12 member 3 OS=Homo sapiens GN=SLC12A3 PE=1 SV=3	P55017	113 kDa		6.14	6.14	6.14	7.4	6.66	6.77	7.06	6.55	7.14	7.79	6.12	6.59	7.24	5.94	6.69	6.1	5.99	6.36	7.68	6.64	7.44	6.8	6.11	6.45	0.323713
Resistin OS=Homo sapiens GN=RETN PE=2 SV=1	Q9HD89	11 kDa		7.75	7.75	7.75	6.69	6.66	7.52	7.13	7.18	8.23	7.48	7.93	8.17	7.97	8.45	8.73	7.24	7.78	8.45	6.84	6.84	7.27	6.67	6.85	7.57	0.323916
Hyaluronidase-1 OS=Homo sapiens GN=HYAL1 PE=1 SV=2	Q12794	48 kDa		6.9	6.9	6.9	7.53	6.96	7.4	7.17	6.76	6.3	7.92	6.96	6.01	6.91	6.53	6.37	7.27	6.78	5.96	7.52	7.4	6.8	7.23	6.99	6.33	0.326639
Collagen alpha-1(I) chain OS=Homo sapiens GN=COL1A1 PE=1 SV=5	P02452	139 kDa	TRUE	9.01	9.01	9.01	8.21	7.55	8.02	8.71	7.8	8.65	9.91	10.5	9.76	8.7	7.74	8.61	8.23	8.61	8.65	7.51	6.08	8.1	10	10.4	9.15	0.327265
Ribonuclease T2 OS=Homo sapiens GN=RNASET2 PE=1 SV=2	O00584	29 kDa		8.23	8.23	8.23	8.54	7.96	8	8.5	7.88	7.59	9.2	8.18	8.01	8.46	7.56	7.78	8.9	7.69	7.62	8.35	8.07	8.09	8.89	8.26	8.35	0.32819
Laminin subunit alpha-5 OS=Homo sapiens GN=LAMA5 PE=1 SV=8	O15230	400 kDa		7.41	7.41	7.41	5.74	7.01	6.63	8.31	7.75	7.53	7.06	7.94	7.19	7.2	6.8	6.54	5.82	7.29	7.23	7.31	7.02	7.07	6.03	7.16	7.51	0.330058
Tenascin-R OS=Homo sapiens GN=TNR PE=1 SV=3	Q92752	150 kDa		7.25	7.25	7.25	7.88	7.3	6.53	7.6	7.54	6.7	7.9	7.4	8.04	7.16	7.02	5.88	8.48	7.44	7.43	7.32	7.41	7.25	7.74	7.31	6.41	0.330352
Leucine-rich repeat transmembrane protein FLRT2 OS=Homo sapiens GN=FLRT2 PE=1 SV=1	O43155	74 kDa		6.48	6.48	6.48	7.5	7.09	6.65	7.12	6.93	6.15	6.85	7.17	6.12	7.39	7.41	6.04	7.21	6.4	6.58	7.19	6.99	6.2	7.71	7.73	6.89	0.332387
Syndecan-4 OS=Homo sapiens GN=SDC4 PE=1 SV=2	P31431	22 kDa		5.54	5.54	5.54	7.25	6.85	6.42	7.11	6.67	6.62	7.05	5.95	5.73	7.09	6.69	6.03	6.7	6.38	6.31	6.53	5.67	5.21	6.85	6.12	5.98	0.3327
Cytoplasmic aconitate hydratase OS=Homo sapiens GN=ACO1 PE=1 SV=3	P21399	98 kDa		6.71	6.71	6.71	6.95	7.85	7.21	6.47	7.45	7.25	7.35	8.16	7.09	6.21	7.1	6.74	7.07	7.67	7.17	6.98	7.78	7.24	5.72	6.87	5.96	0.334173
Desmoglein-3 OS=Homo sapiens GN=DSG3 PE=1 SV=2	P32926	108 kDa	TRUE	6.31	6.31	6.31	7.86	6.98	7.07	6.84	6.75	6.56	7.34	6.6	6.71	9.39	7.76	8.65	7.52	6.99	6.51	7.32	6.91	6.61	6.96	5.82	5.97	0.334494
Uteroglobin OS=Homo sapiens GN=SCGB1A1 PE=1 SV=1	P11684	10 kDa	TRUE	10.4	10.4	10.4	7.77	7.43	7.96	8.25	8	8.93	10.7	10.6	11.7	7.97	8.15	9.16	7.9	7.47	8.56	7.59	7.14	7.58	8.82	8.46	9.38	0.335487
Cluster of ERO1-like protein alpha OS=Homo sapiens GN=ERO1L PE=1 SV=2 (Q96HE7)	Q96HE7	54 kDa	TRUE	7.45	7.45	7.45	7.65	8.94	8.49	6.85	7.55	7.46	6.28	6.73	7.37	11	11.3	10.1	6.95	4.31	7.15	7.57	8.03	7.8	7.44	7.23	7.28	0.336302
CD9 antigen OS=Homo sapiens GN=CD9 PE=1 SV=4	P21926	25 kDa	TRUE	7.9	7.9	7.9	9.29	8.47	8.48	8.81	7.93	8.26	8.4	7.48	7.67	8.86	7.85	8.21	8.17	7.25	7.51	9.38	8.63	8.89	9.11	8.14	8.39	0.338491
Laminin subunit alpha-4 OS=Homo sapiens GN=LAMA4 PE=1 SV=4	Q16363	203 kDa	TRUE	7.57	7.57	7.57	7.38	7.9	7.31	8.43	7.27	8.45	8.09	7.76	8	8.56	7.06	7.88	7.66	7.96	6.47	8.67	7.14	7.99	8.29	7.8	7.87	0.340818
Vascular cell adhesion protein 1 OS=Homo sapiens GN=VCAM1 PE=1 SV=1	P19320	81 kDa	TRUE	7.74	7.74	7.74	6.69	7.59	6.86	7.79	7.99	6.99	8.37	8.78	8.09	7.53	7.79	7.08	6.6	7.99	6.37	7.36	8.12	7.16	7.99	8.61	8.42	0.343454
G-protein coupled receptor family C group 5 member B OS=Homo sapiens GN=GPRC5B PE=2 SV=2	Q9NZH0	45 kDa		6.9	6.9	6.9	7.52	8.21	8.62	7.38	7.91	8.25	6.28	7.29	7.14	6.15	7.01	7.31	5.99	7.32	6.98	7.79	8.17	8.65	6.86	7.91	7.62	0.345711
Myosin light chain kinase, smooth muscle OS=Homo sapiens GN=MYLK PE=1 SV=4	Q15746	211 kDa		6.51	6.51	6.51	7.67	5.86	5.99	7.46	6.76	6.94	7.22	6.11	6.52	7.7	7.06	7.36	7.32	6.1	6.35	7.28	6.81	6.55	6.69	6.63	6.83	0.351046
Solute carrier family 2, facilitated glucose transporter member 5 OS=Homo sapiens GN=SLC2A5 PE=1 SV=1	P22732	55 kDa		8.06	8.06	8.06	9.4	8.61	9.1	7.86	7.58	9.19	7.45	7.9	8.27	7.95	7.76	7.85	8.51	7.23	7.2	7.86	7.81	8.25	8.02	6.87	6.85	0.356554
Phosphoenolpyruvate carboxykinase, cytosolic [GTP] OS=Homo sapiens GN=PCK1 PE=1 SV=3	P35558	69 kDa		7.23	7.23	7.23	8.1	8.36	8.38	8.43	7.05	6.72	7.98	7.5	7.24	8.32	6.89	6.23	7.27	8.23	7.84	7.76	7.92	8.07	7.34	7.46	6.7	0.356561
Complement component C6 OS=Homo sapiens GN=C6 PE=1 SV=3	P13671	105 kDa		8.24	8.24	8.24	8.61	8.2	8.33	8.6	8.57	9.42	9.79	7.9	9	8.64	7.57	8.1	9.22	8.51	8.56	8.39	7.15	8.26	9.12	8.12	8.57	0.358047
Suprabasin OS=Homo sapiens GN=SBSN PE=2 SV=1	Q6UWP8	25 kDa		8.59	8.59	8.59	9.51	9.76	8.97	8.07	8.85	8.06	8.47	9.41	8.76	10.1	10.5	10.5	10.5	10.6	9.69	8.26	8.53	6.67	9.05	8.6	7.1	0.358988
ADP-ribosyl cyclase 2 OS=Homo sapiens GN=BST1 PE=1 SV=2	Q10588	36 kDa		8.16	8.16	8.16	7.61	6.72	8.66	8.02	7.77	8.45	9.02	8.66	9.44	7.38	6.98	8.18	6.67	7.38	7.64	7.78	7.68	8.44	8.52	8.22	9.02	0.359315
Ketohexokinase OS=Homo sapiens GN=KHK PE=1 SV=1	P50053	33 kDa		6.55	6.55	6.55	8.11	6.71	7.99	6.99	6.07	7.06	7.36	6.42	7.43	6.94	6.25	7.02	7.79	6.47	7.63	7.76	6.74	7.89	6.79	5.82	6.24	0.359327
Epidermal growth factor receptor kinase substrate 8 OS=Homo sapiens GN=EPS8 PE=1 SV=1	Q12929	92 kDa		7.45	7.45	7.45	7.16	8.39	8.71	7.7	7.66	8.89	8.12	8.24	8.24	7.11	7.77	8.59	7.11	7.63	8.04	7.28	7.87	8.57	7.19	7.81	7.56	0.360832
Lipocalin-1 OS=Homo sapiens GN=LCN1 PE=1 SV=1	P31025	19 kDa		7.02	7.02	7.02	6.59	7.25	6.36	7.82	8.11	7.11	8.14	8.43	7.38	8.06	7.77	6.89	7.2	7.9	6.1	7.23	6.95	6.34	8.32	8.52	7.6	0.363308
Angiopoietin-related protein 2 OS=Homo sapiens GN=ANGPTL2 PE=2 SV=1	Q9UKU9	57 kDa	TRUE	7.43	7.43	7.43	8.31	7.4	7.48	8.02	6.89	6.95	8.3	8.27	8.02	8.02	7.2	7.29	8.29	7.41	6.99	8.37	7.58	7.52	9.26	8.18	8.23	0.368209
Lysosomal Pro-X carboxypeptidase OS=Homo sapiens GN=PRCP PE=1 SV=1	P42785	56 kDa		7.7	7.7	7.7	8	8.72	8.17	7.32	8.05	7.38	7.95	9.07	8.37	7.5	8.14	7.49	7.95	8.92	7.92	7.54	8.63	7.66	7.83	9.02	8.11	0.368414
Mast/stem cell growth factor receptor Kit OS=Homo sapiens GN=KIT PE=1 SV=1	P10721	110 kDa		7.11	7.11	7.11	7.7	7.74	7.03	8.59	6.7	6.78	8	7.95	6.04	7.02	7.33	6.94	7.59	7.19	7.39	8.87	8.43	7.31	7.05	7.41	6.85	0.369994
Probable G-protein coupled receptor 116 OS=Homo sapiens GN=GPR116 PE=1 SV=3	Q8IZF2	149 kDa		7.5	7.5	7.5	8.64	7.73	8.04	8.57	6.98	7.58	8.01	7.65	8.08	8.75	7.19	7.9	7.42	7.74	8.15	8.33	7.47	7.59	8.49	7.16	8.02	0.372937
Small proline-rich protein 2F OS=Homo sapiens GN=SPRR2F PE=2 SV=1	Q96RM1	8 kDa	TRUE	8.86	8.86	8.86	7.4	7.62	7.97	8.38	8.92	9.22	7.88	8.12	8.7	11.6	12.1	12.2	10.2	10.9	7.05	6.17	7.38	7.95	9.36	9.86	10.1	0.374033
Glutathione synthetase OS=Homo sapiens GN=GSS PE=1 SV=1	P48637	52 kDa		6.96	6.96	6.96	7.93	7.01	7.95	8.49	7.23	7.21	8.25	6.73	7.83	7.11	7.44	8.13	7.63	6.44	7.66	7.98	6.83	8.19	7.41	7.18	7.08	0.382019
Hepatocyte growth factor activator OS=Homo sapiens GN=HGFAC PE=1 SV=1	Q04756	71 kDa		7.67	7.67	7.67	8.02	8.53	7.22	7.84	8.25	7.03	8.68	9.24	8.45	7.36	8.28	6.91	8.09	8.16	6.87	8.75	9.42	8.69	7.85	8.37	7.36	0.382403
Ras-related protein Rab-5C OS=Homo sapiens GN=RAB5C PE=1 SV=2	P51148	23 kDa		7.3	7.3	7.3	7.22	7.5	7.57	6.59	7.73	8.17	6.29	6.77	7.42	7.88	7.94	9.02	7.29	7.28	8.21	7.06	7.62	8.15	6.61	7.48	7.95	0.383728
ATP synthase subunit alpha, mitochondrial OS=Homo sapiens GN=ATP5A1 PE=1 SV=1	P25705	60 kDa		5.71	5.71	5.71	7.11	6.04	6.7	7.28	5.97	6.21	7.21	5.91	6.65	8.25	7.18	7.45	6.2	5.08	6.46	6.84	6.18	6.38	6.78	5.85	6.44	0.384156
Urokinase plasminogen activator surface receptor OS=Homo sapiens GN=PLAUR PE=1 SV=1	Q03405	37 kDa		7.54	7.54	7.54	7.57	8.59	7.32	8.26	7.41	7.15	8.44	8.93	8.47	7.4	8.54	6.88	8.19	7.96	7.26	7.77	8.34	7.58	8.18	9.16	8.5	0.384499
Chondroitin sulfate proteoglycan 5 OS=Homo sapiens GN=CSPG5 PE=1 SV=3	O95196	60 kDa		9.76	9.76	9.76	8.34	9.39	8.31	9.08	9.59	8.76	9.64	9.98	9.01	8.92	9.16	8.66	8.39	8.98	7.47	9.04	9.54	8.72	8.36	10	8.5	0.387392
Chondrolectin OS=Homo sapiens GN=CHODL PE=2 SV=2	Q9H9P2	30 kDa		7.94	7.94	7.94	8.04	8.99	8.47	7.38	7.87	8.67	7.66	8.96	8.27	7.26	8.54	7.95	7.96	8.95	8.68	7.78	8.51	8.39	7.84	9.46	9.15	0.389465
Carcinoembryonic antigen-related cell adhesion molecule 8 OS=Homo sapiens GN=CEACAM8 PE=1 SV=2	P31997	38 kDa		6.67	6.67	6.67	6.8	7.44	5.93	6.34	6.94	5.9	6.72	6.66	5.29	7.57	8.06	7.27	6.87	7.58	7	7.29	7.31	6.17	6.63	7.36	5.7	0.397903
Chloride intracellular channel protein 1 OS=Homo sapiens GN=CLIC1 PE=1 SV=4	O00299	27 kDa		5.32	5.32	5.32	6.6	5.43	6.53	5.77	5.2	5.02	6.93	5.45	5.4	6.8	6.21	6.56	6.59	5.19	6	6.27	6.18	6.05	7.34	5.01	6.15	0.402084
Cluster of Calmodulin-like protein 3 OS=Homo sapiens GN=CALML3 PE=1 SV=2 (P27482)	P27482 [2]	17 kDa	TRUE	7.65	7.25	6.5	6.43	7.73	8.43	6.55	6.97	7.12	6.64	7.17	8	8.53	8.68	8.89	6.24	7.46	7.9	7.17	7.73	8.35	6.09	7.27	7.79	0.405087
Cadherin-15 OS=Homo sapiens GN=CDH15 PE=1 SV=1	P55291	89 kDa		7.64	7.64	7.64	8.78	7.83	8.37	7.97	8.01	7.8	9.39	7.62	8.05	8.39	7.73	7.43	8.99	7.71	7.19	8.18	7.13	7.26	8.88	7.67	8.3	0.419111
Cadherin-related family member 5 OS=Homo sapiens GN=CDHR5 PE=1 SV=3	Q9HBB8	88 kDa		6.48	6.48	6.48	7.33	6.08	7.35	7.03	5.37	7.93	7.59	6.55	7.44	7.22	6.28	7.29	6.92	6.06	7.22	7.32	6.62	7.87	7.13	6.34	7.38	0.422615
Collagen alpha-1(XVIII) chain OS=Homo sapiens GN=COL18A1 PE=1 SV=5	P39060	178 kDa		5.75	5.75	5.75	5.98	7.16	6.18	5.99	6.77	5.85	6.41	6.7	5.61	4.96	6.12	5.7	5.4	6.69	5.51	5.7	6.76	5.92	5.97	6.92	5.65	0.429279
Complement component C9 OS=Homo sapiens GN=C9 PE=1 SV=2	P02748	63 kDa		6.44	6.44	6.44	6.6	6.82	7.48	7.4	6.71	8.07	7.41	6.98	8.16	6.49	6.1	7.41	6.58	7.12	7.89	6.48	6.3	7.54	5.93	5.93	6.89	0.440263
Dysbindin OS=Homo sapiens GN=DTNBP1 PE=1 SV=1	Q96EV8	39 kDa	TRUE	6.89	6.89	6.89	6.12	7.16	7.31	6.98	5.93	5.98	7.39	5.62	5.02	9.64	10.4	9.33	5.18	4.16	4.9	7.11	7.03	6.93	6.87	4.6	6.35	0.448773
Sorbitol dehydrogenase OS=Homo sapiens GN=SORD PE=1 SV=4	Q00796	38 kDa		6.19	6.19	6.19	7.48	6.79	6.89	7.5	6.45	6.53	7.69	6.6	6.36	7.86	6.82	6.84	7.29	6.76	6.05	7.46	6.91	6.46	7.03	6.03	4.72	0.450496
Prolow-density lipoprotein receptor-related protein 1 OS=Homo sapiens GN=LRP1 PE=1 SV=2	Q07954	505 kDa	TRUE	7.35	7.35	7.35	7.19	8.67	7.69	7.12	8.57	7.02	7.02	8.63	7.49	6.94	7.47	6.9	7.12	8.64	7.51	7.21	7.89	7.33	7.35	8.19	7.95	0.450602
Epidermal growth factor receptor kinase substrate 8-like protein 2 OS=Homo sapiens GN=EPS8L2 PE=1 SV=2	Q9H6S3	81 kDa		6.17	6.17	6.17	7.17	7.19	7.99	6.37	6.72	7.86	6.3	6.34	8.01	7.72	7.61	8.64	6.65	6.75	7.97	6.35	6.58	7.2	5.93	6.06	6.77	0.46991
Ester hydrolase C11orf54 OS=Homo sapiens GN=C11orf54 PE=1 SV=1	Q9H0W9	35 kDa		5.91	5.91	5.91	7.73	6.42	6.82	7.08	5.54	6.57	7.88	6.46	6.59	6.78	5.3	6.26	7.72	7.02	6.95	7.11	4.89	6.72	6.86	5.9	6.9	0.47077
Nucleoside diphosphate kinase A OS=Homo sapiens GN=NME1 PE=1 SV=1	P15531 (+1)	17 kDa		7.92	7.92	7.92	7.61	8.49	9.73	7.21	7.95	7.33	7.42	8.19	9.04	9.3	8.81	9.98	7.04	8.36	8.28	7.61	8.83	9.15	8.08	8.77	9.38	0.472123
Cathepsin G OS=Homo sapiens GN=CTSG PE=1 SV=2	P08311	29 kDa		7.57	7.57	7.57	8.56	7.55	9.59	8.09	7.31	8.42	8.5	7.4	8.8	9.1	8.6	9.67	8.03	7.02	8.58	8.12	7.49	8.84	8.79	7.71	9.5	0.478251
Multiple epidermal growth factor-like domains protein 8 OS=Homo sapiens GN=MEGF8 PE=1 SV=2	Q7Z7M0	303 kDa	TRUE	5.95	5.95	5.95	7.33	6.72	5.96	7.26	6.84	6.2	8.06	6.63	6.1	7.03	6.53	6.04	7.11	6.54	5.67	7.65	6.79	5.94	7.16	7.02	5.68	0.481422
Annexin A6 OS=Homo sapiens GN=ANXA6 PE=1 SV=3	P08133	76 kDa	TRUE	5.28	5.28	5.28	6.72	5.91	6.69	6.67	4.88	6.48	7.03	5.86	6.49	7.23	5.04	6.81	6.97	4.29	6.72	7.46	5.14	6.87	7	5.03	7.41	0.538467
Hepatocyte growth factor-like protein OS=Homo sapiens GN=MST1 PE=1 SV=2	P26927	80 kDa		6.66	6.66	6.66	5.94	5.52	6.59	8.53	5.98	6.84	8.33	7.44	6.47	6.38	6.41	7.06	6.89	6.52	6.78	8.14	6.23	6.3	8.12	6.59	6.51	0.542745
Follistatin-related protein 1 OS=Homo sapiens GN=FSTL1 PE=1 SV=1	Q12841	35 kDa		6.7	6.7	6.7	7.96	7.12	5.9	7.3	6.23	5.82	7.75	6.36	6.41	7.34	6.99	6.46	7.58	7.08	6.07	7.72	6.99	5.82	8.07	6.87	6.28	0.542906
Glutaredoxin-1 OS=Homo sapiens GN=GLRX PE=1 SV=2	P35754	12 kDa		6.98	6.98	6.98	6.41	7.95	6.38	6.56	6.66	6.91	8.2	9.44	8.25	7.04	8.62	7.21	6.79	8.48	7.43	5.55	7.1	5.76	8.1	9.44	8.06	0.545377
Adenylyl cyclase-associated protein 1 OS=Homo sapiens GN=CAP1 PE=1 SV=5	Q01518	52 kDa		4.31	4.31	4.31	6.09	7.64	7.71	5.32	7.03	7.36	5.54	7.73	7.36	6.52	8.24	7.7	5.15	7.79	7.29	5.66	7.6	7.2	6.37	7.9	8.22	0.569426
Cathepsin L2 OS=Homo sapiens GN=CTSL2 PE=1 SV=2	O60911	37 kDa	TRUE	9.34	9.34	9.34	9.76	9.41	8.27	9.67	8.97	7.74	10.5	8.87	7.89	9.51	9.09	8.09	10.1	9.48	8.44	9.39	8.94	7.88	10	8.73	8.45	0.571089
CMRF35-like molecule 9 OS=Homo sapiens GN=CD300LG PE=1 SV=2	Q6UXG3	36 kDa		9.41	9.41	9.41	7.99	4.38	8.6	10.2	10.7	9.82	9.43	8.79	9.01	10.3	11.1	9.86	8.69	6.76	9.23	8.02	5.57	8.01	8.03	5.12	8.96	0.573729
Ephrin type-B receptor 2 OS=Homo sapiens GN=EPHB2 PE=1 SV=5	P29323	117 kDa		6.17	6.17	6.17	7.24	5.96	7.92	6.76	6.3	7.47	7.43	7.02	5.58	6.15	6.15	8.21	6.74	6.26	8.45	7.51	6.21	8.72	6.97	6.13	7.61	0.650365
Eukaryotic initiation factor 4A-I OS=Homo sapiens GN=EIF4A1 PE=1 SV=1	P60842 (+1)	46 kDa		5.1	5.1	5.1	6.22	7.34	5.57	5.92	7.51	5.79	6.65	7.55	6.04	7.29	8.8	7.03	6.8	7.72	4.42	5.6	7.27	5.78	5.66	7.26	5.77	0.685062
FRAS1-related extracellular matrix protein 2 OS=Homo sapiens GN=FREM2 PE=1 SV=2	Q5SZK8	351 kDa	TRUE	5.2	5.2	5.2	6.36	5.07	7.2	6	5.58	7.27	6.35	5.36	7.88	6.13	4.83	8.32	5.94	5.2	6.94	6.19	5.6	6.99	6.67	5.48	7.43	0.710762
Ubiquitin-like modifier-activating enzyme 1 OS=Homo sapiens GN=UBA1 PE=1 SV=3	P22314	118 kDa		5.55	5.55	5.55	5.93	6.55	7.81	5.87	5.62	7.6	6.42	6.2	7.47	6.63	6.87	8.82	6.11	5.93	7.14	5.84	6.36	8.05	5.67	6.21	7.87	0.721679
Cluster of Ras-related protein Rab-14 OS=Homo sapiens GN=RAB14 PE=1 SV=4 (P61106)	P61106 [2]	24 kDa	TRUE	6.54	6.54	6.36	5.61	7.18	7.39	5.76	6.96	7.86	5.76	7.34	8.06	5.89	6.42	8.43	5.36	6.54	7.49	5.58	7	7.84	5.76	6.27	8.14	0.722677
IgGFc-binding protein OS=Homo sapiens GN=FCGBP PE=1 SV=3	Q9Y6R7	572 kDa		6.4	6.4	6.4	7.3	6.65	8.48	6.86	6.59	8.83	7.2	6.34	8.49	7.47	6.74	8.8	7.14	6.75	8.93	7.09	6.69	8.23	7.45	6.78	8.56	0.731048
Cathelicidin antimicrobial peptide OS=Homo sapiens GN=CAMP PE=1 SV=1	P49913	19 kDa	TRUE	8.96	8.96	8.96	11.3	8.85	9.72	9.59	8.31	8.35	11.3	9.19	9.37	10.8	8.7	9.62	10.7	8.58	8.74	10.1	8.12	8.53	12.4	10.8	11.3	0.748183
BPI fold-containing family B member 1 OS=Homo sapiens GN=BPIFB1 PE=2 SV=1	Q8TDL5	52 kDa		7.16	7.16	7.16	8.98	7.31	7.05	8.85	6.97	6.87	9.02	7.41	7.64	9.74	8.19	8.24	10.8	8.6	8.91	8.75	6.92	7.36	9.49	7.45	7.89	0.759397
Serpin B5 OS=Homo sapiens GN=SERPINB5 PE=1 SV=2	P36952	42 kDa		6.51	6.51	6.51	6.82	6.78	8.35	5.94	5.22	7.73	6.41	6.17	8.37	8.39	9.08	10	6.18	6.54	7.98	6.41	6.07	8.19	5.77	6.11	7.88	0.776903
60S acidic ribosomal protein P2 OS=Homo sapiens GN=RPLP2 PE=1 SV=1	P05387	12 kDa		6.43	6.43	6.43	7.5	6.87	8.44	6.28	5.53	9.1	6.7	6.27	8.27	8.82	8.39	10	7.59	7.03	8.99	6.51	6.03	8.18	6.29	6.18	8.36	0.809417
Matrix metalloproteinase-9 OS=Homo sapiens GN=MMP9 PE=1 SV=3	P14780	78 kDa		5.79	5.79	5.79	6.58	9.08	6.83	6.05	7.94	6.1	5.77	8.93	6.42	6.12	8.01	6.08	5.66	7.74	6.2	6.11	8.1	5.89	7	9.38	7.25	0.922257
Cluster of Plastin-3 OS=Homo sapiens GN=PLS3 PE=1 SV=4 (P13797)	P13797	71 kDa	TRUE	6.61	6.61	6.61	9.48	7.05	6.79	8.89	7.02	6.85	9.19	6.76	6.93	9.98	7.94	8.03	9.41	7.15	6.94	8.56	6.87	6.6	8.92	6.72	6.83	0.928934
Transaldolase OS=Homo sapiens GN=TALDO1 PE=1 SV=2	P37837	38 kDa		5.54	5.54	5.54	6.59	5.97	8.66	5.61	5.24	7.58	6.29	5.57	8.17	7.02	6.44	9.1	6.18	5.72	8.26	5.91	5.46	8.11	7.52	7.17	9.51	0.972664
Thiomorpholine-carboxylate dehydrogenase OS=Homo sapiens GN=CRYM PE=1 SV=1	Q14894	34 kDa		5.63	5.63	5.63	5.52	8.14	5.73	5.39	8.03	5.11	5.37	8.09	5.92	5.85	7.34	5.36	5.21	7.67	6.31	4.84	7.83	5.57	5.13	8.19	6.5	0.97893
Disheveled-associated activator of morphogenesis 2 OS=Homo sapiens GN=DAAM2 PE=2 SV=3	Q86T65	124 kDa	TRUE	7.33	7.33	7.33	7.84	9.7	7.09	6.85	9.45	7.86	7.89	10.1	7.61	8.72	11.4	7.69	7.58	11.5	7.84	8.52	10.4	7.48	7.86	10.8	7.98	1.09304
Leucine-rich repeat-containing protein 25 OS=Homo sapiens GN=LRRC25 PE=2 SV=2	Q8N386	33 kDa		5.47	5.47	5.47	9.14	5.86	5.43	9	5.92	5.45	9.57	5.79	5.68	8.4	5.23	5.48	9.36	5.93	5.32	9.29	5.94	5.69	8.88	5.9	5.83	1.31505
Crumbs homolog 2 OS=Homo sapiens GN=CRB2 PE=1 SV=2	Q5IJ48	134 kDa		5.22	5.22	5.22	6.56	5.11	11.1	6.48	4.78	10.7	7.17	5.36	10.7	5.81	4.43	11.1	6.07	4.98	10.8	6.67	5.33	11.2	6.38	5.29	10.7	1.57195
3-hydroxybutyrate dehydrogenase type 2 OS=Homo sapiens GN=BDH2 PE=1 SV=2	Q9BUT1	27 kDa		9.74	0	9.74	9.83	0	9.1	11.6	0	10.9	10.3	0	9	10.4	0	9.57	9.92	0	8.55	9.75	0	9.2	9.62	0	8.08
3-mercaptopyruvate sulfurtransferase OS=Homo sapiens GN=MPST PE=1 SV=3	P25325	33 kDa		7.46	7.46	0	0	7.61	6.28	0	7.25	7.62	0	8.34	7.99	0	7.79	7.51	0	7.7	7.27	0	7.87	8.36	0	8.11	7.27
45 kDa calcium-binding protein OS=Homo sapiens GN=SDF4 PE=1 SV=1	Q9BRK5	42 kDa		7.82	0	7.82	7.57	0	8.15	7.58	0	8.06	7.08	0	7.78	7.11	0	7.93	7.57	0	8.03	8.01	0	8.45	6.41	0	7.32
ADAMTS-like protein 2 OS=Homo sapiens GN=ADAMTSL2 PE=1 SV=1	Q86TH1	105 kDa	TRUE	0	7.69	7.69	7.06	8.47	0	8.01	7.55	0	7.87	8.37	0	7.63	7.6	0	7.92	8	0	7.92	7.89	0	7.28	7.7	0
Aflatoxin B1 aldehyde reductase member 3 OS=Homo sapiens GN=AKR7A3 PE=1 SV=2	O95154	37 kDa		6.06	6.06	6.06	10.8	7.1	6.33	10.9	6.73	6.45	11.3	6.71	6.81	10	6.72	6.22	11.3	6.52	6.9	10.4	6.92	6.4	0	6.15	5.49
Alpha-1,6-mannosylglycoprotein 6-beta-N-acetylglucosaminyltransferase A OS=Homo sapiens GN=MGAT5 PE=1 SV=1	Q09328	85 kDa		7.2	7.2	0	0	7.44	7.64	0	6.78	6.91	0	6.69	7	0	6.97	7.21	0	7	7.46	0	7.27	7.38	0	7.2	7.65
Annexin A7 OS=Homo sapiens GN=ANXA7 PE=1 SV=3	P20073	53 kDa		0	7.59	7.59	9.64	8.05	0	9.47	7.37	0	8.62	7.3	0	8.23	8.01	0	7.71	7.76	0	8.24	8.18	0	7.93	7.33	0
Annexin A8 OS=Homo sapiens GN=ANXA8 PE=1 SV=3	P13928 (+2)	37 kDa		5.12	1.65	0	8.41	2.21	5.75	7.71	1.62	0	8.37	2.73	5.99	7.56	2.7	7.26	7.57	1.95	6.1	7.07	1.41	5.12	0	0	0
Aquaporin-2 OS=Homo sapiens GN=AQP2 PE=1 SV=1	P41181	29 kDa		0	7.45	0	0	6.95	0	0	7.1	0	0	7.23	0	0	7.66	0	0	7.21	0	0	7.42	0	0	7.12	0
Arachidonate 12-lipoxygenase, 12S-type OS=Homo sapiens GN=ALOX12 PE=1 SV=4	P18054	76 kDa		6.83	0	0	0	0	7.01	0	0	7.36	0	0	7.56	0	0	8.34	0	0	7.31	0	0	6.57	0	0	6.48
ATP synthase subunit beta, mitochondrial OS=Homo sapiens GN=ATP5B PE=1 SV=3	P06576	57 kDa	TRUE	4.81	4.81	4.81	5.62	5.67	6.24	5.89	6.74	5.99	6.13	6.5	5.91	7.32	8.45	7.61	6.71	6.68	6.86	5.89	6.51	6.2	4.8	0	5.89
Bifunctional epoxide hydrolase 2 OS=Homo sapiens GN=EPHX2 PE=1 SV=2	P34913	63 kDa		5.55	5.55	5.55	12.9	5.85	6.86	13.1	6.73	6.37	0	5.73	5.52	12.9	5.21	6.25	0	6.03	6.73	0	7.16	6.89	0	5.08	6.19
Bromodomain and WD repeat-containing protein 1 OS=Homo sapiens GN=BRWD1 PE=1 SV=4	Q9NSI6	263 kDa	TRUE	7.33	7.33	0	0	6.57	6.62	0	7.25	7.96	0	8.24	8.72	0	7.25	7.17	0	6.88	7	0	6.7	7.57	0	8.06	9.02
Cadherin-19 OS=Homo sapiens GN=CDH19 PE=2 SV=1	Q9H159	87 kDa	TRUE	0	7.17	7.17	8.26	7.57	0	8.14	7.81	0	7.15	7.36	0	9.01	7.59	0	8.42	7.36	0	8.23	7.58	0	7.82	7.36	0
Cadherin-related family member 2 OS=Homo sapiens GN=CDHR2 PE=1 SV=2	Q9BYE9	142 kDa		7.82	7.82	0	0	7.89	7.73	0	7.95	7.72	0	8.65	8.33	0	7.66	7.65	0	7.6	7.84	0	8.08	7.5	0	8.1	7.63
Calbindin OS=Homo sapiens GN=CALB1 PE=1 SV=2	P05937	30 kDa		4.98	4.98	4.98	6.48	8.23	5.54	6.69	9.24	5.94	0	8.68	5.84	6.08	8.54	5.28	7.02	9.34	5.74	7.41	8.97	6.48	6.45	8.59	5.49
Calcineurin-like phosphoesterase domain-containing protein 1 OS=Homo sapiens GN=CPPED1 PE=1 SV=3	Q9BRF8	36 kDa		0	6.83	0	0	7.43	0	0	7.42	0	0	7.35	0	0	7.84	0	0	7.97	0	0	7.14	0	0	7.24	0
Calpain-1 catalytic subunit OS=Homo sapiens GN=CAPN1 PE=1 SV=1	P07384	82 kDa		6.42	0	6.42	8.1	0	7.25	7.24	0	6.83	5.51	0	7.16	7.75	0	8.05	7.48	0	7.14	7.02	0	6.65	6.07	0	6.93
Calpain-7 OS=Homo sapiens GN=CAPN7 PE=1 SV=1	Q9Y6W3	93 kDa		6.97	0	6.97	8.03	0	6.85	7.73	0	7.32	6.03	0	7.44	6.73	0	6.6	6.52	0	6.95	7.86	0	8.06	6.53	0	7.15
Calreticulin OS=Homo sapiens GN=CALR PE=1 SV=1	P27797	48 kDa		0	0	8.61	8.51	0	0	8.6	0	0	8.53	0	0	9.93	0	0	8.93	0	0	9.04	0	0	8.26	0	0
Calsyntenin-3 OS=Homo sapiens GN=CLSTN3 PE=1 SV=1	Q9BQT9	106 kDa	TRUE	7.15	7.15	0	0	6.65	6.92	0	7.81	7.57	0	7.49	7.51	0	7.25	7.4	0	7.28	7.42	0	7.03	7.19	0	7.39	7.27
cAMP-dependent protein kinase type I-alpha regulatory subunit OS=Homo sapiens GN=PRKAR1A PE=1 SV=1	P10644	43 kDa		7.2	0	7.2	9.51	0	10.1	8.44	0	9.31	8.4	0	8.08	8.83	0	6.08	8.59	0	7.53	8.57	0	6.9	9.19	0	8.26
Carboxypeptidase Q OS=Homo sapiens GN=CPQ PE=1 SV=1	Q9Y646	52 kDa		0	8.95	8.95	8.2	8.78	0	8.55	8.34	0	8.31	9.5	0	7.77	6.91	0	8.57	8.97	0	8.9	9.61	0	8.32	9.12	0
Cartilage intermediate layer protein 1 OS=Homo sapiens GN=CILP PE=1 SV=4	O75339	133 kDa		0	7.99	7.99	8.02	8.65	0	8	8.26	0	8.56	8.19	0	7.73	7.91	0	7.58	7.55	0	8.29	8.7	0	8.34	9.22	0
CD177 antigen OS=Homo sapiens GN=CD177 PE=1 SV=2	Q8N6Q3	46 kDa		8.29	0	0	0	0	9.06	0	0	8.88	0	0	9.16	0	0	9.14	0	0	8.81	0	0	8.67	0	0	8.18
CD209 antigen OS=Homo sapiens GN=CD209 PE=1 SV=1	Q9NNX6	46 kDa		0	0	7.11	5.85	0	0	6.49	0	0	7.64	0	0	7.08	0	0	6.43	0	0	7.4	0	0	7.83	0	0
Centromere-associated protein E OS=Homo sapiens GN=CENPE PE=1 SV=2	Q02224	316 kDa		8.89	0	8.89	8.03	0	7.94	8.47	0	8.31	9.15	0	8.73	8.48	0	8.67	8.32	0	9.2	7.79	0	9.53	7.85	0	7.99
Charged multivesicular body protein 1a OS=Homo sapiens GN=CHMP1A PE=1 SV=1	Q9HD42	22 kDa	TRUE	8.19	0	8.19	8.6	0	8.55	8.76	0	7.77	8.65	0	8.35	8.57	0	8.19	8.74	0	8.23	8.46	0	8.23	8.34	0	8.29
Chloride intracellular channel protein 3 OS=Homo sapiens GN=CLIC3 PE=1 SV=2	O95833	27 kDa		1.9	1.9	1.9	1.57	9.29	8.87	0.547	0	0	0.957	8.55	8.32	3.44	10.7	11.1	2.04	8.75	9.46	1.95	9.4	9.19	0.791	0	0
Choline transporter-like protein 2 OS=Homo sapiens GN=SLC44A2 PE=1 SV=3	Q8IWA5	80 kDa		6.31	0	6.31	7.21	0	7.62	6.89	0	6.61	6.48	0	6.97	6.19	0	6.35	5.71	0	6.52	6.72	0	6.9	6.8	0	5.83
Cluster of Copine-6 OS=Homo sapiens GN=CPNE6 PE=1 SV=3 (O95741)	O95741	62 kDa	TRUE	0	0	0	0	0	0	0	0	0	0	0	0	0	0	0	0	0	0	0	0	0	0	0	0
Cluster of Ephrin type-A receptor 7 OS=Homo sapiens GN=EPHA7 PE=1 SV=3 (Q15375)	Q15375	112 kDa	TRUE	8.18	8.18	0	0	7.82	7.67	0	8.17	7.97	0	8.31	8.21	0	7.45	7.44	0	7.8	8.29	0	7.81	7.58	0	8.16	7.05
Cluster of Fibroblast growth factor receptor 2 OS=Homo sapiens GN=FGFR2 PE=1 SV=1 (P21802)	P21802 [2]	92 kDa	TRUE	7.62	7.52	0	0	7.85	7.4	0	8.02	7.71	0	7.69	7.59	0	7.27	7.33	0	7.76	7.76	0	7.42	7.55	0	8.03	7.6
Cluster of Guanine nucleotide-binding protein subunit alpha-11 OS=Homo sapiens GN=GNA11 PE=1 SV=2 (P29992)	P29992	42 kDa	TRUE	0	0	0	0	0	0	0	0	0	0	0	0	0	0	0	0	0	0	0	0	0	0	0	0
Cluster of HLA class I histocompatibility antigen, B-82 alpha chain OS=Homo sapiens GN=HLA-B PE=2 SV=1 (Q29718)	Q29718	40 kDa	TRUE	0	0	0	0	0	0	0	0	0	0	0	0	0	0	0	0	0	0	0	0	0	0	0	0
Cluster of Ig lambda chain V-I region NEW OS=Homo sapiens PE=1 SV=1 (P01701)	P01701	11 kDa	TRUE	0	0	0	0	0	0	0	0	0	0	0	0	0	0	0	0	0	0	0	0	0	0	0	0
Cluster of Myosin-9 OS=Homo sapiens GN=MYH9 PE=1 SV=4 (P35579)	P35579	227 kDa	TRUE	0	6.2	6.2	7.35	6.74	0	7.26	6.96	0	7.26	6.62	0	8.2	7.23	0	7.45	6.69	0	6.87	6.29	0	7.45	6.52	0
Cluster of Phosphoglycerate mutase 2 OS=Homo sapiens GN=PGAM2 PE=1 SV=3 (P15259)	P15259	29 kDa	TRUE	0	0	0	0	0	0	0	0	0	0	0	0	0	0	0	0	0	0	0	0	0	0	0	0
Creatine kinase B-type OS=Homo sapiens GN=CKB PE=1 SV=1	P12277	43 kDa		5.85	5.85	0	0	5.03	5.8	0	6.18	6.07	0	5.54	0	0	5.71	6.89	0	5.72	5.92	0	7.58	6.62	0	5.58	0
Cystatin-SA OS=Homo sapiens GN=CST2 PE=1 SV=1	P09228	16 kDa	TRUE	7.07	7.07	0	0	7.67	7.13	0	6.41	7.19	0	8.24	6.28	0	7.29	6.18	0	6.84	6.09	0	7.84	6.54	0	7.38	6.08
Cysteine-rich with EGF-like domain protein 1 OS=Homo sapiens GN=CRELD1 PE=1 SV=3	Q96HD1	45 kDa		0	5.11	5.11	5.5	4.89	0	6.28	5.07	0	6.43	5.52	0	6.63	4.78	0	5.91	4.79	0	6.29	4.85	0	6.49	5.55	0
Delta and Notch-like epidermal growth factor-related receptor OS=Homo sapiens GN=DNER PE=1 SV=1	Q8NFT8	78 kDa		0	7.86	7.86	8.21	8.04	0	8.02	7.85	0	8.29	7.62	0	8.02	7.81	0	7.13	7.35	0	8.3	8.16	0	8.23	7.67	0
Dynein heavy chain 2, axonemal OS=Homo sapiens GN=DNAH2 PE=1 SV=3	Q9P225	508 kDa		5.23	5.23	5.23	11.7	5.79	3.61	11.5	4.8	3.64	11.7	5.48	0	11.5	5.99	3.65	11.4	5.75	3.37	11.8	5.79	2.73	11.8	6.09	8.11
EH domain-containing protein 1 OS=Homo sapiens GN=EHD1 PE=1 SV=2	Q9H4M9	61 kDa		6.03	6.03	6.03	6.31	5.82	6.47	6.54	5.75	6.97	5.93	6.29	6.44	6.3	0	6.16	6.9	0	6.5	6.41	5.61	6.3	6.43	6.91	5.49
Ephrin type-A receptor 1 OS=Homo sapiens GN=EPHA1 PE=1 SV=4	P21709	108 kDa	TRUE	0	3.93	3.93	5.25	11.2	0	5.44	11	0	5.92	11.4	0	5.23	0	0	4.84	10.8	0	5.36	11.2	0	5.16	10.5	0
Ephrin type-B receptor 3 OS=Homo sapiens GN=EPHB3 PE=1 SV=2	P54753	110 kDa		4.24	4.24	4.24	3.89	0	11.2	4.02	12	11.8	3.96	12.1	11.4	4.16	0	12.1	4	11	10.4	4.69	11.6	12.7	4.2	11.1	11.8
F-actin-capping protein subunit alpha-1 OS=Homo sapiens GN=CAPZA1 PE=1 SV=3	P52907	33 kDa	TRUE	6.44	6.44	6.44	7.48	6.54	14.5	6.57	7.02	14	7.22	6.4	0	8.16	7.89	15.4	7.39	7.05	13.8	6.78	6.37	13.8	7.28	7.64	15.1
F-actin-capping protein subunit alpha-2 OS=Homo sapiens GN=CAPZA2 PE=1 SV=3	P47755	33 kDa	TRUE	6.9	0	6.9	6.33	0	7.21	6.12	0	7.03	5.9	0	7.88	6.99	0	7.76	6.23	0	7.84	6.96	0	7.23	6.62	0	7.51
Fibulin-2 OS=Homo sapiens GN=FBLN2 PE=1 SV=2	P98095	127 kDa		7.59	0	7.59	6.97	0	6.11	7.93	0	6.39	8.35	0	6.99	7.62	0	7.7	7.34	0	6.83	7.85	0	7.63	7.49	0	7.13
Ficolin-2 OS=Homo sapiens GN=FCN2 PE=1 SV=2	Q15485	34 kDa		7.65	7.65	0	0	8.43	8.8	0	7.71	7.62	0	7.61	6.56	0	7.84	8.31	0	7.68	7.5	0	9.13	8.62	0	7.4	7.86
Filamin-C OS=Homo sapiens GN=FLNC PE=1 SV=3	Q14315	291 kDa		9.05	9.05	9.05	8.02	7.85	8.64	10.6	10.4	9.85	9.83	9.02	9.54	11.5	11.2	10.2	10.5	10.2	9.11	0	0	9.18	6.98	6.56	8.97
Frizzled-8 OS=Homo sapiens GN=FZD8 PE=1 SV=1	Q9H461	73 kDa		0	0	7.14	7.73	0	0	7.28	0	0	7.73	0	0	6.81	0	0	7.69	0	0	7.58	0	0	7.18	0	0
G protein-coupled receptor kinase 7 OS=Homo sapiens GN=GRK7 PE=1 SV=1	Q8WTQ7	62 kDa		8.03	0	0	0	0	8.39	0	0	9.15	0	0	6.67	0	0	8.6	0	0	7.22	0	0	8.42	0	0	6.93
Galectin-9 OS=Homo sapiens GN=LGALS9 PE=1 SV=2	O00182	40 kDa		7.69	7.69	0	0	7.62	7.81	0	8.03	7.32	0	7.48	6.82	0	8.7	8.19	0	9.99	7.92	0	8.61	7.92	0	7.87	7.92
Gamma-glutamylcyclotransferase OS=Homo sapiens GN=GGCT PE=1 SV=1	O75223	21 kDa		6.58	0	6.58	7.57	0	7.39	7.11	0	7.13	7.09	0	6.96	8.19	0	7.7	8.17	0	7.93	7.6	0	6.87	8.02	0	7.28
Glycolipid transfer protein domain-containing protein 2 OS=Homo sapiens GN=GLTPD2 PE=1 SV=2	A6NH11	32 kDa		0	7.42	7.42	7.38	7.61	0	6.89	0	0	7.64	8.18	0	7.26	7.62	0	7.49	6.89	0	7.04	7.33	0	7.31	6.86	0
Growth arrest-specific protein 6 OS=Homo sapiens GN=GAS6 PE=1 SV=2	Q14393	80 kDa		7.27	0	7.27	7.62	0	8.15	7.9	0	7.75	8.1	0	7.58	7.41	0	7.37	8.34	0	7.5	8.48	0	8.08	7.72	0	6.9
Growth/differentiation factor 15 OS=Homo sapiens GN=GDF15 PE=1 SV=3	Q99988	34 kDa		0	9.05	9.05	7.33	7.13	0	9.02	9.4	0	9.26	8.82	0	7.71	9.35	0	7.79	8.35	0	8.53	8.96	0	8.46	8.71	0
Heterogeneous nuclear ribonucleoprotein U OS=Homo sapiens GN=HNRNPU PE=1 SV=6	Q00839	91 kDa		7.65	0	7.65	8.8	0	7.71	9.47	0	7.11	8.45	0	8.62	8.47	0	8.34	8.26	0	7.57	8.65	0	7.4	8.75	0	7.45
Histidine-rich glycoprotein OS=Homo sapiens GN=HRG PE=1 SV=1	P04196	60 kDa	TRUE	8.15	0	8.15	8.4	0	8.17	8.69	0	8.82	8.63	0	8.32	7.36	0	7.41	8.94	0	8.7	7.31	0	7.53	8.44	0	7.9
Ig kappa chain V-II region MIL OS=Homo sapiens PE=1 SV=1	P01616	12 kDa		7.06	7.06	7.06	6.83	4.79	5.21	7.95	6.57	6.27	7.89	6.33	6.61	7.54	6.07	7.18	6.27	0	5.65	8.1	0	5.32	8.16	5.99	6.7
Importin subunit beta-1 OS=Homo sapiens GN=KPNB1 PE=1 SV=2	Q14974	97 kDa		5.19	0	0	0	0	6.1	0	0	5.99	0	0	5.81	0	0	7.44	0	0	7.4	0	0	6.49	0	0	6.53
Inactive tyrosine-protein kinase 7 OS=Homo sapiens GN=PTK7 PE=1 SV=2	Q13308	118 kDa		0	0	0	0	0	0	0	0	0	0	0	0	0	0	0	0	0	0	0	0	0	0	0	0
Interleukin-1 receptor accessory protein OS=Homo sapiens GN=IL1RAP PE=1 SV=2	Q9NPH3	65 kDa		0	6.39	0	0	6.56	0	0	6.83	0	0	7.17	0	0	6.92	0	0	6.63	0	0	6.67	0	0	6.77	0
Interleukin-1 receptor type 2 OS=Homo sapiens GN=IL1R2 PE=1 SV=1	P27930	45 kDa		7.88	7.88	0	0	7.09	8.15	0	5.93	8.26	0	8.09	7.99	0	7.42	8.07	0	6.43	8	0	6.71	8.19	0	8.18	8
Involucrin OS=Homo sapiens GN=IVL PE=1 SV=2	P07476	68 kDa		0	8.5	8.5	6.88	8.13	0	7.17	8.31	0	8.2	8.42	0	7	7.6	0	10.2	10.9	0	6.96	8.14	0	6.57	7.69	0
Kinesin-like protein KIF12 OS=Homo sapiens GN=KIF12 PE=2 SV=3	Q96FN5	71 kDa	TRUE	0	0	8.15	8.47	0	0	8.72	0	0	8.76	0	0	7.92	0	0	8.64	0	0	7.57	0	0	7.25	0	0
Laminin subunit gamma-1 OS=Homo sapiens GN=LAMC1 PE=1 SV=3	P11047	178 kDa		0	6.99	6.99	9.3	7.82	0	8.93	6.88	0	8.72	7.15	0	8.66	6.78	0	8.34	6.44	0	9.43	7.4	0	8.57	6.78	0
Leucine-rich repeat-containing protein 15 OS=Homo sapiens GN=LRRC15 PE=1 SV=2	Q8TF66	64 kDa		4.57	4.57	4.57	5.85	6.12	12.8	5.44	5.73	0	5.83	6.58	12.2	6.4	5.86	12.5	6.57	6.65	12.4	6.23	6.22	12.2	7.39	6.75	12.4
L-xylulose reductase OS=Homo sapiens GN=DCXR PE=1 SV=2	Q7Z4W1	26 kDa	TRUE	7.54	7.54	7.54	7.7	8.66	8.14	7.87	7.79	7.77	0	7.94	7.87	7.04	8.12	7.27	8.05	8.59	8.04	7.8	8.35	8.04	7.15	7.5	7.45
Major vault protein OS=Homo sapiens GN=MVP PE=1 SV=4	Q14764	99 kDa		6.19	6.19	6.19	7.08	6.09	7.03	6.09	5.66	6.09	6.21	6.86	5.85	7.06	7.31	6.89	7	5.67	6.7	6.22	6.15	6.67	6.36	0	6.29
Malate dehydrogenase, mitochondrial OS=Homo sapiens GN=MDH2 PE=1 SV=3	P40926	36 kDa		0	5.74	5.74	13	5.25	0	13.4	6.13	0	14	5.9	0	14.4	6.42	0	0	5.66	0	13.6	6.41	0	14.1	6.36	0
Multivesicular body subunit 12A OS=Homo sapiens GN=FAM125A PE=1 SV=1	Q96EY5	29 kDa		0	0	0	0	0	0	0	0	0	0	0	0	0	0	0	0	0	0	0	0	0	0	0	0
Myeloid cell surface antigen CD33 OS=Homo sapiens GN=CD33 PE=1 SV=2	P20138	40 kDa		7.64	0	7.64	7.12	0	7.48	7.68	0	7.71	8.09	0	7.86	7.41	0	7.09	7.02	0	7.05	8.4	0	8.17	7.05	0	6.65
N(G),N(G)-dimethylarginine dimethylaminohydrolase 1 OS=Homo sapiens GN=DDAH1 PE=1 SV=3	O94760	31 kDa	TRUE	6.82	6.82	6.82	6.77	7.24	7.17	6.57	7.08	7.18	6.25	6.89	0	6.73	7.09	7.26	6.87	7.42	6.97	6.41	7.58	6.66	6.32	6.68	0
Na(+)/H(+) exchange regulatory cofactor NHE-RF1 OS=Homo sapiens GN=SLC9A3R1 PE=1 SV=4	O14745	39 kDa		0	0	7.42	7.48	0	0	7.65	0	0	8	0	0	7.35	0	0	8.12	0	0	7.31	0	0	6.98	0	0
N-acetylgalactosamine-6-sulfatase OS=Homo sapiens GN=GALNS PE=1 SV=1	P34059	58 kDa	TRUE	6.04	6.04	6.04	6.3	8.01	6.21	6.03	7.49	5.89	6.29	7.67	6.47	5.84	0	6.24	6.14	7.52	6.01	6.28	8.27	6.55	5.8	7.46	5.88
N-acetylglucosamine-1-phosphotransferase subunit gamma OS=Homo sapiens GN=GNPTG PE=1 SV=1	Q9UJJ9	34 kDa		0	9.5	9.5	10.3	10.3	0	11.1	11.5	0	10	10.4	0	9.09	9.7	0	9.7	10.1	0	9.47	9.78	0	8.99	9.31	0
Neural cell adhesion molecule L1-like protein OS=Homo sapiens GN=CHL1 PE=1 SV=4	O00533	135 kDa		7.69	0	0	0	0	7.96	0	0	7.63	0	0	8.24	0	0	8.39	0	0	8.43	0	0	7.16	0	0	9.1
Neurogenic locus notch homolog protein 3 OS=Homo sapiens GN=NOTCH3 PE=1 SV=2	Q9UM47	244 kDa		0	10	10	8.58	8.05	0	9.4	9.86	0	10.9	11.3	0	9.42	9.11	0	9.29	9.5	0	9.22	8.53	0	9.58	10.9	0
NHL repeat-containing protein 3 OS=Homo sapiens GN=NHLRC3 PE=2 SV=1	Q5JS37	38 kDa		7.61	0	7.61	7.55	0	6.69	7.83	0	7.6	7.88	0	8.25	7.17	0	6.33	7.49	0	7.7	7.92	0	7.64	7.92	0	7.06
Non-specific cytotoxic cell receptor protein 1 homolog OS=Homo sapiens GN=NCCRP1 PE=1 SV=1	Q6ZVX7	31 kDa		0	0	7.62	8.05	0	0	7.31	0	0	7.76	0	0	9.59	0	0	7.76	0	0	7.76	0	0	7.75	0	0
N-sulphoglucosamine sulphohydrolase OS=Homo sapiens GN=SGSH PE=1 SV=1	P51688	57 kDa		5.42	0	5.42	5.18	0	12.5	4.24	0	12	4.78	0	12.6	4.79	0	12.1	5.26	0	11.6	4.9	0	11.8	5.42	0	13
Omega-amidase NIT2 OS=Homo sapiens GN=NIT2 PE=1 SV=1	Q9NQR4	31 kDa		0	5.86	5.86	6.72	6.7	0	6.95	5.59	0	7.27	7.1	0	6.75	5.88	0	7.24	7.19	0	7.14	6.28	0	6.75	6.53	0
Phosphoglucomutase-1 OS=Homo sapiens GN=PGM1 PE=1 SV=3	P36871	61 kDa		0	7.51	7.51	8.04	7.36	0	8.42	6.76	0	7.47	6.14	0	8.03	6.23	0	8.03	6.64	0	7.87	6.24	0	7.68	6.64	0
Phospholipase B-like 1 OS=Homo sapiens GN=PLBD1 PE=1 SV=2	Q6P4A8	63 kDa		0	5.35	5.35	6.09	13.4	0	4.65	0	0	8.23	12	0	6.44	12.9	0	4.59	12	0	5.54	11.5	0	6.16	12.4	0
Plasma alpha-L-fucosidase OS=Homo sapiens GN=FUCA2 PE=1 SV=2	Q9BTY2	54 kDa		7.22	0	7.22	7.14	0	7.77	7.15	0	7.56	6.9	0	7.24	6.34	0	7.16	7.19	0	7.35	7.22	0	7.26	6.82	0	7.51
Prominin-2 OS=Homo sapiens GN=PROM2 PE=1 SV=1	Q8N271	92 kDa		6.98	6.98	0	0	7.06	7.67	0	7.68	7.31	0	6.53	8.34	0	6.31	6.93	0	6.1	6.6	0	6.36	7.36	0	5.17	7.66
Prostaglandin E2 receptor EP3 subtype OS=Homo sapiens GN=PTGER3 PE=2 SV=1	P43115	43 kDa		0	0	5.17	7.17	0	0	7.82	0	0	7.74	0	0	7.29	0	0	8.07	0	0	7.33	0	0	7.32	0	0
Putative sodium-coupled neutral amino acid transporter 10 OS=Homo sapiens GN=SLC38A10 PE=1 SV=2	Q9HBR0	120 kDa		0	6.78	2.23	1.83	6.38	9.31	1.41	7.09	9.96	2.1	6.19	9.64	1.36	7.81	0	1.67	5.96	8.88	1.88	7.2	9.29	0	7.22	9.53
Ras GTPase-activating-like protein IQGAP1 OS=Homo sapiens GN=IQGAP1 PE=1 SV=1	P46940	189 kDa	TRUE	0	6.29	6.29	7.16	6.55	0	6.89	7.12	0	7.73	6.53	0	7.76	7.95	0	6.97	6.44	0	6.98	6.58	0	7.39	6.71	0
Ras-related protein Rab-2A OS=Homo sapiens GN=RAB2A PE=1 SV=1	P61019 (+1)	24 kDa		4.81	4.81	4.81	4.79	0	12	4.75	4.86	10.8	4.78	0	11	5.61	5.17	0	4.07	0	0	4.44	4.51	0	5.57	0	0
Receptor-type tyrosine-protein phosphatase gamma OS=Homo sapiens GN=PTPRG PE=1 SV=4	P23470	162 kDa	TRUE	7.06	0	7.06	9.26	0	7.01	9.33	0	6.97	10.1	0	7.97	9.85	0	7.08	9.22	0	6.76	9.09	0	6.6	8.98	0	7.02
Receptor-type tyrosine-protein phosphatase S OS=Homo sapiens GN=PTPRS PE=1 SV=3	Q13332	217 kDa		4.98	0	4.98	5.56	0	11.2	5.66	0	10.4	6.08	0	11.3	5.98	0	0	5.98	0	11	5.77	0	10.7	5.75	0	11.1
Retinoic acid-induced protein 3 OS=Homo sapiens GN=GPRC5A PE=1 SV=2	Q8NFJ5	40 kDa		8.04	8.04	8.04	8.98	9.08	7.33	8.49	8.28	7.57	9.1	9.02	7.62	7.81	8.17	7.44	7.97	7.91	0	8.39	8.73	7.61	7.55	8.43	7.07
Rho GDP-dissociation inhibitor 1 OS=Homo sapiens GN=ARHGDIA PE=1 SV=3	P52565	23 kDa		0	6.94	6.94	7.07	7.61	0	6.46	6.85	0	5.71	7.42	0	7.5	7.96	0	6.94	7.13	0	7.34	7.69	0	6.42	7.21	0
Rho GDP-dissociation inhibitor 2 OS=Homo sapiens GN=ARHGDIB PE=1 SV=3	P52566	23 kDa		0	8.19	8.19	9.59	9.33	0	8.66	8.24	0	9.07	8.5	0	10.1	9.76	0	8.65	8.68	0	9.09	9.39	0	10.1	9.57	0
Semenogelin-1 OS=Homo sapiens GN=SEMG1 PE=1 SV=2	P04279	52 kDa		10.8	0	10.8	8.58	0	8.79	8.83	0	8.93	9.54	0	9.34	8.58	0	8.37	9.02	0	8.17	8.3	0	8.55	7.79	0	8.33
Serine/threonine-protein kinase MRCK gamma OS=Homo sapiens GN=CDC42BPG PE=1 SV=2	Q6DT37	172 kDa		0	1.73	0	0	1.9	0	0	0.712	6.22	0	3.08	9.54	0	0.757	0	0	2.49	8.96	0	1.55	7.13	0	2.48	0
Serum amyloid P-component OS=Homo sapiens GN=APCS PE=1 SV=2	P02743	25 kDa		7.67	0	7.67	8.23	0	8.06	7.84	0	7.48	7.84	0	7.98	6.67	0	7.06	7.89	0	7.38	8.37	0	8.09	7.78	0	8.16
Sialate O-acetylesterase OS=Homo sapiens GN=SIAE PE=1 SV=1	Q9HAT2	58 kDa		0	8.19	8.19	8.49	8.59	0	7.41	8.3	0	7.56	8.52	0	7.62	8.31	0	8.5	8.67	0	8.17	8.93	0	8.17	8.49	0
Slit homolog 3 protein OS=Homo sapiens GN=SLIT3 PE=2 SV=3	O75094	168 kDa	TRUE	0	6.66	6.66	0	6.7	0	7.42	7.56	0	5.91	6.67	0	5.93	6.65	0	6.09	6.86	0	5.68	6.54	0	5.94	7.24	0
Sortilin-related receptor OS=Homo sapiens GN=SORL1 PE=1 SV=2	Q92673	248 kDa		7.95	7.95	0	0	8.6	8.31	0	8.41	8.57	0	7.03	8.14	0	7.99	8.33	0	8.99	8.47	0	7.54	8.55	0	7.53	8.12
Sperm-associated antigen 17 OS=Homo sapiens GN=SPAG17 PE=1 SV=1	Q6Q759	252 kDa		7.75	7.75	0	0	7.16	6.25	0	7.83	6.66	0	8.77	8.11	0	7.91	6.82	0	7.92	7.6	0	7.3	7.33	0	8.21	8
Talin-1 OS=Homo sapiens GN=TLN1 PE=1 SV=3	Q9Y490	270 kDa		6.59	0	0	0	0	6.75	0	0	5.47	0	0	8.51	0	0	7.15	0	0	7.55	0	0	6.44	0	0	7.04
T-complex protein 1 subunit gamma OS=Homo sapiens GN=CCT3 PE=1 SV=4	P49368	61 kDa		6	0	6	6.26	0	7.7	6.6	0	0	6.3	0	6.81	6.24	0	8.14	6.33	0	6.23	5.73	0	6.43	6.64	0	0
Telomerase-binding protein EST1A OS=Homo sapiens GN=SMG6 PE=1 SV=2	Q86US8	160 kDa		0	7.53	7.53	8.14	8.09	0	9.33	8.87	0	6.78	7.9	0	7.3	7.85	0	8.24	8.27	0	7.2	7.37	0	8.68	8.36	0
Testican-2 OS=Homo sapiens GN=SPOCK2 PE=1 SV=1	Q92563	47 kDa		0	7.23	7.23	7.74	7.75	0	8.28	7.95	0	7.98	7.75	0	8.21	7.96	0	6.83	7.95	0	7.33	7.68	0	7.47	8.04	0
Transitional endoplasmic reticulum ATPase OS=Homo sapiens GN=VCP PE=1 SV=4	P55072	89 kDa		0	5.99	5.99	6.46	7.67	0	6.28	7	0	6.34	7.24	0	6.74	8.58	0	6.16	7.58	0	5.94	7.32	0	6.2	7.01	0
Tumor necrosis factor receptor superfamily member 14 OS=Homo sapiens GN=TNFRSF14 PE=1 SV=3	Q92956	30 kDa		0	9.17	0	0	8.62	0	0	9.29	0	0	8.41	0	0	9	0	0	9.94	0	0	8.47	0	0	9.63	0
Tyrosine-protein kinase receptor TYRO3 OS=Homo sapiens GN=TYRO3 PE=1 SV=1	Q06418	97 kDa	TRUE	0	7.71	0	0	8.69	0	0	9.14	0	0	8.5	0	0	8.64	0	0	8.9	0	0	8.99	0	0	9.26	0
Tyrosine-protein kinase transmembrane receptor ROR1 OS=Homo sapiens GN=ROR1 PE=1 SV=2	Q01973	104 kDa	TRUE	0	7.18	7.18	7.32	5.16	0	8.09	5.78	0	6.92	7.16	0	6.9	5.91	0	0	6.73	0	7.21	6.35	0	8.08	6.89	0
Ubiquitin thioesterase OTUB1 OS=Homo sapiens GN=OTUB1 PE=1 SV=2	Q96FW1	31 kDa		0	8.63	0	0	7.97	0	0	8.72	0	0	7.68	0	0	8.61	0	0	7.82	0	0	9.06	0	0	7.83	0
Unconventional myosin-VI OS=Homo sapiens GN=MYO6 PE=1 SV=4	Q9UM54	150 kDa	TRUE	6.22	6.22	0	0	5.21	6.33	0	5.73	6.64	0	6.66	6.85	0	6.16	6.99	0	5.76	6.65	0	5.95	7.1	0	7.61	7.25
V-type proton ATPase catalytic subunit A OS=Homo sapiens GN=ATP6V1A PE=1 SV=2	P38606	68 kDa		0	7.73	7.73	7.65	7.53	0	7.93	7.74	0	7.56	8.04	0	7.83	7.66	0	6.96	8.5	0	8.3	7.48	0	6.19	7.97	0
3-hydroxyacyl-CoA dehydrogenase type-2 OS=Homo sapiens GN=HSD17B10 PE=1 SV=3	Q99714	27 kDa		8.37	8.37	0	0	9.57	9.36	0	9.93	9.68	0	9.75	9.35	0	8.99	8.66	0	9.24	9.25	0	8.54	8.77	0	8.96	9.16

## Sheet: Quantitative peptide urine F
Protein Name	Accession Numbers	Sequence	Prob	Modifications	Mascot Ion Score	Mascot Identity Score	Mascot Delta Ion Score	Mix-1	Mix-2	Mix-3	female 1-1	female 1-2	female 1-3	female 2-1	female 2-2	female 2-3	female 3-1	female 3-2	female 3-3	female 4-1	female 4-2	female 4-3	female 5-1	female 5-2	female 5-3	female 6-1	female 6-2	female 6-3	female 7-1	female 7-2	female 7-3
Serum albumin OS=Homo sapiens GN=ALB PE=1 SV=2	P02768	aAcLLPk	0.9	iTRAQ8plex (+304), Carbamidomethyl (+57), iTRAQ8plex (+304)	16.47	33.2858	15.9	-0.4093	-0.5803	-0.506	0.01954	-0.04148	0.1286	1.245	1.298	1.385	-0.491	-0.5818	-0.3983	-0.6427	-0.4103	-0.4204	0.3832	0.4374	0.4825	-0.4467	-0.5111	-0.4615	-0.1623	-0.1114	-0.09636
Serum albumin OS=Homo sapiens GN=ALB PE=1 SV=2	P02768	aAFTEccQAADk	1	iTRAQ8plex (+304), Carbamidomethyl (+57), Carbamidomethyl (+57), iTRAQ8plex (+304)	38.98	28.4634	38.98	-0.319	-0.4988	-0.459	0.3328	0.1384	0.4562	0.9532	0.9465	1.167	-0.5961	-0.3405	-0.4791	-0.6561	-0.4205	-0.2694	0.6902	0.2351	0.5912	-0.2733	-0.2959	-0.2306	-0.41	-0.3445	-0.3697
Serum albumin OS=Homo sapiens GN=ALB PE=1 SV=2	P02768	aDDkETcFAEEGk	0.8	iTRAQ8plex (+304), iTRAQ8plex (+304), Carbamidomethyl (+57), iTRAQ8plex (+304)	13.9	31.7406	13.9	-0.3143	-0.247	-0.2657	-0.1063	0.07214	0.1648	1.582	1.398	1.545	-1.208	-0.8241	-0.8651	0.283	0.1072	0.1943	0.109	-0.04162	0.03724	0.1648	-0.01524	0.3141	-0.7785	-0.7053	-0.7837
Serum albumin OS=Homo sapiens GN=ALB PE=1 SV=2	P02768	aDDkETcFAEEGkk	0.89	iTRAQ8plex (+304), iTRAQ8plex (+304), Carbamidomethyl (+57), iTRAQ8plex (+304), iTRAQ8plex (+304)	12.2	29.7589	12.2	0.2021	0.1949	0.2061	-0.158	-0.3081	-0.04625	1.767	1.466	1.937	-1.363	-0.9101	-1.462	0.1727	-0.01647	0.2277	-0.3623	-0.392	-0.3409	0.3767	0.4263	0.5419	-1.089	-1.068	-1.142
Serum albumin OS=Homo sapiens GN=ALB PE=1 SV=2	P02768	aEFAEVSk	0.99	iTRAQ8plex (+304), iTRAQ8plex (+304)	24.38	37.0944	22.5	-0.2365	-0.3438	-0.1712	0.4763	-0.1162	-0.04347	0.9542	1.018	1.893	-0.397	-0.116	-0.2073	-0.7839	-0.1568	-0.1445	0.6873	0.2336	0.1523	-0.5619	-0.6344	-0.4868	-0.341	-0.3487	-0.5708
Serum albumin OS=Homo sapiens GN=ALB PE=1 SV=2	P02768	aVMDDFAAFVEk	1	iTRAQ8plex (+304), iTRAQ8plex (+304)	47.62	29.3095	47.62	-0.809	-0.5036	-0.09051	0.3941	0.0852	0.1982	0.7048	0.5679	1.248	-0.6114	-0.306	-0.8742	-0.1282	-0.1787	-0.06074	0.1658	0.2373	0.2548	-0.1144	-0.1681	0.02754	-1.003	-0.4612	-0.6035
Serum albumin OS=Homo sapiens GN=ALB PE=1 SV=2	P02768	aWAVAR	0.5	iTRAQ8plex (+304)	15.53	32.634	8.26	-0.5869	-0.5025	-0.5286	0.2194	-0.01455	0.1676	1.216	1.275	1.388	-0.2736	0.2871	0.2434	-0.6456	-0.8357	-0.7353	0.4174	0.3102	0.3792	-0.4385	-0.5425	-0.466	-0.1343	-0.2643	-0.05784
Serum albumin OS=Homo sapiens GN=ALB PE=1 SV=2	P02768	cASLQk	0.5	Carbamidomethyl (+57), iTRAQ8plex (+304), iTRAQ8plex (+304)	24.11	32.9402	10.95	0.8446	0.9928	0.9366	-2.113	-1.815	-2.933	2.239	2.482	2.663	-1.79	-1.056	No Values	0.4383	0.5763	0.6527	-1.128	-1.418	-1.526	0.6029	0.6726	0.6572	-2.513	-2.484	-2.662
Serum albumin OS=Homo sapiens GN=ALB PE=1 SV=2	P02768	ccAAADPHEcYAk	1	Carbamidomethyl (+57), iTRAQ8plex (+304), Carbamidomethyl (+57), Carbamidomethyl (+57), iTRAQ8plex (+304)	26.78	25.4531	26.78	-0.4348	-0.09619	-0.3912	-0.07826	-0.1732	0.007886	0.8576	0.696	1.098	-0.3693	-0.4282	-0.5099	-0.5032	-0.4897	-0.5008	0.7767	0.7113	0.9973	-0.2608	-0.4886	0.006754	-0.2532	-0.005176	-0.1106
Serum albumin OS=Homo sapiens GN=ALB PE=1 SV=2	P02768	ccAAADPHEcyAk	0.75	Carbamidomethyl (+57), iTRAQ8plex (+304), Carbamidomethyl (+57), Carbamidomethyl (+57), iTRAQ8plex (+304), iTRAQ8plex (+304)	12.51	29.5182	12.51	-0.509	-0.6289	-0.4684	0.1761	0.2309	0.3182	1.025	0.992	1.043	-0.8196	-0.6182	-0.6227	-0.6869	-0.7268	-0.5265	0.2837	0.2202	0.4166	0.2041	0.2495	0.2795	0.02025	0.07308	0.1945
Serum albumin OS=Homo sapiens GN=ALB PE=1 SV=2	P02768	ccTESLVNR	1	Carbamidomethyl (+57), iTRAQ8plex (+304), Carbamidomethyl (+57)	43.51	25	43.51	-0.4638	-0.4804	-0.6646	-0.1238	-0.1574	0.2252	1.161	1.157	1.424	-0.2474	-0.09108	-0.3769	-0.4984	-0.4714	-0.3768	0.5325	0.6176	0.7035	-0.5524	-0.4867	-0.2891	-0.1918	-0.3721	-0.2936
Serum albumin OS=Homo sapiens GN=ALB PE=1 SV=2	P02768	dDNPNLPR	0.84	iTRAQ8plex (+304)	15.18	33.3925	11.44	-0.3959	-0.5326	-0.2724	0.0559	0.02119	0.1526	1.163	1.29	1.196	-0.02068	0.1597	0.2142	-0.7388	-0.6837	-0.4001	0.2775	0.1516	0.3427	-0.4413	-0.4571	-0.278	-0.3481	-0.3112	-0.1463
Serum albumin OS=Homo sapiens GN=ALB PE=1 SV=2	P02768	dLGEENFk	0.62	iTRAQ8plex (+304), iTRAQ8plex (+304)	10.9	29.6755	10.9	-0.5181	-0.5064	-0.2982	0.07826	0.03191	0.1671	1.521	1.862	1.712	-0.2608	-0.1452	0.0208	-0.1185	0.08885	0.1609	-0.2482	-0.4243	-0.02707	-0.2181	-0.3578	-0.3165	-0.8367	-1.029	-0.9526
Serum albumin OS=Homo sapiens GN=ALB PE=1 SV=2	P02768	eccEkPLLEk	0.26	iTRAQ8plex (+304), Carbamidomethyl (+57), Carbamidomethyl (+57), iTRAQ8plex (+304), iTRAQ8plex (+304)	3.07	31.1294	3.07	-0.3245	-0.1632	-0.4144	-0.7488	-1.348	0.0915	1.73	2.425	0.9866	-1.155	-1.523	-0.172	0.4072	0.3337	0.02933	0.4588	0.3583	0.5626	-0.3342	-0.3937	-0.3229	-0.5573	-0.3463	-0.2997
Serum albumin OS=Homo sapiens GN=ALB PE=1 SV=2	P02768	eFNAETFTFHADIcTLSEk	0.21	iTRAQ8plex (+304), Carbamidomethyl (+57), iTRAQ8plex (+304)	7.03	28.5065	7.03	0.2966	0.1624	0.1893	-0.5157	-0.6066	-0.5335	1.503	1.436	1.686	-0.8635	-0.7049	-0.7543	0.2842	0.1994	0.2614	-1.049	-0.8128	-1.002	0.6435	0.6203	0.6847	-1.424	-1.532	-1.411
Serum albumin OS=Homo sapiens GN=ALB PE=1 SV=2	P02768	eTcFAEEGk	0.87	iTRAQ8plex (+304), Carbamidomethyl (+57), iTRAQ8plex (+304)	16.54	33.2634	16.54	1.22	0.6116	0.7459	-1.122	-1.307	-1.776	2.503	2.809	1.974	0.2625	-0.1142	0.05959	0.1029	0.5351	0.02073	-1.795	-0.1287	-0.1798	0.3651	0.5511	0.6017	-1.23	-3.186	-1.35
Serum albumin OS=Homo sapiens GN=ALB PE=1 SV=2	P02768	eTcFAEEGkk	0.82	iTRAQ8plex (+304), Carbamidomethyl (+57), iTRAQ8plex (+304), iTRAQ8plex (+304)	15.08	35.6134	15.08	-0.1614	-0.4763	-0.5032	0.07145	0.03254	0.2477	1.038	0.9777	1.394	-0.01915	-0.1726	0.4279	-0.4632	-0.04882	-0.6356	0.2617	0.3753	0.2024	-0.06713	-0.401	0.07932	-0.4856	-0.515	-1.022
Serum albumin OS=Homo sapiens GN=ALB PE=1 SV=2	P02768	eTYGEMADccAk	1	iTRAQ8plex (+304), Carbamidomethyl (+57), Carbamidomethyl (+57), iTRAQ8plex (+304)	58.53	25	58.53	-0.05625	-0.04155	-0.211	-0.2817	-0.09358	-0.3808	0.346	-0.05392	0.4652	-0.2847	-0.6408	-0.2034	-0.3504	-0.7843	-0.2895	1.19	1.618	1.251	-0.8786	-0.9409	-0.6967	0.3457	0.7845	0.5361
Serum albumin OS=Homo sapiens GN=ALB PE=1 SV=2	P02768	eTyGEMADccAk	0.95	iTRAQ8plex (+304), iTRAQ8plex (+304), Carbamidomethyl (+57), Carbamidomethyl (+57), iTRAQ8plex (+304)	12.35	25	12.35	-0.06791	-0.5889	-0.2833	0.1009	0.2553	0.3286	0.03232	0.1419	0.503	-0.5578	-0.4411	-0.5075	-0.5665	-0.931	-1.043	1.166	1.071	1.353	-0.5181	-0.4156	-0.5906	0.4826	0.5802	0.5637
Serum albumin OS=Homo sapiens GN=ALB PE=1 SV=2	P02768	fkDLGEENFk	0.19	iTRAQ8plex (+304), iTRAQ8plex (+304), iTRAQ8plex (+304)	6.2	31.4799	6.2	-0.3209	-0.193	0.2494	0.5997	0.6074	0.5542	0.9006	1.228	1.309	-0.8064	-1.118	-1.002	-0.935	-0.4321	-0.3603	0.4511	0.3347	0.4137	0.1685	-0.08165	0.2849	-0.8328	-0.6437	-0.2939
Serum albumin OS=Homo sapiens GN=ALB PE=1 SV=2	P02768	fQNALLVR	0.11	iTRAQ8plex (+304)	0.2	31.9173	0.2	-0.4332	-0.2318	-0.5577	-0.005989	-0.06738	-0.03262	1.139	1.144	1.344	-0.08869	-0.2815	-0.04546	-0.8299	-0.6454	-0.6957	0.5524	0.5391	0.578	-0.4537	-0.3545	-0.2856	-0.1819	-0.4028	-0.1912
Serum albumin OS=Homo sapiens GN=ALB PE=1 SV=2	P02768	hPDYSVVLLLR	1	iTRAQ8plex (+304)	46.34	32.2376	46.34	0.03172	-0.1886	-0.06383	-0.4194	-0.8932	-0.5477	1.064	1.02	1.305	-0.4509	0.2182	-0.6454	-0.152	-0.2698	0.1565	0.3194	0.119	0.3048	0.2126	0.2181	0.4232	-0.7507	-0.3453	-0.3045
Serum albumin OS=Homo sapiens GN=ALB PE=1 SV=2	P02768	hPDySVVLLLR	0.31	iTRAQ8plex (+304), iTRAQ8plex (+304)	7.87	31.7984	7.87	0.1335	-0.2337	-0.1633	-0.4444	-0.3755	-0.203	1.484	1.491	1.382	-1.237	-1.099	-1.081	-0.09324	-0.07879	0.07342	-0.3905	-0.2997	-0.5414	1.041	0.8465	1.022	-0.4656	-0.4866	-0.2101
Serum albumin OS=Homo sapiens GN=ALB PE=1 SV=2	P02768	kLVAASQAALGL	1	iTRAQ8plex (+304), iTRAQ8plex (+304)	34.32	31.1294	29.08	0.05326	0.1481	-0.07176	0.05848	-0.08491	-0.1119	0.7607	1.061	1.113	-0.5077	-0.5894	-0.6249	-0.2154	-0.5394	-0.1786	0.1646	0.3747	0.4575	-0.2467	-0.3527	-0.233	-0.1479	-0.2954	0.002685
Serum albumin OS=Homo sapiens GN=ALB PE=1 SV=2	P02768	kQTALVELVk	0.68	iTRAQ8plex (+304), iTRAQ8plex (+304), iTRAQ8plex (+304)	10.33	28.537	10.33	0.09224	-0.05658	0.1543	0.7583	0.587	0.6303	1.095	1.242	1.339	-0.3977	-1.143	-0.4786	-1.176	-0.1677	-0.5256	0.3987	0.04521	0.2175	-0.1805	-0.3443	-0.5334	-0.8178	-0.3357	-0.1715
Serum albumin OS=Homo sapiens GN=ALB PE=1 SV=2	P02768	kVPQVSTPTLVEVSR	1	iTRAQ8plex (+304), iTRAQ8plex (+304)	37.83	29.8722	37.83	-0.119	-0.3171	-0.2377	-0.2937	-0.1667	-0.1969	1.669	1.647	1.878	-0.5641	-0.5094	-0.5467	-0.3594	-0.3211	-0.03149	0.1494	0.204	0.1198	-0.2899	-0.4505	-0.2559	-0.4174	-0.3716	-0.1372
Serum albumin OS=Homo sapiens GN=ALB PE=1 SV=2	P02768	kYLYEIAR	0.99	iTRAQ8plex (+304), iTRAQ8plex (+304)	21.52	31.7754	21.52	0.2647	0.1245	-0.2667	0.8162	0.406	0.5657	0.9366	0.8564	0.9198	-0.2587	-0.1077	-0.2499	-0.7937	-0.9321	-0.8461	0.5679	0.439	0.6525	-0.4661	-0.5276	-0.2066	-0.739	-0.5891	-0.4871
Serum albumin OS=Homo sapiens GN=ALB PE=1 SV=2	P02768	kyLYEIAR	0.34	iTRAQ8plex (+304), iTRAQ8plex (+304), iTRAQ8plex (+304)	0.04	30.2938	0.04		-0.8572			1.286			1.326			-0.3556			-1.452			0.1715			0.03734			-0.3842
Serum albumin OS=Homo sapiens GN=ALB PE=1 SV=2	P02768	kYLyEIAR	0.33	iTRAQ8plex (+304), iTRAQ8plex (+304), iTRAQ8plex (+304)	3.12	30.5956	3.12			-0.4301	1.063			0.8876			-0.2592			-1.071			0.183			0.02896			-0.5697
Serum albumin OS=Homo sapiens GN=ALB PE=1 SV=2	P02768	lAkTYETTLEk	0.3	iTRAQ8plex (+304), iTRAQ8plex (+304), iTRAQ8plex (+304)	1.46	30.7482	1.46			-0.4566	1.066			0.5217			-0.3424			0.09545			0.4365			-1.344			-0.1441
Serum albumin OS=Homo sapiens GN=ALB PE=1 SV=2	P02768	lcTVATLR	0.88	iTRAQ8plex (+304), Carbamidomethyl (+57)	14	31.3735	11.69	-0.3874	-0.4838	-0.4295	-0.06817	-0.1162	0.01877	1.141	1.284	1.276	-0.2234	-0.4573	-0.1886	-0.5212	-0.527	-0.4382	0.457	0.5422	0.5439	-0.4207	-0.3418	-0.2294	-0.305	-0.3513	-0.07755
Serum albumin OS=Homo sapiens GN=ALB PE=1 SV=2	P02768	lDELRDEGk	0.91	iTRAQ8plex (+304), iTRAQ8plex (+304)	15.45	31.6524	15.45	0.5097	0.2501	0.2601	-0.9532	-1.096	-0.8592	2.342	2.149	2.218	-1.954	-1.337	-1.285	0.1853	0.1149	0.1052	-0.4322	-0.4382	-0.347	0.4916	0.3492	0.6274	-1.408	-1.264	-0.9983
Serum albumin OS=Homo sapiens GN=ALB PE=1 SV=2	P02768	lkcASLQk	0.33	iTRAQ8plex (+304), iTRAQ8plex (+304), Carbamidomethyl (+57), iTRAQ8plex (+304)	4	31.4019	4		-0.2225			0.7279			0.8119			0.8869			-0.199			-0.2613			-0.897			-1.075
Serum albumin OS=Homo sapiens GN=ALB PE=1 SV=2	P02768	lkEccEkPLLEk	0.37	iTRAQ8plex (+304), iTRAQ8plex (+304), Carbamidomethyl (+57), Carbamidomethyl (+57), iTRAQ8plex (+304), iTRAQ8plex (+304)	0.02	29.2428	0.02	-0.619	0.04396	0.08412	-0.1325	-0.297	0.2379	0.6795	0.6562	0.6677	-1.055	-0.7916	-0.1018	-0.3684	-0.595	-0.5248	0.4389	0.664	0.5524	-0.01857	-0.06343	0.3037	0.2165	0.1615	0.05375
Serum albumin OS=Homo sapiens GN=ALB PE=1 SV=2	P02768	lSQRFPk	0.2	iTRAQ8plex (+304), iTRAQ8plex (+304)	0.67	33.4321	0.67			1.248	-2.106			0.06666			1.9			-0.1487			1.082			-1.469			-0.7398
Serum albumin OS=Homo sapiens GN=ALB PE=1 SV=2	P02768	lVAASQAALGL	0.68	iTRAQ8plex (+304)	17.81	36.4444	10.13	-1.303	-1.535	-1.306	-0.2158	-0.3011	-0.1155	1.284	1.144	1.234	-0.9708	-1.066	-0.7925	-0.7814	-0.8653	-0.6515	0.4484	0.05793	0.545	-0.5785	-0.6678	-0.5579	-0.3551	-0.4268	-0.4112
Serum albumin OS=Homo sapiens GN=ALB PE=1 SV=2	P02768	lVNEVTEFAk	1	iTRAQ8plex (+304), iTRAQ8plex (+304)	36.47	35.437	36.47	-0.07025	-0.1921	-0.146	0.2585	0.3472	0.4082	1.252	1.239	1.381	-0.8198	-0.6966	-0.7013	-0.5055	-0.5653	-0.4629	0.3844	0.3512	0.4798	-0.2519	-0.3009	-0.09856	-0.4124	-0.4446	-0.4142
Serum albumin OS=Homo sapiens GN=ALB PE=1 SV=2	P02768	lVRPEVDVMcTAFHDNEETFLk	0.15	iTRAQ8plex (+304), Carbamidomethyl (+57), iTRAQ8plex (+304)	1.43	25.6585	1.43	0.2882	-1.229	-0.7132	-0.2262	0.211	-0.1273	0.5602	0.5708	0.7478	-0.269	-0.8099	-0.4828	-0.03026	-0.2359	-0.1177	0.6823	0.7033	0.6109	-0.2426	-0.3041	-0.1526	-0.3055	-0.3625	-0.3662
Serum albumin OS=Homo sapiens GN=ALB PE=1 SV=2	P02768	lVRPEVDVMcTAFHDNEETFLkk	0.52	iTRAQ8plex (+304), Carbamidomethyl (+57), iTRAQ8plex (+304), iTRAQ8plex (+304)	5.99	28.6982	5.99	0.348	0.3273	0.1066	-0.2686	-0.2496	-0.3345	0.5851	0.4175	0.9468	-1.031	-0.997	-1.061	-0.477	-0.36	-0.3944	0.8839	0.9604	0.9765	-0.3166	-0.1853	0.02149	0.07143	-0.09388	0.1323
Serum albumin OS=Homo sapiens GN=ALB PE=1 SV=2	P02768	lVTDLTk	0.9	iTRAQ8plex (+304), iTRAQ8plex (+304)	24.75	33.3985	15.27	-0.3549	-0.5044	-0.3976	0.3657	0.2939	0.4901	1.066	1.237	1.352	-0.7433	-0.6442	-0.5561	-0.8812	-0.8011	-0.5087	0.7025	0.5517	0.6881	-0.4312	-0.5246	-0.3535	0.019	-0.122	0.05406
Serum albumin OS=Homo sapiens GN=ALB PE=1 SV=2	P02768	nEcFLQHk	0.7	iTRAQ8plex (+304), Carbamidomethyl (+57), iTRAQ8plex (+304)	13.75	30.0647	10.79	-0.1279	-0.1156	-0.2446	0.2051	0.09553	0.3279	1.096	0.9416	1.074	-0.4321	-0.2343	-0.2426	-0.2861	-0.3639	-0.246	0.4143	0.4499	0.5443	-0.4205	-0.5069	-0.2899	-0.5607	-0.5438	-0.2895
Serum albumin OS=Homo sapiens GN=ALB PE=1 SV=2	P02768	nEcFLQHkDDNPNLPR	0.41	iTRAQ8plex (+304), Carbamidomethyl (+57), iTRAQ8plex (+304)	3.81	28.0821	3.81	-0.2241	0.2602	0.3096	-0.2919	-0.2346	0.7201	0.2746	0.6457	0.9156	-0.111	0.1796	-0.5138	-0.7329	-1.129	-0.9031	0.1709	0.434	0.471	0.2183	0.02153	0.1203	-0.004872	-0.4057	-0.01614
Serum albumin OS=Homo sapiens GN=ALB PE=1 SV=2	P02768	nYAEAk	0.14	iTRAQ8plex (+304), iTRAQ8plex (+304)	7.92	36.755	0.67	0.3637	0.2712	0.0365	-1.239	-2.508	-2.358	1.959	2.424	2.095	-0.413	-2.149	-0.7209	-0.1179	0.5362	0.3498	-1.399	-1.244	-0.9023	0.08136	0.4973	0.3466	-1.302	-2.241	-1.527
Serum albumin OS=Homo sapiens GN=ALB PE=1 SV=2	P02768	nyAEAk	0.5	iTRAQ8plex (+304), iTRAQ8plex (+304), iTRAQ8plex (+304)	10.73	31.6346	10.73	0.2801	0.4655	0.8766	-1.867	No Values	No Values	2.633	2.239	2.595	No Values	-2.4	No Values	-0.08517	0.1737	0.1403	-1.478	-2.018	-1.736	1.289	0.9593	1.025	-1.515	-1.588	-1.859
Serum albumin OS=Homo sapiens GN=ALB PE=1 SV=2	P02768	qEPERNEcFLQHk	0.28	iTRAQ8plex (+304), Carbamidomethyl (+57), iTRAQ8plex (+304)	0.78	27.5358	0.78	-0.1847	-0.2504	-0.1422	0.1869	0.1436	0.3759	1.045	1.095	0.9178	-0.634	-0.6679	-0.4375	-0.5482	-0.6684	-0.4806	0.5637	0.7244	0.7131	-0.3661	-0.3148	-0.1633	-0.3304	-0.3177	-0.1636
Serum albumin OS=Homo sapiens GN=ALB PE=1 SV=2	P02768	qNcELFEQLGEYk	0.88	iTRAQ8plex (+304), Carbamidomethyl (+57), iTRAQ8plex (+304)	14.9	26.5801	14.9	-0.4125	-0.2508	-0.5648	0.166	0.2844	0.1249	1.189	1.328	1.473	-0.4351	-0.6759	-0.6112	-0.3232	-0.2492	0.01599	-0.05549	0.01808	0.1001	-0.07981	-0.009607	0.1598	-0.4142	-0.6208	-0.5837
Serum albumin OS=Homo sapiens GN=ALB PE=1 SV=2	P02768	qNcELFEQLGEyk	0.99	iTRAQ8plex (+304), Carbamidomethyl (+57), iTRAQ8plex (+304), iTRAQ8plex (+304)	18.71	29.0091	18.71	-0.6176	-0.6194	-0.5319	0.6804	0.4608	0.9099	1.311	1.776	1.463	-1.07	-1.383	-1.139	-0.4841	-0.2178	-0.6629	-0.1935	-0.2021	0.09096	0.6324	0.332	0.8445	-0.6269	-0.8431	-0.2905
Serum albumin OS=Homo sapiens GN=ALB PE=1 SV=2	P02768	qTALVELVk	0.23	iTRAQ8plex (+304), iTRAQ8plex (+304)	9.93	32.0358	7.02	-0.3998	-0.5776	-0.4094	0.01741	0.02246	0.1996	1.407	1.503	1.565	-0.7696	-0.5437	-0.5905	-0.4663	-0.4565	-0.3112	0.398	0.4216	0.678	-0.2952	-0.4955	-0.2393	-0.3451	-0.3479	-0.3648
Serum albumin OS=Homo sapiens GN=ALB PE=1 SV=2	P02768	qTALVELVkHkPk	0.96	iTRAQ8plex (+304), iTRAQ8plex (+304), iTRAQ8plex (+304), iTRAQ8plex (+304)	17.34	25	17.34		0.5108			0.4406			0.6328			-0.0982			0.276			-0.1865			-1.62			-0.1841
Serum albumin OS=Homo sapiens GN=ALB PE=1 SV=2	P02768	rHPDYSVVLLLR	0.52	iTRAQ8plex (+304)	7.35	31.8299	7.35	0.0154	0.05183	-0.173	-0.9452	-0.7947	-0.5481	1.205	1.265	1.488	0.1981	0.1612	-0.07693	-0.07748	0.002886	0.2588	-0.5943	-0.4338	-0.3006	0.188	-0.009473	0.1758	-0.6101	-0.6873	-0.9077
Serum albumin OS=Homo sapiens GN=ALB PE=1 SV=2	P02768	rHPDySVVLLLR	0.84	iTRAQ8plex (+304), iTRAQ8plex (+304)	9.75	30.4883	9.75	0.3947	-0.1042	0.1892	-0.993	-0.5993	-0.3243	1.58	1.616	2.444	-0.5907	-0.2253	-1.396	0.2963	-0.0003862	0.6442	-0.821	-0.4667	-0.3726	0.7716	0.6354	1.261	-1.571	-1.104	-2.082
Serum albumin OS=Homo sapiens GN=ALB PE=1 SV=2	P02768	rPcFSALEVDETYVPk	1	iTRAQ8plex (+304), Carbamidomethyl (+57), iTRAQ8plex (+304)	60.2	34.5301	60.2	0.07928	0.1018	-0.1297	0.1109	0.06866	0.1459	1.527	1.209	1.562	-1.094	-1.017	-1.064	-0.2209	-0.258	-0.03096	0.00175	0.1759	0.1406	0.00946	0.02189	0.1185	-0.5498	-0.6572	-0.6152
Serum albumin OS=Homo sapiens GN=ALB PE=1 SV=2	P02768	rPcFSALEVDETyVPk	1	iTRAQ8plex (+304), Carbamidomethyl (+57), iTRAQ8plex (+304), iTRAQ8plex (+304)	36.82	29.9034	36.82	-0.2194	-0.3912	-0.04434	0.3653	0.2802	0.7086	1.532	1.537	1.705	-1.112	-0.6557	-1.409	-0.4509	-0.769	-0.5025	-0.3423	-0.2505	0.02428	0.3409	0.3618	0.5289	-0.6107	-0.5949	-0.2847
Serum albumin OS=Homo sapiens GN=ALB PE=1 SV=2	P02768	sEVAHR	0.5	iTRAQ8plex (+304)	21.47	30.6521	17.48	0.5065	0.4637	0.4405	-1.885	No Values	-1.912	2.067	2.253	2.027	-0.9052	-1.885	-0.4483	-0.1322	0.4691	0.1222	-0.7112	-1.191	-0.8734	0.376	0.4573	0.6087	-0.7747	-1.317	-0.9762
Serum albumin OS=Homo sapiens GN=ALB PE=1 SV=2	P02768	sLHTLFGDk	0.63	iTRAQ8plex (+304), iTRAQ8plex (+304)	11.67	35.791	11.67	-0.4939	-0.3796	-0.3354	0.1756	-0.005492	0.3428	1.591	1.548	1.851	-0.8224	-0.4831	-0.5042	-0.4012	-0.3862	-0.2971	0.7238	0.8336	0.8311	-0.5255	-0.7897	-0.728	-0.6833	-0.6688	-0.6677
Serum albumin OS=Homo sapiens GN=ALB PE=1 SV=2	P02768	tcVADESAENcDk	1	iTRAQ8plex (+304), Carbamidomethyl (+57), Carbamidomethyl (+57), iTRAQ8plex (+304)	43.38	25	43.38	0.1228	-0.06662	0.007018	-1.059	-0.8484	-0.5704	0.6661	0.6376	0.9874	-0.3973	-0.3252	-0.4323	-0.5654	-0.3956	-0.2699	0.6945	0.4257	0.4969	0.2105	-0.1502	-0.02279	0.2768	0.4585	0.2653
Serum albumin OS=Homo sapiens GN=ALB PE=1 SV=2	P02768	tPVSDR	0.5	iTRAQ8plex (+304)	13.21	31.0924	1.14	0.2514	0.2072	0.6093	No Values	No Values	No Values	2.413	2.234	2.335	-0.2523	-0.6022	-1.087	0.6652	0.2209	0.3088	-2.785	-2.779	-1.889	0.6561	0.5515	0.5291	-2.757	No Values	No Values
Serum albumin OS=Homo sapiens GN=ALB PE=1 SV=2	P02768	tYETTLEk	0.99	iTRAQ8plex (+304), iTRAQ8plex (+304)	36.28	31.5503	29.03	-0.1965	-0.2868	-0.1691	-0.1404	0.1053	0.3462	1.321	1.832	1.39	-0.8072	-1.066	-0.7499	-0.4505	-0.2217	-0.3907	0.445	0.1543	0.4839	-0.3389	-0.434	-0.22	-0.2069	-0.5287	-0.1819
Serum albumin OS=Homo sapiens GN=ALB PE=1 SV=2	P02768	tyETTLEk	0.23	iTRAQ8plex (+304), iTRAQ8plex (+304), iTRAQ8plex (+304)	0.28	32.2712	0.28	-0.4322	-0.5203	-0.5502	0.4724	0.4967	0.5636	1.27	1.226	1.506	-0.5885	-0.8285	-0.6439	-0.775	-0.6953	-0.6776	0.1374	0.2063	0.2814	0.07651	0.09299	0.1262	-0.1615	-0.2525	-0.2404
Serum albumin OS=Homo sapiens GN=ALB PE=1 SV=2	P02768	vFDEFkPLVEEPQNLIk	1	iTRAQ8plex (+304), iTRAQ8plex (+304), iTRAQ8plex (+304)	24.77	30.1284	24.77	-0.1267	-0.1829	-0.2723	0.02416	0.2455	0.2005	1.9	1.492	2.009	-1.606	-1.957	-0.7908	-0.2576	-0.3878	-0.3482	-0.3195	-0.2004	-0.1677	-0.01087	0.08768	0.1027	-0.764	-0.6149	-0.6667
Serum albumin OS=Homo sapiens GN=ALB PE=1 SV=2	P02768	vHTEccHGDLLEcADDR	0.63	iTRAQ8plex (+304), Carbamidomethyl (+57), Carbamidomethyl (+57), Carbamidomethyl (+57)	9.52	25	9.52	-0.2931	-0.5306	-0.7955	-0.1683	-0.2349	-0.1376	0.6744	0.7099	0.924	-0.1258	-0.1157	-0.0225	0.1416	-0.06207	-0.05646	0.2812	0.2543	0.5411	-0.2168	-0.2052	-0.2593	-0.1014	-0.07925	-0.2114
Serum albumin OS=Homo sapiens GN=ALB PE=1 SV=2	P02768	vHTEccHGDLLEcADDRADLAk	0.24	iTRAQ8plex (+304), Carbamidomethyl (+57), Carbamidomethyl (+57), Carbamidomethyl (+57), iTRAQ8plex (+304)	4.66	25	4.66	0.3144	0.03267	0.06609	-0.3942	-0.4697	-0.1838	1.123	1.142	1.51	-1.565	-1.099	-2.355	-0.8299	-0.8199	-0.5113	0.8082	0.7073	1.026	0.4232	0.3294	0.6441	0.09163	-0.05111	0.2109
Serum albumin OS=Homo sapiens GN=ALB PE=1 SV=2	P02768	vPQVSTPTLVEVSR	1	iTRAQ8plex (+304)	29.28	31.7955	28.57	-0.3648	-0.3959	-0.1293	-0.2235	-0.231	-0.09984	1.226	1.458	1.47	-0.08102	-0.2712	-0.1912	-0.5404	-0.3819	-0.5874	0.4397	0.1847	0.4837	-0.2916	-0.1982	-0.1571	-0.3659	-0.4355	-0.0886
Serum albumin OS=Homo sapiens GN=ALB PE=1 SV=2	P02768	yIcENQDSISSk	0.99	iTRAQ8plex (+304), Carbamidomethyl (+57), iTRAQ8plex (+304)	19.5	27.2916	19.5	0.2826	-0.1028	0.1684	0.008781	-0.1359	0.05084	0.7846	0.8715	0.9521	-0.634	-0.6139	-0.6088	-0.4433	-0.2415	-0.1897	0.7487	0.3845	0.7533	-0.4899	-0.3085	-0.1466	-0.2738	-0.3204	-0.4223
Serum albumin OS=Homo sapiens GN=ALB PE=1 SV=2	P02768	yIcENQDSISSk	0.56	iTRAQ8plex (+304), iTRAQ8plex (+304), Carbamidomethyl (+57), iTRAQ8plex (+304)	8.05	29.652	8.05	-0.3647	-0.3885	-0.2804	0.4297	0.4782	0.5973	1.072	1.1	1.075	-0.9215	-0.7834	-0.6563	-0.5955	-0.6951	-0.6101	0.3664	0.5079	0.7266	-0.1573	-0.2715	-0.01979	-0.08461	-0.1375	-0.004951
Serum albumin OS=Homo sapiens GN=ALB PE=1 SV=2	P02768	yLYEIAR	0.14	iTRAQ8plex (+304)	5.36	31.4333	5.36	-0.2529	-0.4008	-0.567	0.4509	0.5676	0.4952	1.075	0.8916	1.037	-0.2489	-0.1679	-0.03769	-0.6625	-0.6831	-0.6215	0.5721	0.6225	0.6605	-0.4921	-0.5242	-0.4236	-0.3577	-0.4312	-0.287
Serum albumin OS=Homo sapiens GN=ALB PE=1 SV=2	P02768	yLYEIAR	0.18	iTRAQ8plex (+304), iTRAQ8plex (+304)	0.92	31.7725	0.92	-0.3622	-0.7525	-0.7142	0.8188	0.7856	0.9008	0.5331	0.8773	1.351	0.07324	0.3662	0.09144	-1.579	-0.8928	-1.106	0.4412	0.3056	0.4412	0.2082	-0.1756	-0.2373	0.05129	-0.7737	-0.5504
Serum albumin OS=Homo sapiens GN=ALB PE=1 SV=2	P02768	yLyEIAR	0.35	iTRAQ8plex (+304), iTRAQ8plex (+304), iTRAQ8plex (+304)	4.61	31.8041	4.61		-0.7589			0.9804			1.339			-0.532			-1.337			0.1113			0.2639			-0.2954
Uromodulin OS=Homo sapiens GN=UMOD PE=1 SV=1	P07911	acAHWSGHccLWDASVQVk	0.99	iTRAQ8plex (+304), Carbamidomethyl (+57), Carbamidomethyl (+57), Carbamidomethyl (+57), iTRAQ8plex (+304)	17.77	25	17.77			-0.8131	-0.5505			-0.1365			0.4565			-0.2314			0.5968			1.189			0.04679
Uromodulin OS=Homo sapiens GN=UMOD PE=1 SV=1	P07911	ckPTcSGTR	0.25	Carbamidomethyl (+57), iTRAQ8plex (+304), iTRAQ8plex (+304), Carbamidomethyl (+57)	2.44	29.248	2.44	0.9411	1.145	0.8149	-1.752	-1.882	-2.261	0.0725	0.2335	0.1495	-0.3827	-0.3678	-0.3827	1.016	1.209	1.194	-1.282	-1.164	-1.589	2.3	2.703	2.872	-1.29	-1.854	-1.542
Uromodulin OS=Homo sapiens GN=UMOD PE=1 SV=1	P07911	cSGFNDR	0.67	Carbamidomethyl (+57), iTRAQ8plex (+304)	13.51	27.4974	10.37	-0.3775	-0.201	-0.302	-0.01707	0.1566	0.0235	-0.6453	-0.3795	-0.371	0.4076	0.3701	0.1962	0.3755	0.233	0.03624	0.481	0.3072	0.3345	0.927	0.8919	0.9377	-0.6792	-0.786	-0.9385
Uromodulin OS=Homo sapiens GN=UMOD PE=1 SV=1	P07911	cSGFNDRDNR	0.55	Carbamidomethyl (+57), iTRAQ8plex (+304)	3.9	25	3.9	-0.2741	0.1672	-0.0009594	0.3476	0.1541	0.2008	-0.355	-0.2072	-0.2813	0.1319	0.3859	0.4567	-0.1342	-0.1288	-0.118	0.5029	0.6766	0.2941	1.31	1.126	1.136	-1.358	-1.85	-1.555
Uromodulin OS=Homo sapiens GN=UMOD PE=1 SV=1	P07911	cSGFNDRDNRDWVSVVTPAR	0.99	Carbamidomethyl (+57), iTRAQ8plex (+304)	18.91	25	18.91	1.063		0.8907	-0.1392		-0.5968	-0.6096		0.994	-0.26		-0.9964	0.719		1.107	-0.416		-1.094	1.086		0.6431	-0.7131		-1.369
Uromodulin OS=Homo sapiens GN=UMOD PE=1 SV=1	P07911	dGPcGTVLTR	1	iTRAQ8plex (+304), Carbamidomethyl (+57)	30.57	28.7506	30.57	-0.4305	-0.5675	-0.2607	0.001759	-0.03551	-0.04185	-0.3007	-0.2517	-0.2157	-0.2372	-0.07745	-0.2114	0.2167	0.1142	-0.1029	0.2117	0.1473	0.07854	0.925	0.9912	1.061	-0.2666	-0.321	-0.4204
Uromodulin OS=Homo sapiens GN=UMOD PE=1 SV=1	P07911	dNRDWVSVVTPAR	1	iTRAQ8plex (+304)	33.08	30.5461	33.08	0.1743	-0.1096	0.2817	0.1885	0.2356	0.1076	-0.2482	-0.101	-0.3537	0.05187	0.05097	-0.3129	-0.4347	-0.287	-0.2499	-0.03287	0.137	-0.11	0.9542	0.7765	1.082	-0.1336	-0.4159	-0.575
Uromodulin OS=Homo sapiens GN=UMOD PE=1 SV=1	P07911	dSTIQVVENGESSQGR	1	iTRAQ8plex (+304)	35.25	28.4386	35.25	0.1335	0.3324	0.2319	-0.5716	-0.5194	-0.6675	0.08868	0.0105	0.06201	0.2986	0.09035	0.1933	0.5521	0.5356	0.3198	-0.3882	-0.3522	-0.4435	0.917	0.9236	0.9304	-0.6221	-0.7025	-0.7978
Uromodulin OS=Homo sapiens GN=UMOD PE=1 SV=1	P07911	dWVSVVTPAR	0.14	iTRAQ8plex (+304)	6.69	30.3019	6.69	-0.4802	-0.3933	-0.2765	0.289	0.241	0.2128	-0.3052	-0.4261	-0.4343	-0.2233	-0.1381	-0.2005	0.2953	0.3459	0.2402	0.0111	-0.03619	-0.1869	1.167	1.071	0.9431	-0.5682	-0.5537	-0.6637
Uromodulin OS=Homo sapiens GN=UMOD PE=1 SV=1	P07911	fRSGSVIDQSR	0.12	iTRAQ8plex (+304)	7.23	32.3502	7.23	-0.6768	-0.607	-0.4977	0.5518	0.7195	0.5594	0.1069	0.02162	-0.1665	0.4685	0.1927	0.04994	-1.045	-1.036	-1.027	-0.05911	-0.1272	0.01752	1.016	1.111	1.019	0.1321	0.2358	-0.02489
Uromodulin OS=Homo sapiens GN=UMOD PE=1 SV=1	P07911	fSVQMFR	0.9	iTRAQ8plex (+304)	22.58	28.7622	15.65	0.04895	0.1438	-0.03114	0.02618	0.01147	-0.3109	-1.033	-0.7773	-1.251	0.006068	0.1924	-0.07492	0.2718	0.04156	0.168	0.8715	0.7452	0.8365	0.7882	0.5239	0.5891	-0.4852	-0.3392	-0.3219
Uromodulin OS=Homo sapiens GN=UMOD PE=1 SV=1	P07911	fVGQGGAR	0.46	iTRAQ8plex (+304)	10	36.3689	10	-0.1085	-0.2597	-0.1439	-0.01829	0.04912	0.01727	-0.1576	-0.06381	-0.2349	0.3508	-0.01446	-0.1848	0.1563	0.001058	0.0765	-0.01827	0.1265	-0.1138	0.9952	1.012	0.9044	-0.5124	-0.7338	-0.6174
Uromodulin OS=Homo sapiens GN=UMOD PE=1 SV=1	P07911	gDGWHcEcSPGScGPGLDcVPEGDALVcADPcQAHR	1	iTRAQ8plex (+304), Carbamidomethyl (+57), Carbamidomethyl (+57), Carbamidomethyl (+57), Carbamidomethyl (+57), Carbamidomethyl (+57), Carbamidomethyl (+57)	46.84	25	46.84		-3.181			No Values			-0.02172			No Values			-0.4952			-0.2664			1.502			-0.2193
Uromodulin OS=Homo sapiens GN=UMOD PE=1 SV=1	P07911	gWYRFVGQGGAR	0.65	iTRAQ8plex (+304)	13.04	36.0021	13.04	-0.4325					-0.1328			-0.1345			0.4433			-0.1863			-0.4446			0.7133			-0.07508
Uromodulin OS=Homo sapiens GN=UMOD PE=1 SV=1	P07911	iNFAcSYPLDMk	0.99	iTRAQ8plex (+304), Carbamidomethyl (+57), iTRAQ8plex (+304)	22.99	34.8501	22.99	-0.00493	0.1862	0.1513	-0.1686	-0.3836	-0.3759	-1.541	-1.068	-1.1	-0.544	-0.3065	-0.4505	0.2554	0.4456	0.2209	1.397	0.99	0.9124	0.8496	0.6025	0.7302	0.04803	-0.02361	-0.1416
Uromodulin OS=Homo sapiens GN=UMOD PE=1 SV=1	P07911	iNFAcSyPLDMk	0.69	iTRAQ8plex (+304), Carbamidomethyl (+57), iTRAQ8plex (+304), iTRAQ8plex (+304)	12.97	29.9388	12.97	-0.2439	-0.1353	-0.168	0.204	0.2241	0.1368	-0.9052	-1.114	-0.8966	-0.5801	-0.4345	-0.9117	-0.117	-0.1608	-0.09212	0.7972	0.9134	0.714	1.063	1.134	0.9086	-0.01639	0.1208	0.2164
Uromodulin OS=Homo sapiens GN=UMOD PE=1 SV=1	P07911	lEcGANDMk	0.19	iTRAQ8plex (+304), Carbamidomethyl (+57), iTRAQ8plex (+304)	8.8	34.368	8.8	-0.2504	-0.0461	-0.05156	-0.1043	-0.3733	-0.2561	-1.149	-0.4521	-0.9624	-0.2098	-0.02866	-0.1919	0.0003099	-9.537e-07	-0.05622	1.103	0.6739	0.7805	0.7853	0.4867	0.5541	0.2293	0.1243	0.2546
Uromodulin OS=Homo sapiens GN=UMOD PE=1 SV=1	P07911	mAETcVPVLR	0.85	iTRAQ8plex (+304), Carbamidomethyl (+57)	15.89	28.8818	15.02	-0.4886	-0.3052	-0.239	-0.07434	0.05979	-0.2866	-0.5313	-0.4227	-0.4065	0.0505	-0.06842	-0.1345	0.02569	-0.09284	0.04638	0.5771	0.4871	0.4353	0.7051	0.6793	0.6697	0.02636	0.1939	-0.0207
Uromodulin OS=Homo sapiens GN=UMOD PE=1 SV=1	P07911	qDFNITDISLLEHR	0.14	iTRAQ8plex (+304)	1.29	29.4349	1.29	0.3117	0.01997			0.08678	0.3068		0.192	0.341		-0.6033	0.3159		0.1255	0.1289		-0.6822	0.2999		0.3943	0.4882		1.037	-2.442
Uromodulin OS=Homo sapiens GN=UMOD PE=1 SV=1	P07911	sGSVIDQSR	0.99	iTRAQ8plex (+304)	27.35	33.0406	17.89	-0.02813	-0.2039	-0.05359	0.00935	0.1252	-0.09556	0.2436	-0.05238	0.03569	0.08169	0.331	0.3619	-0.3333	-0.513	-0.5506	-0.03689	0.1535	-0.1979	0.582	0.6316	0.3914	-0.03683	0.07083	-0.08494
Uromodulin OS=Homo sapiens GN=UMOD PE=1 SV=1	P07911	sLGFDk	0.5	iTRAQ8plex (+304), iTRAQ8plex (+304)	16.77	32.9491	10.48	-0.2417	-0.1808	0.06048	0.5023	0.3182	0.3607	-0.987	-0.7955	-0.8678	-0.4176	-0.6773	-0.5868	0.4486	0.5308	0.3635	0.3333	0.3963	0.2405	1.312	1.265	1.167	-0.6602	-0.5846	-0.7334
Uromodulin OS=Homo sapiens GN=UMOD PE=1 SV=1	P07911	sTEYGEGYAcDTDLR	0.99	iTRAQ8plex (+304), Carbamidomethyl (+57)	94.14	25	94.14	-0.1312	-0.03979	-0.01256	0.09771	-0.2061	-0.05547	-0.2506	-0.1226	-0.3821	-0.1338	-0.04486	-0.4487	0.1369	0.185	0.1674	0.1505	0.3805	0.2484	1.178	0.9983	1.132	-0.6542	-0.5605	-0.8134
Uromodulin OS=Homo sapiens GN=UMOD PE=1 SV=1	P07911	sTEyGEGYAcDTDLR	1	iTRAQ8plex (+304), iTRAQ8plex (+304), Carbamidomethyl (+57)	50.42	25	20.11	-0.4773	-0.3206	-0.2938	0.3464	0.3058	0.1035	-0.5611	-0.6585	-0.3266	-0.2065	-0.07791	-0.1784	0.06209	0.08772	-0.03524	-0.0005851	0.06632	-0.1644	1.338	1.582	1.275	-0.08622	-0.3371	-0.4438
Uromodulin OS=Homo sapiens GN=UMOD PE=1 SV=1	P07911	sTEYGEGyAcDTDLR	0.82	iTRAQ8plex (+304), iTRAQ8plex (+304), Carbamidomethyl (+57)	20.41	27.007	7.38	-0.4081	-0.2368	-0.1889	0.223	0.1631	0.07584	-0.4751	-0.3907	-0.2866	0.2293	0.06765	-0.1986	-0.1702	0.08447	0.03046	0.1357	0.05704	-0.04744	1.313	1.224	1.175	-0.5054	-0.5572	-0.6176
Uromodulin OS=Homo sapiens GN=UMOD PE=1 SV=1	P07911	sTEyGEGyAcDTDLR	0.84	iTRAQ8plex (+304), iTRAQ8plex (+304), iTRAQ8plex (+304), Carbamidomethyl (+57)	7.9	25.0243	7.9		-0.8295	-0.4732	0.5942	0.5657		-0.6116	-0.4152		-0.09325	-0.0705		-0.2111	-0.1001		-0.3293	-0.03679		1.836	1.842		-0.1833	-0.3794
Uromodulin OS=Homo sapiens GN=UMOD PE=1 SV=1	P07911	tALQPMVSALNIR	0.14	iTRAQ8plex (+304)	8.27	36.6285	8.27	0.05961	0.03401	-0.3206	-0.2476	-0.2121	-0.2775	-0.5103	-0.2942	-0.5102	-0.07095	0.04151	-0.3045	0.2425	-0.01614	-0.06401	0.3552	0.2863	0.3315	0.6014	0.3169	0.5723	0.1355	0.08793	-0.1662
Uromodulin OS=Homo sapiens GN=UMOD PE=1 SV=1	P07911	tLDEYWR	0.9	iTRAQ8plex (+304)	23.14	27.0842	18.43	-0.1782	0.07528	-0.1402	0.6994	0.6349	0.6478	-0.5186	-0.5015	-0.6541	-0.2369	-0.3051	-0.3791	0.2512	0.1572	0.1656	-0.1863	-0.1483	-0.2917	1.398	1.196	1.249	-0.7559	-0.7555	-0.8221
Uromodulin OS=Homo sapiens GN=UMOD PE=1 SV=1	P07911	tLDEyWR	0.31	iTRAQ8plex (+304), iTRAQ8plex (+304)	4.31	31.7348	4.31	-0.5142	-0.3681	-0.4248	1.238	1.055	1.341	-0.4525	-0.2995	-0.934	-0.5138	0.181	-0.001379	-0.06271	-0.6346	-0.2923	-0.3712	-0.3457	-0.7256	1.87	1.703	1.987	-0.5724	-0.8435	-1.111
Uromodulin OS=Homo sapiens GN=UMOD PE=1 SV=1	P07911	vFMYLSDSR	1	iTRAQ8plex (+304)	35.47	28.0209	35.17	-0.02218	-0.1193	0.0952	-0.1684	-0.02958	-0.2568	-0.6865	-0.8185	-0.7765	-0.1079	-0.1555	-0.3752	0.118	0.06604	-0.1229	0.7684	0.7638	0.7204	0.6942	0.7009	0.6604	-0.3389	-0.1872	-0.1654
Uromodulin OS=Homo sapiens GN=UMOD PE=1 SV=1	P07911	vFMyLSDSR	0.4	iTRAQ8plex (+304), iTRAQ8plex (+304)	5.58	30.9061	5.58	-0.2679	-0.1731	-0.0561	0.4794	0.5764	0.477	-1.232	-1.324	-1.106	-0.126	-0.2598	-0.3988	-0.2042	-0.3348	-0.2875	0.4557	0.6375	0.3191	1.186	1.474	1.41	0.000298	-0.02473	-0.3109
Uromodulin OS=Homo sapiens GN=UMOD PE=1 SV=1	P07911	vGGTGMFTVR	0.49	iTRAQ8plex (+304)	7.75	30.9795	7.75	-0.02501	0.07905	0.2935	0.02878	-0.06532	-0.1864	-1.237	-1.012	-1.102	0.08938	0.268	0.08772	0.2809	0.2958	0.3604	0.5925	0.7725	0.5636	0.3861	0.2832	0.2517	0.1057	0.009667	-0.1503
Uromodulin OS=Homo sapiens GN=UMOD PE=1 SV=1	P07911	vLNLGPITR	0.59	iTRAQ8plex (+304)	13.95	32.383	3.6	-0.4626	-0.4524	-0.4309	0.3159	0.41	0.3152	0.1155	0.1524	0.005902	0.2116	0.1536	0.005332	-0.4177	-0.4383	-0.5386	0.1647	0.1376	-0.1332	0.6155	0.6612	0.6654	-0.01713	-0.0004687	-0.1289
Uromodulin OS=Homo sapiens GN=UMOD PE=1 SV=1	P07911	wHcQck	0.33	iTRAQ8plex (+304), Carbamidomethyl (+57), Carbamidomethyl (+57), iTRAQ8plex (+304)	6.67	26.1595	6.67	-0.2062	-0.02234	-0.1307	0.06345	0.1936	-0.1578	-0.8322	-1.017	-0.8898	-0.6097	-0.5932	-0.6286	0.4999	0.2734	0.3937	0.1951	0.2907	0.09154	1.326	1.499	1.304	-0.0923	-0.1232	-0.1561
Uromodulin OS=Homo sapiens GN=UMOD PE=1 SV=1	P07911	yFIIQDR	0.45	iTRAQ8plex (+304)	8.94	37.1542	8.94	-0.1709	0.01838	-0.07293	0.2464	0.3079	0.2739	-0.6304	-0.5415	-0.6851	-0.09324	-0.1015	-0.3729	0.2894	0.3419	0.3094	-0.05367	-0.0505	-0.1415	1.496	1.6	1.489	-0.8301	-0.9473	-0.8672
Uromodulin OS=Homo sapiens GN=UMOD PE=1 SV=1	P07911	yFIIQDR	0.22	iTRAQ8plex (+304), iTRAQ8plex (+304)	3.19	32.1325	3.19	-0.2997	-0.1976	-0.2393	0.5679	0.6126	0.5397	-0.5514	-0.6848	-0.7014	-0.1639	-0.1303	-0.01957	0.2065	0.2752	0.0314	-0.2515	-0.399	-0.5263	1.834	1.892	1.857	-0.8902	-0.8925	-1.12
Kininogen-1 OS=Homo sapiens GN=KNG1 PE=1 SV=2	P01042	aATGEcTATVGk	0.98	iTRAQ8plex (+304), Carbamidomethyl (+57), iTRAQ8plex (+304)	21.01	34.8015	21.01	0.02736	-0.4289	-0.4676	-0.2087	-0.1231	0.4088	0.3291	0.04674	-0.1294	-0.2796	-0.008942	0.2286	-0.105	0.08607	-0.1246	-0.08981	-0.07004	0.4312	-0.07738	-0.1004	-0.003396	-0.1346	0.09619	0.2875
Kininogen-1 OS=Homo sapiens GN=KNG1 PE=1 SV=2	P01042	aATGEcTATVGkR	0.99	iTRAQ8plex (+304), Carbamidomethyl (+57), iTRAQ8plex (+304)	21.31	30.976	21.31	0.9556	0.7644	0.6622	-0.03427	0.271	0.2319	-0.2964	-0.4617	0.1463	-0.8066	-0.6551	-0.6686	-0.9004	-1.031	-0.8012	0.3597	0.3565	0.6968	-0.06487	0.02054	0.3632	0.2357	0.3216	0.452
Kininogen-1 OS=Homo sapiens GN=KNG1 PE=1 SV=2	P01042	aATGEcTATVGkRSSTk	1	iTRAQ8plex (+304), Carbamidomethyl (+57), iTRAQ8plex (+304), iTRAQ8plex (+304)	36.86	30.216	36.86	-0.9605					-0.1221			-1.279			0.8923			0.4791			1.094			0.4369			0.8356
Kininogen-1 OS=Homo sapiens GN=KNG1 PE=1 SV=2	P01042	aVDAALk	0.45	iTRAQ8plex (+304), iTRAQ8plex (+304)	12.13	31.8041	8.69	-0.4887	-0.6729	-0.7297	-0.1174	-0.02123	-0.3084	0.1527	0.3049	0.8406	-0.4428	-0.3162	0.08267	-0.2601	-0.1844	0.2275	0.101	0.2525	0.3068	-0.04872	-0.03799	0.2216	0.3672	0.2568	0.2464
Kininogen-1 OS=Homo sapiens GN=KNG1 PE=1 SV=2	P01042	aVDAALkk	0.99	iTRAQ8plex (+304), iTRAQ8plex (+304), iTRAQ8plex (+304)	31.19	29.2788	27.26	0.08962	-0.1069	-0.2974	-0.1269	-0.1041	0.2359	0.4187	0.3741	0.5946	-0.8514	-0.7286	-0.4992	-0.07431	-0.1462	0.1378	-0.4784	-0.601	-0.2909	0.09466	0.2272	0.4073	0.3303	0.3983	0.5869
Kininogen-1 OS=Homo sapiens GN=KNG1 PE=1 SV=2	P01042	dFVQPPTk	0.99	iTRAQ8plex (+304), iTRAQ8plex (+304)	17.49	32.8892	17.49	-0.2012	-0.3043	-0.3983	0.198	0.0909	0.4388	0.02629	0.1451	0.3631	-0.4627	-0.3504	-0.1525	-0.2329	-0.1546	0.08038	-0.1097	0.09731	0.3182	0.2791	0.08927	0.4501	-0.01694	-0.08276	0.1458
Kininogen-1 OS=Homo sapiens GN=KNG1 PE=1 SV=2	P01042	dIPTNSPELEETLTHTITk	1	iTRAQ8plex (+304), iTRAQ8plex (+304)	49.41	34.7958	49.41	0.1559	-0.01887	0.01494	-0.2896	-0.1069	0.07107	0.004093	0.1879	0.5117	-1.068	-0.8664	-0.7375	-0.1311	0.0961	0.2761	-0.2313	-0.2322	0.01557	0.423	0.5277	0.6045	0.1382	0.1958	0.2959
Kininogen-1 OS=Homo sapiens GN=KNG1 PE=1 SV=2	P01042	eGDcPVQSGk	0.73	iTRAQ8plex (+304), Carbamidomethyl (+57), iTRAQ8plex (+304)	13.81	33.3546	13.81	0.3807	-0.3019	-0.09478	-0.7537	-0.4451	-0.4824	1.049	1.068	0.8722	-0.5279	-0.6606	-0.2422	0.1789	0.3957	0.2809	-0.6312	-0.9982	-0.01483	-0.003862	0.298	0.4458	-0.3406	-0.1043	-0.06149
Kininogen-1 OS=Homo sapiens GN=KNG1 PE=1 SV=2	P01042	eNFLFLTPDck	0.68	iTRAQ8plex (+304), Carbamidomethyl (+57), iTRAQ8plex (+304)	17.38	31.232	8.76	0.4978	0.2373	0.03922	0.3	0.4033	0.6495	0.2616	0.245	0.5841	-0.942	-0.86	-0.6686	0.2448	0.09648	0.3825	-0.5963	-0.7265	-0.3591	0.439	0.605	0.7273	-1.058	-0.6078	-0.2619
Kininogen-1 OS=Homo sapiens GN=KNG1 PE=1 SV=2	P01042	eSNEELTEScETk	1	iTRAQ8plex (+304), Carbamidomethyl (+57), iTRAQ8plex (+304)	50.25	25	49.35	-0.03575	-0.6173	-0.4518	-0.3729	-0.08616	-0.04496	0.1299	0.292	0.221	-0.7222	-0.4047	-0.3253	-0.2128	-0.3532	0.2911	0.2679	0.248	0.365	0.3318	0.3729	0.6209	0.1582	0.1581	0.2842
Kininogen-1 OS=Homo sapiens GN=KNG1 PE=1 SV=2	P01042	eSNEELTEScETkk	1	iTRAQ8plex (+304), Carbamidomethyl (+57), iTRAQ8plex (+304), iTRAQ8plex (+304)	24.23	29.02	24.23	-0.3665	-0.397	-0.3031	-0.776	-0.1214	-0.1244	0.2955	0.1048	0.7208	-1.538	-0.6715	-0.7251	0.08599	-0.4284	-0.07951	0.6914	0.2022	0.6694	0.4798	0.4343	0.4885	0.2194	0.4635	0.7928
Kininogen-1 OS=Homo sapiens GN=KNG1 PE=1 SV=2	P01042	eSYYFDLTDGLS	0.12	iTRAQ8plex (+304)	0.54	25.9106	0.54	-0.19		-0.07566	1.043		1.692	0.3494		1.01	No Values		-1.473	-0.5809		-0.3612	-1.208		0.2723	0.0828		-0.3018	-0.3505		0.728
Kininogen-1 OS=Homo sapiens GN=KNG1 PE=1 SV=2	P01042	hNLGHGHk	0.5	iTRAQ8plex (+304), iTRAQ8plex (+304)	11.34	35.8092	11.34	1.357	1.03	1.446	-2.055	-2.752	No Values	1.647	1.055	1.098	-0.7253	-0.9528	-1.204	0.9108	0.8682	1.143	-2.345	0.03011	-1.092	1.677	1.232	0.8983	-1.399	-0.9232	-0.9957
Kininogen-1 OS=Homo sapiens GN=KNG1 PE=1 SV=2	P01042	iASFSQNcDIYPGk	0.99	iTRAQ8plex (+304), Carbamidomethyl (+57), iTRAQ8plex (+304)	23.71	32.4674	22.78	-0.01863	-0.2202	-0.2777	0.1781	-0.05011	0.3765	0.06362	0.04691	0.01412	-0.1403	-0.3187	-0.2185	-0.05046	-0.05599	0.3289	0.1094	-0.004185	0.1594	-0.3622	0.3644	0.5561	-0.3427	-0.1305	0.1765
Kininogen-1 OS=Homo sapiens GN=KNG1 PE=1 SV=2	P01042	iASFSQNcDIyPGk	0.42	iTRAQ8plex (+304), Carbamidomethyl (+57), iTRAQ8plex (+304), iTRAQ8plex (+304)	6.36	29.93	6.36	-0.241	-0.5891	-0.5397	0.4041	0.4913	0.7183	-0.2155	-0.1661	0.1205	-0.4206	-0.5939	-0.2892	-0.4377	-0.1694	-0.1902	-0.1621	-0.09677	0.2061	0.6368	0.7132	0.8212	-0.146	-0.01109	0.2187
Kininogen-1 OS=Homo sapiens GN=KNG1 PE=1 SV=2	P01042	iASFSQNcDIYPGkDFVQPPTk	1	iTRAQ8plex (+304), Carbamidomethyl (+57), iTRAQ8plex (+304), iTRAQ8plex (+304)	36.03	28.9321	36.03	0.8009	0.6845	0.4535	-0.2228	-0.254	0.1776	-0.09571	-0.1275	-0.1237	-0.9747	-1.013	-0.6046	-0.2779	-0.1807	-0.1194	-0.01037	0.08261	0.2328	0.353	0.5952	0.839	-0.1791	-0.1208	0.06446
Kininogen-1 OS=Homo sapiens GN=KNG1 PE=1 SV=2	P01042	icVGcPR	0.9	iTRAQ8plex (+304), Carbamidomethyl (+57), Carbamidomethyl (+57)	18.74	33.8775	15.56	-0.09803	-0.3958	-0.2234	-0.3863	-0.3036	-0.1449	0.1674	0.6034	0.7924	0.03084	-0.03953	0.01328	-0.5685	-0.314	-0.2113	0.164	0.1171	0.2335	-0.02795	-0.02015	0.3409	-0.166	-0.2836	0.1718
Kininogen-1 OS=Homo sapiens GN=KNG1 PE=1 SV=2	P01042	iDNVkk	0.38	iTRAQ8plex (+304), iTRAQ8plex (+304), iTRAQ8plex (+304)	4.56	29.9739	4.56	2.417	1.877	1.44	-1.851	-1.582	No Values	0.8114	1.051	1.679	-2.682	-2.045	-1.761	0.2915	0.6854	1.021	-2.171	-1.32	-1.147	1.25	1.837	2.137	-1.566	-2.79	-3.143
Kininogen-1 OS=Homo sapiens GN=KNG1 PE=1 SV=2	P01042	iTEATk	0.5	iTRAQ8plex (+304), iTRAQ8plex (+304)	12.21	36.6172	7.73	1.029	0.7173	0.9844	-3.076	-2.419	-1.679	0.897	1.135	1.395	-1.81	-1.156	-1.532	0.5473	0.9223	0.9863	-2.659	-1.845	-1.937	1.349	1.446	1.505	-2.112	-1.884	-1.555
Kininogen-1 OS=Homo sapiens GN=KNG1 PE=1 SV=2	P01042	kLGQSLDcNAEVYVVPWEk	0.99	iTRAQ8plex (+304), iTRAQ8plex (+304), Carbamidomethyl (+57), iTRAQ8plex (+304)	25.36	33.5449	25.14	0.4556	0.6939	0.2503	-0.03218	-0.149	0.4914	-0.1727	-0.1039	-0.2203	-1.167	-1.394	-0.582	-0.1235	-0.2491	0.1006	-0.08399	-0.02469	0.1072	0.4837	0.49	0.9293	-0.03607	0.2428	0.2061
Kininogen-1 OS=Homo sapiens GN=KNG1 PE=1 SV=2	P01042	kYFIDFVAR	0.9	iTRAQ8plex (+304), iTRAQ8plex (+304)	13	32.5237	13	0.5307	0.348	0.32	0.4138	0.3519	0.7615	0.3243	0.2384	0.591	-0.6117	-0.5341	-0.2483	-0.02894	-0.06481	0.1434	-0.4122	-0.4927	-0.1362	0.4397	0.6766	0.7221	-1.21	-1.063	-1.05
Kininogen-1 OS=Homo sapiens GN=KNG1 PE=1 SV=2	P01042	kYNSQNQSNNQFVLYR	1	iTRAQ8plex (+304), iTRAQ8plex (+304)	23.11	29.0472	23.11	-0.236					-0.6021			0.6828			0.5014			-0.1431			0.9099			0.08081			0.1823
Kininogen-1 OS=Homo sapiens GN=KNG1 PE=1 SV=2	P01042	lGQSLDcNAEVYVVPWEk	0.99	iTRAQ8plex (+304), Carbamidomethyl (+57), iTRAQ8plex (+304)	23.87	30.1326	23.87	0.1259	-0.4008	0.119	0.1246	0.2746	0.1172	-0.1284	0.04958	0.2865	-0.6653	-1.182	-0.3915	-0.3079	-0.04713	0.363	-0.3117	0.01411	0.2873	0.387	0.3963	0.3524	0.00378	-0.09016	0.09141
Kininogen-1 OS=Homo sapiens GN=KNG1 PE=1 SV=2	P01042	lGQSLDcNAEVyVVPWEk	1	iTRAQ8plex (+304), Carbamidomethyl (+57), iTRAQ8plex (+304), iTRAQ8plex (+304)	21.52	29.7451	21.52	-0.3225	-0.3428	-0.5443	0.5721	0.7718	0.7385	0.02668	-0.2706	-0.01528	-1.103	-1.059	-0.7757	-0.3779	-0.6196	-0.05437	-0.5862	-0.3199	0.08087	0.9078	1.083	1.127	0.3286	0.2567	0.3391
Kininogen-1 OS=Homo sapiens GN=KNG1 PE=1 SV=2	P01042	qVVAGLNFR	0.85	iTRAQ8plex (+304)	15.23	32.1985	15.23	-0.08249	-0.304	-0.5234	0.0009737	0.2141	0.3498	0.3861	0.1695	0.3682	0.06138	-0.1087	0.3727	-0.182	-0.5643	-0.2522	-0.207	0.2168	0.1409	0.1101	0.1271	0.5671	-0.3241	-0.1028	-0.088
Kininogen-1 OS=Homo sapiens GN=KNG1 PE=1 SV=2	P01042	rPPGFSPFR	1	iTRAQ8plex (+304)	31.42	31.9976	31.42	0.2575	-0.1413			-0.1097	-0.3644		-0.422	0.2403		0.3688	0.8137		-0.1644	-0.2646		0.4312	0.4961		-0.08891	-0.09216		-0.2583	0.2304
Kininogen-1 OS=Homo sapiens GN=KNG1 PE=1 SV=2	P01042	tVGSDTFYSFk	0.97	iTRAQ8plex (+304), iTRAQ8plex (+304)	18.64	29.4645	18.64	0.2341	0.1113	-0.1465	0.1955	0.1196	0.3725	0.2201	0.04129	0.4945	-0.3802	-0.437	-0.1997	-0.1511	-0.02581	0.1473	-0.2702	0.1944	0.1661	0.1147	0.1071	0.5176	-0.6264	-0.5622	-0.3677
Kininogen-1 OS=Homo sapiens GN=KNG1 PE=1 SV=2	P01042	tVGSDTFySFk	0.22	iTRAQ8plex (+304), iTRAQ8plex (+304), iTRAQ8plex (+304)	0.65	31.0924	0.65	-0.2048	-0.1792	-0.3575	0.3953	0.5213	0.7152	0.2704	0.1964	0.5192	-1.025	-0.5725	-0.7178	-0.1141	-0.2549	-0.1214	-0.2702	-0.1208	0.06874	0.5063	0.4695	0.7569	-0.2547	-0.4734	0.3376
Kininogen-1 OS=Homo sapiens GN=KNG1 PE=1 SV=2	P01042	tWQDcEYk	0.53	iTRAQ8plex (+304), Carbamidomethyl (+57), iTRAQ8plex (+304)	4.9	26.7852	4.9	-0.1588	-0.4082	-0.4126	0.3872	0.2836	0.4109	-0.2879	-0.2018	0.1793	-0.1874	-0.3831	-0.3666	-0.188	-0.1323	-0.17	-0.08131	0.1889	0.8021	0.2115	0.2762	0.6006	-0.1703	-0.1105	0.07172
Kininogen-1 OS=Homo sapiens GN=KNG1 PE=1 SV=2	P01042	tWQDcEyk	0.49	iTRAQ8plex (+304), Carbamidomethyl (+57), iTRAQ8plex (+304), iTRAQ8plex (+304)	5.07	29.1381	5.07			-0.8656	0.7773			-0.3439			-0.7507			-0.3439			-0.2783			0.8209			0.1392
Kininogen-1 OS=Homo sapiens GN=KNG1 PE=1 SV=2	P01042	vQVVAGk	0.9	iTRAQ8plex (+304), iTRAQ8plex (+304)	16.76	30.216	13.46	-0.0914	-0.4383	-0.5232	-0.1747	-0.4219	0.08644	0.5452	0.7654	0.9292	-0.4031	-0.4164	-0.3767	0.1633	-0.03501	0.2373	-0.298	-0.02766	0.06487	0.0008917	-0.0558	0.04459	-0.1553	0.2166	0.3018
Kininogen-1 OS=Homo sapiens GN=KNG1 PE=1 SV=2	P01042	yFIDFVAR	0.99	iTRAQ8plex (+304)	23.14	31.3893	23.14	-0.01852	-0.3656	-0.1741	0.5636	0.5454	0.9365	-0.05474	0.1151	0.3075	-0.2514	-0.3705	-0.1212	-0.3314	-0.4236	-0.09713	-0.3772	-0.1627	0.05059	0.5721	0.5076	0.7367	-0.8508	-0.5775	-0.4137
Kininogen-1 OS=Homo sapiens GN=KNG1 PE=1 SV=2	P01042	yFIDFVAR	0.55	iTRAQ8plex (+304), iTRAQ8plex (+304)	7.65	32.071	7.65	-0.131	-0.2899	-0.5764	0.902	0.991	1.308	0.2593	0.4107	0.5429	-0.3789	-0.008787	-0.1713	-0.6512	-0.6122	-0.268	-0.6368	-0.6643	-0.2669	0.803	0.7988	1.11	-0.6707	-1.026	-0.7121
Kininogen-1 OS=Homo sapiens GN=KNG1 PE=1 SV=2	P01042	yNSQNQSNNQFVLYR	1	iTRAQ8plex (+304)	35.34	25.3908	35.34	0.03135	-0.1586	-0.5418	0.1219	-0.1792	0.318	-0.1464	-0.3167	-0.0387	0.1341	0.1401	-0.03723	-0.4141	-0.05199	0.3061	-0.1275	0.2095	-0.2031	0.2815	0.206	0.9123	-0.2664	-0.212	0.06943
Kininogen-1 OS=Homo sapiens GN=KNG1 PE=1 SV=2	P01042	yNSQNQSNNQFVLYR	1	iTRAQ8plex (+304), iTRAQ8plex (+304)	35.09	33.0081	32.85	-0.474	-0.2481	-0.6843	0.3324	0.2594	0.74	-0.2703	0.09657	0.1338	-0.1588	-0.1149	0.04422	-0.2476	-0.5658	-0.1835	-0.04966	0.07888	0.5805	0.2026	0.06697	0.4405	0.05803	0.09394	0.2328
Protein AMBP OS=Homo sapiens GN=AMBP PE=1 SV=1	P02760	aFIQLWAFDAVk	0.47	iTRAQ8plex (+304), iTRAQ8plex (+304)	8.26	32.0058	5.39		-0.563			-0.9724			No Values			No Values			No Values			No Values			0.4455			-0.1685
Protein AMBP OS=Homo sapiens GN=AMBP PE=1 SV=1	P02760	cVLFPYGGcQGNGNk	0.54	Carbamidomethyl (+57), iTRAQ8plex (+304), Carbamidomethyl (+57), iTRAQ8plex (+304)	10.68	33.4341	10.68	-0.3472	0.08811	-0.02093	-0.8831	-0.7294	-0.7899	-1.271	-0.9317	-1.174	0.5103	0.7943	0.7245	-0.3273	-0.002648	-0.1479	-1.623	-1.251	-1.25	-0.4686	-0.5605	-0.4126	-0.1235	0.08777	0.01055
Protein AMBP OS=Homo sapiens GN=AMBP PE=1 SV=1	P02760	cVLFPyGGcQGNGNk	0.27	Carbamidomethyl (+57), iTRAQ8plex (+304), iTRAQ8plex (+304), Carbamidomethyl (+57), iTRAQ8plex (+304)	2.17	28.5794	2.17	0.2598	0.4327	0.0796	-1.184	-0.9907	-1.072	-1.754	-1.812	-1.831	1.259	1.557	1.413	-0.5304	-0.3223	-0.4125	-2.186	-1.969	-2.089	-0.3615	-0.2059	-0.2028	0.4946	0.7491	0.6373
Protein AMBP OS=Homo sapiens GN=AMBP PE=1 SV=1	P02760	ecLQTcR	0.9	iTRAQ8plex (+304), Carbamidomethyl (+57), Carbamidomethyl (+57)	11.7	25	11.7	0.05172	0.1443	0.05418	-2.169	-1.869	-1.685	-2.394	-1.391	-2.044	1.924	1.945	2.012	-0.1374	-0.2704	-0.4537	-2.084	-1.423	-1.659	-0.749	-0.5725	-0.6958	1.025	0.8855	1.1
Protein AMBP OS=Homo sapiens GN=AMBP PE=1 SV=1	P02760	eDScQLGYSAGPcMGMTSR	1	iTRAQ8plex (+304), Carbamidomethyl (+57), Carbamidomethyl (+57)	70.8	25	70.8	0.4437	0.6815	0.09059	-2.203	-1.822	-1.976	-0.4754	-0.5211	-0.4349	0.6926	1.135	1.21	-0.3401	-0.2233	-0.9398	-1.492	-1.385	-1.256	-1.611	-1.724	-2.105	1.244	1.343	1.079
Protein AMBP OS=Homo sapiens GN=AMBP PE=1 SV=1	P02760	eDScQLGySAGPcMGMTSR	1	iTRAQ8plex (+304), Carbamidomethyl (+57), iTRAQ8plex (+304), Carbamidomethyl (+57)	34.92	25	34.92	-0.1028	0.1577	-0.1438	-1.762	-1.053	-1.39	-1.009	-1.564	-1.191	0.9133	1.185	0.9712	-0.9053	-0.8249	-0.892	-1.256	-1.202	-1.153	-1.469	-0.9603	-1.285	1.445	1.778	1.708
Protein AMBP OS=Homo sapiens GN=AMBP PE=1 SV=1	P02760	eTLLQDFR	0.99	iTRAQ8plex (+304)	27.44	30.3743	19.58	-0.2979	0.02894	-0.2732	-0.9626	-0.8024	-0.8993	-0.8847	-0.6454	-0.7838	0.7653	0.9154	0.8947	-0.7857	-0.5172	-0.6802	-1.417	-1.193	-1.351	-0.4534	-0.3146	-0.4057	-0.1341	0.171	0.0211
Protein AMBP OS=Homo sapiens GN=AMBP PE=1 SV=1	P02760	eYcGVPGDGDEELLR	1	iTRAQ8plex (+304), Carbamidomethyl (+57)	35.34	25	35.34	0.03783	0.2571	0.0124	-1.478	-1.521	-1.285	-1.662	-1.316	-1.149	1.173	1.337	1.074	-0.2226	0.2941	-0.1388	-1.606	-1.668	-1.409	-0.5165	-0.208	-0.576	0.0697	0.4985	0.2611
Protein AMBP OS=Homo sapiens GN=AMBP PE=1 SV=1	P02760	eycGVPGDGDEELLR	1	iTRAQ8plex (+304), iTRAQ8plex (+304), Carbamidomethyl (+57)	39.37	26.4147	39.37	-0.04059	0.001844	0.004013	-1.891	-1.22	-1.255	-1.689	-1.379	-1.685	1.261	1.251	1.246	-0.2789	-0.3118	-0.4086	-1.675	-1.184	-1.718	-0.03499	0.09548	0.08614	0.2675	0.2623	0.4266
Protein AMBP OS=Homo sapiens GN=AMBP PE=1 SV=1	P02760	gEcVPGEQEPEPILIPR	1	iTRAQ8plex (+304), Carbamidomethyl (+57)	46	29.0146	46	-0.153	-0.1274	-0.4428	-1.419	-1.167	-1.456	-0.9685	-0.8209	-0.9383	0.4877	0.7827	0.7024	-0.1353	-0.1974	-0.4424	-1.529	-1.582	-1.453	-0.2614	0.06565	0.09053	0.03504	0.3757	0.2165
Protein AMBP OS=Homo sapiens GN=AMBP PE=1 SV=1	P02760	gVcEETSGAYEk	1	iTRAQ8plex (+304), Carbamidomethyl (+57), iTRAQ8plex (+304)	49.32	26.6464	49.32	0.2495	0.2606	-0.02352	-1.922	-1.602	-1.844	-1.088	-0.7557	-0.9292	1.145	1.653	1.485	-0.4795	-0.2225	-0.08024	-1.666	-1.675	-2.083	-0.3203	-0.1339	-0.02619	-0.2195	0.1065	0.03759
Protein AMBP OS=Homo sapiens GN=AMBP PE=1 SV=1	P02760	gVcEETSGAyEk	0.23	iTRAQ8plex (+304), Carbamidomethyl (+57), iTRAQ8plex (+304), iTRAQ8plex (+304)	2.26	28.8874	2.26	-0.1344	-0.06572	-0.2351	-1.524	-1.217	-1.31	-1.134	-1.285	-0.9089	1.32	1.479	1.149	-0.5203	-0.01142	-0.2464	-2.066	-2.474	-1.86	-0.03148	0.4856	0.1683	0.1637	0.5706	-0.1058
Protein AMBP OS=Homo sapiens GN=AMBP PE=1 SV=1	P02760	gVcEETSGAYEkTDTDGk	0.53	iTRAQ8plex (+304), Carbamidomethyl (+57), iTRAQ8plex (+304), iTRAQ8plex (+304)	1.9	26.053	1.9		0.9577	0.2413	-1.373	-1.064		-0.4585	-0.01128		-0.4058	-0.497		-0.6098	-0.6348		-1.207	-1.484		-0.11	-0.04234		-0.2484	0.259
Protein AMBP OS=Homo sapiens GN=AMBP PE=1 SV=1	P02760	hHGPTITAk	0.63	iTRAQ8plex (+304), iTRAQ8plex (+304)	12.28	32.7416	12.28	-0.3525	-0.01919	-0.5437	-1.39	-1.786	-1.289	-0.9561	-0.6813	-0.5749	0.5211	0.7694	0.6506	-0.4491	-0.2859	-0.5607	-1.454	-1.433	-1.149	-0.3668	-0.147	-0.46	0.4168	0.8304	0.4373
Protein AMBP OS=Homo sapiens GN=AMBP PE=1 SV=1	P02760	kEDScQLGYSAGPcMGMTSR	1	iTRAQ8plex (+304), iTRAQ8plex (+304), Carbamidomethyl (+57), Carbamidomethyl (+57)	64.1	25.977	64.1	0.8972	0.8634	0.01987	-0.5337	-2.056	-3.081	-1.478	-1.64	-1.388	0.53	1.502	1.536	-1.029	-0.4423	-0.4654	-1.553	-1.04	-1.167	-1.398	-1.33	-1.388	0.8231	1.649	1.783
Protein AMBP OS=Homo sapiens GN=AMBP PE=1 SV=1	P02760	kEDScQLGySAGPcMGMTSR	0.29	iTRAQ8plex (+304), iTRAQ8plex (+304), Carbamidomethyl (+57), iTRAQ8plex (+304), Carbamidomethyl (+57)	0.11	25.2634	0.11		-0.2527			-0.4377			-0.5497			0.3391			-0.05802			-1.119			-0.6665			0.2275
Protein AMBP OS=Homo sapiens GN=AMBP PE=1 SV=1	P02760	kGVcEETSGAYEk	1	iTRAQ8plex (+304), iTRAQ8plex (+304), Carbamidomethyl (+57), iTRAQ8plex (+304)	24.79	30.4571	24.79	0.2068	0.272	-0.0585	-1.757	-1.738	-1.814	-1.579	-1.46	-1.704	0.8766	1.103	1.071	-0.3613	-0.1718	-0.1331	-1.35	-1.134	-1.221	-0.7642	-0.6636	-0.7044	0.7734	1.11	1.025
Protein AMBP OS=Homo sapiens GN=AMBP PE=1 SV=1	P02760	kGVcEETSGAyEk	0.76	iTRAQ8plex (+304), iTRAQ8plex (+304), Carbamidomethyl (+57), iTRAQ8plex (+304), iTRAQ8plex (+304)	9.07	30.7809	9.07	-0.3912		-0.1356	-1.29		-1.301	-1.177		-1.473	0.469		0.6704	-0.6242		-0.397	-1.717		-1.349	-0.6929		-0.1294	0.9976		1.075
Protein AMBP OS=Homo sapiens GN=AMBP PE=1 SV=1	P02760	lyGRAPQLRETLLQDFR	0.92	iTRAQ8plex (+304), iTRAQ8plex (+304)	15.91	30.0604	15.91		0.149			-0.7966			-1.331			0.8392			-1.263			-0.7761			-0.6144			1.276
Protein AMBP OS=Homo sapiens GN=AMBP PE=1 SV=1	P02760	tVAAcNLPIVR	1	iTRAQ8plex (+304), Carbamidomethyl (+57)	32.02	32.014	32.02	0.0992	0.229	0.09244	-1.549	-1.366	-1.517	-1.272	-1.183	-1.323	1.304	1.514	1.47	-0.2313	0.04305	-0.007071	-1.882	-1.582	-1.681	-0.6588	-0.4349	-0.572	0.151	0.3181	0.2505
Protein AMBP OS=Homo sapiens GN=AMBP PE=1 SV=1	P02760	tVAAcNLPIVRGPcRAFIQLWAFDAVk	0.11	iTRAQ8plex (+304), Carbamidomethyl (+57), Carbamidomethyl (+57), iTRAQ8plex (+304)	2.39	28.8705	2.39	-0.6746					0.8458			1.048			-1.03			-0.8121			-0.9098			-0.2599			-1.483
Protein AMBP OS=Homo sapiens GN=AMBP PE=1 SV=1	P02760	vVAQGVGIPEDSIFTMADR	0.45	iTRAQ8plex (+304)	10.09	33.6399	10.09	-0.1442	0.159	-0.104	-1.423	-1.274	-1.505	-1.754	-1.176	-1.252	0.3668	0.5609	0.5796	-0.5637	-0.2518	-0.5041	-1.471	-1.318	-1.411	-0.8387	-0.353	-0.5531	0.5397	0.7982	0.8264
Pro-epidermal growth factor OS=Homo sapiens GN=EGF PE=1 SV=2	P01133	aDLDGVGVk	1	iTRAQ8plex (+304), iTRAQ8plex (+304)	37.29	32.7393	30.4	0.04428	-0.5596	-0.0858	0.6987	0.8706	0.5494	0.09065	-0.09655	-0.0593	0.1112	0.5281	0.4863	0.1652	-0.1475	-0.1748	0.5832	0.6377	0.3536	0.5169	0.6768	0.3798	0.03216	-0.06652	-0.2213
Pro-epidermal growth factor OS=Homo sapiens GN=EGF PE=1 SV=2	P01133	aEDDTWEPEQk	1	iTRAQ8plex (+304), iTRAQ8plex (+304)	37.19	26.5706	37.19	0.6952	-0.4843	0.637	-0.2897	0.1554	-0.2646	1.407	0.9074	1.005	-1.241	-0.4566	-1.235	0.6191	0.5863	0.3188	-0.1762	-0.4121	-0.615	1.686	1.34	1.682	-0.5485	No Values	-0.8729
Pro-epidermal growth factor OS=Homo sapiens GN=EGF PE=1 SV=2	P01133	aLLETSEk	0.24	iTRAQ8plex (+304), iTRAQ8plex (+304)	13.78	40.0337	7.58	-0.2436		0.005579	0.7503		-0.4456	-0.09476		0.1302	0.05223		0.8969	-0.4059		0.2556	0.9605		1.108	0.6549		0.1253	0.1494		-0.4314
Pro-epidermal growth factor OS=Homo sapiens GN=EGF PE=1 SV=2	P01133	cHQLVScPR	0.95	Carbamidomethyl (+57), iTRAQ8plex (+304), Carbamidomethyl (+57)	13.7	26.8034	13.7	-0.2398	0.01527	0.1964	0.2451	0.1424	0.1282	0.2295	0.5569	0.1907	0.2575	0.2014	0.3425	-0.5166	-0.1434	-0.02241	0.5864	0.3372	0.9531	0.779	0.5881	0.1431	0.3242	0.1436	-0.1083
Pro-epidermal growth factor OS=Homo sapiens GN=EGF PE=1 SV=2	P01133	cISEGEDATcQcLk	0.99	Carbamidomethyl (+57), iTRAQ8plex (+304), Carbamidomethyl (+57), Carbamidomethyl (+57), iTRAQ8plex (+304)	19.96	25	19.96	0.1681	0.37	0.4465	0.02279	-0.0128	0.01304	-0.1157	0.0537	0.3237	-0.5316	-0.3395	-0.165	0.1277	0.09713	0.004734	0.6801	0.4313	0.5041	1.335	1.106	0.5782	0.05065	0.1892	-0.09611
Pro-epidermal growth factor OS=Homo sapiens GN=EGF PE=1 SV=2	P01133	eDDHHySVR	0.53	iTRAQ8plex (+304), iTRAQ8plex (+304)	5.71	28.3696	5.71		0.2874	0.3188	0.3955	-0.3209		0.2447	0.7791		0.7958	0.9926		0.1235	0.1641		-0.1564	-0.23		0.6837	0.4893		-0.3121	-0.2922
Pro-epidermal growth factor OS=Homo sapiens GN=EGF PE=1 SV=2	P01133	eNISQPR	0.57	iTRAQ8plex (+304)	11.27	36.3679	8.73	0.5036	-0.1809	-0.03956	0.401	0.3401	0.191	0.4669	0.4032	0.09519	0.3034	0.2895	-0.003484	-0.4238	-0.5899	-0.4673	0.5968	0.6559	0.5545	0.3668	0.6251	0.2196	0.2062	0.3946	0.21
Pro-epidermal growth factor OS=Homo sapiens GN=EGF PE=1 SV=2	P01133	fYWTDR	0.5	iTRAQ8plex (+304)	9.85	25.6703	9.85	-0.2953	0.1589	-0.1058	1.15	1.054	1.223	0.1235	-0.1576	0.0157	0.552	0.1975	0.3503	-0.5854	-0.108	-0.3903	0.5722	0.3103	-0.006394	0.5193	0.5873	0.9201	-0.1153	-0.2205	-0.3524
Pro-epidermal growth factor OS=Homo sapiens GN=EGF PE=1 SV=2	P01133	gFAGDGk	0.9	iTRAQ8plex (+304), iTRAQ8plex (+304)	18.19	32.5382	7.65	-0.1685	-0.0001636	-0.1035	0.3725	0.5257	0.4299	0.4897	0.09981	0.2423	-0.07991	-0.02852	0.06595	-0.07968	-0.1472	-0.4892	0.6155	0.6864	0.6225	0.932	0.6301	0.7914	0.01208	0.1521	-0.1547
Pro-epidermal growth factor OS=Homo sapiens GN=EGF PE=1 SV=2	P01133	gIAVHPMAk	0.97	iTRAQ8plex (+304), iTRAQ8plex (+304)	21.08	37.3536	19.64	-0.1206	-0.08332	0.1754	0.6061	0.1903	0.2842	-0.4864	-0.04185	-0.3858	-0.3276	0.0831	-0.1345	-0.4286	-0.3973	-0.4919	1.254	1.171	1.339	0.385	0.3902	0.1814	0.8883	0.5734	0.7704
Pro-epidermal growth factor OS=Homo sapiens GN=EGF PE=1 SV=2	P01133	iESSSLQGLGR	1	iTRAQ8plex (+304)	38.18	31.3767	19.57	-0.0378	0.2977	0.135	0.2312	0.1672	0.5262	0.6591	0.3842	0.2098	0.3	0.374	0.1442	-0.2076	-0.4487	-0.2908	0.2003	0.601	0.2233	0.3933	0.378	0.5821	0.3616	0.1798	0.00421
Pro-epidermal growth factor OS=Homo sapiens GN=EGF PE=1 SV=2	P01133	iFYSTWk	0.9	iTRAQ8plex (+304), iTRAQ8plex (+304)	13.61	31.8184	13.39	0.7168	0.3366	0.6223	0.05485	0.02595	-0.07036	0.972	1.274	1.036	0.748	0.915	0.6932	1.108	1.016	1.416	-0.3846	-0.3388	-0.4834	-0.9867	-0.8685	-0.7054	-0.09073	-0.5268	-1.128
Pro-epidermal growth factor OS=Homo sapiens GN=EGF PE=1 SV=2	P01133	iNLHSSFVPLGELk	1	iTRAQ8plex (+304), iTRAQ8plex (+304)	27.05	31.5076	26.21	-0.09586	0.01382	-0.2191	0.4131	0.5261	0.01652	0.7083	0.5611	0.6099	0.8697	0.479	-0.01358	-0.08006	0.1806	0.1042	1.201	0.05938	0.03975	0.5205	0.3399	0.5273	-1.233	-0.1743	0.3074
Pro-epidermal growth factor OS=Homo sapiens GN=EGF PE=1 SV=2	P01133	iTAVSLDVLDk	1	iTRAQ8plex (+304), iTRAQ8plex (+304)	60.23	31.8441	54.3	-0.484	0.09201	-0.07016	0.5323	0.449	0.297	0.4407	0.1756	0.2727	-0.3276	-0.4148	-0.1024	0.2047	0.2698	0.4741	0.3229	0.5136	0.03529	1.005	1.109	0.9744	-0.01902	-0.2759	-0.8219
Pro-epidermal growth factor OS=Homo sapiens GN=EGF PE=1 SV=2	P01133	iTAVSLDVLDkR	1	iTRAQ8plex (+304), iTRAQ8plex (+304)	30.12	30.7664	30.12	0.08445	0.1776	0.222	0.3021	0.4899	0.4228	0.5458	0.218	0.3819	0.06344	0.1052	-0.205	0.04827	-0.2049	-0.3006	0.437	0.5064	0.4139	0.6804	1.094	0.8862	-0.2608	-0.4814	-0.4709
Pro-epidermal growth factor OS=Homo sapiens GN=EGF PE=1 SV=2	P01133	iYFAHTALk	0.24	iTRAQ8plex (+304), iTRAQ8plex (+304)	0.6	31.9033	0	0.2838	0.4776	0.3829	0.3211	0.3933	0.3376	0.3304	0.3076	0.3819	-0.4286	-0.2705	-0.4448	0.09796	-0.05132	-0.09809	0.7003	0.3282	0.3442	0.6431	0.6525	0.6356	-0.04288	-0.03283	-0.03465
Pro-epidermal growth factor OS=Homo sapiens GN=EGF PE=1 SV=2	P01133	iYWVDLER	0.88	iTRAQ8plex (+304)	11.08	30.9621	11.08	-0.6947	-0.5213	-0.6007	1.139	0.8172	0.5158	0.3452	0.6459	0.4832	0.3184	-0.2722	-0.9187	-0.2144	0.1084	1.075	0.2433	0.2812	0.2851	0.7383	0.7017	0.7381	0.2117	0.1083	-0.088
Pro-epidermal growth factor OS=Homo sapiens GN=EGF PE=1 SV=2	P01133	iyWVDLER	0.25	iTRAQ8plex (+304), iTRAQ8plex (+304)	3.24	32.2763	3.24	-0.509	-0.2845	-0.2916	1.509	1.616	1.533	-0.04858	0.01683	0.2868	0.09985	0.2629	-0.2139	-0.5307	-0.6796	-0.6287	0.08791	-0.08869	-0.07789	1.421	1.408	1.481	-0.1945	-0.3107	-0.4981
Pro-epidermal growth factor OS=Homo sapiens GN=EGF PE=1 SV=2	P01133	kYcEDVNEcAFWNHGcTLGck	0.46	iTRAQ8plex (+304), iTRAQ8plex (+304), Carbamidomethyl (+57), Carbamidomethyl (+57), Carbamidomethyl (+57), Carbamidomethyl (+57), iTRAQ8plex (+304)	6.75	25	6.75	0.4079					0.5369			-0.6779			-0.3724			0.1025			0.4366			0.9705			-0.008371
Pro-epidermal growth factor OS=Homo sapiens GN=EGF PE=1 SV=2	P01133	lFWIQYNR	0.58	iTRAQ8plex (+304)	8.76	31.878	7.29	0.1499		Value Missing	No Values		-0.4078	1.255		0.1676	-0.1277		0.6695	No Values		No Values	-0.1548		0.01591	0.07418		0.4516	No Values		No Values
Pro-epidermal growth factor OS=Homo sapiens GN=EGF PE=1 SV=2	P01133	lFWTDTGINPR	0.5	iTRAQ8plex (+304)	9.76	30.693	9.76	0.1422	0.1061	0.0805	0.9619	0.9754	0.8359	0.1231	0.05517	0.1078	-0.01499	-0.08477	-0.266	-0.1847	-0.2387	-0.2688	0.2502	0.3724	0.2542	0.8214	0.7588	0.6157	-0.08039	-0.02191	-0.2069
Pro-epidermal growth factor OS=Homo sapiens GN=EGF PE=1 SV=2	P01133	lGTAWcScR	0.99	iTRAQ8plex (+304), Carbamidomethyl (+57), Carbamidomethyl (+57)	19.13	25	19.13	0.05865	-0.1648	0.05417	0.4704	0.5052	0.568	0.2052	0.1448	0.00338	0.2964	0.1406	-0.1878	-0.3689	0.02996	-0.2179	0.6956	0.6624	0.7274	0.5064	0.2589	0.4446	0.2265	0.2106	0.04401
Pro-epidermal growth factor OS=Homo sapiens GN=EGF PE=1 SV=2	P01133	lYWcDAk	0.28	iTRAQ8plex (+304), Carbamidomethyl (+57), iTRAQ8plex (+304)	2.42	30.5269	2.42	0.2107	0.0202	0.2323	0.9199	0.893	0.9374	-0.2754	-0.2632	-0.3009	-0.2546	-0.281	-0.4549	-0.1751	-0.2166	-0.0725	0.599	0.6023	0.3695	0.9626	0.8796	0.7797	-0.03135	0.265	-0.0194
Pro-epidermal growth factor OS=Homo sapiens GN=EGF PE=1 SV=2	P01133	lyWcDAk	0.26	iTRAQ8plex (+304), iTRAQ8plex (+304), Carbamidomethyl (+57), iTRAQ8plex (+304)	0.08	31.5412	0.08	-0.624					1.082			-0.08907			-0.2129			-0.3299			0.1012			1.166			0.2405
Pro-epidermal growth factor OS=Homo sapiens GN=EGF PE=1 SV=2	P01133	nQVTPLDILSk	0.91	iTRAQ8plex (+304), iTRAQ8plex (+304)	12.52	31.6435	12.52	-0.1248	0.1319	0.2794	0.5156	0.813	0.6701	0.08996	0.2271	0.3849	-0.29	-0.4898	-0.4297	-0.1152	-0.2158	-0.1522	0.5293	0.5911	0.5393	0.7686	0.7801	0.7829	0.1939	0.09389	-0.03883
Pro-epidermal growth factor OS=Homo sapiens GN=EGF PE=1 SV=2	P01133	qSVIEMANLDGSk	1	iTRAQ8plex (+304), iTRAQ8plex (+304)	24.91	30.7262	24.91	0.03674	0.3538	0.6003	0.2142	0.1356	0.2911	-0.05533	-0.1069	-0.04247	0.02067	-0.4836	-0.4729	-0.2609	-0.005378	0.04827	0.7405	1.109	0.8509	0.6501	0.6311	0.4189	0.2025	0.327	0.199
Pro-epidermal growth factor OS=Homo sapiens GN=EGF PE=1 SV=2	P01133	rIYWVDLER	0.44	iTRAQ8plex (+304)	6.69	31.1361	6.69		0.0002251			0.5109			-0.1984			1.257			0.4869			0.495			0.1931			-0.8759
Pro-epidermal growth factor OS=Homo sapiens GN=EGF PE=1 SV=2	P01133	rLFWTDTGINPR	0.79	iTRAQ8plex (+304)	13.81	31.5014	13.81	0.4527	0.05064	0.3404	0.2269	0.03498	1.035	0.9344	1.089	0.9063	0.5977	0.77	-0.1798	-0.07164	0.1737	-0.3769	-0.07585	0.2527	-0.1207	0.0432	-0.2107	-0.2426	0.09846	-0.3105	-0.1192
Pro-epidermal growth factor OS=Homo sapiens GN=EGF PE=1 SV=2	P01133	scAASGPQPFLLFANSQDIR	0.66	iTRAQ8plex (+304), Carbamidomethyl (+57)	11.44	30.6633	11.44	-0.9124	1.147	1.091	-0.1315	-0.7981	-0.4228	1.255	1.378	1.11	-0.1945	0.2153	-0.2027	-0.133	-0.4651	-0.005505	0.04443	0.2168	0.2722	0.5958	0.491	0.5068	-0.9443	-0.6305	-1.608
Pro-epidermal growth factor OS=Homo sapiens GN=EGF PE=1 SV=2	P01133	sDLNGk	0.23	iTRAQ8plex (+304), iTRAQ8plex (+304)	2.08	33.6229	2.08			1.243	-0.8577			0.9094			0.4449			0.5472			-0.7258			1.057			-0.5241
Pro-epidermal growth factor OS=Homo sapiens GN=EGF PE=1 SV=2	P01133	tcLALDGHQLLAGGEVDLk	1	iTRAQ8plex (+304), Carbamidomethyl (+57), iTRAQ8plex (+304)	45.57	30.3703	45.57	0.1268	0.4683	0.4305	0.5152	-0.04125	0.4237	0.273	-0.3404	-0.06232	-0.09	0.09734	-0.1561	0.6302	0.5934	0.4878	0.146	0.1367	0.3227	-0.1134	0.3359	-0.02508	0.2726	0.6193	0.278
Pro-epidermal growth factor OS=Homo sapiens GN=EGF PE=1 SV=2	P01133	tIWIANk	0.9	iTRAQ8plex (+304), iTRAQ8plex (+304)	25.09	33.2346	10.1	0.3954	0.6377	-0.1917	-0.4114	0.2563	0.4183	0.6149	1.118	0.3373	0.4338	-0.4201	-0.03584	-0.1049	0.3703	-0.01184	0.2222	-0.302	0.08136	1.269	0.2218	0.5636	No Values	0.02158	-0.3527
Pro-epidermal growth factor OS=Homo sapiens GN=EGF PE=1 SV=2	P01133	vcNIEk	0.4	iTRAQ8plex (+304), Carbamidomethyl (+57), iTRAQ8plex (+304)	7.16	33.0298	5.54		0.2985	0.1768	0.758	0.5207		0.6902	0.4896		-0.8581	-0.8976		0.1147	0.242		0.08846	-0.09236		1.374	1.41		-0.2689	-0.06361
Pro-epidermal growth factor OS=Homo sapiens GN=EGF PE=1 SV=2	P01133	vVHPLAQPk	1	iTRAQ8plex (+304), iTRAQ8plex (+304)	28.32	31.8554	27.27	-0.04378	0.04795	0.01793	0.521	0.4296	0.3864	0.2454	0.2618	0.2806	-0.1516	-0.01994	-0.3251	-0.1653	-0.2558	-0.2568	0.5869	0.4505	0.4655	0.7933	0.7368	0.715	0.2606	0.1312	0.2119
Pro-epidermal growth factor OS=Homo sapiens GN=EGF PE=1 SV=2	P01133	yAcNcVVGYIGER	1	iTRAQ8plex (+304), Carbamidomethyl (+57), Carbamidomethyl (+57)	27.87	25	27.87	0.1712	0.0005417	0.05139	0.1007	0.0001636	-0.2075	-0.2345	0.4261	-0.5051	1.004	0.8081	1.352	0.5131	0.3803	0.7534	-0.1753	0.4965	0.4317	0.0418	-0.4131	-0.8097	0.7928	0.1099	0.2097
Pro-epidermal growth factor OS=Homo sapiens GN=EGF PE=1 SV=2	P01133	yAcNcVVGYIGER	0.78	iTRAQ8plex (+304), iTRAQ8plex (+304), Carbamidomethyl (+57), Carbamidomethyl (+57)	13.05	28.6392	13.05			-0.5287	-0.3698			0.5169			0.6722			0.4436			0.6382			0.1505			0.5706
Pro-epidermal growth factor OS=Homo sapiens GN=EGF PE=1 SV=2	P01133	ycEDVNEcAFWNHGcTLGck	1	iTRAQ8plex (+304), Carbamidomethyl (+57), Carbamidomethyl (+57), Carbamidomethyl (+57), Carbamidomethyl (+57), iTRAQ8plex (+304)	60.78	25	60.78	0.1657	0.3626	0.2824	0.4667	0.4576	-0.1221	0.143	0.1807	-0.224	-0.6698	-0.5261	-0.5557	-0.407	-0.4472	-0.1417	0.7421	0.6655	0.7364	1.332	1.202	1.007	0.2012	0.0174	0.517
Pro-epidermal growth factor OS=Homo sapiens GN=EGF PE=1 SV=2	P01133	ycEDVNEcAFWNHGcTLGck	0.99	iTRAQ8plex (+304), iTRAQ8plex (+304), Carbamidomethyl (+57), Carbamidomethyl (+57), Carbamidomethyl (+57), Carbamidomethyl (+57), iTRAQ8plex (+304)	19.15	25	19.15	-0.356	-0.1045	0.06283	1.185	1.105	1.043	-0.263	-0.3854	0.04468	-0.685	-0.3252	-0.7263	-0.1373	-0.3135	-0.6885	0.02833	0.546	-0.03322	1.778	1.382	1.652	0.1706	-0.03502	0.4656
Pro-epidermal growth factor OS=Homo sapiens GN=EGF PE=1 SV=2	P01133	yPANVAVDPVER	1	iTRAQ8plex (+304)	37.05	30.5308	32.47	-0.1176	-0.04983	0.3292	0.6276	0.4707	0.5883	0.09214	0.4625	0.2531	0.2811	0.3801	0.4399	-0.4013	-0.3426	-0.3765	-0.1514	0.2336	0.249	0.9343	0.5199	0.405	0.4406	0.1086	-0.06012
Pro-epidermal growth factor OS=Homo sapiens GN=EGF PE=1 SV=2	P01133	yPANVAVDPVER	0.67	iTRAQ8plex (+304), iTRAQ8plex (+304)	8.59	31.4706	8.59	-0.4884	-0.228	-0.3692	0.9783	0.9227	0.8511	0.4331	0.3456	0.3371	0.3934	0.241	0.184	-0.57	-0.4527	-0.5067	0.1292	-0.1445	0.0857	1.096	1.071	1.01	0.02015	0.02196	-0.1547
CD59 glycoprotein OS=Homo sapiens GN=CD59 PE=1 SV=1	P13987	aGLQVYNk	0.98	iTRAQ8plex (+304), iTRAQ8plex (+304)	18.86	32.4304	15.8	-0.2529	0.005527	-0.01289	0.04343	-0.1748	0.3169	-0.2649	-0.1346	0.2395	-0.2211	-0.08264	0.04981	-0.2655	-0.1347	-0.07947	-0.176	-0.1388	-0.3203	-0.2721	-0.1291	-0.1555	0.4906	0.7271	0.3698
CD59 glycoprotein OS=Homo sapiens GN=CD59 PE=1 SV=1	P13987	aGLQVyNk	0.92	iTRAQ8plex (+304), iTRAQ8plex (+304), iTRAQ8plex (+304)	12.79	31.313	11.64	-0.3543	-0.0878	-0.3056	0.4982	0.3606	0.4948	-0.08223	-0.04585	-0.05568	-0.2402	0.03159	0.02252	-0.6467	-0.6867	-0.7221	-0.6189	-0.5299	-0.4509	0.08848	0.1926	0.2802	0.6005	0.758	0.8107
CD59 glycoprotein OS=Homo sapiens GN=CD59 PE=1 SV=1	P13987	eNELTYYcck	1	iTRAQ8plex (+304), Carbamidomethyl (+57), Carbamidomethyl (+57), iTRAQ8plex (+304)	35.81	30.4922	35.81	0.09445	-0.06202	-0.1404	0.3682	-0.4412	0.4179	-0.6285	-0.3328	-0.07767	-0.179	0.2877	-0.495	-0.1308	0.06907	-0.3955	-0.2712	-0.2492	-0.2318	0.02142	0.06544	0.1984	0.3088	0.7103	0.4803
CD59 glycoprotein OS=Homo sapiens GN=CD59 PE=1 SV=1	P13987	eNELTyYcck	0.8	iTRAQ8plex (+304), iTRAQ8plex (+304), Carbamidomethyl (+57), Carbamidomethyl (+57), iTRAQ8plex (+304)	13.34	27.5891	0.07		-0.6142	-0.6879	0.5988	0.3922		-0.6168	-0.08559		-0.2615	-0.1169		-0.4009	-0.3833		-0.4652	-0.3037		0.5602	0.3843		0.6348	0.6318
CD59 glycoprotein OS=Homo sapiens GN=CD59 PE=1 SV=1	P13987	eNELTYycck	0.41	iTRAQ8plex (+304), iTRAQ8plex (+304), Carbamidomethyl (+57), Carbamidomethyl (+57), iTRAQ8plex (+304)	4.85	27.8533	1.24	-0.6791	-0.2355	-0.2828	0.6522	0.9561	1.245	-0.6593	-0.2979	-0.4378	-0.1197	-0.09731	-0.8433	-0.3661	-0.3329	0.03283	-0.6211	-0.7876	0.1373	0.3284	0.4598	-0.1757	0.4362	0.2575	0.8292
CD59 glycoprotein OS=Homo sapiens GN=CD59 PE=1 SV=1	P13987	fEHcNFNDVTTR	0.99	iTRAQ8plex (+304), Carbamidomethyl (+57)	23.04	28.014	23.04	-0.0538	0.0284	0.01493	0.01672	-0.01454	0.1412	-0.1889	-0.03075	0.1586	0.001092	-0.01291	0.05145	-0.2274	-0.2004	-0.1852	-0.2832	-0.1382	-0.1886	0.008421	0.1043	0.08123	0.04601	0.1454	0.1367
CD59 glycoprotein OS=Homo sapiens GN=CD59 PE=1 SV=1	P13987	lRENELTYYcck	0.99	iTRAQ8plex (+304), Carbamidomethyl (+57), Carbamidomethyl (+57), iTRAQ8plex (+304)	17.67	28.5673	17.67	0.05628	-0.07562	-0.1497	-0.03961	0.04423	0.1041	-0.1464	0.02772	-0.1749	-0.6042	-0.4144	-0.5939	-0.1607	-0.09625	-0.1028	-0.1552	-0.2133	-0.01189	0.01497	0.05004	0.2047	0.4611	0.5145	0.5587
CD59 glycoprotein OS=Homo sapiens GN=CD59 PE=1 SV=1	P13987	lRENELTyYcck	0.86	iTRAQ8plex (+304), iTRAQ8plex (+304), Carbamidomethyl (+57), Carbamidomethyl (+57), iTRAQ8plex (+304)	14.71	29.5713	5.24	0.08611	0.144	0.01637	0.3954	0.3182	0.4614	-0.2013	-0.3416	-0.1337	-0.354	-0.5938	-0.5591	-0.7457	-0.5581	-0.7391	-0.7381	-0.3452	-0.3516	0.4353	0.5688	0.5666	0.5826	0.7422	0.7784
CD59 glycoprotein OS=Homo sapiens GN=CD59 PE=1 SV=1	P13987	lRENELTYycck	0.47	iTRAQ8plex (+304), iTRAQ8plex (+304), Carbamidomethyl (+57), Carbamidomethyl (+57), iTRAQ8plex (+304)	8.12	29.5999	4.01	0.05822	0.05266	0.000802	0.2911	0.5589	0.495	-0.3589	-0.4147	-0.1083	-0.3614	-0.4829	-0.509	-0.5551	-0.7102	-0.7171	-0.6515	-0.3475	-0.4815	0.4361	0.4895	0.6182	0.653	0.7887	0.7353
CD59 glycoprotein OS=Homo sapiens GN=CD59 PE=1 SV=1	P13987	tAVNcSSDFDAcLITk	1	iTRAQ8plex (+304), Carbamidomethyl (+57), Carbamidomethyl (+57), iTRAQ8plex (+304)	54.16	26.8124	54.16		0.5725	0.5266	-0.7659	-0.9364		-0.03969	-0.1196		0.1454	0.3097		0.396	0.03595		-0.7692	-0.5107		-0.1717	0.0868		0.06438	0.4964
Small proline-rich protein 3 OS=Homo sapiens GN=SPRR3 PE=1 SV=2	Q9UBC9	ePcHSkVPQPGNTk	0.12	iTRAQ8plex (+304), Carbamidomethyl (+57), iTRAQ8plex (+304), iTRAQ8plex (+304)	5.01	33.1513	3.81			-0.2402	-1.082			0.9635			0.8222			0.529			1.964			-0.1066			0.9631
Small proline-rich protein 3 OS=Homo sapiens GN=SPRR3 PE=1 SV=2	Q9UBC9	fPEPGAIk	0.15	iTRAQ8plex (+304), iTRAQ8plex (+304)	1.94	34.1414	1.94	-0.1125	-0.1895	0.09256	1.271	1.203	1.41	-0.1375	-0.2635	-0.9352	-0.527	-0.4874	-0.3132	2.246	2.271	2.427	2.037	1.999	2.409	-0.6609	-0.6013	-0.7588	-0.6054	-0.9634	-0.9998
Small proline-rich protein 3 OS=Homo sapiens GN=SPRR3 PE=1 SV=2	Q9UBC9	iPEPGcTk	0.99	iTRAQ8plex (+304), Carbamidomethyl (+57), iTRAQ8plex (+304)	23.99	31.2808	22.23	-0.1571	-0.05154	-0.173	0.6496	0.7357	0.6514	-1.187	-1.809	-0.7463	-0.9364	-0.7614	-0.1876	1.764	1.913	1.553	2.608	2.837	2.721	-0.4098	-0.6484	-1.385	-0.03706	0.1253	0.003106
Small proline-rich protein 3 OS=Homo sapiens GN=SPRR3 PE=1 SV=2	Q9UBC9	lPEPcPSTVTPGPAQQk	1	iTRAQ8plex (+304), Carbamidomethyl (+57), iTRAQ8plex (+304)	45.34	30.3463	45.34	0.3894	0.3327	0.2578	0.2133	-0.4946	-0.503	0.517	0.3616	0.8391	-0.3347	-0.9437	-1.031	-0.03347	-0.1432	0.3013	3.24	3.815	3.652	-0.8918	No Values	-0.03447	-0.3936	-1.179	-0.8661
Small proline-rich protein 3 OS=Homo sapiens GN=SPRR3 PE=1 SV=2	Q9UBC9	qPSQPPPQEIFVPTTk	0.47	iTRAQ8plex (+304), iTRAQ8plex (+304)	10.73	35.7795	10.73	0.5347	0.3613	0.2921	0.5124	0.3392	0.3926	-0.1589	-0.1936	-0.2624	-0.2772	-0.3658	-0.3718	2.175	2.287	2.113	2.08	2.047	2.202	-0.373	-0.3742	-0.2535	-0.7094	-0.8475	-0.7918
Small proline-rich protein 3 OS=Homo sapiens GN=SPRR3 PE=1 SV=2	Q9UBC9	qTFTPPPQLQQQQVk	0.51	iTRAQ8plex (+304), iTRAQ8plex (+304)	10.76	31.3481	10.76	-0.1937	-0.0008936	-0.02537	0.5404	0.7821	0.7295	0.0566	0.07711	-0.1723	-0.2736	-0.9061	-0.05781	2.272	2.36	1.963	2.13	2.283	1.894	-0.1034	-0.5424	-0.379	-1.099	-0.8074	-0.5494
Small proline-rich protein 3 OS=Homo sapiens GN=SPRR3 PE=1 SV=2	Q9UBC9	vPDQGFIk	0.99	iTRAQ8plex (+304), iTRAQ8plex (+304)	25.42	36.0119	18.6	-0.2694	-0.2397	0.01773	1.406	1.523	1.259	-0.6908	-0.8615	-0.7815	-0.2514	-0.6018	-0.7654	2.289	2.355	2.323	2.307	2.163	2.271	-0.9148	-0.7164	-0.4089	-0.6124	-0.5531	-1.143
Small proline-rich protein 3 OS=Homo sapiens GN=SPRR3 PE=1 SV=2	Q9UBC9	vPEPGcTk	0.88	iTRAQ8plex (+304), Carbamidomethyl (+57), iTRAQ8plex (+304)	16.36	35.5678	16.36	-0.0465	-0.1672	-0.1103	0.4482	0.2544	0.5697	-0.754	-0.2047	-1.621	-0.7645	-0.8369	-0.938	1.458	1.836	1.639	2.978	2.67	3.033	-1.135	-1.044	-1.035	-0.2105	-0.3955	-0.3187
Small proline-rich protein 3 OS=Homo sapiens GN=SPRR3 PE=1 SV=2	Q9UBC9	vPEPGcTkVPEPGcTk	0.27	iTRAQ8plex (+304), Carbamidomethyl (+57), iTRAQ8plex (+304), Carbamidomethyl (+57), iTRAQ8plex (+304)	2.26	30.4766	2.26	-0.0562	-0.3543			0.5603	0.2419		-0.4261	0.8455		0.389	0.5614		1.586	-0.135		1.047	2.004		0.6123	0.7517		0.1082	-0.422
Small proline-rich protein 3 OS=Homo sapiens GN=SPRR3 PE=1 SV=2	Q9UBC9	vPEPGSIk	0.99	iTRAQ8plex (+304), iTRAQ8plex (+304)	19.79	31.4145	19.79	0.1243	0.07864	0.06013	0.9302	0.9969	0.9096	-1.318	-1.174	-1.111	-0.9059	-0.7508	-0.4168	2.238	2.075	2.054	3.042	2.773	2.871	-1.433	-0.9759	-1.254	-1.211	-1.206	-0.9836
Small proline-rich protein 3 OS=Homo sapiens GN=SPRR3 PE=1 SV=2	Q9UBC9	vPEPGYTk	0.99	iTRAQ8plex (+304), iTRAQ8plex (+304)	26.17	32.8511	19.16	-0.09023	-0.1594	0.03229	0.9035	1.014	0.9263	-1.094	-0.7852	-0.8064	-0.8277	-1.11	-0.7492	1.788	1.836	1.827	2.675	2.721	2.624	-0.835	-0.5661	-0.1145	-0.1904	-0.2913	-0.1828
Small proline-rich protein 3 OS=Homo sapiens GN=SPRR3 PE=1 SV=2	Q9UBC9	vPEPGyTk	0.91	iTRAQ8plex (+304), iTRAQ8plex (+304), iTRAQ8plex (+304)	14.25	31.9783	14.14	-0.2919	-0.2376	0.2273	1.74	1.661	1.175	-2.823	-2.97	No Values	-0.2976	-0.9323	-0.9513	1.961	1.936	1.507	3.043	2.62	2.443	-2.46	-1.269	-0.834	-0.3408	-0.1294	-0.2519
Small proline-rich protein 3 OS=Homo sapiens GN=SPRR3 PE=1 SV=2	Q9UBC9	vPEQGYTk	0.99	iTRAQ8plex (+304), iTRAQ8plex (+304)	29.26	31.827	23.64	0.04945	-0.2215	-0.6167	0.6771	1.351	0.9995	-0.831	-1.037	-0.6867	-0.2393	-0.0229	-0.733	1.459	1.878	2.079	1.865	2.396	2.576	-0.3587	-0.6189	-0.2455	-0.2053	-0.7874	-0.3197
Small proline-rich protein 3 OS=Homo sapiens GN=SPRR3 PE=1 SV=2	Q9UBC9	vPEQGyTk	0.18	iTRAQ8plex (+304), iTRAQ8plex (+304), iTRAQ8plex (+304)	4.05	31.8724	3.8	-0.3654		0.1252	2.061		1.815	-1.641		No Values	-0.402		-0.2887	2.467		1.997	2.448		1.774	-0.4301		-0.9396	-0.8156		-0.675
Small proline-rich protein 3 OS=Homo sapiens GN=SPRR3 PE=1 SV=2	Q9UBC9	vPQPGNTk	0.99	iTRAQ8plex (+304), iTRAQ8plex (+304)	19.29	32.8758	18.9	-0.2265	-0.1839	-0.3225	0.413	0.6373	0.4501	0.5091	0.2668	0.3196	-1.016	-1.073	-0.9155	2.09	2.056	2.117	2.106	2.205	1.959	-0.8923	-1.213	-0.6271	0.2411	0.3108	0.3174
Small proline-rich protein 3 OS=Homo sapiens GN=SPRR3 PE=1 SV=2	Q9UBC9	vPVPGYTk	0.26	iTRAQ8plex (+304), iTRAQ8plex (+304)	8.91	33.4753	8.91	0.1627	-0.09107	0.08104	1.134	1.132	1.149	-1.121	-1.275	-1.021	-0.8763	-0.8025	-0.8116	2.731	2.46	2.406	2.445	2.431	2.426	-0.7385	-0.903	-1.462	-0.6428	-0.8546	-0.6355
Serotransferrin OS=Homo sapiens GN=TF PE=1 SV=3	P02787	aDRDQYELLcLDNTR	0.37	iTRAQ8plex (+304), Carbamidomethyl (+57)	8.41	31.2222	8.41	-0.473	-0.3572	-0.2097	0.307	0.4873	0.1323	0.4483	0.4704	0.2526	0.2303	0.2478	0.01166	-0.3171	-0.2273	0.01098	0.1548	0.2876	0.4567	0.6101	0.9953	0.1708	-0.1828	-0.01396	-0.04619
Serotransferrin OS=Homo sapiens GN=TF PE=1 SV=3	P02787	aDRDQyELLcLDNTR	0.98	iTRAQ8plex (+304), iTRAQ8plex (+304), Carbamidomethyl (+57)	15.77	28.1954	15.77	-0.5412	-0.1887	-0.163	0.5036	0.3313	0.4141	1.132	1.217	1.173	0.638	0.3355	-0.1719	-0.6441	-0.6588	-0.6057	-0.06429	0.7644	0.3773	0.2875	0.2645	0.4052	-0.6469	-0.2294	-0.356
Serotransferrin OS=Homo sapiens GN=TF PE=1 SV=3	P02787	aPNHAVVTR	1	iTRAQ8plex (+304)	33.81	32.3096	30.65	-0.08834	0.02324	0.058	-0.4088	-0.1043	-0.3849	1.076	0.9917	1.082	1.093	0.9807	0.7811	-0.5931	-0.2859	-0.7612	0.7061	0.7996	0.8503	-0.364	-0.1136	-0.3538	-0.3922	-0.4379	-0.5612
Serotransferrin OS=Homo sapiens GN=TF PE=1 SV=3	P02787	aSyLDcIR	0.29	iTRAQ8plex (+304), iTRAQ8plex (+304), Carbamidomethyl (+57)	0.91	31.1959	0.91			-0.6973	0.6854			0.7051			0.433			-0.3406			0.3528			0.3388			-0.438
Serotransferrin OS=Homo sapiens GN=TF PE=1 SV=3	P02787	aVGNLR	0.33	iTRAQ8plex (+304)	8.94	30.4727	2.66	-0.4951	0.02731	-0.1523	-0.07343	-0.07217	-0.5087	1.201	1.353	0.7878	0.5929	0.7975	0.5725	-0.8396	-0.766	0.3293	0.982	1.198	0.5395	-0.7412	-0.7445	0.004641	0.02105	-0.004966	-0.505
Serotransferrin OS=Homo sapiens GN=TF PE=1 SV=3	P02787	cSTSSLLEAcTFR	1	Carbamidomethyl (+57), iTRAQ8plex (+304), Carbamidomethyl (+57)	33.4	25.7978	33.4	0.1344	0.01681	0.06695	-0.2964	-0.08585	-0.3507	1.034	1.248	1.124	0.7591	0.7144	0.8689	0.007983	-0.008374	-0.519	0.7103	1.105	0.6925	-0.3812	-0.6071	-0.7981	-0.8226	-0.5289	-0.4611
Serotransferrin OS=Homo sapiens GN=TF PE=1 SV=3	P02787	dcHLAQVPSHTVVAR	1	iTRAQ8plex (+304), Carbamidomethyl (+57)	31.28	29.1908	29.08	-0.4664		0.4802	-0.1511		-0.3992	0.5242		0.5534	0.3386		0.7971	-0.2177		-0.07971	0.1906		0.7316	0.1984		-0.4567	-0.2721		-0.1105
Serotransferrin OS=Homo sapiens GN=TF PE=1 SV=3	P02787	dDTVcLAk	0.99	iTRAQ8plex (+304), Carbamidomethyl (+57), iTRAQ8plex (+304)	34.53	30.4571	26.58	-0.2095	0.2164	-0.2299	-0.03724	-0.2146	-0.5721	1.084	1.334	1.3	0.5215	0.3511	0.5088	0.122	0.2104	0.1331	0.4691	0.6026	0.1651	-0.4155	-0.373	-0.3991	-0.4618	-0.2649	-0.2432
Serotransferrin OS=Homo sapiens GN=TF PE=1 SV=3	P02787	dGAGDVAFVk	0.97	iTRAQ8plex (+304), iTRAQ8plex (+304)	18.8	31.6554	18.8	-0.3138	-0.4682	0.2175	0.256	0.3821	0.3733	1.03	0.5811	0.7081	0.2395	0.2528	0.04465	-0.3434	0.1113	-0.2239	0.365	0.2382	-0.1066	-0.2092	0.224	-0.1647	-0.6475	0.4185	0.3978
Serotransferrin OS=Homo sapiens GN=TF PE=1 SV=3	P02787	dLLFRDDTVcLAk	0.47	iTRAQ8plex (+304), Carbamidomethyl (+57), iTRAQ8plex (+304)	6.6	31.1059	6.6	0.655	1.013	0.9308	0.3783	0.09798	0.1283	0.7804	1.37	1.208	-0.02629	-0.06004	-0.0004859	-0.4707	-0.4197	-0.5938	0.07205	0.2645	0.3725	0.1489	-0.1756	-0.2594	-0.7374	-0.2041	-0.8649
Serotransferrin OS=Homo sapiens GN=TF PE=1 SV=3	P02787	dSAHGFLk	0.16	iTRAQ8plex (+304), iTRAQ8plex (+304)	10.3	37.1391	8.54	0.09635	-0.07712	-0.1224	0.01769	0.03805	-0.08863	0.8283	0.6346	0.5838	0.3676	0.6048	0.4575	-0.07096	0.2978	0.03254	1.736	1.853	1.674	-1.232	-1.326	-1.594	-0.4784	-0.4006	-0.4587
Serotransferrin OS=Homo sapiens GN=TF PE=1 SV=3	P02787	dSGFQMNQLR	1	iTRAQ8plex (+304)	38.46	26.5514	38.46	0.3152	0.2274	-0.1173	0.09333	0.1868	-0.08202	0.3526	0.3504	0.8106	0.7043	0.6131	0.9494	-0.5318	-0.3097	-0.4726	1.697	1.763	1.868	-1.171	-0.9083	-1.295	0.01199	-0.08659	-1.358
Serotransferrin OS=Homo sapiens GN=TF PE=1 SV=3	P02787	dSGFQMNQLRGk	0.14	iTRAQ8plex (+304), iTRAQ8plex (+304)	6.77	31.6524	6.77	-0.8017					0.2019			0.3518			0.3286			-0.5747			0.4183			0.2477			0.5328
Serotransferrin OS=Homo sapiens GN=TF PE=1 SV=3	P02787	dSSLck	0.25	iTRAQ8plex (+304), Carbamidomethyl (+57), iTRAQ8plex (+304)	6.37	35.6086	6.06	1.487	1.199	1.667	No Values	-3.413	-2.37	2.3	2.781	2.524	-2.395	-1.158	-1.511	1.044	1.317	0.9171	-2.473	-1.299	-0.7016	0.2964	0.5415	0.5541	-1.795	-1.595	-1.489
Serotransferrin OS=Homo sapiens GN=TF PE=1 SV=3	P02787	dyELLcLDGTR	0.99	iTRAQ8plex (+304), iTRAQ8plex (+304), Carbamidomethyl (+57)	19.36	29.9564	19.36	-0.7578	-0.7184	0.08269	0.1812	0.6336	0.7947	1.048	1.538	1.751	0.2895	0.3468	-0.05614	-0.6207	-0.1118	-0.4537	-0.09845	-0.2166	-0.123	0.6551	0.3468	0.2109	-0.4979	0.01753	-0.6611
Serotransferrin OS=Homo sapiens GN=TF PE=1 SV=3	P02787	eAcVHk	0.14	iTRAQ8plex (+304), Carbamidomethyl (+57), iTRAQ8plex (+304)	8.17	35.8961	8.17			1.053	-2.729			2.445			-1.918			1.061			0.7824			0.871			-0.5271
Serotransferrin OS=Homo sapiens GN=TF PE=1 SV=3	P02787	eDPQTFYYAVAVVk	1	iTRAQ8plex (+304), iTRAQ8plex (+304)	46.88	30.6145	46.88	0.2336	0.4712	0.5608	0.2297	0.3044	0.2571	1.362	1.183	1.475	-0.1037	0.3822	0.6069	0.2679	0.4295	-0.00722	0.204	0.2398	0.1852	-0.1307	0.02466	-0.375	-1.215	-1.223	-1.512
Serotransferrin OS=Homo sapiens GN=TF PE=1 SV=3	P02787	eDPQTFYyAVAVVk	0.4	iTRAQ8plex (+304), iTRAQ8plex (+304), iTRAQ8plex (+304)	11.23	30.7628	0		-0.05587	-0.2242	0.2003	-0.4917		1.583	1.658		0.2247	1.066		-0.4567	-0.1001		-0.1396	0.1057		0.1177	0.1141		-0.1574	-0.4594
Serotransferrin OS=Homo sapiens GN=TF PE=1 SV=3	P02787	eGTcPEAPTDEckPVk	0.99	iTRAQ8plex (+304), Carbamidomethyl (+57), Carbamidomethyl (+57), iTRAQ8plex (+304), iTRAQ8plex (+304)	20.28	28.3569	20.28	0.00997	-0.05997	-0.2066	-0.1892	0.02032	-0.1613	0.8492	0.9967	0.9823	0.1295	0.2157	0.134	-0.08611	-0.1559	-0.4415	0.9242	1.109	0.8222	-0.1491	-0.2896	-0.4199	-0.2966	-0.002933	-0.2632
Serotransferrin OS=Homo sapiens GN=TF PE=1 SV=3	P02787	eGYYGYTGAFR	0.95	iTRAQ8plex (+304)	13.42	28.7216	13.42	-0.538	-0.6378			1.089	0.05403		0.1411	0.1712		1.165	1.193		0.5848	-0.8578		-0.00619	0.8484		-0.4159	-0.3788		-0.08389	0.2122
Serotransferrin OS=Homo sapiens GN=TF PE=1 SV=3	P02787	eGyYGYTGAFR	0.44	iTRAQ8plex (+304), iTRAQ8plex (+304)	3.09	28.0618	2.63			-0.2679	0.8196			0.664			0.5245			-0.6968			0.3445			-0.171			-0.194
Serotransferrin OS=Homo sapiens GN=TF PE=1 SV=3	P02787	eGYyGYTGAFR	0.35	iTRAQ8plex (+304), iTRAQ8plex (+304)	3.48	27.4819	3.31			-0.1461	0.4281			0.5313			0.6968			-0.8611			0.4583			0.1962			-0.2644
Serotransferrin OS=Homo sapiens GN=TF PE=1 SV=3	P02787	eGYYGyTGAFR	0.44	iTRAQ8plex (+304), iTRAQ8plex (+304)	3.27	28.0821	2.98			0.08608	0.5264			1.066			-0.05244			-0.5301			0.8557			0.09043			-1.003
Serotransferrin OS=Homo sapiens GN=TF PE=1 SV=3	P02787	fDEFFSEGcAPGSk	0.98	iTRAQ8plex (+304), Carbamidomethyl (+57), iTRAQ8plex (+304)	20.61	31.7984	20.61	0.4069		0.01054	0.2404		0.07501	0.06736		0.6068	-0.8647		-0.1527	-0.03632		-0.4116	0.08634		0.6	0.8205		-0.642	0.715		0.2054
Serotransferrin OS=Homo sapiens GN=TF PE=1 SV=3	P02787	gDVAFVk	0.17	iTRAQ8plex (+304), iTRAQ8plex (+304)	3.97	32.9226	3.97	-0.2447	-0.253	-0.145	0.2691	0.553	0.6506	1.206	1.353	1.104	0.2916	0.4042	0.4511	-0.1512	-0.1588	-0.3823	0.8212	1.243	1.085	-0.4318	-0.2501	-0.5719	-0.7442	-1.211	-1.398
Serotransferrin OS=Homo sapiens GN=TF PE=1 SV=3	P02787	hQTVPQNTGGk	1	iTRAQ8plex (+304), iTRAQ8plex (+304)	28.9	36.7367	28.44	-0.02543	0.1318	-0.1632	-0.03535	-0.08635	-0.06927	1.497	1.426	1.425	-0.2029	0.4617	0.3485	-0.3012	-0.4162	-0.6569	0.7947	0.7862	0.8267	-0.2553	-0.136	-0.5419	-0.2829	-0.3273	-0.5375
Serotransferrin OS=Homo sapiens GN=TF PE=1 SV=3	P02787	iEcVSAETTEDcIAk	1	iTRAQ8plex (+304), Carbamidomethyl (+57), Carbamidomethyl (+57), iTRAQ8plex (+304)	56.63	25.5871	56.63	1.014	1.026	0.7261	-0.01271	-0.1786	0.07782	0.5247	0.5248	0.2171	0.05006	0.08225	-0.2164	0.02909	0.2328	0.05109	0.7079	0.7827	0.4636	-0.4456	-0.1819	-0.3887	-0.7017	-0.4573	-0.7747
Serotransferrin OS=Homo sapiens GN=TF PE=1 SV=3	P02787	iMNGEADAMSLDGGFVYIAGk	1	iTRAQ8plex (+304), iTRAQ8plex (+304)	41.76	27.9099	41.76	Value Missing	Value Missing	-0.4081	No Values	0.4249	0.4243	0.1137	No Values	-0.4517	No Values	No Values	No Values	0.5889	No Values	-0.089	0.6106	0.3456	0.3839	-0.2557	-0.2561	0.489	No Values	0.4038	-0.228
Serotransferrin OS=Homo sapiens GN=TF PE=1 SV=3	P02787	kASYLDcIR	0.91	iTRAQ8plex (+304), iTRAQ8plex (+304), Carbamidomethyl (+57)	17.5	37.644	17.5	-0.03014	1.353	0.4237	0.2796	0.4319	-0.2982	0.4041	0.7715	0.5192	0.4429	-0.02593	-0.1735	-0.878	-1.003	-0.2039	0.8474	1.29	0.7837	-0.4925	-0.8318	-0.4225	0.04027	-0.1489	0.5357
Serotransferrin OS=Homo sapiens GN=TF PE=1 SV=3	P02787	kcSTSSLLEAcTFR	1	iTRAQ8plex (+304), iTRAQ8plex (+304), Carbamidomethyl (+57), Carbamidomethyl (+57)	33.64	28.6332	33.64		0.5862			-0.1053			0.9193			0.2437			0.02358			0.7538			-0.007552			-0.5775
Serotransferrin OS=Homo sapiens GN=TF PE=1 SV=3	P02787	kPVDEYkDcHLAQVPSHTVVAR	1	iTRAQ8plex (+304), iTRAQ8plex (+304), iTRAQ8plex (+304), Carbamidomethyl (+57)	21.13	29.3298	21.13		-0.07217	0.382	-0.3464	0.6754		0.9484	0.7997		0.5192	0.05632		-0.1283	0.6583		1.182	0.8488		-0.9346	-0.467		-0.5834	-0.6631
Serotransferrin OS=Homo sapiens GN=TF PE=1 SV=3	P02787	kPVEEYANcHLAR	0.82	iTRAQ8plex (+304), iTRAQ8plex (+304), Carbamidomethyl (+57)	15.25	35.1667	15.25	-0.07068	-0.02094	0.009298	0.1791	0.4097	0.2841	1.172	1.273	0.9969	0.4111	0.7277	0.6246	-1.296	-0.8319	-1.333	0.9083	0.7776	0.9577	-0.1204	-0.2167	-0.3905	-0.2184	-0.329	-0.3644
Serotransferrin OS=Homo sapiens GN=TF PE=1 SV=3	P02787	kPVEEyANcHLAR	0.88	iTRAQ8plex (+304), iTRAQ8plex (+304), iTRAQ8plex (+304), Carbamidomethyl (+57)	12.05	30.607	12.05		-0.2945	-0.7446	0.8265	0.721		1.392	1.552		0.6656	0.5881		-0.6825	-1.123		0.4834	0.701		0.2027	0.3119		-1.104	-0.5715
Serotransferrin OS=Homo sapiens GN=TF PE=1 SV=3	P02787	kSASDLTWDNLk	0.95	iTRAQ8plex (+304), iTRAQ8plex (+304), iTRAQ8plex (+304)	13.79	31.529	13.79	-0.01132	0.406			0.3132	0.24		1.176	0.7872		-0.4544	-0.4662		-0.2465	-0.3274		1.084	0.8994		-0.3113	-0.3989		-0.1303	-0.01802
Serotransferrin OS=Homo sapiens GN=TF PE=1 SV=3	P02787	lkcDEWSVNSVGk	0.91	iTRAQ8plex (+304), iTRAQ8plex (+304), Carbamidomethyl (+57), iTRAQ8plex (+304)	11.72	31.0072	11.72	0.1787	0.5785	0.275	0.06421	0.2968	0.1899	0.7047	0.8121	0.7706	0.1371	0.06679	-0.3725	0.04646	0.06087	0.04476	0.3868	0.7102	0.5175	-0.5202	-0.2316	-0.201	-0.04617	-0.4761	-0.4074
Serotransferrin OS=Homo sapiens GN=TF PE=1 SV=3	P02787	mYLGYEYVTAIR	1	iTRAQ8plex (+304)	31.35	29.5085	28.23	0.1833	0.2892	0.3264	0.1425	0.6222	0.1831	-0.1631	0.1157	0.04945	No Values	-6.644	-0.03691	0.5304	-0.07353	0.1198	0.1727	0.9144	0.3432	-0.06121	-0.5706	-0.5557	0.1207	-6.644	0.02797
Serotransferrin OS=Homo sapiens GN=TF PE=1 SV=3	P02787	nLNEkDyELLcLDGTR	0.98	iTRAQ8plex (+304), iTRAQ8plex (+304), iTRAQ8plex (+304), Carbamidomethyl (+57)	17.8	29.9078	17.8	0.008132	0.548			0.5037	0.2228		0.6151	1.155		0.03346	0.2031		0.1772	-0.657		-0.3025	0.2372		0.1339	0.3823		0.1865	-0.8467
Serotransferrin OS=Homo sapiens GN=TF PE=1 SV=3	P02787	nPDPWAk	0.72	iTRAQ8plex (+304), iTRAQ8plex (+304)	10.56	32.0412	10.56	-0.3414	0.07004	-0.2632	0.469	-0.06643	0.4292	0.8333	1.287	1.051	0.09578	-0.07546	0.1705	-0.6425	-0.01903	-0.3079	0.9923	0.7112	0.7116	-0.7281	-0.1167	-0.7825	0.1497	0.0413	-0.2971
Serotransferrin OS=Homo sapiens GN=TF PE=1 SV=3	P02787	sASDLTWDNLk	0.98	iTRAQ8plex (+304), iTRAQ8plex (+304)	20.41	30.7555	16.17	-0.02877	-0.3281	0.01103	-0.0205	0.3484	0.1963	1.213	1.071	0.8411	-0.03139	-0.1841	-0.1509	-0.1859	-0.02659	-0.2215	0.7734	0.7556	0.6056	-0.3872	-0.1884	-0.3202	-0.3978	-0.04361	-0.24
Serotransferrin OS=Homo sapiens GN=TF PE=1 SV=3	P02787	scHTAVGR	0.14	iTRAQ8plex (+304), Carbamidomethyl (+57)	2.72	27.185	0			0.7199	-0.2193			1.442			0.6257			-0.3238			0.08954			-0.7894			-0.506
Serotransferrin OS=Homo sapiens GN=TF PE=1 SV=3	P02787	scHTGLGR	0.62	iTRAQ8plex (+304), Carbamidomethyl (+57)	8.31	26.5418	1.21			-0.3501	-0.8353			1.277			1.458			-1.24			0.9212			-0.3219			No Values
Serotransferrin OS=Homo sapiens GN=TF PE=1 SV=3	P02787	skEFQLFSSPHGk	0.95	iTRAQ8plex (+304), iTRAQ8plex (+304), iTRAQ8plex (+304)	15.2	31.0483	15.2	0.6363	1.107			-0.5516	-0.44		1.253	1.495		0.3933	0.4581		0.7301	-0.2784		0.1116	-0.3762		-0.7204	-0.9594		-0.4873	0.169
Serotransferrin OS=Homo sapiens GN=TF PE=1 SV=3	P02787	sVIPSDGPSVAcVk	0.97	iTRAQ8plex (+304), Carbamidomethyl (+57), iTRAQ8plex (+304)	21.79	36.1257	21.79	0.04358	0.5251	0.23	-0.09075	-0.3359	-0.4595	0.894	1.119	1.247	0.2329	0.2257	0.3552	-0.1384	-0.02924	0.05335	0.7582	1.101	0.5294	-0.3633	-0.6184	-0.4144	-0.4349	-0.2101	-0.5758
Serotransferrin OS=Homo sapiens GN=TF PE=1 SV=3	P02787	wcAVSEHEATk	0.34	iTRAQ8plex (+304), Carbamidomethyl (+57), iTRAQ8plex (+304)	3.45	29.1328	3.45	-0.4163	-0.6543	-1.33	-0.09354	-0.01531	0.6327	-0.04287	0.3321	0.4504	1.063	0.1151	-0.4546	-0.07397	0.01578	0.4249	0.9112	0.9668	1.299	0.2184	0.4148	-0.8694	0.3868	0.6612	-0.3618
Serotransferrin OS=Homo sapiens GN=TF PE=1 SV=3	P02787	yLGEEYVk	0.98	iTRAQ8plex (+304), iTRAQ8plex (+304)	19.63	31.1926	15.95	-0.304	0.1649	0.2959	0.3939	1.039	1.009	0.8786	0.5717	0.6	-0.1585	0.2588	0.3493	-0.04635	-0.7845	-0.984	0.09732	0.2409	0.3278	-0.1834	0.1968	0.2547	-0.1798	0.1489	-0.5252
Serotransferrin OS=Homo sapiens GN=TF PE=1 SV=3	P02787	yLGEEYVk	0.49	iTRAQ8plex (+304), iTRAQ8plex (+304), iTRAQ8plex (+304)	7.11	31.8639	7.11	-0.2919	-0.6314	-0.06458	1.03	0.9044	0.6576	1.157	1.017	1.039	-0.2294	1.168	0.4851	-0.908	-0.495	-0.9221	0.514	0.2185	0.3242	-0.2029	-0.1953	-0.3292	-0.2579	-0.1501	-0.3571
Serotransferrin OS=Homo sapiens GN=TF PE=1 SV=3	P02787	yLGEEyVk	0.35	iTRAQ8plex (+304), iTRAQ8plex (+304), iTRAQ8plex (+304)	5.17	31.8865	5.17	-0.696		-0.4486	0.8481		0.7216	0.7131		0.8007	0.832		0.5884	-0.7585		-0.3142	0.2278		0.2378	-0.1909		-0.2567	-0.1391		-0.377
Apolipoprotein D OS=Homo sapiens GN=APOD PE=1 SV=1	P05090	cPNPPVQENFDVNk	0.99	Carbamidomethyl (+57), iTRAQ8plex (+304), iTRAQ8plex (+304)	17.6	28.1491	17.6	-0.01007	-0.251	0.001392	-0.496	-0.4961	-0.4102	0.2186	0.005777	-0.1952	-0.2094	-0.49	-0.1168	-0.02024	-0.09031	-0.2252	-0.3266	-0.4167	-0.6091	0.2023	0.05119	0.1914	0.5714	0.6087	0.6156
Apolipoprotein D OS=Homo sapiens GN=APOD PE=1 SV=1	P05090	iPTTFENGR	1	iTRAQ8plex (+304)	28.18	30.1284	28.18	-0.07787	-0.1329	0.09677	-0.1672	-0.3089	-0.2399	-0.1329	0.08813	0.06752	0.07631	0.2182	0.004406	-0.3749	-0.6146	-0.2415	-0.4806	-0.5922	-0.7496	-0.1195	-0.3879	-0.2127	0.9579	0.6607	0.6917
Apolipoprotein D OS=Homo sapiens GN=APOD PE=1 SV=1	P05090	kMTVTDQVNcPk	1	iTRAQ8plex (+304), iTRAQ8plex (+304), Carbamidomethyl (+57), iTRAQ8plex (+304)	32.74	35.8001	32.74	0.3027	0.256	4.768e-07	-0.454	-0.7992	-0.7023	-0.3183	-0.9286	-0.8962	-0.5282	-0.3686	-0.3766	0.1702	-0.302	-0.2989	-0.01036	-0.1464	-0.2173	-0.4086	-0.3588	-0.1352	1.283	1.557	1.742
Apolipoprotein D OS=Homo sapiens GN=APOD PE=1 SV=1	P05090	mTVTDQVNcPk	1	iTRAQ8plex (+304), Carbamidomethyl (+57), iTRAQ8plex (+304)	33.92	34.8728	33.92	-0.169	-0.03485	-0.0207	-0.3705	-0.5023	-0.4517	-0.4564	-0.7965	-0.5019	0.1319	-0.06531	0.03394	-0.2786	-0.381	-0.1612	-0.02399	0.02573	-0.08842	-0.3662	-0.5856	-0.57	1.207	1.321	1.212
Apolipoprotein D OS=Homo sapiens GN=APOD PE=1 SV=1	P05090	nILTSNNIDVk	0.89	iTRAQ8plex (+304), iTRAQ8plex (+304)	14.53	32.2737	12.5	-0.01551	0.0368	0.1766	-0.3558	-0.3706	-0.2762	0.145	-0.03054	0.2386	-0.2778	-0.2279	-0.2543	0.2687	-0.1167	0.1018	-0.7821	-0.7329	-0.812	0.06431	-0.000886	-0.1086	0.5924	0.3924	0.3974
Apolipoprotein D OS=Homo sapiens GN=APOD PE=1 SV=1	P05090	nPNLPPETVDSLk	1	iTRAQ8plex (+304), iTRAQ8plex (+304)	53.62	32.0978	53.62	-0.1098	0.0146	-0.1172	-0.1278	-0.2412	-0.2228	0.1345	0.1317	0.1631	0.0155	-0.2504	-0.1519	0.06928	-0.0003471	0.01962	-0.5071	-0.6649	-0.5434	0.07911	-0.04018	0.03443	0.3235	0.1375	0.1418
Apolipoprotein D OS=Homo sapiens GN=APOD PE=1 SV=1	P05090	vLNQELR	0.85	iTRAQ8plex (+304)	16.66	33.2408	6.28	-0.05997	-0.1556	-0.03094	-0.2691	-0.408	-0.2754	-0.09817	0.0361	0.05962	0.3338	0.08376	0.2623	-0.3741	-0.5031	-0.4467	-0.5559	-0.6405	-0.7347	-0.1091	-0.2174	-0.1654	0.894	0.8066	0.7535
Apolipoprotein D OS=Homo sapiens GN=APOD PE=1 SV=1	P05090	wYEIEk	0.5	iTRAQ8plex (+304), iTRAQ8plex (+304)	18.49	32.2037	13.13	0.0412	-0.4073	-0.1433	0.1945	-0.03471	0.3704	0.02306	-0.1229	-0.3509	-0.1964	0.3516	-0.1807	-0.09599	-0.207	-0.2198	-1.17	-0.9956	-1.432	0.6232	0.1296	0.4717	0.6324	0.2365	0.6038
Apolipoprotein D OS=Homo sapiens GN=APOD PE=1 SV=1	P05090	wyEIEk	0.25	iTRAQ8plex (+304), iTRAQ8plex (+304), iTRAQ8plex (+304)	7.44	31.7782	7.44			-0.5185	-0.01691			-0.02698			-0.5305			0.08922			-1.008			0.6704			1.231
Basement membrane-specific heparan sulfate proteoglycan core protein OS=Homo sapiens GN=HSPG2 PE=1 SV=4	P98160	aAPEDSGR	0.24	iTRAQ8plex (+304)	0.35	32.1906	0.35		2.01			0.3403			0.2152			0.4722			-0.6534			-0.8668			-0.07149			-0.6898
Basement membrane-specific heparan sulfate proteoglycan core protein OS=Homo sapiens GN=HSPG2 PE=1 SV=4	P98160	aLEVEEcR	0.94	iTRAQ8plex (+304), Carbamidomethyl (+57)	13.76	32.6364	13.76	0.3975	0.4381	0.4844	-0.5277	-0.06325	-0.454	0.4846	-0.1204	0.4948	0.2	0.7799	0.1838	0.1957	0.03277	0.2316	-0.7195	-0.7121	-1.142	0.5503	0.5977	0.4773	-0.1045	-0.2703	-0.2009
Basement membrane-specific heparan sulfate proteoglycan core protein OS=Homo sapiens GN=HSPG2 PE=1 SV=4	P98160	aQAGANTRPcPS	1	iTRAQ8plex (+304), Carbamidomethyl (+57)	64.69	26.2118	58.07	0.2223	0.3468	0.03395	-1.118	-1.089	-0.9756	0.1802	0.1285	0.001852	0.7653	0.925	0.8276	0.1031	-0.2117	-0.3018	-0.3754	-0.5211	-0.5189	0.3211	0.3105	0.08386	0.4096	0.8388	0.834
Basement membrane-specific heparan sulfate proteoglycan core protein OS=Homo sapiens GN=HSPG2 PE=1 SV=4	P98160	aQIHGGILR	0.42	iTRAQ8plex (+304)	7.93	33.5603	7.79	0.349	-0.2241			0.04454	0.1534		0.2699	0.3593		0.7246	-0.03334		-0.1362	-0.2315		-0.1532	-0.4018		-0.8077	-0.8223		1.038	0.6705
Basement membrane-specific heparan sulfate proteoglycan core protein OS=Homo sapiens GN=HSPG2 PE=1 SV=4	P98160	aSYAQQPAESR	0.76	iTRAQ8plex (+304)	9.96	31.7202	9.96	-0.5888	-0.4238	0.08874	-0.9341	-0.2562	-0.6155	1.017	No Values	-0.2647	-0.4336	0.51	0.3056	0.2674	0.3165	0.4773	1.023	0.05612	0.7861	-0.9665	0.6159	No Values	0.5465	-0.1567	-0.06205
Basement membrane-specific heparan sulfate proteoglycan core protein OS=Homo sapiens GN=HSPG2 PE=1 SV=4	P98160	aSyAQQPAESR	0.31	iTRAQ8plex (+304), iTRAQ8plex (+304)	1.92	30.1662	1.92		0.3606			-0.2454			0.4649			0.5779			-0.6182			-0.1508			0.2584			0.1091
Basement membrane-specific heparan sulfate proteoglycan core protein OS=Homo sapiens GN=HSPG2 PE=1 SV=4	P98160	cLcLPGFSGPR	0.95	Carbamidomethyl (+57), iTRAQ8plex (+304), Carbamidomethyl (+57)	16.71	28.109	10.42	0.3298	-0.03281	-0.455	0.1821	-0.315	-0.2957	0.02527	0.1501	0.4849	0.3583	0.511	-0.03025	-0.3136	-0.4127	-0.07205	-0.07302	0.3092	0.2811	0.09792	0.257	-0.9482	0.7707	0.2895	0.3077
Basement membrane-specific heparan sulfate proteoglycan core protein OS=Homo sapiens GN=HSPG2 PE=1 SV=4	P98160	dFISLGLQDGHLVFR	1	iTRAQ8plex (+304)	35.22	30.8493	35.22		Value Missing	Value Missing	0.2431	0.1125		No Values	No Values		No Values	No Values		No Values	No Values		No Values	-0.01013		-0.03991	0.1813		0.0251	No Values
Basement membrane-specific heparan sulfate proteoglycan core protein OS=Homo sapiens GN=HSPG2 PE=1 SV=4	P98160	eQAWQRPDGQPATR	1	iTRAQ8plex (+304)	26.3	27.1181	26.3		-0.1899	-0.79	0.5435	0.05683		0.7589	0.09603		-0.6572	0.5134		-0.1943	-0.3589		-0.01784	0.2297		0.4868	0.08599		0.4788	0.3231
Basement membrane-specific heparan sulfate proteoglycan core protein OS=Homo sapiens GN=HSPG2 PE=1 SV=4	P98160	eVSEAVVDTLESEYLk	1	iTRAQ8plex (+304), iTRAQ8plex (+304)	64.43	29.7955	59.16	0.3974	0.02191	0.04521	0.3986	0.2442	0.1634	0.4594	-0.1792	0.2966	-0.3075	-0.8425	-1.053	-0.209	0.06701	-0.1575	-0.3644	-0.2159	0.01999	0.4488	0.8438	0.2395	0.1784	0.3871	0.3156
Basement membrane-specific heparan sulfate proteoglycan core protein OS=Homo sapiens GN=HSPG2 PE=1 SV=4	P98160	fSSGITGcVk	0.97	iTRAQ8plex (+304), Carbamidomethyl (+57), iTRAQ8plex (+304)	22.26	36.621	22.26	0.1804	0.4499	0.3957	-0.7948	-0.6267	-0.3559	-0.4276	-0.3948	-0.1997	0.7715	0.5483	0.3238	0.3391	0.4966	0.5522	-0.2452	-0.2454	-0.3597	-0.3925	-0.326	-0.4228	0.9706	0.7398	0.4233
Basement membrane-specific heparan sulfate proteoglycan core protein OS=Homo sapiens GN=HSPG2 PE=1 SV=4	P98160	fTVTQR	0.23	iTRAQ8plex (+304)	2.07	31.7667	2.07	-0.08227	-0.1211	0.4487	-0.02639	0.03302	-0.4122	0.5495	-0.05754	0.1858	0.8575	0.8665	0.6138	-0.5534	-0.2214	-0.6369	-0.7092	-0.4355	0.4448	0.3665	0.5496	-0.4659	-0.3064	0.1096	0.0536
Basement membrane-specific heparan sulfate proteoglycan core protein OS=Homo sapiens GN=HSPG2 PE=1 SV=4	P98160	gHTPTQPGALNQR	0.21	iTRAQ8plex (+304)	1.37	29.6942	1.37	0.001267					-0.6391			0.6528			1.185			0.7868			-0.8546			-0.682			-0.4067
Basement membrane-specific heparan sulfate proteoglycan core protein OS=Homo sapiens GN=HSPG2 PE=1 SV=4	P98160	gSIQVDGEELVSGR	1	iTRAQ8plex (+304)	73.74	29.8453	72.11	0.0916	0.2485	-0.1912	0.1836	-0.1912	-0.326	-0.4612	-0.02155	-0.8931	0.587	0.2958	0.6406	0.09603	0.08627	0.7159	-0.7385	-0.2507	-0.3719	0.1305	-0.4403	-0.1605	1.002	0.8644	0.2438
Basement membrane-specific heparan sulfate proteoglycan core protein OS=Homo sapiens GN=HSPG2 PE=1 SV=4	P98160	gSVYIGGAPDVATLTGGR	1	iTRAQ8plex (+304)	26.38	30.2979	26.38	-0.04821	-0.3115	-0.467	-0.2332	-0.7826	-0.0468	0.03483	-0.3916	-0.2161	1.007	0.4817	0.7443	-0.7151	1.316	-0.2375	-0.5457	0.1251	-0.6542	0.5843	-0.3282	0.04801	0.9436	1.034	0.5299
Basement membrane-specific heparan sulfate proteoglycan core protein OS=Homo sapiens GN=HSPG2 PE=1 SV=4	P98160	gSVyIGGAPDVATLTGGR	1	iTRAQ8plex (+304), iTRAQ8plex (+304)	32.46	31.0312	32.46	-0.06365	0.04429	0.07694	-0.4397	-0.3501	-0.1391	-0.5238	-0.7917	-0.7038	1.294	1.259	1.371	-0.6428	-0.8524	-1.225	-1.133	-0.8718	-1.038	0.5843	0.7349	0.4225	1.517	1.498	1.49
Basement membrane-specific heparan sulfate proteoglycan core protein OS=Homo sapiens GN=HSPG2 PE=1 SV=4	P98160	hQIVGSR	0.27	iTRAQ8plex (+304)	7.25	33.7785	7.25		0.06339			-1.178			0.7336			1.306			-0.3215			0.3756			0.078			-0.3005
Basement membrane-specific heparan sulfate proteoglycan core protein OS=Homo sapiens GN=HSPG2 PE=1 SV=4	P98160	iPGDQVVSVVFIk	0.99	iTRAQ8plex (+304), iTRAQ8plex (+304)	22.63	31.0175	22.63	-0.4309	0.3826	0.1259	-0.1619	-0.1683	0.1303	0.3634	0.1997	-0.5505	-1.395	-0.4316	0.03424	0.2149	-0.3866	0.054	0.2591	-0.1338	0.6482	0.547	0.8402	-0.01818	0.09586	0.4542	0.1763
Basement membrane-specific heparan sulfate proteoglycan core protein OS=Homo sapiens GN=HSPG2 PE=1 SV=4	P98160	lEGDTLIIPR	1	iTRAQ8plex (+304)	36.59	32.5672	31.78	-0.1769	0.1945	0.164	0.1165	0.4444	0.2901	-0.04009	0.1489	-0.2663	-0.2843	-0.375	-0.2621	-0.1705	-0.243	-0.2173	-0.0209	0.2997	0.2769	0.2114	0.04715	-0.05748	0.6327	0.2628	0.4186
Basement membrane-specific heparan sulfate proteoglycan core protein OS=Homo sapiens GN=HSPG2 PE=1 SV=4	P98160	lGTVPQFPR	0.75	iTRAQ8plex (+304)	13.4	32.4674	13.4	-0.666		0.1775	-0.03805		0.2866	0.5694		0.7714	-0.4248		-0.2871	-0.5316		-0.2086	-0.09728		-0.7287	0.5289		0.5329	0.4247		0.3429
Basement membrane-specific heparan sulfate proteoglycan core protein OS=Homo sapiens GN=HSPG2 PE=1 SV=4	P98160	lPAVEPTDQAQYLcR	1	iTRAQ8plex (+304), Carbamidomethyl (+57)	56.19	28.7967	56.19	-0.02418	-0.1878	0.1695	0.2457	0.2384	-0.1947	0.1504	0.1625	0.2871	0.7299	0.4927	0.3995	-0.4637	-0.3307	0.09103	0.01391	0.1058	-0.1585	-1.155	-0.5004	-1.002	0.9177	0.8215	0.6454
Basement membrane-specific heparan sulfate proteoglycan core protein OS=Homo sapiens GN=HSPG2 PE=1 SV=4	P98160	lVSEDPINDGEWHR	0.98	iTRAQ8plex (+304)	22.13	29.6047	22.13	-0.2746	-0.1527	-0.1969	-0.2293	-0.3591	-0.3122	0.1064	0.06955	0.2458	0.774	0.8426	0.1906	-0.03894	-0.1632	-0.1417	-0.5558	-0.2214	-0.3673	0.00759	-0.02136	0.2624	0.6425	0.598	0.5068
Basement membrane-specific heparan sulfate proteoglycan core protein OS=Homo sapiens GN=HSPG2 PE=1 SV=4	P98160	lYIFQASPADAGQYVcR	1	iTRAQ8plex (+304), Carbamidomethyl (+57)	38.7	26.8395	38.7		0.06841	Value Missing	-0.5649	-0.1288		-0.1656	0.4076		0.7586	0.3092		-0.4049	No Values		0.6177	0.4606		0.2156	-0.5498		No Values	No Values
Basement membrane-specific heparan sulfate proteoglycan core protein OS=Homo sapiens GN=HSPG2 PE=1 SV=4	P98160	nELLHFER	0.99	iTRAQ8plex (+304)	20.34	31.2222	17.16	-0.4318	0.1653	0.3182	0.5299	-0.1898	-0.4668	0.2203	0.02374	0.5166	0.5658	0.07184	0.7959	-0.1562	-0.106	-0.6178	0.2015	0.6359	0.4309	-0.3463	-0.07944	-0.02295	-0.7768	0.2348	-0.1783
Basement membrane-specific heparan sulfate proteoglycan core protein OS=Homo sapiens GN=HSPG2 PE=1 SV=4	P98160	nNVVGR	0.32	iTRAQ8plex (+304)	1.15	30.4571	0	Value Missing		0.1936	-0.4611		No Values	-0.2794		No Values	-0.4136		0.005418	0.8929		No Values	No Values		No Values	0.4588		No Values	0.1415		No Values
Basement membrane-specific heparan sulfate proteoglycan core protein OS=Homo sapiens GN=HSPG2 PE=1 SV=4	P98160	nPDGcLk	0.17	iTRAQ8plex (+304), Carbamidomethyl (+57), iTRAQ8plex (+304)	4.01	30.3663	1.56			0.8649	-0.1191			0.1245			0.5392			-0.7279			-0.3173			-0.03706			0.2814
Basement membrane-specific heparan sulfate proteoglycan core protein OS=Homo sapiens GN=HSPG2 PE=1 SV=4	P98160	rGSIQVDGEELVSGR	0.82	iTRAQ8plex (+304)	14.34	30.1072	14.34	-0.2063	-0.1494	-0.216	0.007843	-0.0469	-0.337	-0.09654	-0.04831	-0.07477	0.9061	0.852	1.028	-0.3155	-0.04282	-0.1042	-0.1026	-0.05629	-0.3792	-0.1805	-0.2638	-0.2463	0.5445	0.5179	0.494
Basement membrane-specific heparan sulfate proteoglycan core protein OS=Homo sapiens GN=HSPG2 PE=1 SV=4	P98160	rPDGQPATR	0.96	iTRAQ8plex (+304)	19.38	35.9472	11.66	-1.32	-0.4879			-0.6564	-0.1693		0.8019	0.2309		No Values	0.6145		No Values	-0.3822		No Values	-0.031		1.137	0.1064		-0.3223	-0.4078
Basement membrane-specific heparan sulfate proteoglycan core protein OS=Homo sapiens GN=HSPG2 PE=1 SV=4	P98160	sLPEVPETIELEVR	1	iTRAQ8plex (+304)	26.96	31.6137	26.96			-0.5728	No Values			-0.2495			0.07027			No Values			0.4969			0.5505			0.161
Basement membrane-specific heparan sulfate proteoglycan core protein OS=Homo sapiens GN=HSPG2 PE=1 SV=4	P98160	sPGPNVAVNAk	1	iTRAQ8plex (+304), iTRAQ8plex (+304)	41.83	32.1085	35.47	0.35	0.1599	0.349	-1.023	-0.769	-0.9087	-0.3402	-0.0263	-0.9946	1.17	0.8875	1.144	0.002201	0.05734	-0.2323	-0.635	-0.4659	-0.5201	-0.146	-0.1925	-0.1795	1.113	1.053	1.449
Basement membrane-specific heparan sulfate proteoglycan core protein OS=Homo sapiens GN=HSPG2 PE=1 SV=4	P98160	tcESLGAGGYR	1	iTRAQ8plex (+304), Carbamidomethyl (+57)	31.7	25	31.7	-0.05031	-0.4322	0.07226	0.1315	-0.06228	-0.06758	-0.2011	-0.3626	0.01937	0.4172	0.7061	0.09333	-0.2879	0.3765	-0.3744	0.1714	-0.02972	0.04455	0.02481	-0.303	0.357	0.2806	0.8635	0.02145
Basement membrane-specific heparan sulfate proteoglycan core protein OS=Homo sapiens GN=HSPG2 PE=1 SV=4	P98160	tPSGLYLGTcER	0.99	iTRAQ8plex (+304), Carbamidomethyl (+57)	16.57	28.014	16.57		0.8535			-0.1827			-1.87			0.2929			0.6084			0.1992			0.1181			0.7368
Basement membrane-specific heparan sulfate proteoglycan core protein OS=Homo sapiens GN=HSPG2 PE=1 SV=4	P98160	tSTASGLLLWQGVEVGEAGQGk	0.86	iTRAQ8plex (+304), iTRAQ8plex (+304)	14.13	30.2776	9.24		0.3337	0.08936	-0.3169	0.3007		0.6018	-0.3251		-0.1495	1.079		-0.1287	-0.4148		0.1229	-0.8277		0.03787	0.3825		0.3942	0.2282
Basement membrane-specific heparan sulfate proteoglycan core protein OS=Homo sapiens GN=HSPG2 PE=1 SV=4	P98160	vAAYGGk	0.17	iTRAQ8plex (+304), iTRAQ8plex (+304)	13.22	37.641	6.25	0.1688	0.2931	0.0236	0.1222	0.276	-0.004198	-0.1407	-0.123	-0.1621	-0.2037	0.06814	-0.3102	-0.1292	-0.3553	-0.3578	-0.3189	-0.08515	-0.02779	0.5657	0.06125	0.07752	0.6899	0.6421	0.6392
Basement membrane-specific heparan sulfate proteoglycan core protein OS=Homo sapiens GN=HSPG2 PE=1 SV=4	P98160	vAEGQTLDLk	0.23	iTRAQ8plex (+304), iTRAQ8plex (+304)	3.61	32.8713	1.52		0.245			-0.9216			-0.8754			-0.9736			0.5111			0.9858			1.708			0.07733
Basement membrane-specific heparan sulfate proteoglycan core protein OS=Homo sapiens GN=HSPG2 PE=1 SV=4	P98160	vGSSLPGR	0.18	iTRAQ8plex (+304)	0.86	32.8421	0.86	0.7376		0.3461	-0.9184		-0.9521	-0.2802		-0.7005	1.264		1.771	-0.04669		-0.1284	-0.1074		-0.268	-0.45		-1.419	0.8012		1.002
Basement membrane-specific heparan sulfate proteoglycan core protein OS=Homo sapiens GN=HSPG2 PE=1 SV=4	P98160	vQVSPER	0.21	iTRAQ8plex (+304)	6.45	28.4323	6.45	-3.338		Value Missing	No Values		-1.666	No Values		-1.407	0.929		0.2967	No Values		0.519	-0.7768		1.88	No Values		-1.022	No Values		2.865
Basement membrane-specific heparan sulfate proteoglycan core protein OS=Homo sapiens GN=HSPG2 PE=1 SV=4	P98160	vTSYGGELR	1	iTRAQ8plex (+304)	35.11	34.7232	35.11	-0.0207	0.01766	-0.199	0.4245	0.1909	0.1794	0.02427	0.02039	0.09476	0.2862	0.4337	0.07487	-0.1776	-0.515	-0.4535	0.106	0.2423	0.2103	-0.06414	-0.006568	-0.3934	0.2085	0.3729	0.3518
Basement membrane-specific heparan sulfate proteoglycan core protein OS=Homo sapiens GN=HSPG2 PE=1 SV=4	P98160	vTVTSEGGR	0.37	iTRAQ8plex (+304)	7.27	30.9552	7.27			-0.1765	-0.04286			0.509			-0.4937			-0.202			-0.3979			0.2428			1.131
Basement membrane-specific heparan sulfate proteoglycan core protein OS=Homo sapiens GN=HSPG2 PE=1 SV=4	P98160	yNVRYELAR	0.36	iTRAQ8plex (+304)	11.05	29.2531	7.23	Value Missing	-5.472			0.5885	0.5285		0.5048	0.4534		0.08092	-0.2848		-1.125	-2.533		0.7962	0.6036		No Values	No Values		-0.7246	No Values
Basement membrane-specific heparan sulfate proteoglycan core protein OS=Homo sapiens GN=HSPG2 PE=1 SV=4	P98160	yQLGSGEAR	1	iTRAQ8plex (+304)	36.14	28.0482	36.14	-0.09832	-0.05128	0.06773	-0.2704	-0.3195	-0.4429	-0.4476	-0.3908	-0.4385	1.264	1.201	1.269	-0.3414	-0.1741	-0.192	-0.2656	-0.2456	-0.04378	-0.4129	-0.2058	-0.6221	0.9675	1.014	0.7395
Basement membrane-specific heparan sulfate proteoglycan core protein OS=Homo sapiens GN=HSPG2 PE=1 SV=4	P98160	yQLGSGEAR	0.81	iTRAQ8plex (+304), iTRAQ8plex (+304)	9.68	31.7984	9.68	0.06611	-0.131	0.1058	-0.1931	0.04825	-0.2383	-0.4594	-0.7012	-0.1279	1.442	1.384	1.175	-0.6094	-0.57	-0.6278	-0.3077	-0.4941	-0.6843	-0.2603	-0.2208	-0.2759	0.8907	1.427	0.7357
Prostaglandin-H2 D-isomerase OS=Homo sapiens GN=PTGDS PE=1 SV=1	P41222	aALSMck	0.9	iTRAQ8plex (+304), Carbamidomethyl (+57), iTRAQ8plex (+304)	34.25	31.3226	24.13	-0.7813	-0.0571	-0.07562	-2.225	-1.772	-1.953	-2.185	-2.102	-1.962	0.3987	0.5028	0.6842	-0.7756	-0.6088	-0.6061	-0.8591	-0.8688	-1.067	-1.937	-1.78	-1.587	1.168	1.231	1.387
Prostaglandin-H2 D-isomerase OS=Homo sapiens GN=PTGDS PE=1 SV=1	P41222	aQGFTEDTIVFLPQTDk	1	iTRAQ8plex (+304), iTRAQ8plex (+304)	91.68	30.465	91.68	0.01162	-0.1089	-0.1972	-2.048	-1.745	-1.691	-0.0214	-0.125	-0.03894	-0.7807	-0.5763	-0.5369	-0.0003386	-0.09137	-0.07842	-2.547	-2.102	-2.034	-0.9431	-0.914	-0.7869	-0.3065	-0.09386	-0.2609
Prostaglandin-H2 D-isomerase OS=Homo sapiens GN=PTGDS PE=1 SV=1	P41222	fTAFck	0.5	iTRAQ8plex (+304), Carbamidomethyl (+57), iTRAQ8plex (+304)	7.44	31.1327	7.44	-0.01347	-0.2703	0.2636	-1.332	-1.321	-1.24	-0.141	0.4288	0.3212	0.4895	0.08654	0.3039	0.02823	0.2184	0.2787	-1.449	-1.484	-1.672	-2.75	-1.675	-1.878	-1.368	-1.206	-1.057
Prostaglandin-H2 D-isomerase OS=Homo sapiens GN=PTGDS PE=1 SV=1	P41222	gPGEDFR	0.28	iTRAQ8plex (+304)	2.81	28.2478	2.81	-0.4307	-0.7387	-0.5726	-1.944	-1.676	-1.643	-0.4286	-0.2658	-0.2783	0.2774	0.4576	0.4722	-0.7662	-0.7566	-0.6806	-1.924	-1.349	-1.377	-1.027	-1.146	-1.204	-0.03611	0.127	0.06464
Prostaglandin-H2 D-isomerase OS=Homo sapiens GN=PTGDS PE=1 SV=1	P41222	kAALSMck	0.31	iTRAQ8plex (+304), iTRAQ8plex (+304), Carbamidomethyl (+57), iTRAQ8plex (+304)	5.97	31.8611	5.97	0.2326	-0.02081	0.1532	-2.161	-1.869	-1.892	-2.135	-1.56	-1.936	0.1933	-0.06145	0.2546	-0.9	-0.9313	-0.6909	-0.7294	-0.704	-0.7225	-1.924	-1.534	-1.728	1.16	1.297	1.445
Prostaglandin-H2 D-isomerase OS=Homo sapiens GN=PTGDS PE=1 SV=1	P41222	kNQcETR	0.28	iTRAQ8plex (+304), iTRAQ8plex (+304), Carbamidomethyl (+57)	2.26	30.9968	2.26		1.362	1.157	No Values	-3.903		-0.3158	-0.1538		-1.969	0.1635		-0.1934	-0.2445		-2.659	-1.017		-0.7984	-0.8777		No Values	No Values
Prostaglandin-H2 D-isomerase OS=Homo sapiens GN=PTGDS PE=1 SV=1	P41222	mATLYSR	0.9	iTRAQ8plex (+304)	13.91	35.4543	12.67	-0.1812	0.4314	-0.1089	-2.477	-2.747	-2.012	-0.7034	-0.2395	-0.4366	1.263	1.966	1.415	0.1497	0.7182	0.2884	-2.232	-2.394	-1.995	-2.503	-3.753	-2.502	0.07044	0.7587	0.3333
Prostaglandin-H2 D-isomerase OS=Homo sapiens GN=PTGDS PE=1 SV=1	P41222	mATLySR	0.23	iTRAQ8plex (+304), iTRAQ8plex (+304)	8.55	36.1194	2.12	-0.3004	-0.02435	-0.6439	-1.793	-2.475	-1.104	-0.6354	-0.2773	-0.4391	1.184	1.589	1.208	0.005028	0.1634	0.1724	-1.953	-2.165	-2.688	-2.916	-2.488	-2.651	0.3281	0.4127	0.8141
Prostaglandin-H2 D-isomerase OS=Homo sapiens GN=PTGDS PE=1 SV=1	P41222	tMLLQPAGSLGSYSYR	1	iTRAQ8plex (+304)	26.51	28.893	26.51	-0.2791	-0.4143	-1.034	-1.639	-1.592	-1.495	-1.126	-1.317	-1.25	0.1342	0.2855	0.3749	-1.181	-1.339	-0.6941	-0.5835	-0.7675	-1.247	-1.956	-1.101	-1.228	0.8162	0.809	0.8076
Prostaglandin-H2 D-isomerase OS=Homo sapiens GN=PTGDS PE=1 SV=1	P41222	tMLLQPAGSLGSySYR	0.96	iTRAQ8plex (+304), iTRAQ8plex (+304)	23.08	30.5652	1.6	1.218	0.5393	0.8279	-2.516	-1.916	-2.351	-1.303	-1.475	-1.488	-0.0003562	0.06026	0.1412	-1.201	-1.351	-1.468	-1.107	-0.7104	-0.6725	-2.223	-1.979	-2.136	1.126	1.541	1.722
Prostaglandin-H2 D-isomerase OS=Homo sapiens GN=PTGDS PE=1 SV=1	P41222	tMLLQPAGSLGSYSyR	0.97	iTRAQ8plex (+304), iTRAQ8plex (+304)	32.43	30.6145	0	0.2977	0.3287	-0.1371	-1.797	-1.86	-1.663	-1.659	-2.178	-1.804	-0.0509	0.3422	0.2487	-1.228	-0.8378	-1.077	-1.239	-0.9556	-1.022	-1.426	-1.533	-1.334	1.191	1.494	1.457
Prostaglandin-H2 D-isomerase OS=Homo sapiens GN=PTGDS PE=1 SV=1	P41222	tMLLQPAGSLGSySyR	0.85	iTRAQ8plex (+304), iTRAQ8plex (+304), iTRAQ8plex (+304)	9.95	30.6408	9.95	-0.2949	-0.3146	-0.2389	-1.689	-1.188	-1.459	-1.726	-1.703	-1.762	-0.09296	0.1837	0.08153	-1.358	-1.421	-1.304	-1.529	-1.451	-0.9483	-1.186	-1.064	-1.144	1.444	1.593	1.696
Ig kappa chain C region OS=Homo sapiens GN=IGKC PE=1 SV=1	P01834	dSTYSLSSTLTLSk	0.99	iTRAQ8plex (+304), iTRAQ8plex (+304)	24.56	35.6984	24.56	0.1878	-0.1116	-0.1254	-0.7557	-0.7427	0.031	-0.01309	0.0347	0.1813	-0.3505	-0.5896	-0.815	-0.5223	-0.4277	-0.2868	-0.8433	-1.048	-0.9744	-0.481	-0.7307	-1.044	-0.1881	-0.2441	-0.7647
Ig kappa chain C region OS=Homo sapiens GN=IGKC PE=1 SV=1	P01834	dSTySLSSTLTLSk	0.98	iTRAQ8plex (+304), iTRAQ8plex (+304), iTRAQ8plex (+304)	17.16	31.1494	17.16	-0.02849	0.1433	0.09632	-1.207	-1.613	-1.247	-0.02551	-0.09624	0.0135	-0.7571	-0.7674	-0.8184	-0.04703	-0.183	-0.2131	-1.134	-1.305	-0.9363	-0.2133	-0.2476	-0.3992	0.1382	0.2103	0.09227
Ig kappa chain C region OS=Homo sapiens GN=IGKC PE=1 SV=1	P01834	sFNRGEc	0.9	iTRAQ8plex (+304), Carbamidomethyl (+57)	14.28	25	14.28		0.5667	0.8003	-1.663	-2.107		-0.1619	-0.3315		0.05315	-0.3369		-1.041	-1.187		-0.6324	-0.6522		-0.3982	-0.5448		-0.09294	0.7132
Ig kappa chain C region OS=Homo sapiens GN=IGKC PE=1 SV=1	P01834	sGTASVVcLLNNFYPR	0.99	iTRAQ8plex (+304), Carbamidomethyl (+57)	23.41	28.893	23.41	-0.2194	-0.6062	-0.4275	-0.9432	-1.063	-1.129	-0.2638	-0.125	-0.08963	0.02979	0.2652	0.06571	0.003511	-0.04035	-0.018	-0.9194	-1.097	-0.8829	-0.546	-0.795	-0.7611	-0.6666	-0.7194	-0.8111
Ig kappa chain C region OS=Homo sapiens GN=IGKC PE=1 SV=1	P01834	sGTASVVcLLNNFyPR	0.89	iTRAQ8plex (+304), Carbamidomethyl (+57), iTRAQ8plex (+304)	11.55	30.4844	11.55	-0.2767	-0.4878	-0.1117	-0.8869	-0.8032	-1.023	-0.1561	0.1111	-0.03724	-0.1294	-0.1105	0.03946	-0.3457	-0.5322	-0.4437	-0.9045	-0.9603	-1.316	-0.4875	-0.5209	-0.3978	-0.009953	-0.5759	-0.07014
Ig kappa chain C region OS=Homo sapiens GN=IGKC PE=1 SV=1	P01834	tVAAPSVFIFPPSDEQLk	0.21	iTRAQ8plex (+304), iTRAQ8plex (+304)	9.15	36.3809	9.15	-0.3378	-0.451	-0.07346	-1.008	-1.184	-1.125	-0.1943	-0.179	-0.1624	-0.1714	-0.1994	-0.1582	-0.2896	-0.3524	-0.1177	-1.003	-0.8273	-0.9585	-0.3223	-0.534	-0.5013	-0.1363	-0.2485	-0.2156
Ig kappa chain C region OS=Homo sapiens GN=IGKC PE=1 SV=1	P01834	vDNALQSGNSQESVTEQDSk	0.99	iTRAQ8plex (+304), iTRAQ8plex (+304)	107.17	30.6744	107.17	-0.352	-0.2515	-0.1803	-1.343	-1.532	-1.567	-0.05823	-0.01461	-0.1381	0.2587	0.1789	0.2774	-0.2334	-0.1669	-0.03354	-0.9764	-1.028	-0.9073	-0.6706	-0.916	-0.5655	-0.0785	-0.1849	-0.1799
Ig kappa chain C region OS=Homo sapiens GN=IGKC PE=1 SV=1	P01834	vYAcEVTHQGLSSPVTk	1	iTRAQ8plex (+304), Carbamidomethyl (+57), iTRAQ8plex (+304)	32.75	33.4104	32.75	0.221	0.3756	0.2427	-0.9541	-1.514	-1.039	-1.427	-1.32	-1.78	0.3839	0.3543	0.1871	-0.2541	-0.2234	0.05836	-0.2564	-0.4877	-0.2265	-1.097	-1.052	-1.131	0.3044	-0.09802	0.1363
Ig kappa chain C region OS=Homo sapiens GN=IGKC PE=1 SV=1	P01834	vyAcEVTHQGLSSPVTk	1	iTRAQ8plex (+304), iTRAQ8plex (+304), Carbamidomethyl (+57), iTRAQ8plex (+304)	30.61	34.0483	30.61	0.2908	0.1268	0.4483	-0.767	-0.9023	-0.9182	-2.828	-2.154	-2.372	0.6132	0.4349	0.3822	-0.2789	-0.4946	-0.3833	-0.7266	-0.6646	-0.5953	-0.2927	-0.591	-0.5445	0.591	0.3645	0.5899
Polymeric immunoglobulin receptor OS=Homo sapiens GN=PIGR PE=1 SV=4	P01833	aDEGWYWcGVk	1	iTRAQ8plex (+304), Carbamidomethyl (+57), iTRAQ8plex (+304)	48.83	26.4345	44.01	-0.3351	-0.2617	-0.1787	0.2536	0.5327	0.5181	-0.7143	-0.09594	-0.3868	-0.3065	-0.5728	-0.512	-0.6317	-0.1376	-0.7164	-0.04215	-0.5415	-0.244	0.08132	0.2684	0.2982	-0.7483	-0.4799	-0.6536
Polymeric immunoglobulin receptor OS=Homo sapiens GN=PIGR PE=1 SV=4	P01833	aDEGWyWcGVk	0.89	iTRAQ8plex (+304), iTRAQ8plex (+304), Carbamidomethyl (+57), iTRAQ8plex (+304)	10.67	28.4073	10.67		-0.9036			1.062			-0.2356			-0.7475			-0.4184			-0.3317			0.6534			-0.2339
Polymeric immunoglobulin receptor OS=Homo sapiens GN=PIGR PE=1 SV=4	P01833	aFVNcDENSR	1	iTRAQ8plex (+304), Carbamidomethyl (+57)	37.8	25	37.8	-0.1134	-0.1739	-0.5804	-0.1316	0.5554	-0.01034	-0.05145	0.4769	-0.09548	-0.9178	-1.356	-0.3224	-0.4731	-0.03803	-0.6011	0.2197	0.5493	-0.332	-0.2322	-0.431	-0.3703	-0.4137	-0.7378	-0.2566
Polymeric immunoglobulin receptor OS=Homo sapiens GN=PIGR PE=1 SV=4	P01833	aIQDPR	0.19	iTRAQ8plex (+304)	5.33	31.6346	3.42	-0.6909	-0.4157	-0.3001	-1.511	-1.037	-0.814	0.4808	0.5329	0.293	1.348	1.092	1.117	-1.154	-0.6592	-0.7987	-0.6251	-0.3224	-0.489	-1.181	-0.6526	-1.023	0.3595	0.3687	0.2015
Polymeric immunoglobulin receptor OS=Homo sapiens GN=PIGR PE=1 SV=4	P01833	aPAFEGR	0.85	iTRAQ8plex (+304)	12.16	31.8241	10.9	-0.986	-0.09652	-0.8589	-0.09231	-0.03489	0.1399	0.05957	0.04813	-0.1843	-0.03478	0.1392	-0.03434	-0.5188	-0.6698	0.1771	-0.006071	0.08738	-0.0245	-0.2481	-0.2578	-0.6092	-0.7237	-0.4038	-0.5757
Polymeric immunoglobulin receptor OS=Homo sapiens GN=PIGR PE=1 SV=4	P01833	aSVDSGSSEEQGGSSR	1	iTRAQ8plex (+304)	84.17	25	84.17	0.8857	0.675			-0.608	-1.954		0.1172	-0.1707		0.1464	0.767		0.2774	1.589		-2.75	-2.261		0.5891	-1.874		0.3975	0.9873
Polymeric immunoglobulin receptor OS=Homo sapiens GN=PIGR PE=1 SV=4	P01833	aVADTRDQADGSR	0.14	iTRAQ8plex (+304)	0.25	31.6613	-1.55	1.741		0.3531	No Values		-1.028	No Values		0.2012	No Values		-0.5139	No Values		-0.8221	No Values		-1.101	-0.955		No Values	No Values		No Values
Polymeric immunoglobulin receptor OS=Homo sapiens GN=PIGR PE=1 SV=4	P01833	cGLGINSR	0.15	Carbamidomethyl (+57), iTRAQ8plex (+304)	4.63	30.6446	4.63	-0.2822	-0.3947	0.09009	-0.4589	-0.2038	-0.01711	-0.1063	-0.03118	0.07842	-0.8401	0.4738	-1.739	-0.5985	-0.2452	-0.5778	0.04686	-0.1128	0.6227	-0.2675	-0.276	-0.01826	-0.273	-0.3881	-0.09719
Polymeric immunoglobulin receptor OS=Homo sapiens GN=PIGR PE=1 SV=4	P01833	cPLLVDSEGWVk	1	Carbamidomethyl (+57), iTRAQ8plex (+304), iTRAQ8plex (+304)	25.89	30.9934	25.8	-0.1698	0.104	-0.2514	-0.1443	0.06611	-0.09001	0.04906	0.1033	0.1549	-0.6717	-0.9769	-0.6829	-0.4152	-0.2441	-0.3561	-0.4981	-0.2091	-0.4683	-0.1497	0.09849	-0.1602	-0.3402	-0.009299	-0.2021
Polymeric immunoglobulin receptor OS=Homo sapiens GN=PIGR PE=1 SV=4	P01833	dQADGSR	0.87	iTRAQ8plex (+304)	12.43	26.561	11.34	0.1142	0.4802			-0.6636	-0.339		0.9852	No Values		0.491	-0.4311		-0.8298	No Values		-1.56	No Values		-0.2541	-0.6391		No Values	0.02612
Polymeric immunoglobulin receptor OS=Homo sapiens GN=PIGR PE=1 SV=4	P01833	dVSLAk	0.19	iTRAQ8plex (+304), iTRAQ8plex (+304)	8.93	34.8001	6.47	-0.5573	-0.1136	-0.4832	-0.09231	-0.0438	-0.01418	0.09971	0.3563	-0.2462	-0.9147	-0.8286	-0.3734	-0.783	-0.9202	-0.6299	0.0489	-0.08032	0.2647	0.1166	0.2424	-0.3285	-0.407	0.00227	-0.05546
Polymeric immunoglobulin receptor OS=Homo sapiens GN=PIGR PE=1 SV=4	P01833	fSSYEk	0.5	iTRAQ8plex (+304), iTRAQ8plex (+304)	8.56	30.4376	8.56	-0.01273	-0.01361	-0.1093	-0.2847	-0.271	-0.3759	-0.5875	0.1106	-0.1829	-0.7568	-0.9527	-0.4628	-0.5941	-0.7177	-0.3914	0.3108	0.6983	0.2675	-0.1923	-0.1873	-0.3853	-0.09692	0.1813	-0.3815
Polymeric immunoglobulin receptor OS=Homo sapiens GN=PIGR PE=1 SV=4	P01833	gGcITLISSEGYVSSk	1	iTRAQ8plex (+304), Carbamidomethyl (+57), iTRAQ8plex (+304)	85.32	30.461	85.32	0.263	0.6702	0.06789	-0.834	-0.8739	-0.5815	-0.4115	0.233	0.08337	-0.7672	-0.9409	-1.063	0.1145	0.3234	-0.02994	-0.2938	-0.2488	-0.3675	0.489	0.447	0.3567	-0.8508	-0.7652	-0.7567
Polymeric immunoglobulin receptor OS=Homo sapiens GN=PIGR PE=1 SV=4	P01833	gGcITLISSEGyVSSk	0.38	iTRAQ8plex (+304), Carbamidomethyl (+57), iTRAQ8plex (+304), iTRAQ8plex (+304)	7.93	30.3463	7.93	0.1952	0.3789	-0.1673	-0.5572	-0.2017	-0.00843	-0.1326	0.2588	-0.09727	-0.528	-0.8146	-1.121	-0.6648	-0.5103	-0.1679	-0.1603	-0.7448	-1.144	0.3073	0.5495	0.931	-0.5574	-0.06305	-0.4611
Polymeric immunoglobulin receptor OS=Homo sapiens GN=PIGR PE=1 SV=4	P01833	gVAGGSVAVLcPYNR	1	iTRAQ8plex (+304), Carbamidomethyl (+57)	72.71	29.93	72.71	-0.06208	0.06893	-0.09486	-0.6961	-0.3203	-0.7328	-0.2997	-0.2224	-0.002713	-0.02458	-0.5591	-0.5063	-0.7168	-0.3943	-0.9789	-0.5044	0.1415	0.01675	-0.1579	0.04198	0.1024	0.08697	0.08446	0.1334
Polymeric immunoglobulin receptor OS=Homo sapiens GN=PIGR PE=1 SV=4	P01833	gVAGGSVAVLcPyNR	0.28	iTRAQ8plex (+304), Carbamidomethyl (+57), iTRAQ8plex (+304)	2.44	31.0415	2.44		-2.079			0.8236			-0.3241			0.9674			-0.6297			-0.08369			0.2908			-0.121
Polymeric immunoglobulin receptor OS=Homo sapiens GN=PIGR PE=1 SV=4	P01833	iIEGEPNLk	1	iTRAQ8plex (+304), iTRAQ8plex (+304)	38.74	31.7056	34.38	-0.8372	0.03566	-1.726	0.006804	-0.3284	-0.1262	0.1096	0.2143	0.143	-1.053	-0.06477	-0.5044	-0.4946	-0.3922	-0.2505	-0.4483	-0.3383	-0.05456	-0.2785	0.1017	-0.05257	-0.06495	-0.3832	-0.2813
Polymeric immunoglobulin receptor OS=Homo sapiens GN=PIGR PE=1 SV=4	P01833	iLLNPQDk	0.74	iTRAQ8plex (+304), iTRAQ8plex (+304)	15.56	31.5655	3.52	-0.6716	-0.563	-0.7141	-0.005153	0.2092	-0.1001	0.2244	0.3567	0.5889	-0.6653	-0.4158	-0.8175	-0.7891	-0.6914	-0.6032	-0.2056	-0.07406	-0.1762	-0.06628	0.09584	-0.1927	-0.2906	-0.1619	-0.1881
Polymeric immunoglobulin receptor OS=Homo sapiens GN=PIGR PE=1 SV=4	P01833	lFAEEk	0.11	iTRAQ8plex (+304), iTRAQ8plex (+304)	8.72	32.5115	0		0.7656			-0.84			-0.2113			0.1942			0.9944			-1.599			-0.6454			0.1859
Polymeric immunoglobulin receptor OS=Homo sapiens GN=PIGR PE=1 SV=4	P01833	lSDAGQyLcQAGDDSNSNkk	0.32	iTRAQ8plex (+304), iTRAQ8plex (+304), Carbamidomethyl (+57), iTRAQ8plex (+304), iTRAQ8plex (+304)	0.62	28.4448	0.62	-1.044	-0.1246			-0.3439	-0.1113		0.4469	0.5155		-0.7136	-0.1526		-0.8751	-0.7153		-0.04935	-0.2527		0.2491	0.2757		0.2553	-0.5459
Polymeric immunoglobulin receptor OS=Homo sapiens GN=PIGR PE=1 SV=4	P01833	nADLQVLkPEPELVYEDLR	1	iTRAQ8plex (+304), iTRAQ8plex (+304)	28.54	30.162	28.54	-0.1374	0.1573	-0.02626	-0.2746	0.02915	0.1038	0.3974	0.3854	-0.2455	-2.13	-1.451	-0.5128	-0.6564	-0.2201	-1.237	-0.4112	-0.01996	-0.1011	0.7004	0.0849	-0.04339	-0.00649	-0.1213	0.1435
Polymeric immunoglobulin receptor OS=Homo sapiens GN=PIGR PE=1 SV=4	P01833	qGHFyGETAAVYVAVEER	0.86	iTRAQ8plex (+304), iTRAQ8plex (+304)	10.35	28.7852	10.35			0.08377	-0.2954			0.3991			0.1028			-0.5598			-0.9487			0.1401			-1.329
Polymeric immunoglobulin receptor OS=Homo sapiens GN=PIGR PE=1 SV=4	P01833	qSSGENcDVVVNTLGk	1	iTRAQ8plex (+304), Carbamidomethyl (+57), iTRAQ8plex (+304)	47.13	28.7622	47.13		-0.8019			-0.03797			0.05609			-0.1089			0.03536			-0.4056			0.04816			0.05954
Polymeric immunoglobulin receptor OS=Homo sapiens GN=PIGR PE=1 SV=4	P01833	rAPAFEGR	0.23	iTRAQ8plex (+304)	9.57	35.9251	9.57	0.07307	0.03769	-0.1281	-0.6888	-0.5173	-1.271	0.6924	0.7031	0.9539	0.5826	0.7696	0.7043	-1.473	-1.311	-0.6355	0.1947	0.3673	0.08826	-0.1917	-0.1601	-0.2932	-1.392	-1.085	-1.632
Polymeric immunoglobulin receptor OS=Homo sapiens GN=PIGR PE=1 SV=4	P01833	sPTVVk	0.5	iTRAQ8plex (+304), iTRAQ8plex (+304)	18.27	31.6938	9.86	0.127	0.2766	0.1861	-1.24	-1.213	-0.7395	1.063	1.196	0.5949	-1.609	-0.7999	-0.6814	0.1495	0.1511	0.09148	-1.368	-1.134	-1.326	0.8106	0.8472	0.5651	-0.4105	-0.7153	-0.5777
Polymeric immunoglobulin receptor OS=Homo sapiens GN=PIGR PE=1 SV=4	P01833	tTVEIk	0.23	iTRAQ8plex (+304), iTRAQ8plex (+304)	12.33	34.4091	2.96		0.1222			0.2232			0.527			-0.6915			-0.596			-0.2148			-0.5084			0.02218
Polymeric immunoglobulin receptor OS=Homo sapiens GN=PIGR PE=1 SV=4	P01833	tVTINcPFk	1	iTRAQ8plex (+304), Carbamidomethyl (+57), iTRAQ8plex (+304)	37.8	31.9061	31.5	-0.1799	-0.3905	-0.197	-0.2344	-0.2157	-0.2796	0.2763	0.3252	0.1615	-0.9613	-0.4921	-0.9386	-0.5805	-0.5836	-0.5593	-0.3462	-0.01844	0.1358	0.0002279	0.2172	0.1537	-0.3459	0.01838	-0.3351
Polymeric immunoglobulin receptor OS=Homo sapiens GN=PIGR PE=1 SV=4	P01833	vLDSGFR	0.15	iTRAQ8plex (+304)	4.38	30.4805	4.38	-0.3507	-0.4362	-0.3751	-0.1706	0.2406	0.06228	-0.03829	0.3218	0.2995	0.153	0.2475	0.03617	-0.6832	-0.8772	-0.8825	-0.4866	0.2934	-0.1241	-0.3077	-0.131	-0.254	-0.48	-0.779	-0.7776
Polymeric immunoglobulin receptor OS=Homo sapiens GN=PIGR PE=1 SV=4	P01833	vPcHFPck	0.82	iTRAQ8plex (+304), Carbamidomethyl (+57), Carbamidomethyl (+57), iTRAQ8plex (+304)	9.19	29.9255	9.19	-0.3294	-0.2872	-0.5182	-0.3189	-0.007255	-0.1039	0.1422	0.4133	0.1559	-0.6601	-0.7408	-0.6302	-0.7114	-0.6674	-0.899	0.05241	0.1677	0.2158	-0.08414	0.08373	-0.2177	-0.2214	-0.1413	-0.1836
Polymeric immunoglobulin receptor OS=Homo sapiens GN=PIGR PE=1 SV=4	P01833	vYTVDLGR	0.99	iTRAQ8plex (+304)	26.62	31.6316	26.35	-0.11	-0.6116	-0.7307	0.1205	0.2934	0.1364	0.1896	0.468	-0.2656	0.4147	-0.05447	0.4086	-1.105	-0.9126	-1.298	-0.5829	-0.655	-0.3327	-0.1388	0.5764	0.03366	-0.2564	-0.5009	-0.6415
Polymeric immunoglobulin receptor OS=Homo sapiens GN=PIGR PE=1 SV=4	P01833	vyTVDLGR	0.39	iTRAQ8plex (+304), iTRAQ8plex (+304)	5.96	31.9507	5.96	-0.8019	-0.3358	-0.8069	0.4242	0.6416	0.4887	0.06876	0.2833	0.1717	-0.007737	-0.03889	-0.1099	-1.031	-1.242	-0.946	-0.6027	-0.3638	-0.5003	0.09803	0.1085	0.2686	-0.5683	-0.208	-0.5779
Polymeric immunoglobulin receptor OS=Homo sapiens GN=PIGR PE=1 SV=4	P01833	yWcLWEGAQNGR	1	iTRAQ8plex (+304), Carbamidomethyl (+57)	30.68	29.0741	30.68	-0.8113	-0.08641	-0.2935	-0.256	0.1787	1.399	-1.38	-0.239	-0.7613	0.3581	-0.4747	No Values	-0.6238	-0.05987	No Values	-0.1667	0.06031	-0.9728	-0.2358	-0.399	-0.04367	0.1902	-0.298	-0.3327
Keratin, type I cytoskeletal 13 OS=Homo sapiens GN=KRT13 PE=1 SV=4	P13646	aGLENTVAETEcR	0.96	iTRAQ8plex (+304), Carbamidomethyl (+57)	29.76	33.0963	7.95	0.0563	0.3091	0.03139	-0.1408	0.05281	0.2635	0.1687	-0.662	-0.2328	-0.3355	-0.1532	-0.004607	2.85	2.724	2.959	-0.006655	-0.02279	0.4143	-0.5223	-0.2077	-0.5652	-1.115	-0.6365	-0.5334
Keratin, type I cytoskeletal 13 OS=Homo sapiens GN=KRT13 PE=1 SV=4	P13646	dYSPYYk	0.9	iTRAQ8plex (+304), iTRAQ8plex (+304)	13.12	30.4727	13.12	-0.03343	-0.2012	-0.003993	0.5205	0.3364	0.7298	-0.8797	-0.4546	-1.56	-1.002	-0.8398	-0.5173	2.508	2.462	2.428	1.171	1.216	1.337	-1.13	-0.6256	-0.5283	-0.2443	-0.2339	-0.00442
Keratin, type I cytoskeletal 13 OS=Homo sapiens GN=KRT13 PE=1 SV=4	P13646	dySPYYk	0.28	iTRAQ8plex (+304), iTRAQ8plex (+304), iTRAQ8plex (+304)	0.5	31.529	0.5	0.01438					1.269			-1.528			0.1316			2.662			0.9712			-0.788			-0.3748
Keratin, type I cytoskeletal 13 OS=Homo sapiens GN=KRT13 PE=1 SV=4	P13646	eQYEAMAER	1	iTRAQ8plex (+304)	31.02	25	30.34	0.3263	0.3599	0.5742	-0.5635	-0.5621	-0.4262	-0.9717	-1.074	-0.2337	0.392	0.8792	0.9941	3.621	3.397	3.389	0.2703	-2.47	-0.8845	-1.158	-0.8984	-0.6065	-1.122	-0.406	-1.035
Keratin, type I cytoskeletal 13 OS=Homo sapiens GN=KRT13 PE=1 SV=4	P13646	eQyEAMAER	0.11	iTRAQ8plex (+304), iTRAQ8plex (+304)	0	28.7622	0	-0.2206					-0.1527			-0.01013			0.6664			2.466			No Values			-0.06196			-0.6035
Keratin, type I cytoskeletal 13 OS=Homo sapiens GN=KRT13 PE=1 SV=4	P13646	eVSTNTAMIQTSk	1	iTRAQ8plex (+304), iTRAQ8plex (+304)	31.27	36.0304	31.27	0.672	0.328	0.3576	-0.5997	-0.1806	-0.2382	-0.6453	-0.688	-0.5388	-0.476	-0.4046	-0.4839	3.148	3.401	3.481	0.215	0.2592	0.2762	-0.9738	-0.9083	-0.6883	-0.316	-0.2469	-0.3923
Keratin, type I cytoskeletal 13 OS=Homo sapiens GN=KRT13 PE=1 SV=4	P13646	gVSTcSTR	0.26	iTRAQ8plex (+304), Carbamidomethyl (+57)	3.22	32.1405	3.22	-0.3269	0.2807	0.2627	-0.5651	-1.627	-0.6245	0.1136	0.9037	-0.2466	-1.001	1.265	-0.2636	3.239	1.874	3.537	-1.156	-0.01008	0.7525	-0.458	-0.4423	-0.9312	-0.4121	-0.576	-1.001
Keratin, type I cytoskeletal 13 OS=Homo sapiens GN=KRT13 PE=1 SV=4	P13646	iLTATIENNR	1	iTRAQ8plex (+304)	38.1	32.5382	30.05	-0.1634	-0.2626	-0.2342	0.3747	0.3652	0.4131	-1.286	-1.301	-1.214	-0.8439	-0.6901	-0.2499	2.443	2.675	2.618	1.061	1.12	1.166	-0.453	-0.4292	-0.1915	-0.1817	-0.224	-0.06187
Keratin, type I cytoskeletal 13 OS=Homo sapiens GN=KRT13 PE=1 SV=4	P13646	iRDWHLk	0.31	iTRAQ8plex (+304), iTRAQ8plex (+304)	4.78	32.222	4.78	0.3158	0.6362	-0.1051	0.1446	-0.05493	0.1372	-0.3603	-0.08614	-0.1862	-0.5652	-0.7514	-0.6608	3.133	3.197	3.54	0.3624	0.6301	0.645	-0.9024	-0.8634	-0.7882	-2.511	-1.013	-1.315
Keratin, type I cytoskeletal 13 OS=Homo sapiens GN=KRT13 PE=1 SV=4	P13646	lASYLEk	0.9	iTRAQ8plex (+304), iTRAQ8plex (+304)	15.89	32.8262	15.89	0.1521	0.06069	0.04181	0.02512	0.1095	0.381	-1.133	-1.169	-0.8762	-0.3801	-0.991	-0.5176	3.426	3.938	3.714	0.4261	-0.2243	-0.01479	-0.8038	-0.7123	-0.2945	-0.9878	-1.354	-1.134
Keratin, type I cytoskeletal 13 OS=Homo sapiens GN=KRT13 PE=1 SV=4	P13646	lASyLEk	0.26	iTRAQ8plex (+304), iTRAQ8plex (+304), iTRAQ8plex (+304)	1.46	31.1193	1.46	0.4712	-0.1759	0.13	0.9716	0.8384	1.064	-1.365	-1.939	-2.028	-1.96	-0.7601	-0.04933	4.065	3.52	4.164	-1.81	0.79	No Values	-0.07895	-0.5646	-0.07323	-1.442	-0.8331	-1.466
Keratin, type I cytoskeletal 13 OS=Homo sapiens GN=KRT13 PE=1 SV=4	P13646	lQSSSASYGGGFGGGScQLGGGR	0.99	iTRAQ8plex (+304), Carbamidomethyl (+57)	109.33	25	109.33	-0.06051	-0.2302	-0.5549	-0.7659	-0.6211	-0.4809	-0.9785	-0.3061	-0.4571	0.7438	0.07255	0.1311	3.573	2.44	2.596	No Values	-0.8301	0.09008	-0.6271	0.2064	0.3657	-1.684	0.05076	-0.2647
Keratin, type I cytoskeletal 13 OS=Homo sapiens GN=KRT13 PE=1 SV=4	P13646	lQSSSASyGGGFGGGScQLGGGR	0.11	iTRAQ8plex (+304), iTRAQ8plex (+304), Carbamidomethyl (+57)	3.48	27.2997	3.48	0.00315	0.6785	0.1477	-0.0417	0.006093	-0.04916	-0.9457	-0.3286	0.3613	-1.46	-0.5654	-0.9385	3.817	3.505	3.212	No Values	-1.18	0.3318	-0.1686	-0.6098	-0.9156	-0.5032	-0.6504	No Values
Keratin, type I cytoskeletal 13 OS=Homo sapiens GN=KRT13 PE=1 SV=4	P13646	sAELNk	0.5	iTRAQ8plex (+304), iTRAQ8plex (+304)	16.81	33.8987	16.81	0.4365	0.05513	-0.4623	-1.494	-1.599	-1.311	0.4053	0.3652	-0.4255	-0.02647	0.4427	-0.1804	2.539	3.006	3.382	-0.3181	-1.949	-1.281	-1.394	-1.352	-0.9602	-0.3739	No Values	-1.064
Keratin, type I cytoskeletal 13 OS=Homo sapiens GN=KRT13 PE=1 SV=4	P13646	tEITELR	0.28	iTRAQ8plex (+304)	1.19	32.6858	-2.28	0.07455	-1.642	-0.1045	0.3085	0.1769	0.2817	-0.1992	0.07612	-0.8278	-0.2848	0.1577	0.1287	2.906	2.034	3.67	-1.47	-0.123	-0.4429	-0.1342	-0.5675	-0.3586	-0.1642	-0.7203	-0.9495
Keratin, type I cytoskeletal 13 OS=Homo sapiens GN=KRT13 PE=1 SV=4	P13646	tEITELRR	0.99	iTRAQ8plex (+304)	25.86	32.2608	17.99	0.2304	-0.001819	0.05901	-0.2858	-0.2617	0.1052	0.4358	0.5018	0.2638	-0.2327	-0.01765	0.2297	3.267	3.34	3.32	0.6384	0.7364	-0.06464	-1.244	-1.076	-0.732	-1.671	-1.539	-0.9475
Keratin, type I cytoskeletal 13 OS=Homo sapiens GN=KRT13 PE=1 SV=4	P13646	vLDELTLSk	0.51	iTRAQ8plex (+304), iTRAQ8plex (+304)	8.65	32.5479	8.65	-0.574	-0.3905	-0.1557	0.2293	0.5845	0.5178	-1.022	-1.425	-0.3569	-1.556	-1.362	-1.08	2.86	3.058	2.633	0.7326	0.9899	1.08	-0.5572	-0.4147	-0.5417	-0.1972	-0.2476	-0.231
Alpha-2-HS-glycoprotein OS=Homo sapiens GN=AHSG PE=1 SV=1	P02765	aHYDLR	0.5	iTRAQ8plex (+304)	12.17	31.9921	1.8	-0.2116	-0.2637	-0.3064	-1.737	-1.826	-1.757	-1.073	-1.071	-1.155	2.289	2.435	2.526	-1.676	-1.251	-2.933	-0.1962	0.1163	0.03495	-1.56	-1.69	-1.753	-0.2668	-0.3561	-0.06844
Alpha-2-HS-glycoprotein OS=Homo sapiens GN=AHSG PE=1 SV=1	P02765	aTLSEk	0.5	iTRAQ8plex (+304), iTRAQ8plex (+304)	20.3	34.0466	7.57	0.6649	0.8293	0.8338	-2.279	No Values	No Values	0.1917	-0.3259	-0.2491	-1.162	-2.73	-1.941	0.4114	0.3412	0.01467	-1.786	No Values	-3.07	0.4348	0.1345	-0.1858	-1.852	-4.053	No Values
Alpha-2-HS-glycoprotein OS=Homo sapiens GN=AHSG PE=1 SV=1	P02765	cNLLAEk	0.9	Carbamidomethyl (+57), iTRAQ8plex (+304), iTRAQ8plex (+304)	27.33	33.0103	24.86	-0.1007	-0.1698	-0.3547	-1.557	-1.218	-1.335	-1.435	-1.304	-1.466	1.891	1.913	2.011	-1.001	-1.026	-1.154	-0.9849	-1.177	-1.013	-0.8895	-0.7851	-0.8623	0.151	0.2415	0.177
Alpha-2-HS-glycoprotein OS=Homo sapiens GN=AHSG PE=1 SV=1	P02765	eHAVEGDcDFQLLk	0.97	iTRAQ8plex (+304), Carbamidomethyl (+57), iTRAQ8plex (+304)	20.25	34.9318	20.23	-0.625	-0.2779	-0.3629	-1.185	-0.9369	-1.197	-1.132	-1.224	-1.016	1.244	1.285	1.138	-0.7422	-0.6081	-0.3893	-1.111	-1.128	-1.136	-0.654	-0.3356	-0.5105	-0.3919	-0.2782	-0.03891
Alpha-2-HS-glycoprotein OS=Homo sapiens GN=AHSG PE=1 SV=1	P02765	fSVVYAk	0.9	iTRAQ8plex (+304), iTRAQ8plex (+304)	22.57	31.6584	22.57	0.2275	0.1071	-0.0002227	-1.549	-1.504	-1.676	-1.779	-1.638	-1.943	2.116	2.227	2.032	-0.8257	-0.8768	-0.8085	-1.349	-0.9729	-0.7358	-0.8558	-0.8453	-0.8505	-0.005108	0.07682	0.07371
Alpha-2-HS-glycoprotein OS=Homo sapiens GN=AHSG PE=1 SV=1	P02765	fSVVyAk	0.88	iTRAQ8plex (+304), iTRAQ8plex (+304), iTRAQ8plex (+304)	11.73	31.2483	11.73	-0.232	-0.3374	-0.12	-1.42	-1.153	-1.218	-1.763	-1.378	-1.122	2.312	1.891	1.833	-1.819	-0.9533	-1.006	-1.409	-1.381	-1.634	-0.3903	-0.2636	-0.4488	0.336	0.04491	0.1138
Alpha-2-HS-glycoprotein OS=Homo sapiens GN=AHSG PE=1 SV=1	P02765	hTFMGVVSLGSPSGEVSHPR	1	iTRAQ8plex (+304)	44.39	29.2376	44.39	-0.4022					-0.6318			-1.374			0.8154			0.2252			-1.012			-0.4252			-0.918
Alpha-2-HS-glycoprotein OS=Homo sapiens GN=AHSG PE=1 SV=1	P02765	hTLNQIDEVk	0.92	iTRAQ8plex (+304), iTRAQ8plex (+304)	20.47	31.9838	16.09	-0.4186	-0.2141	-0.3797	-1.271	-1.12	-0.9898	-1.441	-1.328	-1.573	1.734	1.817	1.811	-0.7207	-0.6668	-0.882	-1.173	-1.122	-1.12	-0.8092	-0.7271	-0.5253	-0.1179	0.05567	-0.08109
Alpha-2-HS-glycoprotein OS=Homo sapiens GN=AHSG PE=1 SV=1	P02765	qYGFck	0.5	iTRAQ8plex (+304), Carbamidomethyl (+57), iTRAQ8plex (+304)	15.56	30.6296	15.56	0.0162	0.1155	0.06222	-1.336	-1.079	-1.381	-2.18	-2.169	-1.891	2.172	2.43	2.588	-0.81	-1.412	-2.453	-0.6225	-0.8752	-0.5317	-1.24	-0.6277	-0.8917	-0.2133	0.2844	0.01238
Alpha-2-HS-glycoprotein OS=Homo sapiens GN=AHSG PE=1 SV=1	P02765	tVVQPSVGAAAGPVVPPcPGR	1	iTRAQ8plex (+304), Carbamidomethyl (+57)	61	30.8565	61	-1.209	-0.376	-0.5445	-1.475	-1.364	-0.7444	-0.3125	0.08735	-0.3031	0.8585	0.8594	0.7163	-0.511	-0.4267	-0.3578	-1.177	-0.7404	-0.9055	-0.8704	-0.8307	-0.6958	-0.1408	-0.5765	-0.2358
Alpha-2-HS-glycoprotein OS=Homo sapiens GN=AHSG PE=1 SV=1	P02765	vVHAAk	0.36	iTRAQ8plex (+304), iTRAQ8plex (+304)	5.12	31.1926	5.12	0.9917	0.5404	0.9295	No Values	-2.114	-2.675	-0.2411	0.4572	0.1971	-0.4758	-0.6108	-0.8807	0.3678	0.4157	0.4143	-2.47	-0.6504	-0.9938	0.1755	-0.1722	0.2838	-3.215	-2.464	-2.607
Vasorin OS=Homo sapiens GN=VASN PE=1 SV=1	Q6EMK4	aLPPLR	0.5	iTRAQ8plex (+304)	16.14	36.3988	11.08	-0.1545	-0.5113	-0.1327	0.4295	0.438	0.728	0.21	0.1819	0.2166	0.479	0.3421	0.5913	-0.2086	-0.02221	-0.06606	0.09526	0.03184	0.1415	0.4305	0.2245	0.2933	0.6495	0.5901	0.6147
Vasorin OS=Homo sapiens GN=VASN PE=1 SV=1	Q6EMK4	cHFPPk	0.23	Carbamidomethyl (+57), iTRAQ8plex (+304), iTRAQ8plex (+304)	2.28	32.0978	0	0.3444	0.1579	0.3805	0.5327	0.3619	0.1552	0.2065	0.2009	0.6958	0.1368	0.05704	0.4896	-0.03362	-0.3497	-0.06678	-0.1237	0.0002756	-0.01417	0.6855	0.4922	0.6612	0.3034	0.4276	0.1818
Vasorin OS=Homo sapiens GN=VASN PE=1 SV=1	Q6EMK4	eSHVTLASPEETR	1	iTRAQ8plex (+304)	29.08	27.3957	29.08	0.2106	0.05239	0.3947	0.01735	0.1957	0.1193	0.4602	0.03501	0.5178	0.4651	0.5022	0.1054	0.09683	-0.274	-0.1503	0.3381	0.1869	0.6693	0.1339	-0.1756	0.1247	0.1002	0.8218	0.7826
Vasorin OS=Homo sapiens GN=VASN PE=1 SV=1	Q6EMK4	hIQPGAFDTLDR	0.48	iTRAQ8plex (+304)	6.06	29.6708	6.06	0.3063	0.3479	0.3008	0.4618	0.4279	0.5727	0.2766	0.1749	0.414	0.3055	0.2777	0.3069	0.009555	-0.06493	0.02448	-0.2535	-0.3273	-0.1293	0.5476	0.6125	0.7872	0.1788	-0.1273	0.02823
Vasorin OS=Homo sapiens GN=VASN PE=1 SV=1	Q6EMK4	lAGLGLQQLDEGLFSR	1	iTRAQ8plex (+304)	58.56	31.1461	58.56	1.36					0.4108			-0.2208			-0.0312			0.09524			-0.6137			1.019			0.3135
Vasorin OS=Homo sapiens GN=VASN PE=1 SV=1	Q6EMK4	lLAAAR	0.5	iTRAQ8plex (+304)	16.85	34.55	9.72	0.00665	0.02476	-0.04336	0.5347	0.5016	0.4927	0.5584	0.3649	0.4638	0.1093	0.2375	0.5857	-0.1657	-0.5468	-0.3764	-0.08025	-0.02853	-0.00655	0.524	0.2039	0.3635	0.5592	0.5774	0.6873
Vasorin OS=Homo sapiens GN=VASN PE=1 SV=1	Q6EMK4	lQDNELR	0.9	iTRAQ8plex (+304)	23.62	31.685	14.18	-0.002689	0.01015	0.172	0.3272	0.2347	0.4074	0.4658	0.26	0.3602	0.2144	0.4521	0.4164	0.06917	-0.01552	-0.1104	-0.04734	-0.1263	0.1013	0.2568	0.1964	0.4083	0.602	0.4431	0.7186
Vasorin OS=Homo sapiens GN=VASN PE=1 SV=1	Q6EMK4	nLHDLDVSDNQLER	1	iTRAQ8plex (+304)	38.4	27.7743	38.4	0.033	-0.02575	-0.2004	0.3101	0.221	0.2638	0.3943	0.1148	0.2717	0.6833	0.6121	0.7768	0.2244	0.02133	0.08837	0.1204	0.03825	0.1746	0.1964	0.1383	0.4505	0.2296	0.1495	0.3005
Vasorin OS=Homo sapiens GN=VASN PE=1 SV=1	Q6EMK4	nLSGPDk	0.25	iTRAQ8plex (+304), iTRAQ8plex (+304)	2.84	32.3578	0	-0.4718	-0.06991	-0.03847	0.1657	0.4072	0.1287	0.3642	0.6876	0.9453	0.2135	-0.8146	-0.4982	0.2945	0.09571	0.4428	0.1632	-0.008355	0.7151	0.5329	0.2292	0.3993	0.3182	0.8133	0.7005
Vasorin OS=Homo sapiens GN=VASN PE=1 SV=1	Q6EMK4	nLSGPDkR	0.54	iTRAQ8plex (+304), iTRAQ8plex (+304)	12.65	31.9507	4.91	0.6231	0.4352	0.5927	0.5343	0.0608	0.419	0.1002	0.03239	0.2054	-0.5743	0.03039	-0.07315	0.605	-0.09026	0.1212	-0.7901	-0.552	-0.639	0.4267	0.3945	0.5627	1.112	1.029	1.114
Vasorin OS=Homo sapiens GN=VASN PE=1 SV=1	Q6EMK4	qGTTVPR	0.9	iTRAQ8plex (+304)	12.61	32.9645	12.61	0.2686	0.2551	0.5355	-0.1849	-0.1482	-0.08978	0.7855	0.595	0.4608	-0.1632	-0.0557	0.5672	-0.005719	0.1982	-0.2373	-0.2843	-0.09305	0.001705	0.7248	0.4402	0.6954	0.5038	0.156	0.6324
Vasorin OS=Homo sapiens GN=VASN PE=1 SV=1	Q6EMK4	sLTLGIEPVSPTSLR	1	iTRAQ8plex (+304)	27.81	36.6764	27.81	-0.1292	-0.2671	-0.1642	0.6292	0.6894	0.4879	0.3999	0.3759	0.2341	0.133	0.5037	0.3706	-0.02831	-0.1475	0.2049	-0.01636	0.07242	0.302	0.6319	-0.1581	0.3283	0.4123	0.2393	0.4703
Vasorin OS=Homo sapiens GN=VASN PE=1 SV=1	Q6EMK4	vPPVIR	0.5	iTRAQ8plex (+304)	14.65	37.9581	7.72	-0.2638	0.04163	-0.75	0.279	0.2318	0.5997	-0.1153	0.08911	0.4123	0.7179	0.3993	0.1068	-0.0267	-0.4162	-0.04776	0.07186	-0.2496	0.2129	0.3077	0.4826	0.328	0.6834	0.7632	0.794
Vasorin OS=Homo sapiens GN=VASN PE=1 SV=1	Q6EMK4	yLQGSSVQLR	0.98	iTRAQ8plex (+304)	20.16	33.9568	18.56	0.3047	0.01069	0.02252	0.2612	0.2372	0.1304	0.1009	0.1332	-0.1013	0.3435	-0.05998	0.2036	-0.04784	0.0201	0.2885	0.3423	0.4459	0.2752	0.3858	0.1095	0.6286	0.3823	0.4	0.5952
Vasorin OS=Homo sapiens GN=VASN PE=1 SV=1	Q6EMK4	yLQGSSVQLR	0.28	iTRAQ8plex (+304), iTRAQ8plex (+304)	3.55	31.6376	3.55	-0.05171					0.6621			0.1035			0.7364			-0.2643			0.1722			0.5138			0.4615
Keratin, type II cytoskeletal 4 OS=Homo sapiens GN=KRT4 PE=1 SV=4	P19013	aEIENIk	0.29	iTRAQ8plex (+304), iTRAQ8plex (+304)	4.69	32.5042	2.65		0.673	0.9152	0.2929	0.418		0.6072	0.788		0.3958	0.7331		1.165	1.877		0.1488	0.3285		0.7095	0.5378		0.5315	0.2098
Keratin, type II cytoskeletal 4 OS=Homo sapiens GN=KRT4 PE=1 SV=4	P19013	aEIENIkk	0.83	iTRAQ8plex (+304), iTRAQ8plex (+304), iTRAQ8plex (+304)	9.96	30.2816	9.96	0.05072	0.1397	0.008414	0.91	1.106	0.8287	-0.5684	-0.4245	-0.02229	0.2869	0.1738	0.004982	1.682	1.844	1.737	1.867	1.998	1.718	0.4647	0.475	0.577	0.1466	0.3322	0.1647
Keratin, type II cytoskeletal 4 OS=Homo sapiens GN=KRT4 PE=1 SV=4	P19013	dVDAAYLNk	0.16	iTRAQ8plex (+304), iTRAQ8plex (+304)	7.28	32.3172	7.28	0.1263	Value Missing	0.3003	0.8287	0.4717	0.8976	0.3311	0.341	0.7203	0.5708	0.8252	0.5284	0.4571	0.3667	0.8745	1.049	1.816	1.031	0.2426	-0.2354	0.3242	0.8764	1.233	0.4313
Keratin, type II cytoskeletal 4 OS=Homo sapiens GN=KRT4 PE=1 SV=4	P19013	dVDAAyLNk	0.99	iTRAQ8plex (+304), iTRAQ8plex (+304), iTRAQ8plex (+304)	19.09	31.8099	19.09	-0.01266	-0.8485	-0.313	1.745	2.044	1.838	-0.09546	0.4791	-0.3935	-0.2264	-0.2369	-0.01747	0.9793	1.606	1.133	1.491	1.788	1.818	0.9973	0.8844	0.4511	0.208	-0.1623	0.1527
Keratin, type II cytoskeletal 4 OS=Homo sapiens GN=KRT4 PE=1 SV=4	P19013	gFScGSAIVGGGk	1	iTRAQ8plex (+304), Carbamidomethyl (+57), iTRAQ8plex (+304)	41.98	35.5967	40.44	0.7587	0.6012	0.004231	0.8093	0.7925	0.6602	-0.06233	-0.2264	-0.9428	0.6917	1.289	0.08906	2.883	2.633	3.4	0.9391	1.243	1.277	-0.1277	-0.04159	0.4918	-0.4195	-0.7736	-0.6641
Keratin, type II cytoskeletal 4 OS=Homo sapiens GN=KRT4 PE=1 SV=4	P19013	iISTTTLNk	0.99	iTRAQ8plex (+304), iTRAQ8plex (+304)	27.17	31.0857	13.96	-0.2686	0.1423	-0.5467	1.387	2.093	1.683	No Values	-3.326	No Values	-0.4531	0.07237	0.2445	2.622	3.334	2.948	0.2991	1.325	1.239	0.2661	1.177	0.7368	No Values	No Values	-2.146
Keratin, type II cytoskeletal 4 OS=Homo sapiens GN=KRT4 PE=1 SV=4	P19013	kQLDTLGNDk	0.85	iTRAQ8plex (+304), iTRAQ8plex (+304), iTRAQ8plex (+304)	12.03	31.5655	10.83	0.02002	0.1159	0.08018	1.256	1.185	1.377	-0.2513	-0.6017	-0.5119	0.08811	0.4681	0.3571	1.271	1.435	1.323	2.157	2.322	2.266	-0.06284	0.3451	-0.07267	0.1829	0.2607	0.3772
Keratin, type II cytoskeletal 4 OS=Homo sapiens GN=KRT4 PE=1 SV=4	P19013	lLEGEEYR	0.99	iTRAQ8plex (+304)	33.96	29.1803	29.11	0.2447	0.2515	-0.452	1.536	1.779	1.49	-0.4343	-0.6543	-0.03797	0.956	0.3767	0.5099	2.162	2.359	1.743	0.743	0.8987	0.7461	0.9003	0.6889	0.7738	-0.6236	-0.2604	-0.5121
Keratin, type II cytoskeletal 4 OS=Homo sapiens GN=KRT4 PE=1 SV=4	P19013	lQSELk	0.5	iTRAQ8plex (+304), iTRAQ8plex (+304)	17.83	34.1814	9.8	0.02539	0.07452	-0.05997	1.327	1.391	1.495	-1.286	-0.9333	-2.137	-0.1649	-0.1152	0.1964	1.667	1.56	1.839	2.368	2.401	2.733	0.1216	0.05577	0.07448	0.4368	0.3702	0.3268
Keratin, type II cytoskeletal 4 OS=Homo sapiens GN=KRT4 PE=1 SV=4	P19013	lRAEIENIk	0.65	iTRAQ8plex (+304), iTRAQ8plex (+304)	9.01	31.8469	9.01	0.1822	-0.1743	0.004033	1.068	1.319	1.012	0.9157	0.2279	0.7672	0.1035	0.4762	0.4231	1.518	1.438	1.303	1.246	1.583	1.263	0.3384	0.5186	0.5583	-0.4528	0.1724	-0.4391
Keratin, type II cytoskeletal 4 OS=Homo sapiens GN=KRT4 PE=1 SV=4	P19013	lRAEIENIkk	0.98	iTRAQ8plex (+304), iTRAQ8plex (+304), iTRAQ8plex (+304)	16.12	28.2802	16.12	0.1082	-0.3656	0.3645	0.8931	1.203	1.185	-0.375	-0.4023	-0.2475	-0.1343	0.246	-0.1006	1.89	2.012	1.844	1.67	1.728	1.759	0.3776	0.9086	0.5412	0.07982	0.1216	-0.01785
Keratin, type II cytoskeletal 4 OS=Homo sapiens GN=KRT4 PE=1 SV=4	P19013	nLDLDSIIAEVR	1	iTRAQ8plex (+304)	74.12	32.1405	69.73	-1.821	-0.2788	-1.379	1.106	1.035	0.9098	-0.6798	-1.928	-1.205	1.098	1.424	0.3103	2.327	2.755	2.751	-0.3878	-0.5527	0.2033	0.452	0.8622	0.3445	No Values	No Values	No Values
Keratin, type II cytoskeletal 4 OS=Homo sapiens GN=KRT4 PE=1 SV=4	P19013	qLDTLGNDk	0.67	iTRAQ8plex (+304), iTRAQ8plex (+304)	12.71	32.1958	12.71		0.3709	-0.04009	0.8801	1.076		0.5188	-0.3201		0.1885	0.4203		1.06	1.248		1.695	1.641		-0.1388	0.4083		0.432	0.39
Keratin, type II cytoskeletal 4 OS=Homo sapiens GN=KRT4 PE=1 SV=4	P19013	qQcVRGGPR	0.12	iTRAQ8plex (+304), Carbamidomethyl (+57)	4.77	29.0902	4.77	0.8967					0.1082			0.1477			0.5518			No Values			No Values			No Values			1.465
Keratin, type II cytoskeletal 4 OS=Homo sapiens GN=KRT4 PE=1 SV=4	P19013	rVELEAALQQAk	1	iTRAQ8plex (+304), iTRAQ8plex (+304)	31.24	31.6435	30.85	-0.06024	0.09101	-0.2986	1.517	1.24	1.217	-1.825	-0.756	-0.5494	-0.1623	0.08323	0.1158	2.434	2.25	2.232	1.817	1.581	1.335	0.9615	0.9377	0.891	-0.08413	0.2035	-0.001291
Keratin, type II cytoskeletal 4 OS=Homo sapiens GN=KRT4 PE=1 SV=4	P19013	sEIAELNR	0.86	iTRAQ8plex (+304)	10.79	31.8299	10.79	0.7104					0.7385			-0.1505			0.1883			1.714			1.623			0.2053			0.0228
Keratin, type II cytoskeletal 4 OS=Homo sapiens GN=KRT4 PE=1 SV=4	P19013	skAEAEALYQTk	0.24	iTRAQ8plex (+304), iTRAQ8plex (+304), iTRAQ8plex (+304)	1.7	31.4768	1.7	1.057	0.6118	0.3117	0.5843	0.9467	0.4144	-0.4407	-0.375	-0.3648	0.6157	0.5436	0.8861	2.686	2.877	2.268	0.6952	0.9258	0.94	0.5201	0.3777	-0.1653	-0.1784	-0.3487	0.03496
Keratin, type II cytoskeletal 4 OS=Homo sapiens GN=KRT4 PE=1 SV=4	P19013	sLYNLR	0.5	iTRAQ8plex (+304)	13.96	31.97	8.35	-0.007626		0.8985	1.064		0.8729	-0.6958		-0.178	0.569		0.392	2.44		3.027	0.6426		0.9077	0.08612		0.5099	-0.2375		-0.4537
Keratin, type II cytoskeletal 4 OS=Homo sapiens GN=KRT4 PE=1 SV=4	P19013	tAAENDFVVLkk	1	iTRAQ8plex (+304), iTRAQ8plex (+304), iTRAQ8plex (+304)	36.48	30.4454	36.48	0.02271	-0.3717	-0.002083	1.408	1.475	1.449	-0.6332	-1.08	-0.8926	-1.156	0.1325	-0.6765	2.341	2.227	2.411	2.204	2.322	2.286	0.6366	0.8147	0.546	-0.03173	-0.04038	-0.03005
Keratin, type II cytoskeletal 4 OS=Homo sapiens GN=KRT4 PE=1 SV=4	P19013	tMQDSVEDFk	1	iTRAQ8plex (+304), iTRAQ8plex (+304)	46.83	28.8762	46.83	1.308	0.8768	0.4047	0.7954	1.378	1.481	-0.1618	-0.3484	-0.5589	0.4216	-0.09529	0.216	1.06	1.763	1.722	2.191	3.501	3.234	-0.1806	-2.452	-2.785	0.3336	0.8839	0.4525
Keratin, type II cytoskeletal 4 OS=Homo sapiens GN=KRT4 PE=1 SV=4	P19013	vDSLNDEINFLk	1	iTRAQ8plex (+304), iTRAQ8plex (+304)	60.63	36.4621	60.47	-0.2595	-0.5073	-0.07105	1.755	1.647	1.527	-1.337	-0.6301	-0.5923	-0.2629	-0.8798	-0.02316	1.946	2.032	1.621	2.056	2.059	1.705	0.6872	0.9222	0.5031	-0.464	-0.1883	-0.2753
Keratin, type II cytoskeletal 4 OS=Homo sapiens GN=KRT4 PE=1 SV=4	P19013	vELEAALQQAk	1	iTRAQ8plex (+304), iTRAQ8plex (+304)	61.43	31.7464	61.18	-0.00897	-0.2555	-0.1688	0.9363	1.179	0.9359	0.4698	0.8184	0.6143	0.3572	0.1888	0.2119	1.597	1.89	1.895	1.41	1.432	1.117	0.646	0.9239	0.7841	-0.4767	-0.7207	-0.4251
Keratin, type II cytoskeletal 4 OS=Homo sapiens GN=KRT4 PE=1 SV=4	P19013	vQFLEQQNk	0.99	iTRAQ8plex (+304), iTRAQ8plex (+304)	24.2	37.1206	21.13	0.2398	0.2081	0.1307	1.195	1.324	1.066	-1.057	-0.7883	-1.063	-0.3992	-0.3255	-0.3973	3.047	3.004	2.965	0.9315	1.152	1.349	0.4637	0.6797	0.2886	-1.057	-0.9334	-0.4424
Keratin, type II cytoskeletal 4 OS=Homo sapiens GN=KRT4 PE=1 SV=4	P19013	vQQLQISVDQHGDNLk	1	iTRAQ8plex (+304), iTRAQ8plex (+304)	51.35	30.9061	51.35	0.03416	0.1574	0.104	1.018	0.558	0.8785	-0.4178	0.03131	-0.5613	0.1342	-0.05158	0.7639	2.38	2.724	2.426	1.518	1.89	1.347	0.5053	0.5976	0.6727	-0.4288	-0.4206	-0.5371
Keratin, type II cytoskeletal 4 OS=Homo sapiens GN=KRT4 PE=1 SV=4	P19013	wNLLQQQTTTTSSk	1	iTRAQ8plex (+304), iTRAQ8plex (+304)	34.51	30.5538	34.51	0.483	0.5047	0.08865	1.077	1.11	1.033	-0.4101	-0.5092	-0.8487	-0.2702	-0.1427	-0.1046	1.672	1.98	1.819	1.061	1.482	1.271	1.226	1.002	1.135	0.3217	0.1468	0.2293
Keratin, type II cytoskeletal 4 OS=Homo sapiens GN=KRT4 PE=1 SV=4	P19013	yEEEINkR	0.3	iTRAQ8plex (+304), iTRAQ8plex (+304)	3.86	31.6047	3.86	0.2689		-0.0643	1.01		1.161	-0.5956		-0.7265	0.7764		0.636	1.642		1.599	1.901		1.877	-0.08679		0.4113	0.1697		-0.1326
Osteopontin OS=Homo sapiens GN=SPP1 PE=1 SV=1	P10451	aIPVAQDLNAPSDWDSR	1	iTRAQ8plex (+304)	51.25	32.3477	51.25	0.1752	-0.05499	0.1047	0.4705	0.1304	0.4073	-0.2892	-0.4449	0.06698	-0.02979	-0.2561	0.1915	-0.1818	-0.3497	-0.07627	-0.528	-0.3373	-0.3737	0.8125	0.3721	0.8186	-0.2523	-0.538	-0.2357
Osteopontin OS=Homo sapiens GN=SPP1 PE=1 SV=1	P10451	gDSVVYGLR	0.99	iTRAQ8plex (+304)	21.16	35.6146	19.64	-0.2068	-0.4224	-0.2548	0.8153	0.5292	0.5907	-0.8806	-0.8877	-0.2617	0.3069	0.219	0.2854	-0.4802	-0.5366	0.006393	-0.1238	-0.7126	-0.2754	0.6319	0.2897	0.4385	0.3025	0.001142	0.3129
Osteopontin OS=Homo sapiens GN=SPP1 PE=1 SV=1	P10451	gDSVVyGLR	0.23	iTRAQ8plex (+304), iTRAQ8plex (+304)	0.65	32.2917	0.65	-0.5946	-0.72	-0.7189	1.303	1.147	1.524	-1.585	-1.626	-1.217	0.3612	0.1319	0.4043	-0.3836	-0.665	-0.5922	-0.4757	-0.5474	-0.1886	1.113	0.773	1.055	0.6313	0.1896	0.4579
Osteopontin OS=Homo sapiens GN=SPP1 PE=1 SV=1	P10451	iSHELDSASSEVN	1	iTRAQ8plex (+304)	88.74	25	88.74	0.2716	0.009427	0.1248	0.2447	-0.1216	0.3612	-0.5402	-0.8783	-0.4254	-0.06916	-0.2529	-0.04032	0.1772	0.2111	0.2238	-0.4569	-0.5339	-0.1898	0.4356	0.3648	0.69	0.1215	-0.2815	0.07147
Osteopontin OS=Homo sapiens GN=SPP1 PE=1 SV=1	P10451	kANDESNEHSDVIDSQELSk	0.98	iTRAQ8plex (+304), iTRAQ8plex (+304), iTRAQ8plex (+304)	15.53	27.5815	15.53		0.1328			-0.4571			-1.203			-0.004409			0.6458			-1.472			0.895			0.01804
Osteopontin OS=Homo sapiens GN=SPP1 PE=1 SV=1	P10451	qADSGSSEEk	0.92	iTRAQ8plex (+304), iTRAQ8plex (+304)	17.21	33.7236	17.21		1.385			-1.301			0.1142			No Values			-0.05832			-1.106			1.036			-1.334
Osteopontin OS=Homo sapiens GN=SPP1 PE=1 SV=1	P10451	qETLPSk	0.19	iTRAQ8plex (+304), iTRAQ8plex (+304)	7.67	32.6998	7.67	-0.3391	-0.5381	-0.6126	0.4776	0.3967	0.234	-1.137	-1.554	-0.01513	-0.1834	-0.2191	0.2591	-0.03724	-0.07784	0.3819	-0.07265	-0.4451	-0.0285	0.5041	0.4869	0.553	0.6648	0.4412	0.1486
Osteopontin OS=Homo sapiens GN=SPP1 PE=1 SV=1	P10451	qLYNkYPDAVATWLNPDPSQk	0.58	iTRAQ8plex (+304), iTRAQ8plex (+304), iTRAQ8plex (+304)	11.24	30.3981	11.24		0.5942			0.04366			-0.8619			-0.7735			-0.9159			-0.9139			1.007			0.3757
Osteopontin OS=Homo sapiens GN=SPP1 PE=1 SV=1	P10451	yPDAVATWLNPDPSQk	1	iTRAQ8plex (+304), iTRAQ8plex (+304)	33.49	30.1326	33.49	-0.3396	-0.3807	0.11	1.411	0.8541	1.493	-1.153	-1.025	-1.046	-0.5037	-0.5625	-0.3257	0.1474	0.05775	0.3271	-0.8716	-0.915	-0.4323	1.086	0.6795	1.166	-0.2491	-0.4507	-0.2461
Osteopontin OS=Homo sapiens GN=SPP1 PE=1 SV=1	P10451	yPDAVATWLNPDPSQk	0.15	iTRAQ8plex (+304), iTRAQ8plex (+304), iTRAQ8plex (+304)	3.77	30.0689	3.77	-0.2992	-0.273	-0.4399	1.68	1.702	1.94	-1.189	-1.94	-1.143	-0.8589	-1.14	-0.5564	0.004797	-0.2856	-0.09416	-0.5708	-0.9238	-1.028	1.437	1.455	1.547	-0.2012	-0.2732	-0.1413
Ig lambda-2 chain C regions OS=Homo sapiens GN=IGLC2 PE=1 SV=1	P0CG05	aAPSVTLFPPSSEELQANk	0.75	iTRAQ8plex (+304), iTRAQ8plex (+304)	14.65	34.8897	12.7	0.4041	0.1726	0.2366	-1.063	-1.274	-1.033	0.18	0.1081	0.3944	0.483	0.2922	0.6232	0.103	-0.1745	0.1606	-0.9229	-0.9343	-0.6757	-0.5512	-0.7229	-0.5045	-0.3677	-0.5167	-0.1449
Ig lambda-2 chain C regions OS=Homo sapiens GN=IGLC2 PE=1 SV=1	P0CG05	aDSSPVk	0.84	iTRAQ8plex (+304), iTRAQ8plex (+304)	14.71	31.9838	14.71	0.1522	0.3636	0.6699	No Values	No Values	-1.064	0.8823	0.3564	1.056	-1.647	No Values	-0.3559	0.09279	-0.2384	0.2005	-2.09	No Values	-1.254	0.07782	-0.4636	-0.8422	-3.252	-3.834	-0.8739
Ig lambda-2 chain C regions OS=Homo sapiens GN=IGLC2 PE=1 SV=1	P0CG05	aGVETTTPSk	1	iTRAQ8plex (+304), iTRAQ8plex (+304)	42.02	33.0146	36.78	0.06403	-0.4034	-0.1864	-1.016	-1.275	-1.022	0.3242	0.4803	0.104	1.008	0.7174	1.251	-0.3246	-0.3384	-0.3216	-0.5452	-1.044	-0.2992	-0.8364	-1.204	-0.8159	-0.09976	-0.2307	0.1738
Ig lambda-2 chain C regions OS=Homo sapiens GN=IGLC2 PE=1 SV=1	P0CG05	aGVETTTPSkQSNNk	0.47	iTRAQ8plex (+304), iTRAQ8plex (+304), iTRAQ8plex (+304)	10.68	33.822	10.09	-1.859					0.7936			0.165			1.78			-0.6657			0.1068			-1.121			No Values
Plasma protease C1 inhibitor OS=Homo sapiens GN=SERPING1 PE=1 SV=2	P05155	dFTcVHQALk	1	iTRAQ8plex (+304), Carbamidomethyl (+57), iTRAQ8plex (+304)	59.75	30.6744	59.75	0.2077	0.41	-0.1256	0.4591	0.4514	0.3169	0.08999	-0.1778	-0.03926	0.3265	0.4083	0.5046	-0.7623	-0.5016	-0.8446	0.1997	0.4694	0.09524	0.4757	0.2791	0.433	-0.2621	-0.04597	-0.1914
Plasma protease C1 inhibitor OS=Homo sapiens GN=SERPING1 PE=1 SV=2	P05155	fPVFMGR	0.9	iTRAQ8plex (+304)	12.4	30.7335	12.4	-0.5251	0.2406	-0.4818	0.348	0.5264	0.4368	-0.4262	-0.8737	-0.9195	0.661	0.6366	0.8654	-1.213	-0.9277	-1.14	1.015	0.8381	1.046	-0.4383	-0.5136	-0.5179	0.9763	1.395	1.233
Plasma protease C1 inhibitor OS=Homo sapiens GN=SERPING1 PE=1 SV=2	P05155	fQPTLLTLPR	1	iTRAQ8plex (+304)	39.78	37.4076	32.19	-0.3801	-0.3152	-0.1819	0.486	0.4515	0.4754	0.1667	0.4201	0.131	0.4838	0.8188	0.1673	-0.3116	-0.635	-0.3457	-0.04314	0.46	-0.1631	0.2274	0.1881	0.3975	-0.1482	-0.09817	0.09235
Plasma protease C1 inhibitor OS=Homo sapiens GN=SERPING1 PE=1 SV=2	P05155	gVTSVSQIFHSPDLAIR	1	iTRAQ8plex (+304)	42.28	31.2905	42.28	-0.7744	-1.508	-0.6125	0.264	0.4985	0.4478	-0.2314	0.03336	0.07306	0.5481	0.6608	0.7168	-0.4488	-0.04727	-0.4172	0.4181	0.3279	0.4325	0.2292	0.07181	0.1035	-0.04248	-0.3681	-0.3265
Plasma protease C1 inhibitor OS=Homo sapiens GN=SERPING1 PE=1 SV=2	P05155	hRLEDMEQALSPSVFk	1	iTRAQ8plex (+304), iTRAQ8plex (+304)	29.35	35.1983	29.35	0.6832	0.7526	0.3585	0.1033	0.0373	0.104	0.1923	-0.1254	-0.4114	0.3712	0.1221	0.1397	-0.3673	-0.2775	-0.01151	-0.07725	0.135	0.006913	-0.01178	0.4254	0.2907	-0.009418	0.2695	-0.3523
Plasma protease C1 inhibitor OS=Homo sapiens GN=SERPING1 PE=1 SV=2	P05155	lEDMEQALSPSVFk	1	iTRAQ8plex (+304), iTRAQ8plex (+304)	60.38	30.5269	60.38	0.5256	0.4982	0.4814	0.2948	0.2261	0.2954	-0.3028	-0.1497	-0.5265	-0.1873	-0.1669	-0.211	-0.4202	-0.4367	-0.3021	-0.003565	-0.07337	0.003567	0.5534	0.616	0.4094	0.04742	0.7112	0.3321
Plasma protease C1 inhibitor OS=Homo sapiens GN=SERPING1 PE=1 SV=2	P05155	lLDSLPSDTR	1	iTRAQ8plex (+304)	37.8	31.7926	32.17	-0.04259	-0.09218	-0.05697	0.3044	0.3076	0.3267	0.4666	0.4249	0.3406	0.5038	0.4749	0.3449	-0.4067	-0.01505	-0.1838	-0.2409	-0.1351	-0.1874	0.02144	0.3253	0.117	-0.1127	-0.1212	-0.1615
Plasma protease C1 inhibitor OS=Homo sapiens GN=SERPING1 PE=1 SV=2	P05155	mEPFHFk	0.9	iTRAQ8plex (+304), iTRAQ8plex (+304)	16.45	31.3418	14.91	-0.05444	0.336	0.1514	0.3861	0.3634	0.2783	-0.5264	-0.417	-0.4673	0.07442	0.2058	0.3815	-0.5596	-0.259	-0.7867	0.8441	0.5868	0.5376	-0.1235	0.1864	0.02513	0.2733	0.2809	0.5849
Plasma protease C1 inhibitor OS=Homo sapiens GN=SERPING1 PE=1 SV=2	P05155	tLYSSSPR	0.99	iTRAQ8plex (+304)	26.68	30.6032	21.73	0.9211	0.8851	0.8223	-0.5007	-0.2771	-0.4923	1.652	2.019	1.716	1.18	1.594	1.654	0.78	1.184	0.7915	-1.175	-2.265	-2.479	-2.251	-1.743	-1.594	-0.0251	-0.07523	0.007718
Plasma protease C1 inhibitor OS=Homo sapiens GN=SERPING1 PE=1 SV=2	P05155	tNLESILSYPk	1	iTRAQ8plex (+304), iTRAQ8plex (+304)	26.44	31.8498	25.16	0.03001	-0.0197	0.2309	0.386	0.5536	0.2848	0.01672	-0.09762	-0.02592	0.1691	0.4765	0.362	-0.3757	-0.06901	-0.6341	0.02819	0.1308	-0.05261	0.1724	0.4278	0.3302	-0.034	-0.1607	0.03026
Plasma protease C1 inhibitor OS=Homo sapiens GN=SERPING1 PE=1 SV=2	P05155	tNLESILSyPk	1	iTRAQ8plex (+304), iTRAQ8plex (+304), iTRAQ8plex (+304)	22.81	31.2613	22.81	-0.09834	-0.1241	-0.3211	0.6665	0.7463	0.7541	0.03821	0.1301	0.1209	0.3515	0.3292	-0.3726	-0.741	-0.4806	-0.5419	-0.323	-0.2849	-0.5635	0.8242	0.8962	0.7706	-0.0271	0.1465	0.4263
Plasma protease C1 inhibitor OS=Homo sapiens GN=SERPING1 PE=1 SV=2	P05155	tTFDPk	0.5	iTRAQ8plex (+304), iTRAQ8plex (+304)	15.28	32.5816	12.19		-0.08371	-0.2945	0.6234	0.6041		0.1867	0.1792		0.6001	0.4444		-0.8315	-0.5832		-0.03816	-0.03796		0.5281	0.4563		-0.2337	0.2299
Plasma protease C1 inhibitor OS=Homo sapiens GN=SERPING1 PE=1 SV=2	P05155	vATTVISk	0.99	iTRAQ8plex (+304), iTRAQ8plex (+304)	23.53	32.1617	23.53	-0.03682	-0.01138	0.04425	0.2694	0.1778	0.1021	-0.3259	-0.1943	-0.5534	0.2164	0.02434	0.1191	-0.3646	-0.2337	0.01952	0.1625	0.471	0.1677	0.2998	0.293	0.1495	0.2672	0.7355	0.5081
Plasma protease C1 inhibitor OS=Homo sapiens GN=SERPING1 PE=1 SV=2	P05155	vPMMNSk	0.6	iTRAQ8plex (+304), iTRAQ8plex (+304)	13.89	37.676	6.14	0.4127	0.1238	0.2287	-0.1293	-0.01775	-0.3136	-1.129	-0.5637	-1.083	0.2851	0.2073	0.1304	-1.042	-0.649	-0.5369	1.145	1.328	1.046	-0.2184	-0.5141	-0.516	1.342	1.29	1.311
Plasma protease C1 inhibitor OS=Homo sapiens GN=SERPING1 PE=1 SV=2	P05155	vTTSQDMLSIMEk	1	iTRAQ8plex (+304), iTRAQ8plex (+304)	24.09	30.3703	24.09	-0.3912	0.4007	0.1406	-0.6112	0.769	0.2398	-0.3119	0.1419	-0.517	0.6892	0.05469	0.7218	-0.5793	-0.8863	-1.108	1.028	0.9821	0.7918	-0.5226	-0.9383	0.101	0.6489	0.7981	0.6879
Plasma protease C1 inhibitor OS=Homo sapiens GN=SERPING1 PE=1 SV=2	P05155	yPVAHFIDQTLk	0.98	iTRAQ8plex (+304), iTRAQ8plex (+304)	17.07	32.1032	17.07	-0.9539	0.6673	-0.7564	0.3079	0.8851	0.6156	0.2186	-1.258	-0.08338	0.2776	0.3689	0.005135	-0.317	-0.7038	-0.04742	-0.3975	-0.2831	-0.2126	0.6959	0.5575	0.7077	0.4866	1.088	0.5873
Low-density lipoprotein receptor-related protein 2 OS=Homo sapiens GN=LRP2 PE=1 SV=3	P98164	aFMDGSNR	0.99	iTRAQ8plex (+304)	20.61	25	20.61			-0.0659	0.3733			-0.6638			-0.3531			-0.0236			1.1			-0.219			0.06802
Low-density lipoprotein receptor-related protein 2 OS=Homo sapiens GN=LRP2 PE=1 SV=3	P98164	aTLGGNFR	0.95	iTRAQ8plex (+304)	20.14	30.9899	15.19	0.0044		-0.2236	0.5177		-0.2064	0.2481		0.4345	-0.08605		-0.7913	0.04949		-0.3301	-0.1892		-0.3904	-0.3324		-0.385	0.2323		0.2597
Low-density lipoprotein receptor-related protein 2 OS=Homo sapiens GN=LRP2 PE=1 SV=3	P98164	aYIPNFESGR	0.11	iTRAQ8plex (+304)	3.28	29.5134	3.28			0.1542	0.003313			0.5477			1.032			-0.4593			0.4503			-0.8735			-0.638
Low-density lipoprotein receptor-related protein 2 OS=Homo sapiens GN=LRP2 PE=1 SV=3	P98164	cGSGHcIPADWR	0.97	Carbamidomethyl (+57), iTRAQ8plex (+304), Carbamidomethyl (+57)	16.39	25	16.39		0.05121			0.477			0.04511			-0.7833			-0.4198			-0.3393			-0.2223			-0.1446
Low-density lipoprotein receptor-related protein 2 OS=Homo sapiens GN=LRP2 PE=1 SV=3	P98164	cIGVTNR	0.9	Carbamidomethyl (+57), iTRAQ8plex (+304)	14.25	31.1661	11.75	-0.2564	-0.1243	-0.2028	0.1737	-0.2721	-0.05706	0.3579	0.1512	0.1547	0.106	0.08056	-0.3961	-0.3972	-0.4476	-0.8662	-0.1317	-0.3026	-0.03297	0.1084	-0.2106	0.1398	0.172	-0.265	-0.09322
Low-density lipoprotein receptor-related protein 2 OS=Homo sapiens GN=LRP2 PE=1 SV=3	P98164	cIPQAWk	0.2	Carbamidomethyl (+57), iTRAQ8plex (+304), iTRAQ8plex (+304)	8.93	33.4025	8.93		-0.2836			0.5069			-0.3506			-0.3279			-0.07581			0.01054			-0.6923			-0.1233
Low-density lipoprotein receptor-related protein 2 OS=Homo sapiens GN=LRP2 PE=1 SV=3	P98164	cISIYk	0.47	Carbamidomethyl (+57), iTRAQ8plex (+304), iTRAQ8plex (+304)	7.08	32.492	7.08	-0.2555	-0.3318	0.2737	0.105	-0.2346	-0.2261	-0.3643	-0.1108	0.2712	-0.3388	-0.2984	-0.04054	0.2931	0.1373	-0.2715	0.07686	-0.0003557	0.05853	0.1755	-0.3066	-0.3969	0.007488	-0.1128	-0.5438
Low-density lipoprotein receptor-related protein 2 OS=Homo sapiens GN=LRP2 PE=1 SV=3	P98164	cSPREWScPESGR	0.18	Carbamidomethyl (+57), iTRAQ8plex (+304), Carbamidomethyl (+57)	0.76	25	0.76		Value Missing			No Values			-0.5212			0.1872			No Values			No Values			No Values			No Values
Low-density lipoprotein receptor-related protein 2 OS=Homo sapiens GN=LRP2 PE=1 SV=3	P98164	dDQPFLITVR	0.97	iTRAQ8plex (+304)	16.17	31.3862	16.17	-0.4234	-0.18	0.04885	0.1243	-0.03097	-0.1919	-0.1265	-0.1243	-0.5191	0.2554	-0.007294	-0.033	-0.2402	-0.3642	-0.4312	-0.1314	-0.9962	0.06135	0.08423	0.0527	-0.06994	0.1595	0.3142	0.03641
Low-density lipoprotein receptor-related protein 2 OS=Homo sapiens GN=LRP2 PE=1 SV=3	P98164	dLLIGDIHGR	0.89	iTRAQ8plex (+304)	12.39	33.1806	11.87	-0.4016	-0.4982	-0.3304	0.3158	-0.1906	0.06486	0.29	0.2011	0.1505	0.06583	-0.3772	-0.6366	-0.1872	-0.3511	-0.5768	0.09276	0.2694	-0.04138	-0.04994	-0.1885	0.1658	0.08886	-0.1079	-0.1616
Low-density lipoprotein receptor-related protein 2 OS=Homo sapiens GN=LRP2 PE=1 SV=3	P98164	dNVPNLR	0.13	iTRAQ8plex (+304)	4.48	36.4591	4.48	-0.2952	0.3082	0.1868	0.0819	-0.1651	-0.1473	0.1032	-0.09294	0.4243	0.2239	0.5225	-0.6321	-0.911	-1.24	-0.8721	-0.0233	-0.5467	0.01347	0.02504	-0.3006	-0.5156	0.5296	0.2754	0.5574
Low-density lipoprotein receptor-related protein 2 OS=Homo sapiens GN=LRP2 PE=1 SV=3	P98164	eILAANR	0.86	iTRAQ8plex (+304)	14.15	31.9201	9.97	-0.08616	-0.4047	-0.2371	0.4722	0.4015	0.002419	0.2008	0.05584	0.04769	0.2344	-0.04175	-0.3639	-0.7646	-1.082	-0.7463	0.04006	-0.07109	-0.1459	0.1223	-0.0619	-0.0996	0.1275	-0.1362	0.1002
Low-density lipoprotein receptor-related protein 2 OS=Homo sapiens GN=LRP2 PE=1 SV=3	P98164	ePENTEPPTVIR	1	iTRAQ8plex (+304)	23.88	29.7589	23.88	-0.3785	-0.4955	-0.2375	0.312	0.3138	0.2523	0.416	0.03072	-0.01232	-0.08009	-0.3085	-0.09455	-0.4815	-0.7929	-0.4902	0.09813	-0.08156	0.2329	0.2699	-0.2692	-1.016	-0.08076	0.2671	0.1016
Low-density lipoprotein receptor-related protein 2 OS=Homo sapiens GN=LRP2 PE=1 SV=3	P98164	eTIINHR	0.78	iTRAQ8plex (+304)	12.77	33.1534	8.7	0.1103	-0.07328	0.3624	0.06922	-0.3867	-0.3559	0.7733	0.2724	0.1356	0.5185	-0.02091	0.005414	-0.2239	-0.8613	-0.6554	-0.105	0.3922	0.1311	-0.5117	-0.1219	-0.4148	-0.6666	-0.5365	-0.3157
Low-density lipoprotein receptor-related protein 2 OS=Homo sapiens GN=LRP2 PE=1 SV=3	P98164	eWScPESGR	0.21	iTRAQ8plex (+304), Carbamidomethyl (+57)	5.72	25.9988	5.72			-0.4788	0.2599			0.5175			-0.0601			1.186			-0.461			-0.6087			-0.1385
Low-density lipoprotein receptor-related protein 2 OS=Homo sapiens GN=LRP2 PE=1 SV=3	P98164	fDYIETVTYDGIQR	0.94	iTRAQ8plex (+304)	17.94	33.8417	17.94	-0.7023	-0.16	-2.028	0.1931	0.1698	0.2089	-0.1245	-0.01681	-0.2735	-0.3932	-0.5034	-0.4084	0.2444	-0.2586	0.2843	-0.02334	-0.5574	-0.7946	0.06346	0.3304	-0.03062	0.08047	-0.7304	-0.4958
Low-density lipoprotein receptor-related protein 2 OS=Homo sapiens GN=LRP2 PE=1 SV=3	P98164	gINTVVk	0.87	iTRAQ8plex (+304), iTRAQ8plex (+304)	15.21	32.9951	15.11	-0.1869	-0.266	0.08075	0.2526	0.08119	-0.1604	-0.1012	0.009639	0.0168	-0.04468	-0.1524	-0.1359	-0.5026	-0.4894	-0.7351	-0.001931	-0.3848	-0.05606	0.009247	-0.3048	-0.2177	0.5313	0.1889	0.1143
Low-density lipoprotein receptor-related protein 2 OS=Homo sapiens GN=LRP2 PE=1 SV=3	P98164	gLALDPR	0.39	iTRAQ8plex (+304)	9.48	31.2872	9.48	-0.2133	-0.7052	0.06391	-0.0964	0.2189	-0.1474	0.1639	0.2447	0.1794	0.8362	0.07616	-0.103	-0.8471	-0.8037	-0.6786	-0.0749	-0.268	-0.115	-0.01387	-0.03738	-0.122	0.1869	-0.0675	-0.1866
Low-density lipoprotein receptor-related protein 2 OS=Homo sapiens GN=LRP2 PE=1 SV=3	P98164	gLAVDR	0.5	iTRAQ8plex (+304)	18.9	32.3603	7.53	-0.6954	-0.4383	-0.5928	-0.07826	-0.2279	-0.09947	0.2989	-0.1169	0.1666	0.5256	0.05364	0.03961	0.2477	-0.2413	-0.6339	0.225	-0.1294	0.1157	-0.3392	-0.1495	-0.5497	-0.07073	-0.1692	0.2356
Low-density lipoprotein receptor-related protein 2 OS=Homo sapiens GN=LRP2 PE=1 SV=3	P98164	gLQVYHRR	0.26	iTRAQ8plex (+304)	0.21	32.3477	0.21	-0.6712					0.9046			-0.2154			-0.4949			-0.3433			-0.3495			-0.4302			0.1953
Low-density lipoprotein receptor-related protein 2 OS=Homo sapiens GN=LRP2 PE=1 SV=3	P98164	iASANMDGTSVk	0.85	iTRAQ8plex (+304), iTRAQ8plex (+304)	10.66	31.383	10.66		-0.4892			-0.06829			-0.2838			0.1813			0.1275			-0.05518			-0.6859			-0.06262
Low-density lipoprotein receptor-related protein 2 OS=Homo sapiens GN=LRP2 PE=1 SV=3	P98164	iDMVNLDGSYR	1	iTRAQ8plex (+304)	30.73	27.7012	30.73	0.246	-0.08843	-0.1846	0.6918	0.349	0.08884	-0.3141	-0.4442	-0.3886	-0.0278	0.1724	0.1443	-0.04856	-0.4842	-0.4637	0.2617	0.3062	-0.4658	0.0312	-0.5311	-0.1634	-0.1248	-0.5649	-0.3241
Low-density lipoprotein receptor-related protein 2 OS=Homo sapiens GN=LRP2 PE=1 SV=3	P98164	iFQASk	0.5	iTRAQ8plex (+304), iTRAQ8plex (+304)	8.04	32.0898	8.04	0.3625		0.05733	-0.1494		-0.4137	0.193		0.4187	-0.1585		0.1802	-0.8334		-0.5671	0.437		-0.5903	0.4383		-0.1664	0.2318		-0.6285
Low-density lipoprotein receptor-related protein 2 OS=Homo sapiens GN=LRP2 PE=1 SV=3	P98164	iLVESQNR	0.7	iTRAQ8plex (+304)	14.67	32.7207	4.4	-1.037	-0.9131	-0.5079	-0.06211	-0.2055	-0.09249	-0.2349	-0.4082	-0.4427	-0.8761	-0.7922	-0.9773	-0.4554	-1.012	-0.8924	-0.4376	-0.02169	-0.2496	-0.1197	0.02435	-0.07959	2.944	2.008	2.368
Low-density lipoprotein receptor-related protein 2 OS=Homo sapiens GN=LRP2 PE=1 SV=3	P98164	iNGENSEVIRYGSR	0.11	iTRAQ8plex (+304)	0.6	31.1227	0			0.1387	No Values			No Values			No Values			No Values			-0.8957			1.333			-0.4679
Low-density lipoprotein receptor-related protein 2 OS=Homo sapiens GN=LRP2 PE=1 SV=3	P98164	iYLVETk	0.42	iTRAQ8plex (+304), iTRAQ8plex (+304)	6.33	31.7551	6.33	-0.2494	-0.2053	0.1262	0.6009	0.3509	0.4716	0.1156	-0.08531	-0.1329	-0.4662	-0.7032	-0.4681	-0.07566	-0.3967	-0.4835	0.05215	-0.04003	-0.3133	0.1757	0.251	0.06412	-0.3563	-0.5294	-0.4011
Low-density lipoprotein receptor-related protein 2 OS=Homo sapiens GN=LRP2 PE=1 SV=3	P98164	nLYSTNPR	0.4	iTRAQ8plex (+304)	4.22	29.7313	4.22			-0.3091	-0.4815			0.3065			0.8986			-0.4056			-0.4333			-0.2543			0.895
Low-density lipoprotein receptor-related protein 2 OS=Homo sapiens GN=LRP2 PE=1 SV=3	P98164	qPYATNPck	0.35	iTRAQ8plex (+304), Carbamidomethyl (+57), iTRAQ8plex (+304)	4.3	30.3703	4.3	0.007887	-0.05676	0.03024	-0.01139	0.1677	-0.05494	0.45	0.1262	-0.08015	-0.4954	-1.011	-0.3527	-0.1482	-0.3338	-0.3842	0.2382	-0.1934	-0.232	0.01166	-0.08068	-0.06715	0.2042	0.04524	-0.2327
Low-density lipoprotein receptor-related protein 2 OS=Homo sapiens GN=LRP2 PE=1 SV=3	P98164	qVIASDLIIR	0.32	iTRAQ8plex (+304)	6.83	32.9842	6.83	-1.039	-0.5645	0.3339	0.331	0.2125	-0.171	0.04507	0.3439	-0.06163	-0.6004	-0.4867	-0.5513	-0.2482	-0.1496	-0.3028	-0.1967	-0.1055	0.1691	0.5503	-0.01422	0.2097	0.001306	-0.542	-0.3577
Low-density lipoprotein receptor-related protein 2 OS=Homo sapiens GN=LRP2 PE=1 SV=3	P98164	sLHLDPENHSPPFQTINVER	1	iTRAQ8plex (+304)	27.75	29.0848	27.75	-0.2269	-0.2089			-0.6117	-0.2288		0.3016	0.3936		-0.2983	-0.7272		0.01387	-0.5289		0.2288	0.2431		-0.6266	0.05394		-0.1347	-0.3835
Low-density lipoprotein receptor-related protein 2 OS=Homo sapiens GN=LRP2 PE=1 SV=3	P98164	sTLTGVDR	0.73	iTRAQ8plex (+304)	11.36	31.8837	7.74	0.09444	0.08433	-0.08784	0.1256	-0.1596	-0.05007	0.4484	0.09061	0.02659	-0.01762	0.1115	0.2191	-0.3353	-0.9783	-0.9566	-0.009924	-0.179	0.217	-0.3614	-0.5239	-0.453	0.3981	0.2184	-0.5056
Low-density lipoprotein receptor-related protein 2 OS=Homo sapiens GN=LRP2 PE=1 SV=3	P98164	tDNDGLGFR	0.97	iTRAQ8plex (+304)	15.73	26.5128	15.73			-2.7	0.6455			-0.3532			0.5128			-0.3885			-0.22			0.03489			0.04548
Low-density lipoprotein receptor-related protein 2 OS=Homo sapiens GN=LRP2 PE=1 SV=3	P98164	tQSIEVLTLHGDIR	0.99	iTRAQ8plex (+304)	22.91	31.8893	22.91	-0.1657					-0.05028			0.2084			-0.2478			-0.176			-0.2986			-0.5449			-0.1296
Low-density lipoprotein receptor-related protein 2 OS=Homo sapiens GN=LRP2 PE=1 SV=3	P98164	tVIVQDk	0.22	iTRAQ8plex (+304), iTRAQ8plex (+304)	0.11	33.442	0.11		0.3724			-1.61			0.5253			0.2467			0.5504			-0.8649			-0.3886			No Values
Low-density lipoprotein receptor-related protein 2 OS=Homo sapiens GN=LRP2 PE=1 SV=3	P98164	tVLISk	0.15	iTRAQ8plex (+304), iTRAQ8plex (+304)	11.29	32.9623	0		0.3525			-0.3972			-0.6719			0.2294			-0.642			0.5731			0.1607			-0.9407
Low-density lipoprotein receptor-related protein 2 OS=Homo sapiens GN=LRP2 PE=1 SV=3	P98164	tVLVSEGIVTPR	1	iTRAQ8plex (+304)	53.31	32.4452	52.8	-0.1736	-0.2688	0.3508	-0.04383	-0.1913	-0.2266	0.2257	0.04301	0.2423	0.232	-0.66	-0.2612	-0.8702	-0.1844	-0.4219	0.1224	-0.5423	-0.3553	0.06863	0.06256	-0.2788	0.09602	-0.07675	-0.04197
Low-density lipoprotein receptor-related protein 2 OS=Homo sapiens GN=LRP2 PE=1 SV=3	P98164	tVVQYLNNPR	1	iTRAQ8plex (+304)	26.52	36.7108	26.52	-0.2849	-0.4439	0.05443	0.3095	-0.09251	-0.3657	-0.2293	0.1117	-0.04233	-0.2772	-0.1045	0.3353	0.0651	-0.4826	-0.5812	-0.2728	-0.1875	0.1745	0.3915	0.05956	-0.2427	0.09789	-0.2463	-0.4524
Low-density lipoprotein receptor-related protein 2 OS=Homo sapiens GN=LRP2 PE=1 SV=3	P98164	vcGcPYGMR	0.52	iTRAQ8plex (+304), Carbamidomethyl (+57), Carbamidomethyl (+57)	0.63	25	0.63	-0.468	-0.4943	0.1809	-0.1794	-0.3067	-0.3961	0.4044	0.02924	-0.644	-0.1828	-0.2212	-0.07275	-0.7627	-1.249	-0.4471	1.059	0.9065	0.4816	-0.7631	-0.5877	-0.4261	0.4595	0.5871	0.5679
Low-density lipoprotein receptor-related protein 2 OS=Homo sapiens GN=LRP2 PE=1 SV=3	P98164	vFWTDTVQNk	0.25	iTRAQ8plex (+304), iTRAQ8plex (+304)	3.41	31.6256	3.41	-0.05512	-0.5919	-0.7071	-0.09787	0.7582	0.4981	0.5877	0.144	-0.2656	-0.4863	-1.398	-0.5267	0.05567	0.2138	-0.4029	0.3124	-0.6725	-0.3941	0.3432	0.3103	0.078	0.2084	-0.09975	-0.3814
Low-density lipoprotein receptor-related protein 2 OS=Homo sapiens GN=LRP2 PE=1 SV=3	P98164	vTLITENLGHPR	0.52	iTRAQ8plex (+304)	9.04	32.2141	9.04	-0.3687	-0.2473	-0.26	0.3455	-0.05766	0.2117	0.3403	-0.02629	0.1403	-0.1179	-0.1958	-0.2488	-0.3028	-0.706	-0.5015	0.2963	0.1591	0.00888	0.3225	0.09409	0.0792	-0.3663	-0.3903	-0.693
Low-density lipoprotein receptor-related protein 2 OS=Homo sapiens GN=LRP2 PE=1 SV=3	P98164	vTVDMPR	0.9	iTRAQ8plex (+304)	15.72	32.6174	15.72	-0.117	0.05518			-1.044	-0.3653		0.275	0.2463		0.4357	0.4982		-0.2427	-0.7248		0.3022	-0.1486		-0.5764	-0.7562		-0.5407	-0.03712
Collagen alpha-1(VI) chain OS=Homo sapiens GN=COL6A1 PE=1 SV=3	P12109	dQLLPPSPNNR	1	iTRAQ8plex (+304)	23.78	31.0278	23.6	-0.3292	-0.2125	-0.3489	-0.08656	0.5271	0.3937	0.7953	1.01	0.857	0.2588	0.3844	0.4129	-0.4166	-0.2439	-0.5046	-0.3123	0.1578	-0.09819	-0.1114	-0.4743	-0.1553	0.4856	0.299	0.3234
Collagen alpha-1(VI) chain OS=Homo sapiens GN=COL6A1 PE=1 SV=3	P12109	dTTPLNVLcSPGIQVVSVGIk	1	iTRAQ8plex (+304), Carbamidomethyl (+57), iTRAQ8plex (+304)	70.33	30.3862	70.33	0.1947	-2.037	-0.1756	0.2941	0.1708	0.2628	-0.1459	0.1561	0.0007882	-1.081	0.3918	0.1197	0.1558	0.329	-0.179	0.1039	0.3618	0.1238	0.6908	-0.06911	0.4308	0.5677	0.0005612	-0.2635
Collagen alpha-1(VI) chain OS=Homo sapiens GN=COL6A1 PE=1 SV=3	P12109	ePcGGLEDAVNEAk	0.74	iTRAQ8plex (+304), Carbamidomethyl (+57), iTRAQ8plex (+304)	13.32	33.0427	13.32		0.7303	-0.4403	0.562	0.282		-0.09655	-0.08862		0.1325	0.3324		-0.1377	-0.3239		0.221	0.01315		0.1393	0.4292		-0.07898	0.07735
Collagen alpha-1(VI) chain OS=Homo sapiens GN=COL6A1 PE=1 SV=3	P12109	fIDNLR	0.5	iTRAQ8plex (+304)	23.16	31.5685	5.68	-0.3259	-0.3728	-0.2763	0.8985	1.203	0.8526	0.2962	0.2414	0.5474	0.2065	0.7989	0.3246	-0.5312	-0.4911	-0.6773	-0.1198	0.3589	0.07509	-0.03261	-0.1177	-0.03001	-0.1323	-0.01072	0.1432
Collagen alpha-1(VI) chain OS=Homo sapiens GN=COL6A1 PE=1 SV=3	P12109	gAPGINGTk	0.19	iTRAQ8plex (+304), iTRAQ8plex (+304)	0.78	32.2324	0.78	-0.7657					0.6194			1.182			-0.2401			0.4194			-0.5315			-0.3207			0.4606
Collagen alpha-1(VI) chain OS=Homo sapiens GN=COL6A1 PE=1 SV=3	P12109	gDPGFEGER	0.79	iTRAQ8plex (+304)	16.54	28.9487	13.99	0.547					-0.5019			1.235			0.561			0.3784			-0.7278			0.9454			-1.614
Collagen alpha-1(VI) chain OS=Homo sapiens GN=COL6A1 PE=1 SV=3	P12109	gLEQLLVGGSHLk	1	iTRAQ8plex (+304), iTRAQ8plex (+304)	30.1	31.6167	29.12	0.3108	0.2269	-0.02804	0.4395	0.4639	0.4656	0.3896	0.5228	0.3967	-0.3452	-0.2593	-0.6832	-0.1808	-0.1675	0.1644	0.2368	0.1646	0.1006	-0.09976	0.1464	0.02977	0.03115	0.2657	0.0867
Collagen alpha-1(VI) chain OS=Homo sapiens GN=COL6A1 PE=1 SV=3	P12109	gTyTDcAIk	0.11	iTRAQ8plex (+304), iTRAQ8plex (+304), Carbamidomethyl (+57), iTRAQ8plex (+304)	1.83	32.0276	1.83	-0.6225		-0.5717	0.9119		1.326	0.08932		0.1498	-0.05241		0.1346	-0.7566		-0.7354	0.05194		0.1801	0.4077		0.2674	0.206		0.1232
Collagen alpha-1(VI) chain OS=Homo sapiens GN=COL6A1 PE=1 SV=3	P12109	gTYTDcAIkk	0.99	iTRAQ8plex (+304), Carbamidomethyl (+57), iTRAQ8plex (+304), iTRAQ8plex (+304)	18.69	31.8384	18.69	0.4324		0.01811	1.401		0.9786	-0.2475		-0.02169	-0.3864		-0.8901	-1.039		-0.2508	0.2588		0.1721	-0.2522		-0.02656	0.5333		0.4293
Collagen alpha-1(VI) chain OS=Homo sapiens GN=COL6A1 PE=1 SV=3	P12109	gVFHQTVSR	0.89	iTRAQ8plex (+304)	13.05	32.2089	13.05	-0.743	-0.7065			0.1487	0.4535		0.2262	0.1172		0.8925	0.6048		0.06939	0.4456		0.948	1.099		0.04502	0.1127		-0.2048	-1.266
Collagen alpha-1(VI) chain OS=Homo sapiens GN=COL6A1 PE=1 SV=3	P12109	iALVITDGR	1	iTRAQ8plex (+304)	30.61	32.5959	21.92	-0.402	-0.01245	-0.1667	0.1714	0.2879	0.5567	0.1019	0.4161	0.4036	0.2812	0.6953	0.3743	0.3482	0.3835	-0.2248	-0.6674	-0.3766	-0.08192	-0.05623	0.1401	0.1432	0.2738	0.1136	0.003328
Collagen alpha-1(VI) chain OS=Homo sapiens GN=COL6A1 PE=1 SV=3	P12109	lLLFSDGNSQGATPAAIEk	0.98	iTRAQ8plex (+304), iTRAQ8plex (+304)	19.7	30.6744	19.51	0.1308	-0.6067	-0.2568	0.4395	0.4841	0.6074	0.2819	0.1425	-0.09133	0.1223	0.7257	No Values	0.4839	-0.02887	-0.03043	-0.3034	-0.2195	-0.03332	-0.0473	0.1805	0.03434	-0.3627	0.1572	No Values
Collagen alpha-1(VI) chain OS=Homo sapiens GN=COL6A1 PE=1 SV=3	P12109	lSIIATDHTYR	0.96	iTRAQ8plex (+304)	14.87	31.3162	14.87	0.1388	0.1116	-0.2295	0.4152	-0.4829	0.2109	0.3678	0.1484	0.324	0.08875	0.06882	0.07262	-0.378	-0.6226	-0.2124	0.0642	1.071	0.148	-0.1409	0.2106	-0.006715	0.09098	0.8482	0.215
Collagen alpha-1(VI) chain OS=Homo sapiens GN=COL6A1 PE=1 SV=3	P12109	lSIIATDHTyR	0.24	iTRAQ8plex (+304), iTRAQ8plex (+304)	2.38	32.0466	2.38	0.3375	0.1078			0.9276	0.4273		0.7587	0.6787		-0.2131	-0.3293		0.02171	-0.6278		0.2107	0.1983		-0.04321	0.173		-0.3182	-0.03447
Collagen alpha-1(VI) chain OS=Homo sapiens GN=COL6A1 PE=1 SV=3	P12109	nNVEQVccSFEcQPAR	0.57	iTRAQ8plex (+304), Carbamidomethyl (+57), Carbamidomethyl (+57), Carbamidomethyl (+57)	5.5	25	5.5	-0.01484					0.05753			-0.1905			0.2026			0.06402			-0.05715			0.7431			0.1347
Collagen alpha-1(VI) chain OS=Homo sapiens GN=COL6A1 PE=1 SV=3	P12109	nVQELk	0.5	iTRAQ8plex (+304), iTRAQ8plex (+304)	8.4	32.9732	7.97		0.4124	-0.1457	0.4193	0.9933		0.07073	0.4169		0.2859	-0.4602		-0.4579	-0.4799		-0.006865	-0.1109		-0.03152	0.1582		0.1543	0.4981
Collagen alpha-1(VI) chain OS=Homo sapiens GN=COL6A1 PE=1 SV=3	P12109	qVNEPHIR	0.25	iTRAQ8plex (+304)	6.11	31.4983	2.43	-0.3215	-0.4763	-0.03883	-0.09262	0.4439	0.1633	0.04351	0.6757	0.8763	0.5308	0.5298	0.1935	-0.1358	-0.02576	-0.2921	0.3645	0.9541	0.5412	-0.1702	-0.112	-0.0976	-0.2151	-0.2653	-0.2445
Collagen alpha-1(VI) chain OS=Homo sapiens GN=COL6A1 PE=1 SV=3	P12109	rFIDNLR	0.19	iTRAQ8plex (+304)	4.03	36.0541	4.03	0.3371	0.3907	0.5395	0.3228	0.6187	0.5302	0.6372	0.6587	0.5407	0.5926	0.7565	0.9725	-0.7446	-0.4644	-0.8071	0.4373	1.047	0.3641	-0.1386	-0.4719	-0.09689	-1.36	-1.052	-1.032
Collagen alpha-1(VI) chain OS=Homo sapiens GN=COL6A1 PE=1 SV=3	P12109	sSVDAVk	0.86	iTRAQ8plex (+304), iTRAQ8plex (+304)	15.5	33.2838	15.5	1.13	2.311	1.895	-1.663	-1.648	-2.01	1.704	2.42	1.326	-1.894	-1.85	0.02727	1.408	1.438	0.4638	-2.661	-1.324	-0.9796	1.462	1.428	0.7634	No Values	-1.325	No Values
Collagen alpha-1(VI) chain OS=Homo sapiens GN=COL6A1 PE=1 SV=3	P12109	tAEYDVAyGESHLFR	0.88	iTRAQ8plex (+304), iTRAQ8plex (+304)	10.9	28.6094	10.9	0.01336		-1.225	0.8217		1.171	0.7047		0.8433	-0.03287		-0.6163	-0.09832		0.1702	0.0698		-0.1616	0.3751		-0.08567	-0.3289		-0.5109
Collagen alpha-1(VI) chain OS=Homo sapiens GN=COL6A1 PE=1 SV=3	P12109	vAVVQYSGTGQQRPER	0.34	iTRAQ8plex (+304)	4.36	30.0604	4.36	0.3256	0.3578	-0.1856	0.4974	0.3157	-0.1496	0.09887	0.02748	0.2358	0.4865	0.5766	0.2358	-0.2898	-0.3157	-0.4104	-0.1616	0.3143	0.2085	-0.0858	-0.02567	0.2637	-0.07089	0.08322	0.1139
Collagen alpha-1(VI) chain OS=Homo sapiens GN=COL6A1 PE=1 SV=3	P12109	vFSVAITPDHLEPR	1	iTRAQ8plex (+304)	43.07	31.6732	43.07	0.2227	0.06477	-0.3678	0.441	0.4619	0.4691	0.5934	0.4306	0.5804	0.1489	0.3135	0.1671	0.09213	0.06471	-0.2605	-0.3965	0.2731	0.2661	0.353	0.3042	0.01424	-0.9452	-0.5917	-0.5083
Collagen alpha-1(VI) chain OS=Homo sapiens GN=COL6A1 PE=1 SV=3	P12109	vLVTGk	0.5	iTRAQ8plex (+304), iTRAQ8plex (+304)	24.56	35.7276	14.91	-0.1516	-0.1362	-0.485	0.6092	0.9033	0.8415	0.2597	0.2515	0.3852	-0.0477	-0.2486	-0.2135	-0.4056	-0.3422	-0.5394	-0.06089	0.3153	-0.05252	0.1223	0.3439	0.1564	0.2243	0.4426	0.4399
Collagen alpha-1(VI) chain OS=Homo sapiens GN=COL6A1 PE=1 SV=3	P12109	vPSYQALLR	0.62	iTRAQ8plex (+304)	13.53	31.4706	3.17	-0.352	0.2045	-0.04411	0.6587	0.6036	0.5939	0.2452	0.5078	0.3356	0.05503	-0.005203	0.07257	-0.4771	-0.1333	-0.06202	0.2657	0.2441	0.1929	-0.2971	-0.01054	0.014	-0.101	0.07969	0.1021
Collagen alpha-1(VI) chain OS=Homo sapiens GN=COL6A1 PE=1 SV=3	P12109	vPSyQALLR	0.18	iTRAQ8plex (+304), iTRAQ8plex (+304)	0.69	32.235	0.69	-0.4976	-0.9439	-0.772	1.236	1.418	0.8383	0.5177	0.7955	0.8567	-0.01639	0.21	-0.03853	-0.8301	-0.433	-0.9989	-0.1618	0.1016	0.2331	0.205	0.147	0.1433	0.1077	0.1563	0.2868
Plasma serine protease inhibitor OS=Homo sapiens GN=SERPINA5 PE=1 SV=3	P05154	aAAATGTIFTFR	1	iTRAQ8plex (+304)	27.42	31.6406	23.01	-0.1076	-1.011	-0.2808	0.3276	-0.1115	0.09872	0.1184	0.4362	0.4694	-0.1112	0.2044	0.5449	-0.3232	0.2309	-0.09668	-0.5578	-0.09311	-0.8659	0.5879	0.5058	0.7926	-0.4804	-0.7267	-0.3154
Plasma serine protease inhibitor OS=Homo sapiens GN=SERPINA5 PE=1 SV=3	P05154	aVVEVDESGTR	1	iTRAQ8plex (+304)	34.93	32.6458	34.93	0.4812	0.07991	0.04716	0.08209	0.4168	0.2909	0.04079	0.4767	0.4798	0.538	0.5615	0.8093	-0.5116	-0.1012	-0.1423	-0.8704	-1.644	-1.023	0.4076	1.145	0.896	-0.4688	-0.6425	-0.4024
Plasma serine protease inhibitor OS=Homo sapiens GN=SERPINA5 PE=1 SV=3	P05154	dFTFDLYR	0.99	iTRAQ8plex (+304)	34.06	27.2591	34.06	0.4492	0.4015	0.1793	1.359	1.387	1.539	-0.03303	-0.1824	0.4549	-0.6486	-0.06599	-0.4573	-0.5928	-0.7142	-0.1923	-1.12	-1.081	-1.29	1.074	1.085	1.381	-1.198	-1.065	-0.7214
Plasma serine protease inhibitor OS=Homo sapiens GN=SERPINA5 PE=1 SV=3	P05154	dFTFDLyR	0.61	iTRAQ8plex (+304), iTRAQ8plex (+304)	7.61	30.7262	7.61	0.01905		-0.1528	1.265		1.58	-0.5282		0.0002131	-0.7079		-0.1907	-0.5633		-0.6364	-0.823		-0.4814	1.17		1.538	-0.2626		-0.6363
Plasma serine protease inhibitor OS=Homo sapiens GN=SERPINA5 PE=1 SV=3	P05154	dSAGAMk	0.44	iTRAQ8plex (+304), iTRAQ8plex (+304)	10.16	32.615	10.16	1.253					-1.32			0.7638			-0.6171			1.132			-0.1073			1.091			-1.003
Plasma serine protease inhibitor OS=Homo sapiens GN=SERPINA5 PE=1 SV=3	P05154	eDQyHYLLDR	0.85	iTRAQ8plex (+304), iTRAQ8plex (+304)	13.23	30.0303	9.09	-0.4938	-0.5066			1.178	1.223		-0.2858	-0.03038		0.2467	0.4182		-0.4447	-0.574		-0.6454	-0.3678		0.9566	0.8213		-0.1275	0.1958
Plasma serine protease inhibitor OS=Homo sapiens GN=SERPINA5 PE=1 SV=3	P05154	fSIEGSYQLEk	0.35	iTRAQ8plex (+304), iTRAQ8plex (+304)	7.65	30.3503	7.65	0.3566	0.1719	0.1571	0.4785	0.3543	0.5888	-0.2238	0.02088	0.2247	-0.859	-0.2885	-0.248	-0.2	-0.3688	-0.1227	-0.4795	-0.1457	-0.4483	0.7378	0.5759	0.9242	-0.3123	-0.0546	-0.008744
Plasma serine protease inhibitor OS=Homo sapiens GN=SERPINA5 PE=1 SV=3	P05154	fSIEGSyQLEk	0.76	iTRAQ8plex (+304), iTRAQ8plex (+304), iTRAQ8plex (+304)	9.48	31.0653	9.48	0.2488	-0.06654	-0.04758	0.8619	1.206	0.9854	-0.1394	-0.2861	0.1916	-0.8749	-0.6276	-0.4359	-0.7554	-0.5449	-0.8303	-0.592	-0.6556	-0.4591	1.18	1.295	1.303	-0.2552	0.06906	0.1334
Plasma serine protease inhibitor OS=Homo sapiens GN=SERPINA5 PE=1 SV=3	P05154	gFQQLLQELNQPR	0.3	iTRAQ8plex (+304)	5.19	31.2905	5.19	-0.3144	-0.1642	0.005653	0.7141	0.588	1.077	0.4489	0.4265	0.6253	-0.309	0.01111	0.2261	-0.6274	-0.9538	-0.5152	-0.653	-0.3602	-0.5994	0.6768	0.9464	1.14	-1.111	-1.015	-0.8418
Plasma serine protease inhibitor OS=Homo sapiens GN=SERPINA5 PE=1 SV=3	P05154	iVDLLk	0.5	iTRAQ8plex (+304), iTRAQ8plex (+304)	15.42	29.6332	0	-0.139	-0.1859			0.3499	0.7136		-0.1071	-0.1537		-0.3215	-0.08139		No Values	-1.411		-0.2322	0.7732		0.2188	0.9587		0.603	0.5319
Plasma serine protease inhibitor OS=Homo sapiens GN=SERPINA5 PE=1 SV=3	P05154	mQQVENGLSEk	0.99	iTRAQ8plex (+304), iTRAQ8plex (+304)	19.3	30.3743	19.3	-0.06901	0.04275	-0.1069	-0.06357	0.009204	0.2222	-0.1588	-0.06975	-0.4426	-0.2957	0.2496	0.4947	-0.2437	-0.3029	-0.5323	0.1095	0.06372	0.3844	-0.05382	-0.005403	0.5064	0.1232	0.3673	0.6919
Plasma serine protease inhibitor OS=Homo sapiens GN=SERPINA5 PE=1 SV=3	P05154	qINDYVAk	0.97	iTRAQ8plex (+304), iTRAQ8plex (+304)	19.54	32.1564	19.54	-0.4845	-0.3413	-0.343	0.8061	0.7593	0.8198	-0.3311	0.07492	0.4775	-0.3565	-0.2723	-0.1729	-0.5031	-0.3805	-0.5043	-0.3914	-0.2561	-0.0518	0.5497	0.613	0.6945	0.05998	0.1647	0.3142
Plasma serine protease inhibitor OS=Homo sapiens GN=SERPINA5 PE=1 SV=3	P05154	qINDyVAk	0.26	iTRAQ8plex (+304), iTRAQ8plex (+304), iTRAQ8plex (+304)	3.45	31.427	2	-0.5134		-0.7319	1.233		1.464	-0.3032		-0.03647	-0.209		-0.03106	-1.158		-0.9591	-0.5064		-0.3212	1.077		1.207	-0.02037		0.324
Plasma serine protease inhibitor OS=Homo sapiens GN=SERPINA5 PE=1 SV=3	P05154	qLELYLPk	0.92	iTRAQ8plex (+304), iTRAQ8plex (+304)	18.03	32.2891	8.24	-0.4277	-0.5673	-0.4684	1.007	1.143	0.7365	-0.3933	0.2384	-0.1833	-0.524	-0.5658	0.09046	-0.3313	-0.3126	0.1541	-0.4328	-0.2406	-0.0785	0.4003	0.882	0.4375	0.1236	-0.2054	0.4036
Plasma serine protease inhibitor OS=Homo sapiens GN=SERPINA5 PE=1 SV=3	P05154	qLELyLPk	0.27	iTRAQ8plex (+304), iTRAQ8plex (+304), iTRAQ8plex (+304)	3.02	30.5918	3.02	-0.5959	-0.7934	-0.683	1.102	1.296	1.332	0.08233	0.1569	0.2105	-0.3901	-0.5886	-0.3606	-1.151	-0.7136	-0.6603	-0.8297	-0.6263	-0.3074	1.367	1.407	1.383	0.01209	0.2874	0.1282
Plasma serine protease inhibitor OS=Homo sapiens GN=SERPINA5 PE=1 SV=3	P05154	rDFTFDLYR	0.97	iTRAQ8plex (+304)	15.22	29.8811	15.22	0.2079	0.2244	-0.237	1.173	1.025	0.967	0.1237	0.9804	0.5018	0.7199	-0.7242	0.3471	-0.7176	-0.7221	-0.5413	0.04347	0.6782	0.2205	0.265	0.4716	0.4367	-1.859	-1.522	-0.8169
Plasma serine protease inhibitor OS=Homo sapiens GN=SERPINA5 PE=1 SV=3	P05154	tLYLADTFPTNFR	0.19	iTRAQ8plex (+304)	6.73	29.6661	6.73	-0.1983	-0.1571	-0.1261	0.5704	0.5105	0.6698	-0.2373	0.0121	0.4404	0.09176	0.2006	0.2079	-0.5171	-0.2682	-0.2851	-0.5745	-0.3651	-0.03337	0.7108	0.6659	0.9456	-0.7164	-0.8679	-0.5565
Plasma serine protease inhibitor OS=Homo sapiens GN=SERPINA5 PE=1 SV=3	P05154	tLyLADTFPTNFR	1	iTRAQ8plex (+304), iTRAQ8plex (+304)	31.82	31.4613	31.82	-0.4088	-0.3108	-0.6221	1.084	1.004	1.322	-0.247	0.04825	0.3353	-0.0741	-0.08958	-0.009304	-1	-0.7558	-0.7662	-0.6878	-0.4153	-0.2509	1.222	1.235	1.185	-0.3507	-0.4557	-0.2553
Plasma serine protease inhibitor OS=Homo sapiens GN=SERPINA5 PE=1 SV=3	P05154	vPMMSR	0.18	iTRAQ8plex (+304)	3.23	33.5083	3.23	-0.01574		-0.8467	0.8607		0.5755	-0.2557		-0.5852	0.1882		0.3756	-1.053		-0.03113	1.051		1.153	-1.231		-1.124	0.6676		0.8445
Plasma serine protease inhibitor OS=Homo sapiens GN=SERPINA5 PE=1 SV=3	P05154	vVGVPYQGNATALFILPSEGk	0.92	iTRAQ8plex (+304), iTRAQ8plex (+304)	13.16	29.7955	13.16	0.3039	0.03377	-0.6122	-0.6182	-0.373	-0.1501	0.6507	-0.02331	0.9086	-0.3828	-0.3011	1.12	0.1093	-0.3644	-0.2346	-0.5839	No Values	-0.4278	0.7542	0.609	0.3725	0.06432	0.7441	-0.6034
Plasma serine protease inhibitor OS=Homo sapiens GN=SERPINA5 PE=1 SV=3	P05154	wETSFNHk	0.35	iTRAQ8plex (+304), iTRAQ8plex (+304)	7.55	31.2743	6.65	0.288	-0.193	0.02501	0.5002	0.5843	0.5831	-0.2603	-0.1191	-0.09949	-0.1253	-0.3379	-0.2164	-0.3956	0.02179	0.5429	0.05507	0.2544	-0.1863	0.4098	0.5463	0.4316	-0.9219	-0.3618	-0.151
Zinc-alpha-2-glycoprotein OS=Homo sapiens GN=AZGP1 PE=1 SV=2	P25311	aGEVQEPELR	1	iTRAQ8plex (+304)	22	30.3463	22	0.04918	0.01149	-0.001639	-1.783	-1.574	-1.848	-1.107	-0.9121	-1.081	1.721	1.59	1.689	-0.4416	-0.3713	-0.306	-1.951	-1.673	-2.089	-1.556	-1.196	-1.389	-0.862	-1.043	-0.9988
Zinc-alpha-2-glycoprotein OS=Homo sapiens GN=AZGP1 PE=1 SV=2	P25311	aYLEEEcPATLR	1	iTRAQ8plex (+304), Carbamidomethyl (+57)	37.36	26.0638	37.36	-0.1923	0.11	0.4055	-1.458	-1.533	-1.425	-2.011	-1.66	-1.115	2.063	1.943	1.59	-0.6573	-0.5549	-0.5187	-2.543	-2.018	-2.475	-1.671	-1.347	-1.534	0.02656	0.01692	-0.3365
Zinc-alpha-2-glycoprotein OS=Homo sapiens GN=AZGP1 PE=1 SV=2	P25311	ayLEEEcPATLR	1	iTRAQ8plex (+304), iTRAQ8plex (+304), Carbamidomethyl (+57)	26.58	34.3743	26.58	-0.2797	-0.5448	-0.5584	-1.215	-1.197	-1.133	-1.261	-1.167	-1.54	0.8776	1.078	1.092	-0.5798	-0.6694	-0.7978	-1.478	-1.199	-1.504	-1.117	-1.038	-1.301	-0.469	-0.337	-0.4679
Zinc-alpha-2-glycoprotein OS=Homo sapiens GN=AZGP1 PE=1 SV=2	P25311	aYLEEEcPATLRk	0.48	iTRAQ8plex (+304), Carbamidomethyl (+57), iTRAQ8plex (+304)	10.17	31.1361	10.17			0.02496	-0.694			-0.4102			0.0553			-1.443			-1.261			-1.26			-0.898
Zinc-alpha-2-glycoprotein OS=Homo sapiens GN=AZGP1 PE=1 SV=2	P25311	cLAYDFYPGk	0.99	Carbamidomethyl (+57), iTRAQ8plex (+304), iTRAQ8plex (+304)	19.57	29.5809	19.57	-0.8917	-0.851			-0.6675	-0.8249		-1.03	-1.143		0.4909	-0.1424		-0.5416	-0.6886		-1.718	-1.324		-0.2427	-0.8918		-0.513	-0.07874
Zinc-alpha-2-glycoprotein OS=Homo sapiens GN=AZGP1 PE=1 SV=2	P25311	cLAyDFYPGk	0.97	Carbamidomethyl (+57), iTRAQ8plex (+304), iTRAQ8plex (+304), iTRAQ8plex (+304)	15.38	30.8529	15.38	0.03496					-1.259			-1.226			0.8568			-0.627			-2.463			-0.7792			-0.4926
Zinc-alpha-2-glycoprotein OS=Homo sapiens GN=AZGP1 PE=1 SV=2	P25311	cLAYDFyPGk	0.45	Carbamidomethyl (+57), iTRAQ8plex (+304), iTRAQ8plex (+304), iTRAQ8plex (+304)	9.69	31.0687	5.41	0.08159	-0.13	0.1717	-1.215	-1.08	-1.695	-1.504	-1.501	-1.309	1.105	0.8648	0.1843	-0.7129	-0.6573	-1.326	-2.445	-1.606	-1.345	-1.021	-0.8942	-0.5719	-0.2089	-0.01435	0.01059
Zinc-alpha-2-glycoprotein OS=Homo sapiens GN=AZGP1 PE=1 SV=2	P25311	dYIEFNk	0.74	iTRAQ8plex (+304), iTRAQ8plex (+304)	14.64	31.3893	1.13	0.03248		Value Missing	No Values		-1.633	-2.332		-1.792	0.6178		0.03224	-0.5668		-0.6294	-0.566		No Values	-1.276		No Values	-0.292		-0.4985
Zinc-alpha-2-glycoprotein OS=Homo sapiens GN=AZGP1 PE=1 SV=2	P25311	eDIFMETLk	0.76	iTRAQ8plex (+304), iTRAQ8plex (+304)	12.88	31.0992	11.75	-0.119					-0.8918			-0.726			-0.1409			-2.014			-0.05371			-1.291			No Values
Zinc-alpha-2-glycoprotein OS=Homo sapiens GN=AZGP1 PE=1 SV=2	P25311	eIPAWVPFDPAAQITk	1	iTRAQ8plex (+304), iTRAQ8plex (+304)	44.64	31.1059	38.12	0.4535	0.4634	0.4482	-1.356	-1.559	-1.286	-1.635	-1.607	-1.441	0.8545	1.057	1.061	-0.5616	-0.2165	-0.6975	-2.669	-2.941	-3.003	-1.328	-1.132	-1.414	-0.3049	-0.05754	-0.03397
Zinc-alpha-2-glycoprotein OS=Homo sapiens GN=AZGP1 PE=1 SV=2	P25311	iDVHWTR	0.56	iTRAQ8plex (+304)	10.77	31.9396	6.67	-0.3199	-0.2979	-0.7928	-1.269	-1.367	-1.92	-1.669	-0.8142	-1.69	1.127	0.9087	1.034	-1.301	-0.9192	-0.8274	-0.8287	-0.698	-0.9481	-0.7116	-1.229	-0.9285	-0.6029	-1.018	-0.8285
Zinc-alpha-2-glycoprotein OS=Homo sapiens GN=AZGP1 PE=1 SV=2	P25311	qDPPSVVVTSHQAPGEk	1	iTRAQ8plex (+304), iTRAQ8plex (+304)	28.33	34.7334	27.57	-0.2273	0.01884	-0.02615	-1.431	-1.397	-1.599	-1.329	-1.414	-1.24	0.7639	1.15	0.8976	-0.5742	-0.5909	-0.4772	-1.265	-1.383	-1.456	-1.528	-1.222	-1.5	-0.5399	-0.2169	-0.44
Zinc-alpha-2-glycoprotein OS=Homo sapiens GN=AZGP1 PE=1 SV=2	P25311	qDSQLQk	0.9	iTRAQ8plex (+304), iTRAQ8plex (+304)	35.86	32.5334	23.01	1.346	1.2	0.7245	No Values	No Values	No Values	-0.7828	-0.2125	0.0936	-3.027	-4.134	-3.63	0.5099	0.7619	1.07	No Values	No Values	No Values	-1.103	-0.7859	-0.3762	No Values	No Values	-2.992
Zinc-alpha-2-glycoprotein OS=Homo sapiens GN=AZGP1 PE=1 SV=2	P25311	qkWEAEPVYVQR	0.69	iTRAQ8plex (+304), iTRAQ8plex (+304)	8.88	31.3956	8.88	-0.003512	0.291	0.5011	-1.562	-1.461	-1.424	-1.905	-0.9892	-1.442	1.723	1.341	1.2	-0.6791	-0.5611	-0.7362	-2.302	-1.753	-1.824	-1.657	-1.635	-1.469	0.03906	-0.3923	-0.2806
Zinc-alpha-2-glycoprotein OS=Homo sapiens GN=AZGP1 PE=1 SV=2	P25311	qkWEAEPVyVQR	0.94	iTRAQ8plex (+304), iTRAQ8plex (+304), iTRAQ8plex (+304)	14.2	30.7151	14.2	-0.06123	-0.004518	0.2138	-1.286	-1.192	-1.314	-1.4	-1.006	-1.172	1.568	1.49	1.429	-1.304	-0.8144	-1.189	-2.604	-2.168	-2.316	-1.05	-1.274	-1.266	-0.02458	-0.1042	-0.09592
Zinc-alpha-2-glycoprotein OS=Homo sapiens GN=AZGP1 PE=1 SV=2	P25311	qVEGMEDWk	1	iTRAQ8plex (+304), iTRAQ8plex (+304)	33.8	35.1268	33.8	-0.1885	0.377	0.2316	-1.777	-1.249	-1.547	-1.69	-1.925	-1.612	1.272	1.218	0.9275	-0.7936	-0.7807	-0.7438	-2.006	-1.125	-1.332	-1.757	-2.249	-1.785	0.6349	0.6051	0.2617
Zinc-alpha-2-glycoprotein OS=Homo sapiens GN=AZGP1 PE=1 SV=2	P25311	sQPMGLWR	0.26	iTRAQ8plex (+304)	5.78	30.8814	3.47	-0.5594	-0.4584	0.1095	-2.268	-1.835	-0.8731	-1.277	-0.8984	-1.35	1.434	1.107	0.4062	-1.365	-0.1548	-1.213	-0.1534	0.05871	-1.617	-2.826	-2.684	-0.7141	0.4591	-0.208	-0.06396
Zinc-alpha-2-glycoprotein OS=Homo sapiens GN=AZGP1 PE=1 SV=2	P25311	sSGAFWk	0.63	iTRAQ8plex (+304), iTRAQ8plex (+304)	9.53	32.3578	7.72	0.3317	0.3564	0.2832	-1.531	-1.533	-1.299	-1.867	-1.715	-1.761	1.489	1.276	1.406	-0.552	-0.1689	-0.354	-1.138	-1.191	-1.599	-1.837	-1.643	-1.785	-0.7566	-0.5275	-1.006
Zinc-alpha-2-glycoprotein OS=Homo sapiens GN=AZGP1 PE=1 SV=2	P25311	wEAEPVYVQR	0.98	iTRAQ8plex (+304)	16.81	29.4596	16.81	-0.3303	-0.2609	-0.02135	-1.132	-1.015	-1.243	-1.65	-1.441	-1.072	1.417	1.663	1.187	-0.6661	-0.4785	-0.8482	-1.825	-1.85	-1.356	-1.662	-1.257	-1.898	-0.2644	-0.4669	-0.4825
Zinc-alpha-2-glycoprotein OS=Homo sapiens GN=AZGP1 PE=1 SV=2	P25311	wEAEPVyVQR	0.32	iTRAQ8plex (+304), iTRAQ8plex (+304)	5.68	31.529	5.68	-0.4792	-0.517	-0.8836	-1.373	-1.007	-1.122	-1.044	-1.066	-1.227	1.272	1.07	0.8383	-0.7609	-0.6219	-0.7046	-1.497	-0.8506	-2.054	-1.377	-1.432	-0.7626	-0.2221	-0.6484	-0.4761
Zinc-alpha-2-glycoprotein OS=Homo sapiens GN=AZGP1 PE=1 SV=2	P25311	ySLTYIYTGLSk	1	iTRAQ8plex (+304), iTRAQ8plex (+304)	24.22	31.6967	24.22	0.4537	0.04341	0.7968	-1.713	-0.6489	-1.129	-1.818	-1.176	-1.631	0.496	0.2363	0.07361	-0.4422	-0.2951	-0.4225	-1.226	-0.7321	-1.138	-1.677	-1.556	-2.033	-0.2805	-0.8732	-0.476
Zinc-alpha-2-glycoprotein OS=Homo sapiens GN=AZGP1 PE=1 SV=2	P25311	yYYDGkDYIEFNk	0.33	iTRAQ8plex (+304), iTRAQ8plex (+304), iTRAQ8plex (+304)	1.48	29.6567	1.48	0.6403	1.046	0.7017	-1.433	-1.179	-1.175	-1.769	-1.96	-1.567	0.7725	0.7726	0.5263	-0.7507	-0.01228	-0.4485	-1.781	-2.789	-2.33	-1.127	-1.06	-1.135	-0.4821	0.1321	-0.531
Alpha-1-antitrypsin OS=Homo sapiens GN=SERPINA1 PE=1 SV=3	P01009	aVLTIDEk	0.75	iTRAQ8plex (+304), iTRAQ8plex (+304)	17.3	33.3546	12.06	-0.1181	-0.3373	-0.289	0.07644	-0.08424	-0.06938	-0.04972	-0.004212	0.3002	-0.3497	-0.1594	-0.7246	0.6071	0.05909	0.01377	2.205	1.898	1.668	-0.4113	0.3605	0.37	-0.2166	-0.6836	0.01241
Alpha-1-antitrypsin OS=Homo sapiens GN=SERPINA1 PE=1 SV=3	P01009	dTEEEDFHVDQVTTVk	1	iTRAQ8plex (+304), iTRAQ8plex (+304)	21.17	26.7943	21.17	0.05354	0.05373	0.0871	0.3002	-0.07511	-0.0716	1.215	0.9887	1.011	-0.0606	-0.0144	0.3037	-0.3105	-0.05185	-0.08094	0.2005	0.1083	0.1418	0.7497	0.6394	0.5234	-0.6245	-0.5792	-0.4066
Alpha-1-antitrypsin OS=Homo sapiens GN=SERPINA1 PE=1 SV=3	P01009	fLEDVk	0.13	iTRAQ8plex (+304), iTRAQ8plex (+304)	8.69	32.8035	0	-0.2921	-0.07145	-0.8119	0.9705	0.4255	0.3533	0.3119	1.107	0.6155	-0.1025	-0.07892	0.1121	0.2481	-0.4207	-0.2085	0.5956	0.228	0.1776	0.07855	0.2824	0.7117	0.2816	-0.4064	0.05002
Alpha-1-antitrypsin OS=Homo sapiens GN=SERPINA1 PE=1 SV=3	P01009	fLEDVkk	0.9	iTRAQ8plex (+304), iTRAQ8plex (+304), iTRAQ8plex (+304)	16.75	31.0175	16.75	-0.1515	-0.2098	-0.04728	0.7313	0.6372	0.8003	1.07	0.8304	0.8625	-0.4819	-0.4661	-0.382	-0.8293	-0.6998	-0.8858	0.5791	0.5484	0.5658	0.5696	0.4265	0.4518	0.1134	-0.01784	0.1917
Alpha-1-antitrypsin OS=Homo sapiens GN=SERPINA1 PE=1 SV=3	P01009	fLENEDR	0.9	iTRAQ8plex (+304)	21.14	27.2997	21.14	-0.5018	-0.5039	-0.4675	0.7106	0.5326	0.8593	1.244	0.7959	1.38	0.4974	0.7016	-0.01746	-0.596	-0.5141	-0.4426	0.1429	0.2119	0.4033	0.0197	-0.1509	0.2244	-0.07458	-0.1891	-0.003457
Alpha-1-antitrypsin OS=Homo sapiens GN=SERPINA1 PE=1 SV=3	P01009	iVDLVk	0.5	iTRAQ8plex (+304), iTRAQ8plex (+304)	22.99	31.0346	7.89	-0.4096	-0.4814	-0.3868	0.7394	0.6517	0.6295	1.367	1.321	1.84	-0.5157	-0.4671	-0.6927	-0.4186	-0.4828	-0.25	0.6041	0.1852	0.09153	-0.1588	-0.08007	-0.1401	0.2147	-0.005816	-0.0323
Alpha-1-antitrypsin OS=Homo sapiens GN=SERPINA1 PE=1 SV=3	P01009	lGMFNIQHck	0.99	iTRAQ8plex (+304), Carbamidomethyl (+57), iTRAQ8plex (+304)	25.27	31.232	25.27	0.4873	0.2715	0.8187	0.06695	0.1823	0.2207	0.305	0.4732	0.49	-0.8576	-0.2155	-0.5703	-0.3684	-0.4976	-0.7292	1.364	0.6984	1.099	0.5776	0.1424	0.2111	-0.3833	0.1371	0.3787
Alpha-1-antitrypsin OS=Homo sapiens GN=SERPINA1 PE=1 SV=3	P01009	lQHLENELTHDIITk	0.89	iTRAQ8plex (+304), iTRAQ8plex (+304)	12.16	31.0037	10.26	-1.667	-1.396			0.4947	0.3366		0.7234	0.6829		-0.444	0.2637		-0.4043	-0.3806		0.1963	0.3709		0.4787	0.2751		0.08787	-0.1569
Alpha-1-antitrypsin OS=Homo sapiens GN=SERPINA1 PE=1 SV=3	P01009	lSITGTYDLk	1	iTRAQ8plex (+304), iTRAQ8plex (+304)	28.26	32.2737	27.03	0.2764	0.2176	0.03679	0.002123	0.4005	0.4642	0.5634	0.397	0.5615	0.5776	-0.3964	-0.1796	0.2161	-0.08736	-0.2832	-0.009429	0.3793	0.4495	-0.4578	-0.3027	-0.02098	0.643	0.3748	0.1627
Alpha-1-antitrypsin OS=Homo sapiens GN=SERPINA1 PE=1 SV=3	P01009	lSITGTyDLk	0.46	iTRAQ8plex (+304), iTRAQ8plex (+304), iTRAQ8plex (+304)	6.45	31.209	6.45	0.1285	-0.6011	-0.3019	1.289	0.8957	0.9385	0.9292	0.9064	0.9524	-0.6456	-0.7065	-0.9781	-0.9064	-0.2318	-0.7042	0.3021	0.1455	0.2872	0.7514	0.4218	0.5227	0.1543	0.1288	0.3057
Alpha-1-antitrypsin OS=Homo sapiens GN=SERPINA1 PE=1 SV=3	P01009	lYHSEAFTVNFGDTEEAkk	1	iTRAQ8plex (+304), iTRAQ8plex (+304), iTRAQ8plex (+304)	23	29.7405	23		0.3863			0.6201			1.073			-0.6819			-0.31			0.06209			1.056			-1.156
Alpha-1-antitrypsin OS=Homo sapiens GN=SERPINA1 PE=1 SV=3	P01009	lyHSEAFTVNFGDTEEAkk	0.19	iTRAQ8plex (+304), iTRAQ8plex (+304), iTRAQ8plex (+304), iTRAQ8plex (+304)	5.81	29.7267	5.81	0.7271	0.3376			0.2431	0.2845		1.447	1.626		-0.8616	-0.8475		0.4827	0.293		-0.9115	-0.5667		0.8395	1.021		-0.528	-1.084
Alpha-1-antitrypsin OS=Homo sapiens GN=SERPINA1 PE=1 SV=3	P01009	qINDYVEk	0.39	iTRAQ8plex (+304), iTRAQ8plex (+304)	9.84	31.7609	0.88	0.2823		-0.3036	0.4558		0.9622	0.4475		0.2394	-0.1328		-0.3504	-0.1477		-0.1307	0.9005		0.8927	0.03154		-0.33	0.1791		-0.2191
Alpha-1-antitrypsin OS=Homo sapiens GN=SERPINA1 PE=1 SV=3	P01009	qINDyVEk	0.15	iTRAQ8plex (+304), iTRAQ8plex (+304), iTRAQ8plex (+304)	3.37	31.6346	3.37	-0.432	-0.7782	-0.174	1.069	0.7458	0.8339	0.7757	0.9511	0.8822	-0.416	-0.07826	-0.6258	-0.9233	-1.004	-0.3302	0.4465	0.4606	0.3993	0.2679	0.2945	0.5038	0.4574	0.3452	0.1832
Alpha-1-antitrypsin OS=Homo sapiens GN=SERPINA1 PE=1 SV=3	P01009	sPLFMGk	0.47	iTRAQ8plex (+304), iTRAQ8plex (+304)	12.55	32.8533	6.58	0.02027	-0.07921	0.04478	0.1212	0.2584	-0.1854	-0.1712	-0.1402	-0.08537	-0.05815	0.169	0.1733	-0.6132	-0.7726	-0.6391	1.479	1.433	1.416	0.2243	-0.05715	0.08047	0.5766	0.3273	0.6235
Alpha-1-antitrypsin OS=Homo sapiens GN=SERPINA1 PE=1 SV=3	P01009	sVLGQLGITk	0.94	iTRAQ8plex (+304), iTRAQ8plex (+304)	16.94	32.1165	16.94	-0.0908	0.219	-0.1312	0.1627	-0.2067	0.07295	0.9541	1.204	1.503	-0.2031	-0.5888	-0.4468	-0.3189	-0.1262	-0.4294	0.6444	0.1337	0.4466	0.3021	0.3126	0.1147	0.09604	0.04383	0.1053
Alpha-1-antitrypsin OS=Homo sapiens GN=SERPINA1 PE=1 SV=3	P01009	tLNQPDSQLQLTTGNGLFLSEGLk	1	iTRAQ8plex (+304), iTRAQ8plex (+304)	48.47	29.7267	48.47	-0.2018	-0.008198	-0.2124	0.1257	-0.07495	0.2883	0.662	0.5312	0.82	0.04077	-0.4912	-0.3148	0.01647	0.7241	-0.02121	0.7689	0.3513	0.3049	-0.6155	-0.02248	0.4306	0.07443	0.1276	0.1251
Alpha-1-antitrypsin OS=Homo sapiens GN=SERPINA1 PE=1 SV=3	P01009	vFSNGADLSGVTEEAPLk	0.67	iTRAQ8plex (+304), iTRAQ8plex (+304)	11.1	30.1995	7.18	0.4628	0.000186	0.3278	0.02885	0.1311	0.1749	1.033	0.9493	0.5896	-0.4609	0.192	-0.7529	-0.02688	-0.4835	0.0231	0.3372	-0.178	0.3	0.3667	0.8231	0.3831	0.006004	-0.3851	0.272
Alpha-1-antitrypsin OS=Homo sapiens GN=SERPINA1 PE=1 SV=3	P01009	vVNPTQk	0.77	iTRAQ8plex (+304), iTRAQ8plex (+304)	17.19	31.2548	9.73	-0.02925	0.06042	-0.1709	0.4304	0.4317	0.2225	0.8422	0.6558	1.418	-0.2177	-0.2632	-0.06184	-0.5482	-0.6626	-0.1837	0.4322	0.4971	0.05487	0.3133	0.09499	-0.1321	0.4313	0.257	0.1287
Alpha-1-antitrypsin OS=Homo sapiens GN=SERPINA1 PE=1 SV=3	P01009	wERPFEVk	0.24	iTRAQ8plex (+304), iTRAQ8plex (+304)	3.48	32.5792	0.45	-0.2406	-0.6907	-0.7782	0.6041	0.5567	0.5493	1.368	1.067	1.213	-0.304	-0.09368	-0.4452	-0.4932	-0.4025	-0.1869	0.6779	0.5997	0.6272	0.5135	0.34	0.1643	-0.01619	-0.299	-0.136
Ig mu chain C region OS=Homo sapiens GN=IGHM PE=1 SV=3	P01871	dGFFGNPR	0.97	iTRAQ8plex (+304)	16.92	27.1181	13.91	0.09889	-0.6634	-0.3406	0.5181	0.4329	-0.06095	0.1541	-0.0329	0.5825	0.783	0.9674	0.2251	-0.7349	-0.4577	-0.6792	1.239	1.335	1.275	0.1152	-0.03158	-0.5213	-0.1248	-0.09046	-0.2793
Ig mu chain C region OS=Homo sapiens GN=IGHM PE=1 SV=3	P01871	dVMQGTDEHVVck	0.94	iTRAQ8plex (+304), Carbamidomethyl (+57), iTRAQ8plex (+304)	12.63	27.7012	12.63	-0.1952	-0.1967	0.1876	-0.53	0.01388	-0.1068	-0.7893	0.1863	0.1663	1.586	1.029	0.9061	0.3356	-0.1924	-0.5852	0.4404	0.3096	0.4859	-0.437	-0.491	-0.7437	0.8705	0.6808	0.7179
Ig mu chain C region OS=Homo sapiens GN=IGHM PE=1 SV=3	P01871	eQLNLR	0.5	iTRAQ8plex (+304)	16.26	33.019	5.89	-0.349	-0.6172	-0.6681	0.4668	-0.3554	0.26	0.1066	1.347	-0.5038	0.8245	0.06009	0.6738	-0.2313	0.9412	-0.6899	0.8478	0.379	1.717	0.1135	-0.1869	-0.5793	0.2016	-0.2013	0.1163
Ig mu chain C region OS=Homo sapiens GN=IGHM PE=1 SV=3	P01871	fTcTVTHTDLPSPLk	1	iTRAQ8plex (+304), Carbamidomethyl (+57), iTRAQ8plex (+304)	31.54	30.4766	31.54	-0.4784	-0.2123	0.1148	-0.2299	-0.06608	0.06965	0.2503	-0.4822	-0.2841	-0.333	0.432	-0.08904	-0.1375	0.2286	-0.3764	1.328	1.19	1.402	0.336	0.5039	0.316	0.3118	-0.2192	0.09936
Ig mu chain C region OS=Homo sapiens GN=IGHM PE=1 SV=3	P01871	gFPSVLR	0.61	iTRAQ8plex (+304)	15.13	37.08	10.22	-0.0152	0.436	0.446	-1.141	-0.9382	-0.6281	-0.2523	-0.05342	-0.2613	2.039	1.702	1.409	0.4781	0.4407	0.3034	0.2375	0.2732	0.1531	-0.8971	-0.931	-0.7732	0.6713	0.5128	0.5105
Ig mu chain C region OS=Homo sapiens GN=IGHM PE=1 SV=3	P01871	gQPLSPEk	0.96	iTRAQ8plex (+304), iTRAQ8plex (+304)	15.01	31.827	15.01	0.2864		-0.1757	0.06395		-0.1219	0.07422		-0.285	0.005936		0.6565	-0.5147		-0.04136	1.496		1.173	-0.05502		-0.8493	0.5005		-0.1726
Ig mu chain C region OS=Homo sapiens GN=IGHM PE=1 SV=3	P01871	gVALHRPDVYLLPPAR	0.76	iTRAQ8plex (+304)	12.7	31.0449	12.7	-0.8404	0.1532	-0.1393	-0.01562	0.1101	0.04456	0.7524	0.8511	0.7129	-0.2212	0.2069	-0.2904	0.254	-0.5703	0.3429	0.9163	1.041	0.542	0.02777	-0.2304	-0.1312	0.02802	-0.1872	0.3177
Ig mu chain C region OS=Homo sapiens GN=IGHM PE=1 SV=3	P01871	lIcQATGFSPR	0.3	iTRAQ8plex (+304), Carbamidomethyl (+57)	3.2	29.9913	3.2	-0.1703	0.287			0.2228	-0.1353		-0.1057	0.1364		-0.07894	0.06788		-0.2633	-0.2143		0.5834	0.5562		0.1283	-0.1883		0.6011	0.6095
Ig mu chain C region OS=Homo sapiens GN=IGHM PE=1 SV=3	P01871	nVPLPVIAELPPk	1	iTRAQ8plex (+304), iTRAQ8plex (+304)	33.06	29.8046	33.06	0.07761	0.09179	0.03816	-0.4256	-0.3871	-0.5454	-0.1471	-0.246	-0.2749	1.493	1.482	1.425	0.3669	0.2389	0.1191	-0.1329	-0.04932	-0.2125	-0.5432	-0.5315	-0.6554	0.7851	0.8269	0.7835
Ig mu chain C region OS=Homo sapiens GN=IGHM PE=1 SV=3	P01871	qNGEAVk	0.29	iTRAQ8plex (+304), iTRAQ8plex (+304)	2.7	33.2818	-2.46	0.5312					-0.02208			-0.1724			-0.5354			0.2484			0.1499			0.6057			-0.1601
Ig mu chain C region OS=Homo sapiens GN=IGHM PE=1 SV=3	P01871	qVGSGVTTDQVQAEAk	0.99	iTRAQ8plex (+304), iTRAQ8plex (+304)	25.35	36.2076	25.35	1.072					-0.6961			0.6435			0.5229			-0.2449			0.5695			-0.2988			-0.9229
Ig mu chain C region OS=Homo sapiens GN=IGHM PE=1 SV=3	P01871	vQHPNGNk	0.82	iTRAQ8plex (+304), iTRAQ8plex (+304)	15.14	36.9836	15.14			1.613	-1.052			1.427			-1.034			1.955			-1.381			1.207			-1.063
Ig mu chain C region OS=Homo sapiens GN=IGHM PE=1 SV=3	P01871	vSVFVPPR	0.12	iTRAQ8plex (+304)	2.14	32.9003	2.14		-0.4616	0.4265	0.2637	0.1121		-0.01295	0.6626		0.6843	1.151		-0.1968	-0.1948		0.003409	0.00673		-0.381	-0.6243		0.8409	-0.1338
Ig mu chain C region OS=Homo sapiens GN=IGHM PE=1 SV=3	P01871	vTSTLTIk	0.29	iTRAQ8plex (+304), iTRAQ8plex (+304)	4.71	30.6595	2.16	-0.1018	-0.5157	-0.4874	0.1742	-0.02337	-0.2455	-0.5824	0.07957	-0.3305	0.5393	0.5029	0.2603	-0.1584	-0.4639	0.03274	1.588	1.672	1.275	-0.01677	-0.108	-0.09484	0.5712	0.2315	-0.2074
Ig mu chain C region OS=Homo sapiens GN=IGHM PE=1 SV=3	P01871	yAATSQVLLPSk	1	iTRAQ8plex (+304), iTRAQ8plex (+304)	66.22	31.878	66.22	0.6183	0.3223	0.5812	-0.9201	-0.5231	-1.055	-0.1292	-0.01527	-0.4762	1.587	1.23	1.549	0.8027	0.4158	0.3494	0.1006	-0.1135	0.2784	-1.062	-0.4941	-1.347	0.6851	0.6842	0.6407
Ig mu chain C region OS=Homo sapiens GN=IGHM PE=1 SV=3	P01871	yAATSQVLLPSk	0.24	iTRAQ8plex (+304), iTRAQ8plex (+304), iTRAQ8plex (+304)	4.13	30.5231	4.13	-0.4122	0.2598	0.2347	-0.5752	-0.1873	-0.6237	0.2595	0.0006511	0.4258	1.485	1.285	1.182	0.3461	0.4402	0.2626	-0.2456	-0.4034	-0.4938	-0.6316	-0.7247	-0.2362	0.6557	0.6991	0.5411
Ig mu chain C region OS=Homo sapiens GN=IGHM PE=1 SV=3	P01871	yVTSAPMPEPQAPGR	1	iTRAQ8plex (+304)	43.51	28.0754	37.63			0.4316	-0.1309			0.0815			0.9222			-0.1849			0.8104			-0.4268			0.104
Phosphoinositide-3-kinase-interacting protein 1 OS=Homo sapiens GN=PIK3IP1 PE=1 SV=2	Q96FE7	eDQTSPAPGLR	0.63	iTRAQ8plex (+304)	9.46	28.9154	7.57	-0.4744	-0.3072	-0.5259	-0.1305	0.3834	-0.3838	0.09157	0.2591	-0.1104	-0.0361	0.1053	-0.1154	-0.6325	-0.6251	-0.8073	-0.1986	0.1426	-0.1992	-0.1451	0.06202	-0.1811	-0.4333	0.1162	-0.1135
Phosphoinositide-3-kinase-interacting protein 1 OS=Homo sapiens GN=PIK3IP1 PE=1 SV=2	Q96FE7	gPWcYVSGEAGVPEk	0.82	iTRAQ8plex (+304), Carbamidomethyl (+57), iTRAQ8plex (+304)	13.58	30.0689	12.28	-0.4286	-0.2896	-0.2979	0.07501	0.3525	0.131	-0.599	0.02603	-0.286	-0.9158	-0.5105	-0.8199	-0.1893	0.03338	-0.3227	-0.5189	-0.02277	-0.4724	0.5077	0.5852	0.3677	0.01718	0.09185	-0.2024
Phosphoinositide-3-kinase-interacting protein 1 OS=Homo sapiens GN=PIK3IP1 PE=1 SV=2	Q96FE7	gPWcyVSGEAGVPEk	0.4	iTRAQ8plex (+304), Carbamidomethyl (+57), iTRAQ8plex (+304), iTRAQ8plex (+304)	5.44	29.4988	5.44	-0.7766	-0.4841	-0.7393	0.5722	0.9175	0.3895	-0.6687	-0.2086	-0.7295	-1.009	-0.8611	-1.114	-0.1507	-0.1107	-0.1016	-0.541	-0.4311	-0.5538	0.8246	1.182	0.8502	-0.1498	0.319	-0.02954
Phosphoinositide-3-kinase-interacting protein 1 OS=Homo sapiens GN=PIK3IP1 PE=1 SV=2	Q96FE7	nPDEDPR	0.9	iTRAQ8plex (+304)	29.02	25	22.85	0.9031	1.166	1.15	-1.354	-1.599	-2.36	1.398	1.294	1.102	-0.8202	-0.2507	-0.3418	0.3199	0.06467	-0.04232	-2.277	-2.565	-2.879	2.222	2.19	1.849	-2.536	No Values	No Values
Phosphoinositide-3-kinase-interacting protein 1 OS=Homo sapiens GN=PIK3IP1 PE=1 SV=2	Q96FE7	nPDEDPRGPWcYVSGEAGVPEk	0.91	iTRAQ8plex (+304), Carbamidomethyl (+57), iTRAQ8plex (+304)	10.94	25	10.94	0.395	0.1798	-0.1231	-0.1639	-0.0694	-0.2156	-0.006382	0.04924	-0.8612	-0.8486	-0.556	-1.333	-0.2298	-0.2798	-0.0634	-0.6607	-0.02817	-0.393	0.6225	0.97	0.7641	-0.3893	0.05263	-0.3741
Phosphoinositide-3-kinase-interacting protein 1 OS=Homo sapiens GN=PIK3IP1 PE=1 SV=2	Q96FE7	rPcEDLR	0.11	iTRAQ8plex (+304), Carbamidomethyl (+57)	6.86	34.4623	6.86	-0.374	-0.5497	-0.3434	-0.5863	0.008677	-0.6488	0.2472	0.4099	0.4951	0.6568	0.7133	0.3831	-1.176	-1.066	-1.053	0.02961	0.6099	0.1097	-0.3746	-0.2126	-0.5235	-0.2216	0.2382	-0.4694
Phosphoinositide-3-kinase-interacting protein 1 OS=Homo sapiens GN=PIK3IP1 PE=1 SV=2	Q96FE7	sEAAAVQPVIGISQR	0.33	iTRAQ8plex (+304)	10.33	36.5811	10.33	-0.2688	-0.2146	-0.634	-0.342	0.4653	-0.5241	0.04355	0.2001	0.1486	0.6535	-0.1166	-0.2473	-0.2662	0.2137	-0.406	-0.8866	-0.2476	-0.0787	-0.05132	0.2004	-0.2274	-0.4147	0.01376	-0.6451
Galectin-3-binding protein OS=Homo sapiens GN=LGALS3BP PE=1 SV=1	Q08380	aSHEEVEGLVEk	1	iTRAQ8plex (+304), iTRAQ8plex (+304)	37.16	31.0483	37.16	0.0272	0.2574	0.2556	0.2948	-0.1339	0.08278	-0.8663	-0.8077	-0.5385	0.01654	0.1711	0.3343	-0.08292	-0.4564	-0.3329	-0.491	-0.31	-0.453	0.8276	0.7173	0.7981	-0.1848	-0.5424	-0.2303
Galectin-3-binding protein OS=Homo sapiens GN=LGALS3BP PE=1 SV=1	Q08380	aVDTWSWGER	1	iTRAQ8plex (+304)	30.8	26.637	30.8	-0.3403	-0.1304	-0.09375	1.084	0.8709	1.189	-1.086	-1.198	-1.085	-0.0137	0.04114	0.08656	-0.2613	-0.9491	-0.5278	-0.432	0.1316	0.008191	0.5717	0.4367	0.5675	0.111	-0.2003	-0.2037
Galectin-3-binding protein OS=Homo sapiens GN=LGALS3BP PE=1 SV=1	Q08380	dLLRYFYSR	0.15	iTRAQ8plex (+304)	0.75	30.5805	0	0.3365					0.02466			-0.3974			0.0304			0.4524			No Values			-0.3119			-0.3369
Galectin-3-binding protein OS=Homo sapiens GN=LGALS3BP PE=1 SV=1	Q08380	eLSEALGQIFDSQR	0.37	iTRAQ8plex (+304)	2.19	28.6864	2.19		Value Missing			0.5806			0.2347			No Values			-0.4782			-0.1433			-0.5392			-0.4747
Galectin-3-binding protein OS=Homo sapiens GN=LGALS3BP PE=1 SV=1	Q08380	kSQLVYQSR	0.95	iTRAQ8plex (+304), iTRAQ8plex (+304)	14.89	32.1378	13.43	0.1608	0.1959			0.1454	0.1322		-1.013	-0.3362		-0.3692	-1.006		-0.419	0.007303		0.3412	0.1372		0.1419	0.5605		-0.1168	0.1131
Galectin-3-binding protein OS=Homo sapiens GN=LGALS3BP PE=1 SV=1	Q08380	lADGGATNQGR	0.99	iTRAQ8plex (+304)	25.86	37.001	25.86	-0.1438	0.08386	-0.1474	0.2683	0.04459	0.2264	-0.7984	-0.6016	-0.7305	0.3797	0.4376	0.4192	-0.5923	-0.8697	-0.3869	0.09467	0.004077	0.4493	-0.1232	-0.476	-0.3155	0.6879	0.3303	0.4072
Galectin-3-binding protein OS=Homo sapiens GN=LGALS3BP PE=1 SV=1	Q08380	lASAYGAR	0.16	iTRAQ8plex (+304)	6.68	32.235	4.24	-0.4139	-0.6984	0.4955	-0.2711	0.05615	0.4599	0.05099	0.05701	-0.5217	0.09921	0.02733	0.2642	0.1781	-0.2645	0.1552	-0.2116	-0.2174	0.1391	-0.1849	0.2076	0.1501	-0.272	-0.2931	-0.4641
Galectin-3-binding protein OS=Homo sapiens GN=LGALS3BP PE=1 SV=1	Q08380	lASAyGAR	0.25	iTRAQ8plex (+304), iTRAQ8plex (+304)	2.8	32.383	0		-0.8284			0.3856			-0.003836			-0.1218			-0.5239			-0.1747			0.1473			0.02632
Galectin-3-binding protein OS=Homo sapiens GN=LGALS3BP PE=1 SV=1	Q08380	rGPLVk	0.5	iTRAQ8plex (+304), iTRAQ8plex (+304)	10.68	25.9329	8.75	-0.1559	-0.242	-0.03303	0.029	0.2423	0.1646	-0.1849	-1.157	-0.6612	-0.06352	-0.2108	-0.03865	-0.3031	-0.5756	-0.802	-0.1922	0.05445	0.2079	0.2319	0.4718	0.5959	0.165	0.3229	0.4259
Galectin-3-binding protein OS=Homo sapiens GN=LGALS3BP PE=1 SV=1	Q08380	rIDITLSSVk	0.23	iTRAQ8plex (+304), iTRAQ8plex (+304)	2.97	30.7078	2.97	0.05232					-0.2678			-0.5017			0.7441			0.2073			-0.3327			0.2669			-0.3995
Galectin-3-binding protein OS=Homo sapiens GN=LGALS3BP PE=1 SV=1	Q08380	sDLAVPSELALLk	1	iTRAQ8plex (+304), iTRAQ8plex (+304)	43.31	31.4799	42.17	0.4718	0.4027	0.2624	-0.01097	-0.04027	0.05387	-1.068	-1.392	-1.015	-0.3946	-0.6087	-0.7034	-0.006237	-0.02518	0.1203	0.2921	0.1913	0.2083	0.3263	0.3545	0.5057	0.1067	0.04348	0.1295
Galectin-3-binding protein OS=Homo sapiens GN=LGALS3BP PE=1 SV=1	Q08380	sLGWLk	0.19	iTRAQ8plex (+304), iTRAQ8plex (+304)	2.96	34.2862	0.07	0.1384	0.2929	0.3749	0.1734	-0.2235	0.2828	-0.8891	-0.2172	-0.7479	-0.0109	-0.236	-0.2036	-0.2267	-0.2009	0.03201	0.2018	-0.02595	-0.01632	-0.2539	-0.5433	-0.0038	0.4089	0.07661	0.1943
Galectin-3-binding protein OS=Homo sapiens GN=LGALS3BP PE=1 SV=1	Q08380	sQLVYQSR	0.36	iTRAQ8plex (+304)	10.94	34.2959	2.75	0.2349	-0.01974			-0.2685	-0.3564		0.7831	-0.1493		0.6869	0.3573		-0.3346	-0.446		-1.226	0.1708		-0.07436	-0.2439		-0.64	0.2016
Galectin-3-binding protein OS=Homo sapiens GN=LGALS3BP PE=1 SV=1	Q08380	sTHTLDLSR	0.21	iTRAQ8plex (+304)	9.38	36.0163	9.38	0.0771	-0.4946	-0.2475	0.1224	-0.1179	0.05512	-0.7661	-0.5837	-0.1828	0.6658	0.2914	0.3433	-1.107	-1.024	-0.8279	0.9183	0.8963	0.2675	-0.05569	-0.3916	-0.02276	0.2483	0.3303	0.0594
Galectin-3-binding protein OS=Homo sapiens GN=LGALS3BP PE=1 SV=1	Q08380	sTSSFPcPAGHFNGFR	0.66	iTRAQ8plex (+304), Carbamidomethyl (+57)	7.09	25	7.09	0.1661	0.1444	0.1796	0.04472	-0.7352	-0.1387	0.2395	0.5694	0.3119	-0.5242	-0.2157	0.06341	-0.368	-0.6759	-0.5735	0.05303	0.2522	0.2637	0.3802	0.1315	0.007384	-0.2243	-0.5184	-0.3668
Galectin-3-binding protein OS=Homo sapiens GN=LGALS3BP PE=1 SV=1	Q08380	tIAYENk	0.9	iTRAQ8plex (+304), iTRAQ8plex (+304)	16.39	32.3855	14.95		0.3793	0.4271	0.0775	-0.4326		-0.5417	-0.4192		-0.07663	-0.6339		-0.3026	-0.2941		-0.271	-0.03884		0.5672	0.2144		-0.1164	0.09267
Galectin-3-binding protein OS=Homo sapiens GN=LGALS3BP PE=1 SV=1	Q08380	vEIFYR	0.5	iTRAQ8plex (+304)	17.15	32.6788	6.24	0.08379	0.1057	0.145	0.4321	0.1225	0.3615	-0.518	-0.5959	-0.5158	0.3516	0.4132	0.3537	-0.2954	-0.3214	-0.3517	-0.3737	-0.333	-0.1475	-0.1076	-0.2254	-0.07916	0.05118	-0.3012	-0.03784
Galectin-3-binding protein OS=Homo sapiens GN=LGALS3BP PE=1 SV=1	Q08380	vEIFyR	0.25	iTRAQ8plex (+304), iTRAQ8plex (+304)	3.04	32.2737	3.04	-0.9955		-0.1526	0.882		0.7162	-0.962		-0.5307	0.5267		0.08535	-0.8003		-0.3475	-0.356		0.324	0.6025		0.06642	0.03832		0.4506
Galectin-3-binding protein OS=Homo sapiens GN=LGALS3BP PE=1 SV=1	Q08380	yFYSRR	0.11	iTRAQ8plex (+304)	0.27	29.3095	0	0.2498					No Values			-0.9645			0.1555			No Values			No Values			0.4436			No Values
Galectin-3-binding protein OS=Homo sapiens GN=LGALS3BP PE=1 SV=1	Q08380	ySSDYFQAPSDYR	1	iTRAQ8plex (+304)	54.67	25	54.67	0.1534		0.2054	0.6356		-0.04847	0.2762		-0.491	-1.269		-0.06021	-0.01998		0.06902	-0.2687		0.2929	0.464		0.528	-0.2815		-0.6342
Keratin, type II cytoskeletal 1 OS=Homo sapiens GN=KRT1 PE=1 SV=6	P04264	aQYEDIAQk	1	iTRAQ8plex (+304), iTRAQ8plex (+304)	42.74	35.2569	36.87	-0.05429	-0.07689	0.2296	0.246	-0.1456	0.0966	-0.528	-0.2272	-0.5427	-0.9929	-0.3895	-0.5057	2.713	2.24	2.587	-0.3776	-0.2971	-0.1655	-0.2867	-0.306	-0.1011	-0.3787	-0.577	-0.753
Keratin, type II cytoskeletal 1 OS=Homo sapiens GN=KRT1 PE=1 SV=6	P04264	aQyEDIAQk	0.25	iTRAQ8plex (+304), iTRAQ8plex (+304), iTRAQ8plex (+304)	2.25	31.8213	2.25	-0.188					-0.003249			0.3601			-1.428			2.003			0.1876			0.06879			-0.5446
Keratin, type II cytoskeletal 1 OS=Homo sapiens GN=KRT1 PE=1 SV=6	P04264	dVDGAyMTk	0.35	iTRAQ8plex (+304), iTRAQ8plex (+304), iTRAQ8plex (+304)	8.82	31.9645	8.82	-0.5205		-0.4231	0.2381		0.565	-0.8358		-0.4949	-1.267		0.01418	1.563		0.9355	0.7785		0.7118	0.315		-0.7648	0.3725		0.009405
Keratin, type II cytoskeletal 1 OS=Homo sapiens GN=KRT1 PE=1 SV=6	P04264	fSScGGGGGSFGAGGGFGSR	0.18	iTRAQ8plex (+304), Carbamidomethyl (+57)	0.49	25.7634	0.49			1.85	No Values			No Values			No Values			No Values			-1.198			-0.3742			No Values
Keratin, type II cytoskeletal 1 OS=Homo sapiens GN=KRT1 PE=1 SV=6	P04264	fVSTTYSGVTR	0.9	iTRAQ8plex (+304)	14.04	34.5056	14.04	-0.02163	-0.332			-0.1485	0.1384		-0.4625	-0.608		0.3707	-0.0462		2.347	2.375		-0.6495	-0.9551		0.1471	0.07166		-0.9633	-0.4982
Keratin, type II cytoskeletal 1 OS=Homo sapiens GN=KRT1 PE=1 SV=6	P04264	gSGGGSSGGSIGGR	1	iTRAQ8plex (+304)	39.84	27.0243	39.51	0.7932	0.8111	0.1714	-1.144	-1.039	-0.4915	No Values	-1.584	0.3827	-1.585	-0.5269	-3.535	3.014	3.368	2.742	1.027	1.352	0.7236	-0.9276	-1.055	0.2066	No Values	-1.016	-0.3658
Keratin, type II cytoskeletal 1 OS=Homo sapiens GN=KRT1 PE=1 SV=6	P04264	kQISNLQQSISDAEQR	1	iTRAQ8plex (+304), iTRAQ8plex (+304)	27.58	35.5931	27.58	-0.647					-0.05689			-0.6611			0.563			1.514			-0.6514			0.3826			0.0122
Keratin, type II cytoskeletal 1 OS=Homo sapiens GN=KRT1 PE=1 SV=6	P04264	lDSELk	0.23	iTRAQ8plex (+304), iTRAQ8plex (+304)	7.74	33.5832	0		0.681			-0.4208			-0.7286			0.1246			1.684			-1.165			0.002816			0.131
Keratin, type II cytoskeletal 1 OS=Homo sapiens GN=KRT1 PE=1 SV=6	P04264	lRSEIDNVkk	0.56	iTRAQ8plex (+304), iTRAQ8plex (+304), iTRAQ8plex (+304)	7.13	29.5856	7.13	-0.2135	-0.3188	-0.2897	-0.1778	-0.01941	-0.5399	-0.7251	-1.237	-0.8066	-0.3907	-0.5991	-0.2649	1.695	2.112	1.769	0.5722	0.7314	0.814	-0.08679	-0.3752	-0.1381	0.1134	0.01539	-0.1639
Keratin, type II cytoskeletal 1 OS=Homo sapiens GN=KRT1 PE=1 SV=6	P04264	nMQDMVEDYR	1	iTRAQ8plex (+304)	34.73	25	34.73		-0.7165			-0.2606			-1.434			0.4142			1.419			0.9417			-0.4288			0.375
Keratin, type II cytoskeletal 1 OS=Homo sapiens GN=KRT1 PE=1 SV=6	P04264	qISNLQQSISDAEQR	1	iTRAQ8plex (+304)	62.58	29.1645	59.01	-0.8597	-0.1597	-0.1338	-0.3158	-0.08092	-0.1762	-0.4964	-0.6193	-0.4379	0.004582	-0.811	-0.05822	1.444	1.752	1.843	0.5155	0.2354	0.5388	-0.1337	-0.1052	-0.03443	-0.07504	0.1041	-0.2751
Keratin, type II cytoskeletal 1 OS=Homo sapiens GN=KRT1 PE=1 SV=6	P04264	rVDQLk	0.5	iTRAQ8plex (+304), iTRAQ8plex (+304)	9.96	32.052	8.24	0.4219	-0.2063	-0.107	-0.7526	-0.9839	-0.7764	-0.0626	-0.3289	0.07358	-1.41	0.5809	-0.1549	3.05	2.659	2.46	-0.6535	-2.167	-1.704	0.4624	0.223	0.2065	0.215	-0.2993	-0.1035
Keratin, type II cytoskeletal 1 OS=Homo sapiens GN=KRT1 PE=1 SV=6	P04264	sGGGFSSGSAGIINYQR	0.75	iTRAQ8plex (+304)	9.17	25.6467	9.17		-0.482			0.3892			-0.8404			No Values			1.988			-0.7286			0.8636			-0.9198
Keratin, type II cytoskeletal 1 OS=Homo sapiens GN=KRT1 PE=1 SV=6	P04264	sGGGGGR	0.17	iTRAQ8plex (+304)	1.26	36.1606	0	0.0837					-0.6651			-0.05742			0.5064			-0.04514			0.181			-0.0253			0.4774
Keratin, type II cytoskeletal 1 OS=Homo sapiens GN=KRT1 PE=1 SV=6	P04264	sISISVAR	0.99	iTRAQ8plex (+304)	28.13	33.126	20.28	-0.588	-0.4578	-0.04046	-0.115	-0.1454	-1.028	-0.1274	0.0759	-0.131	-0.3497	0.6177	0.7172	1.389	1.316	2.113	0.3925	0.1564	0.6414	-0.2769	-0.4759	-0.6657	-0.131	-0.778	-0.6033
Keratin, type II cytoskeletal 1 OS=Homo sapiens GN=KRT1 PE=1 SV=6	P04264	skAEAESLYQSk	0.69	iTRAQ8plex (+304), iTRAQ8plex (+304), iTRAQ8plex (+304)	11.98	31.2775	11.98	0.06827					0.1005			-0.6007			-0.2566			1.972			-0.3323			-0.09777			-0.3981
Keratin, type II cytoskeletal 1 OS=Homo sapiens GN=KRT1 PE=1 SV=6	P04264	sLDLDSIIAEVk	0.99	iTRAQ8plex (+304), iTRAQ8plex (+304)	20.08	31.8213	18.29	0.2921	-0.2087	-0.3702	-0.3348	-0.7267	-0.4578	-1.087	-1.18	-1.185	-0.6722	-0.7361	No Values	3.16	2.991	3.432	-1.335	-0.3285	-3.159	0.04108	-0.1231	0.01589	-1.109	-0.7462	-1.179
Keratin, type II cytoskeletal 1 OS=Homo sapiens GN=KRT1 PE=1 SV=6	P04264	sLNNQFASFIDk	0.58	iTRAQ8plex (+304), iTRAQ8plex (+304)	11.38	31.4426	11.38	0.0913	0.3732	0.3592	-0.2398	-0.05833	-0.3379	-1.253	-0.7455	-0.5803	-0.3036	-0.6055	-0.3534	3.082	2.716	2.644	-0.9256	-1.363	-0.4491	0.2792	0.2378	-0.4113	-2.135	-0.8064	-0.9174
Keratin, type II cytoskeletal 1 OS=Homo sapiens GN=KRT1 PE=1 SV=6	P04264	sLVNLGGSk	0.97	iTRAQ8plex (+304), iTRAQ8plex (+304)	22.91	32.7646	20.24	-0.2605	0.05554	0.3803	-0.4814	-0.01883	0.01391	-0.03595	-0.6497	-0.1052	-1.359	-0.5745	-0.3095	2.846	2.145	1.599	0.4688	-0.07228	-0.08759	-0.8294	-0.1505	-0.1085	-0.2319	-0.4911	-0.3575
Keratin, type II cytoskeletal 1 OS=Homo sapiens GN=KRT1 PE=1 SV=6	P04264	tLLEGEESR	1	iTRAQ8plex (+304)	35.13	30.3583	29.41	-0.4532	0.6777	0.899	-0.5632	-0.6763	-0.2871	0.05628	0.05343	-0.4229	-1.524	0.1092	-0.0412	3.129	2.846	2.217	-1.82	-2.735	-0.9972	0.7993	-0.1156	0.8149	-0.2351	-1.164	-0.3743
Keratin, type II cytoskeletal 1 OS=Homo sapiens GN=KRT1 PE=1 SV=6	P04264	tNAENEFVTIk	1	iTRAQ8plex (+304), iTRAQ8plex (+304)	35.86	31.2743	28.68		0.3439			No Values			-0.3926			-0.9513			1.882			-0.1087			-0.7714			0.2686
Keratin, type II cytoskeletal 1 OS=Homo sapiens GN=KRT1 PE=1 SV=6	P04264	vDLQAk	0.5	iTRAQ8plex (+304), iTRAQ8plex (+304)	13.12	33.4064	3.97	-0.1557	-0.4037	-0.1871	-0.2201	-0.2654	-0.1018	-1.082	-0.9717	-0.5723	-0.1744	-0.7148	-0.6287	2.062	2.196	2.013	0.145	0.3552	0.2829	0.08276	0.01082	0.03069	0.1225	-0.08305	-0.4759
Keratin, type II cytoskeletal 1 OS=Homo sapiens GN=KRT1 PE=1 SV=6	P04264	wELLQQVDTSTR	1	iTRAQ8plex (+304)	41.14	30.4922	36.36	-0.5761	-0.4573	-1.342	-0.2979	-0.3878	-0.2849	-0.4202	-0.6972	-0.4167	0.2715	0.158	-0.05	2.074	1.926	1.879	-0.7245	-0.02657	-0.4163	-0.07287	-0.3273	-0.084	-0.5055	-0.3738	-0.4769
Keratin, type II cytoskeletal 1 OS=Homo sapiens GN=KRT1 PE=1 SV=6	P04264	yEELQITAGR	1	iTRAQ8plex (+304)	26.54	30.3782	17.94	-0.2185	-0.6729	-0.2681	-0.3485	-0.5051	-0.2458	-0.2664	-0.8063	0.02682	0.1045	0.08165	-0.5141	2.139	2.418	2.845	-0.1382	0.01665	-0.8238	-0.07485	-0.1235	-0.0434	-0.3893	-0.6126	-0.1795
Keratin, type II cytoskeletal 1 OS=Homo sapiens GN=KRT1 PE=1 SV=6	P04264	yEELQITAGR	0.44	iTRAQ8plex (+304), iTRAQ8plex (+304)	8.77	31.97	4.89	-0.5564	-0.04416	-0.1331	-0.07643	0.0429	0.2624	-0.03208	-0.1617	0.001899	-0.1873	-0.4023	-0.4624	2.246	2.543	2.714	-0.6166	-1.501	-1.282	0.2957	0.4017	0.2627	-0.6621	-0.5701	-0.4841
Ig gamma-1 chain C region OS=Homo sapiens GN=IGHG1 PE=1 SV=1	P01857	ePQVYTLPPSRDELTk	0.37	iTRAQ8plex (+304), iTRAQ8plex (+304)	8.36	31.1959	8.36	-0.06403	0.04133	0.1911	0.3731	0.325	0.2817	0.7091	0.8436	0.8049	0.265	0.1914	0.01653	-0.0942	-0.1654	-0.2933	0.08185	0.3115	0.2088	-0.277	-0.3368	-0.3172	0.334	0.2924	0.1989
Ig gamma-1 chain C region OS=Homo sapiens GN=IGHG1 PE=1 SV=1	P01857	ePQVyTLPPSRDELTk	0.38	iTRAQ8plex (+304), iTRAQ8plex (+304), iTRAQ8plex (+304)	4.8	30.2407	4.8	-0.0966	-0.08867	-0.2897	0.9309	0.7587	0.6071	1.025	0.8586	0.5739	0.1371	-0.225	0.4576	-0.7645	-0.2628	-0.7157	0.2708	-0.1052	0.09954	-0.1506	0.0723	-0.4966	0.459	0.3969	0.4563
Ig gamma-1 chain C region OS=Homo sapiens GN=IGHG1 PE=1 SV=1	P01857	fNWYVDGVEVHNAk	0.84	iTRAQ8plex (+304), iTRAQ8plex (+304)	13.27	28.8195	13.27	-0.1454	-0.04643	-0.02643	0.1908	0.2838	0.2988	0.9799	1.103	0.8968	0.08022	0.206	-0.1895	0.2767	0.1677	0.2936	0.2262	0.1393	0.3185	-0.09247	-0.1727	-0.2125	-0.09364	-0.1761	-0.3793
Ig gamma-1 chain C region OS=Homo sapiens GN=IGHG1 PE=1 SV=1	P01857	fNWyVDGVEVHNAk	0.3	iTRAQ8plex (+304), iTRAQ8plex (+304), iTRAQ8plex (+304)	0.42	30.1787	0.42	-0.5816	0.1085			0.403	0.3627		0.4294	0.5241		-0.1917	0.6033		0.5961	-0.4159		0.01706	0.4649		0.4129	0.1355		-0.3446	-0.3215
Ig gamma-1 chain C region OS=Homo sapiens GN=IGHG1 PE=1 SV=1	P01857	gPSVFPLAPSSk	0.99	iTRAQ8plex (+304), iTRAQ8plex (+304)	24.14	32.0331	20.79	-0.1455	-0.01609	-0.5031	0.2519	0.1491	0.2336	0.4509	0.7046	0.4218	-0.3484	0.3807	-0.1297	0.006854	-0.2892	-0.01644	0.6185	0.3344	0.4846	1.152	0.1681	-0.2496	0.1517	-0.3607	0.09293
Ig gamma-1 chain C region OS=Homo sapiens GN=IGHG1 PE=1 SV=1	P01857	tHTcPPcPAPELLGGPSVFLFPPkPk	0.99	iTRAQ8plex (+304), Carbamidomethyl (+57), Carbamidomethyl (+57), iTRAQ8plex (+304), iTRAQ8plex (+304)	18.85	28.3885	18.85	0.6958	0.3333	-0.01782	-0.2971	-0.2613	-0.4386	1.274	1.705	1.653	0.0251	-0.0493	-0.916	0.563	0.678	0.632	-0.2813	-0.03449	0.08649	-0.1894	-0.3013	-0.3929	-0.05357	-0.6803	-0.4604
Ig gamma-1 chain C region OS=Homo sapiens GN=IGHG1 PE=1 SV=1	P01857	tPEVTcVVVDVSHEDPEVk	1	iTRAQ8plex (+304), Carbamidomethyl (+57), iTRAQ8plex (+304)	35.77	33.4616	35.77	-0.01053	0.1706	-0.09033	-0.06884	-0.4699	-0.6662	0.6974	0.9032	0.8257	-0.1471	-0.3009	-0.151	0.3484	0.4879	0.2541	0.3951	0.5378	0.3995	0.0628	-0.1609	0.1572	0.3703	0.1517	-0.09919
Ig gamma-1 chain C region OS=Homo sapiens GN=IGHG1 PE=1 SV=1	P01857	tTPPVLDSDGSFFLYSk	0.99	iTRAQ8plex (+304), iTRAQ8plex (+304)	21.94	29.0472	21.94	0.1324	-0.2807			0.1501	-0.3334		0.6977	0.8096		0.5897	-0.01853		0.3014	0.1146		-0.1487	0.4071		-0.192	0.05409		-0.3256	-0.4693
Ig gamma-1 chain C region OS=Homo sapiens GN=IGHG1 PE=1 SV=1	P01857	tTPPVLDSDGSFFLySk	1	iTRAQ8plex (+304), iTRAQ8plex (+304), iTRAQ8plex (+304)	31.01	35.9428	31.01	0.046	-0.02396	0.1149	0.8423	0.6617	0.6928	0.7363	1.064	0.8832	-0.6458	-0.7662	-0.8003	0.2096	0.2255	0.08131	0.0165	-0.309	-0.2355	-0.03738	0.04923	-0.01714	0.2505	0.3157	0.2271
Clusterin OS=Homo sapiens GN=CLU PE=1 SV=1	P10909	aLQEYR	0.5	iTRAQ8plex (+304)	11.4	30.8422	7.81	-0.5634	-0.3341	-0.2796	0.1237	0.1231	0.01819	0.3376	0.2111	0.3216	0.5596	0.3126	0.2515	-1.068	-0.8829	-0.8292	0.4913	0.2209	-0.04414	-0.3108	-0.2933	-0.4304	0.5354	0.3635	0.1073
Clusterin OS=Homo sapiens GN=CLU PE=1 SV=1	P10909	eGDDDRTVcR	0.58	iTRAQ8plex (+304), Carbamidomethyl (+57)	3.16	25	3.16			-0.0942	-0.468			-1.513			2.978			No Values			0.4489			-0.5009			-0.5623
Clusterin OS=Homo sapiens GN=CLU PE=1 SV=1	P10909	eIQNAVNGVk	1	iTRAQ8plex (+304), iTRAQ8plex (+304)	30.19	32.6103	19.2	0.03919	-0.0652	0.08986	0.1456	-0.005589	0.2436	0.3111	0.1077	0.1031	0.153	-0.2104	-0.2576	-0.2598	-0.5355	-0.5776	-0.3761	0.0613	-0.3539	-0.1532	-0.2288	-0.4074	0.3336	0.4747	-0.03036
Clusterin OS=Homo sapiens GN=CLU PE=1 SV=1	P10909	eLDESLQVAER	1	iTRAQ8plex (+304)	32.17	29.4498	24.39	-0.2461	0.1071	-0.2117	-0.1088	-0.4643	-0.3895	0.541	0.5401	0.5518	0.5323	0.02037	0.05151	-0.3489	-0.3531	-0.5309	-0.5827	-0.5906	-0.7444	0.221	0.2577	0.1147	0.3705	0.06458	0.1793
Clusterin OS=Homo sapiens GN=CLU PE=1 SV=1	P10909	fMETVAEk	0.99	iTRAQ8plex (+304), iTRAQ8plex (+304)	26.14	31.4239	20.59	-0.2239	0.311			-0.244	-0.2739		-0.002401	-0.1513		-0.5161	-0.434		-0.6788	-0.451		0.2921	0.1716		-0.1719	-0.1574		0.694	0.3705
Clusterin OS=Homo sapiens GN=CLU PE=1 SV=1	P10909	iDSLLENDR	0.94	iTRAQ8plex (+304)	24.01	29.6895	13.46	-0.4224	-0.3485	0.4689	-0.00716	-0.0842	-0.64	0.3123	0.4208	0.06689	0.1815	0.686	0.833	-0.1275	-0.1884	-0.6688	-0.9369	-0.8663	-0.3571	0.324	-0.08104	0.00055	0.1154	-0.07811	0.09204
Clusterin OS=Homo sapiens GN=CLU PE=1 SV=1	P10909	kTLLSNLEEAk	1	iTRAQ8plex (+304), iTRAQ8plex (+304), iTRAQ8plex (+304)	30.97	30.0988	30.01	0.07914	0.1052	0.1631	0.1323	0.3101	0.08127	0.4817	0.2693	0.3535	-0.1799	-0.5159	-0.5092	-0.577	-0.6895	-0.875	-0.1576	-0.1973	-0.4044	0.1992	0.234	0.1032	0.2931	0.198	0.1099
Clusterin OS=Homo sapiens GN=CLU PE=1 SV=1	P10909	kTLLSNLEEAkk	0.51	iTRAQ8plex (+304), iTRAQ8plex (+304), iTRAQ8plex (+304), iTRAQ8plex (+304)	0.78	26.0206	0.78		-0.3023			0.3934			0.05657			-1.035			-0.06125			0.2309			0.02193			0.38
Clusterin OS=Homo sapiens GN=CLU PE=1 SV=1	P10909	kYNELLk	0.43	iTRAQ8plex (+304), iTRAQ8plex (+304), iTRAQ8plex (+304)	8.18	30.4139	0	-0.1426	-0.004302	-0.06931	0.2686	0.08853	-0.01918	0.4501	0.1342	0.03174	-0.335	-0.3935	-0.3927	-0.624	-0.6916	-0.7464	-0.02724	0.02477	-0.2857	0.252	0.2017	0.04521	0.4154	0.3977	0.3394
Clusterin OS=Homo sapiens GN=CLU PE=1 SV=1	P10909	lFDSDPITVTVPVEVSR	1	iTRAQ8plex (+304)	29.33	30.461	29.33	0.2872	0.3852	0.2427	-0.3547	-0.8976	-0.3061	0.7756	0.5566	0.3578	0.0764	0.4997	-0.08691	-0.5969	-0.2924	-0.4373	-0.5601	-0.935	-0.8343	0.605	0.4654	0.3306	-0.002964	-0.3864	-0.3693
Clusterin OS=Homo sapiens GN=CLU PE=1 SV=1	P10909	rELDESLQVAER	1	iTRAQ8plex (+304)	21.12	30.6145	21.12	0.3776					0.01196			0.6779			0.4155			-1.296			-0.3992			-0.3825			-0.5008
Clusterin OS=Homo sapiens GN=CLU PE=1 SV=1	P10909	rPHFFFPk	0.98	iTRAQ8plex (+304), iTRAQ8plex (+304)	17.27	32.8735	17.27	0.506	0.5183	0.385	-0.555	-0.8083	-1.121	1.334	1.424	1.398	-0.2822	No Values	No Values	0.5926	0.3672	0.2662	-1.447	-1.585	-1.698	0.2464	-0.1532	-0.173	-0.173	No Values	No Values
Clusterin OS=Homo sapiens GN=CLU PE=1 SV=1	P10909	sGSGLVGR	0.98	iTRAQ8plex (+304)	23.63	32.4846	18.88	-0.2179	-0.147	-0.1669	0.01219	-0.1896	-0.5085	0.4258	0.2741	0.3281	0.389	0.3101	-0.02925	-0.1021	-0.7561	-0.591	-0.2139	-0.04471	0.01325	-0.2872	-0.2314	-0.3097	0.3349	0.5642	0.278
Clusterin OS=Homo sapiens GN=CLU PE=1 SV=1	P10909	tLLSNLEEAk	1	iTRAQ8plex (+304), iTRAQ8plex (+304)	33.77	32.3096	25.18	-0.2009	-0.05379	-0.1588	-0.2452	-0.008939	-0.04143	0.4755	0.2091	0.1931	-0.4524	-0.5143	-0.3767	-0.2009	-0.1278	-0.5557	0.228	0.03097	-0.3967	0.1523	0.2152	-0.1236	0.415	-0.04708	0.4673
Clusterin OS=Homo sapiens GN=CLU PE=1 SV=1	P10909	tLLSNLEEAkk	1	iTRAQ8plex (+304), iTRAQ8plex (+304), iTRAQ8plex (+304)	26.91	30.1662	26.91	0.1044	0.1461	0.07281	0.1982	-0.09327	-0.2219	0.3173	0.4595	0.2553	-0.4669	-0.531	-0.474	-0.3783	-0.5543	-0.6526	-0.02852	-0.1291	-0.2532	0.3306	0.2013	0.03466	0.2612	0.1837	0.1401
Clusterin OS=Homo sapiens GN=CLU PE=1 SV=1	P10909	vTTVASHTSDSDVPSGVTEVVVk	0.84	iTRAQ8plex (+304), iTRAQ8plex (+304)	10.66	29.6379	10.66		0.5826			-0.6558			-0.3155			-0.009756			0.5522			-0.5446			-0.02662			0.1013
Clusterin OS=Homo sapiens GN=CLU PE=1 SV=1	P10909	yNELLk	0.5	iTRAQ8plex (+304), iTRAQ8plex (+304)	15.92	32.6764	7.27	-0.2651	-0.1973	0.2151	0.03809	0.06768	-0.00953	0.4929	0.1994	-0.2213	-0.024	-0.2869	-0.4664	-0.9204	-0.9646	-0.8296	0.1361	0.4835	0.3024	-0.06389	-0.04482	-0.2264	0.4566	0.4191	0.6105
Clusterin OS=Homo sapiens GN=CLU PE=1 SV=1	P10909	yNELLk	0.16	iTRAQ8plex (+304), iTRAQ8plex (+304), iTRAQ8plex (+304)	0	31.9061	0			0.03775	0.4782			0.2819			-0.4029			-1.048			-0.1006			0.5951			0.4499
Cubilin OS=Homo sapiens GN=CUBN PE=1 SV=5	O60494	aFGNLR	0.37	iTRAQ8plex (+304)	9.64	32.8981	3.95	-0.3116	0.1369	-0.1544	0.474	0.5103	0.6335	0.1697	-0.1042	0.3215	0.4006	0.5448	0.5235	-0.6866	-0.3683	-0.2753	0.4981	0.8397	0.516	-0.05766	-0.5474	-0.4426	-0.4719	-0.1568	-0.4479
Cubilin OS=Homo sapiens GN=CUBN PE=1 SV=5	O60494	cLYDYVk	0.9	Carbamidomethyl (+57), iTRAQ8plex (+304), iTRAQ8plex (+304)	11.08	30.693	11.08	0.1253	0.1607	0.04953	0.6512	0.8649	1.041	0.04498	-0.5075	-0.05675	-0.4802	-0.04362	-0.1917	-0.366	-0.6707	-0.749	0.2753	0.4458	0.08269	0.1304	0.1086	0.1437	-0.05279	0.4969	0.1225
Cubilin OS=Homo sapiens GN=CUBN PE=1 SV=5	O60494	cNFDVLEIYGGPDFHSPR	1	Carbamidomethyl (+57), iTRAQ8plex (+304)	39.66	25	39.66	0.8117		0.2316	0.416		0.782	0.07913		0.4112	0.01896		-0.032	-0.0643		-0.4746	-0.6505		-0.06171	0.1456		-0.2886	No Values		-0.6298
Cubilin OS=Homo sapiens GN=CUBN PE=1 SV=5	O60494	cSWTAITHk	0.74	Carbamidomethyl (+57), iTRAQ8plex (+304), iTRAQ8plex (+304)	12.04	30.2776	12.04	0.4683	0.2025	0.3608	0.4222	0.3987	0.2463	0.6749	0.157	0.2834	-0.3515	-0.09819	-0.3689	-0.6048	-0.4774	-0.4932	-0.01128	0.3691	-0.2151	0.1579	0.573	0.3713	-0.3741	-0.2695	0.2261
Cubilin OS=Homo sapiens GN=CUBN PE=1 SV=5	O60494	dFVEILDGGHEDAPLR	1	iTRAQ8plex (+304)	62.9	28.1291	62.9	0.5096	0.4453	-0.4943	-0.0174	1.596	1.328	0.3487	0.6135	0.05607	0.3177	-1.015	-0.09267	0.2752	0.1681	-0.615	-0.4175	-0.4444	-0.4835	0.5453	0.4677	0.4064	-0.4096	-0.9761	-0.5911
Cubilin OS=Homo sapiens GN=CUBN PE=1 SV=5	O60494	dFVEIR	0.5	iTRAQ8plex (+304)	6.63	30.8849	6.63			-0.7375	0.2312			0.2153			0.333			-0.135			0.4379			-0.9092			0.8209
Cubilin OS=Homo sapiens GN=CUBN PE=1 SV=5	O60494	dGVDSDAPILSk	1	iTRAQ8plex (+304), iTRAQ8plex (+304)	58.78	31.5076	58.78	0.3996	0.4577	0.3048	0.6265	0.6792	0.5794	-0.1082	-0.4307	-0.107	0.07114	0.07577	0.156	-0.181	0.1617	-0.558	-0.148	0.2832	0.05879	0.1387	0.1995	0.2325	-0.5122	-0.5712	-0.243
Cubilin OS=Homo sapiens GN=CUBN PE=1 SV=5	O60494	ecIWYIR	0.79	iTRAQ8plex (+304), Carbamidomethyl (+57)	9.1	29.7313	9.1	0.1887	0.06635			0.8792	0.5023		-0.6337	-0.06287		0.7904	0.2539		-0.0004711	0.1389		-0.7659	-0.09265		0.02802	-0.3247		0.4912	-0.1136
Cubilin OS=Homo sapiens GN=CUBN PE=1 SV=5	O60494	eIPGPIR	0.35	iTRAQ8plex (+304)	11.7	35.3895	3.42	-0.1826	0.08927	-0.3183	0.916	0.2908	0.9987	0.06082	-0.1065	-0.01637	0.3262	1.088	0.3479	-0.6871	0.2914	-1.129	-0.05107	-0.2287	0.2184	0.1482	0.03258	0.3668	-0.08653	-0.6013	-0.08545
Cubilin OS=Homo sapiens GN=CUBN PE=1 SV=5	O60494	eQLANPIVSSGNSLFLR	0.96	iTRAQ8plex (+304)	14.94	31.1059	14.94	0.239	0.2272	-0.05104	0.3242	0.3491	0.3572	-0.2048	-0.09209	-0.1097	0.371	0.6311	0.3523	-0.3099	-0.826	-1.015	0.4782	0.8974	0.4942	-0.179	-0.03909	-0.241	-0.2518	-0.237	-0.4317
Cubilin OS=Homo sapiens GN=CUBN PE=1 SV=5	O60494	fHADYAR	0.37	iTRAQ8plex (+304)	1.15	28.7099	1.15	0.04324	-0.1976	0.4875	-0.02252	1.032	0.705	0.5278	0.02328	0.1109	-0.1021	0.06084	0.1407	-1.376	-0.3439	-0.5764	0.5149	0.8362	0.3053	-0.2679	-0.3321	0.1145	0.4949	-0.2235	-0.325
Cubilin OS=Homo sapiens GN=CUBN PE=1 SV=5	O60494	fQFcGR	0.5	iTRAQ8plex (+304), Carbamidomethyl (+57)	11.49	25.9988	11.49	-0.206	0.006193	0.2597	0.5417	0.6833	0.3955	0.1882	0.3299	0.5189	0.5049	-0.09268	0.4492	-1.036	-0.4178	-0.4604	-0.1905	0.2904	0.2212	-0.03778	-0.07494	-0.0635	0.004616	0.1308	-0.4523
Cubilin OS=Homo sapiens GN=CUBN PE=1 SV=5	O60494	fQSGPSR	0.26	iTRAQ8plex (+304)	4.68	29.8408	4.68		0.0679	-0.2024	-0.03695	0.111		0.6073	0.3459		0.6041	0.6754		-0.2773	0.1664		0.1133	0.2872		-0.1155	-0.2393		-0.436	-0.5594
Cubilin OS=Homo sapiens GN=CUBN PE=1 SV=5	O60494	fTSDSSVTR	1	iTRAQ8plex (+304)	28.27	27.9169	28.27	0.8609	0.6292	-0.06317	0.4054	0.2836	0.5772	0.07055	0.3504	0.1194	0.6199	-0.08231	0.1223	0.01446	-0.3246	-0.9202	-0.01956	0.6236	0.297	-0.2607	-0.2287	-0.4806	-0.5102	-0.334	-0.1451
Cubilin OS=Homo sapiens GN=CUBN PE=1 SV=5	O60494	fVTDGSVTASGFR	1	iTRAQ8plex (+304)	44.31	29.0848	44.05	0.2293	0.1166	0.1459	0.4844	0.8549	0.8279	0.0504	0.0856	0.06118	0.3813	-0.06394	0.2955	-0.5491	-0.3903	-0.9321	-0.1714	0.06999	0.2399	-0.0003076	0.2498	0.1117	-0.1076	0.0364	-0.3304
Cubilin OS=Homo sapiens GN=CUBN PE=1 SV=5	O60494	gIITSPk	0.53	iTRAQ8plex (+304), iTRAQ8plex (+304)	13.23	32.5648	2.99	0.07359	-0.135	0.2084	0.7649	0.9032	0.4614	-0.3482	-0.1053	0.1406	-0.1436	0.2503	-0.09263	-0.8979	-0.6524	-0.8767	0.01049	0.2549	0.297	0.5988	0.2616	0.324	0.06377	0.1503	0.1394
Cubilin OS=Homo sapiens GN=CUBN PE=1 SV=5	O60494	gNLVFLTGSAQNIEFR	1	iTRAQ8plex (+304)	30.22	34.7349	30.22	0.3902					0.5968			-0.09668			0.07325			0.3289			-0.2967			0.3915			-0.8776
Cubilin OS=Homo sapiens GN=CUBN PE=1 SV=5	O60494	gYEIIWTSSPSGcGGTLYGDR	0.95	iTRAQ8plex (+304), Carbamidomethyl (+57)	18.69	25.3148	18.69		0.6594			-0.6559			0.5379			No Values			-0.2413			No Values			0.09382			0.2474
Cubilin OS=Homo sapiens GN=CUBN PE=1 SV=5	O60494	iAQLcTQR	0.99	iTRAQ8plex (+304), Carbamidomethyl (+57)	19.83	31.7609	19.83	-0.1293	0.2157	0.08437	0.2464	0.7462	0.8267	-0.02734	-0.1493	-0.1243	0.4606	0.5197	0.7527	-0.5642	-0.8917	-0.7124	0.3218	0.3804	0.3298	0.158	0.04413	-0.4196	-0.4229	-0.009928	-0.005357
Cubilin OS=Homo sapiens GN=CUBN PE=1 SV=5	O60494	ikYEAk	0.22	iTRAQ8plex (+304), iTRAQ8plex (+304), iTRAQ8plex (+304)	0.73	30.1115	0.73			0.6391	-0.2555			0.3732			-0.1925			0.398			-0.5019			-0.2179			0.01417
Cubilin OS=Homo sapiens GN=CUBN PE=1 SV=5	O60494	iQLQFEDR	0.83	iTRAQ8plex (+304)	17.39	33.5353	7.61	-0.01571	-0.1267	0.1984	0.5314	1.217	1.073	-0.5693	-0.4186	-0.4024	0.2566	0.4496	0.3007	-0.2916	-0.5094	-0.1752	0.06411	0.641	0.4489	-0.05712	0.4768	0.01862	0.07873	-0.8748	-0.7302
Cubilin OS=Homo sapiens GN=CUBN PE=1 SV=5	O60494	iTAPEGR	0.11	iTRAQ8plex (+304)	2.65	32.2789	-3.23	-0.206	-0.07404	0.04328	0.1101	0.1519	0.2306	-0.00352	0.05715	-0.3599	0.6435	-0.1219	0.9023	-0.6709	1.125	-0.3302	0.1651	0.1072	-0.1403	-0.4499	-0.6422	-0.4118	0.4362	0.2288	0.6133
Cubilin OS=Homo sapiens GN=CUBN PE=1 SV=5	O60494	iTFTFFR	0.48	iTRAQ8plex (+304)	7.62	32.5212	7.62	0.01056					0.3688			-0.02712			1.184			0.02321			-0.3376			-0.2668			-0.4365
Cubilin OS=Homo sapiens GN=CUBN PE=1 SV=5	O60494	lQVLLLTDGVGR	1	iTRAQ8plex (+304)	29.03	32.159	27.08	0.07506	1.209	Value Missing	No Values	-0.3678	No Values	No Values	-0.1102	-0.07664	-0.03033	-0.01179	No Values	0.1683	0.3359	No Values	No Values	-0.6591	No Values	-0.04173	0.3523	0.1252	No Values	No Values	No Values
Cubilin OS=Homo sapiens GN=CUBN PE=1 SV=5	O60494	qAcGGHILTSSFDTVSSPR	1	iTRAQ8plex (+304), Carbamidomethyl (+57)	38.43	25.1851	38.43		-0.09661			0.6181			0.4698			-0.1934			-0.6278			0.2552			0.369			0.06091
Cubilin OS=Homo sapiens GN=CUBN PE=1 SV=5	O60494	sAVTGScVNDGVHIIR	1	iTRAQ8plex (+304), Carbamidomethyl (+57)	62.25	28.5431	62.25	0.08303	0.2521			0.06965	0.01053		0.4128	0.6725		0.3053	0.5017		-0.4467	-0.3628		0.2682	0.4258		-0.1743	-0.09359		0.1681	-0.7189
Cubilin OS=Homo sapiens GN=CUBN PE=1 SV=5	O60494	sNSPQLEk	0.35	iTRAQ8plex (+304), iTRAQ8plex (+304)	10.64	37.4115	10.64			0.03782	-0.02699			0.1728			0.0594			0.2324			0.7472			-0.7408			-0.2857
Cubilin OS=Homo sapiens GN=CUBN PE=1 SV=5	O60494	sNTDcSWVIR	1	iTRAQ8plex (+304), Carbamidomethyl (+57)	24.81	29.8137	24.81	0.1422	0.4061	-0.323	0.394	0.1941	-0.2217	-0.7941	-0.292	-0.3094	0.943	0.6526	0.4611	-0.6956	0.1013	0.246	0.6846	-0.1385	0.06584	0.1963	0.3212	-0.1839	-0.1484	-0.3897	0.318
Cubilin OS=Homo sapiens GN=CUBN PE=1 SV=5	O60494	sPENPMQVSSTGNELAIR	0.99	iTRAQ8plex (+304)	23.56	31.4051	23.56	0.18	0.0334	0.1978	0.4743	0.4084	-0.1171	-0.2059	0.3215	0.2994	0.5287	-0.1148	0.1013	-0.9787	-0.1146	0.4097	0.05602	-0.01803	0.4767	-0.1724	0.06993	-0.8846	0.3568	0.2693	0.05258
Cubilin OS=Homo sapiens GN=CUBN PE=1 SV=5	O60494	sPFFPNVYPGER	0.92	iTRAQ8plex (+304)	14.55	33.2243	14.55		0.03548			0.5042			-0.1782			-0.0658			-0.4896			No Values			0.07421			0.868
Cubilin OS=Homo sapiens GN=CUBN PE=1 SV=5	O60494	tDLSINGR	0.26	iTRAQ8plex (+304)	5.67	32.4155	0	-0.08614	-0.03633			0.3347	0.2592		0.1821	0.6076		0.5336	0.2421		-0.2251	-0.3493		0.5565	-0.2603		-0.2457	-0.09346		-0.2447	0.1986
Cubilin OS=Homo sapiens GN=CUBN PE=1 SV=5	O60494	tDSFQTAk	0.26	iTRAQ8plex (+304), iTRAQ8plex (+304)	5.33	31.682	2.57		0.02449	-0.1466	0.2913	0.2658		0.377	0.04415		-0.9736	0.8246		-0.1664	-0.4268		0.4607	0.2846		0.07185	-0.4856		0.3511	0.4236
Cubilin OS=Homo sapiens GN=CUBN PE=1 SV=5	O60494	vEHIGFHAk	0.78	iTRAQ8plex (+304), iTRAQ8plex (+304)	11	32.3578	8.62	0.3141	0.03335	0.04145	0.5207	0.7209	0.9518	-0.03423	-0.3321	-0.004537	0.4429	0.1164	-0.3493	-0.4226	-0.5692	-0.6092	0.1036	0.6364	0.62	-0.08354	0.0918	-0.01929	-0.2425	0.008402	-0.3362
Cubilin OS=Homo sapiens GN=CUBN PE=1 SV=5	O60494	vGDADGPLMWR	0.23	iTRAQ8plex (+304)	0.05	26.5801	0	-0.1186	-0.4333	-0.7468	0.3903	0.4434	0.2193	-0.4901	-0.5949	-0.4096	0.5827	0.4909	-0.2587	-0.1516	0.4726	0.08727	0.5633	0.06244	0.4699	-0.08482	0.2292	0.3206	0.1937	0.1848	0.2187
Cubilin OS=Homo sapiens GN=CUBN PE=1 SV=5	O60494	vPGQSGVVESIGHPTLPYR	0.53	iTRAQ8plex (+304)	10.22	30.9237	10.22			-0.4273	-0.06355			0.2488			-0.1382			No Values			0.07748			0.5337			-0.006351
Cubilin OS=Homo sapiens GN=CUBN PE=1 SV=5	O60494	vWAGTEEVDk	1	iTRAQ8plex (+304), iTRAQ8plex (+304)	33.51	31.0551	32.66	0.2003	0.3036	0.1169	0.8252	0.856	1.106	-0.05656	0.3106	0.2105	-0.06387	-0.08405	-0.5339	-0.4133	-0.7461	-0.5734	-0.3441	-0.01466	-0.1672	0.114	0.209	0.2114	0.07843	0.09836	0.06435
Cubilin OS=Homo sapiens GN=CUBN PE=1 SV=5	O60494	ycGNTIPDSIDTSSNTAVVR	1	iTRAQ8plex (+304), Carbamidomethyl (+57)	53.96	25	53.96	0.1403	0.3711	0.3478	0.3188	0.291	0.02901	0.04268	0.005314	0.0008018	-0.5604	-0.3729	-0.3983	-0.1338	-0.2165	-0.002714	0.05297	0.1039	0.519	-0.1171	0.2198	-0.2442	0.3056	0.4536	0.4742
Cubilin OS=Homo sapiens GN=CUBN PE=1 SV=5	O60494	ycGTLLPNPVFSQNNELYLR	1	iTRAQ8plex (+304), Carbamidomethyl (+57)	42.72	27.9099	42.72	0.138	0.491	Value Missing	-0.01678	No Values	-0.011	0.7291	No Values	-0.209	0.1171	No Values	No Values	0.0001469	0.5596	0.308	-0.02711	-0.3395	No Values	-0.61	-0.38	0.08343	No Values	0.2034	0.0792
Cubilin OS=Homo sapiens GN=CUBN PE=1 SV=5	O60494	ySIAQcGGR	0.54	iTRAQ8plex (+304), Carbamidomethyl (+57)	7.42	25.7864	7.42	0.2841	-0.14	-0.03326	0.4475	-0.2006	0.3242	0.3731	0.4469	-0.02503	0.3087	0.3012	0.3014	-0.7794	-0.1703	-0.533	0.2497	0.2753	0.4268	-0.3001	0.07416	-0.2334	0.1121	0.3535	0.03437
Insulin-like growth factor-binding protein 7 OS=Homo sapiens GN=IGFBP7 PE=1 SV=1	Q16270	aGAAAGGPGVSGVcVck	1	iTRAQ8plex (+304), Carbamidomethyl (+57), Carbamidomethyl (+57), iTRAQ8plex (+304)	78.36	34.615	74.1	-0.2175	0.1636	-0.4246	0.4646	0.4505	0.4468	0.2575	0.3554	0.2981	-0.1833	-0.2855	-0.1695	-0.5162	-0.08594	-0.4007	0.2987	0.1384	0.1861	0.09492	0.2168	0.293	0.2152	0.2512	0.2579
Insulin-like growth factor-binding protein 7 OS=Homo sapiens GN=IGFBP7 PE=1 SV=1	Q16270	aITQVSk	0.37	iTRAQ8plex (+304), iTRAQ8plex (+304)	15.16	38.2549	0	0.183	0.06125	0.2131	0.1712	0.6603	0.2943	0.2092	0.2356	0.3765	-0.9124	-0.5001	-0.4115	-0.335	-0.199	-0.2555	-0.6119	-0.659	-0.5729	0.8664	1.022	0.7861	0.4661	0.6438	0.4152
Insulin-like growth factor-binding protein 7 OS=Homo sapiens GN=IGFBP7 PE=1 SV=1	Q16270	dNLAIQTR	0.8	iTRAQ8plex (+304)	17.11	32.1906	7.24	-0.4064	-0.06569	-0.6942	0.8244	0.888	0.5958	0.01341	-0.07581	0.2185	0.38	0.0232	0.3636	-0.3358	-0.2922	-0.2675	0.02116	0.1341	0.1121	0.05458	0.2393	0.1334	-0.08114	0.3594	-0.06241
Insulin-like growth factor-binding protein 7 OS=Homo sapiens GN=IGFBP7 PE=1 SV=1	Q16270	gEGAEL	0.14	iTRAQ8plex (+304)	8.24	33.1197	8.24			0.4267	-0.438			-0.01889			0.4436			-0.1152			-0.2031			-0.1415			0.2386
Insulin-like growth factor-binding protein 7 OS=Homo sapiens GN=IGFBP7 PE=1 SV=1	Q16270	gEGEPcGGGGAGR	0.87	iTRAQ8plex (+304), Carbamidomethyl (+57)	8.81	25	8.81		0.7672			0.05788			0.6924			-0.3236			-0.655			-0.264			0.9818			-0.1052
Insulin-like growth factor-binding protein 7 OS=Homo sapiens GN=IGFBP7 PE=1 SV=1	Q16270	gGPEkHEVTGWVLVSPLSk	0.26	iTRAQ8plex (+304), iTRAQ8plex (+304), iTRAQ8plex (+304)	4.14	29.6567	4.14			0.7962	0.4643			-0.3522			-0.8443			-0.07157			-0.4871			0.6067			0.08011
Insulin-like growth factor-binding protein 7 OS=Homo sapiens GN=IGFBP7 PE=1 SV=1	Q16270	gTcEQGPSIVTPPk	1	iTRAQ8plex (+304), Carbamidomethyl (+57), iTRAQ8plex (+304)	66.94	30.3181	65.35	0.08995	0.2195	0.1074	0.1857	0.2335	0.3517	-0.4188	-0.0988	-0.1762	-0.1672	-0.2271	-0.2274	0.01426	0.01086	0.228	0.04424	0.07251	-0.02475	0.2576	0.564	0.1141	0.1529	0.325	0.2252
Insulin-like growth factor-binding protein 7 OS=Homo sapiens GN=IGFBP7 PE=1 SV=1	Q16270	gYcAPGMEcVk	1	iTRAQ8plex (+304), Carbamidomethyl (+57), Carbamidomethyl (+57), iTRAQ8plex (+304)	34.09	25.9218	34.09	0.2935	0.1334	0.163	0.2559	0.5097	0.3941	-0.5275	-0.1701	-0.2652	-0.3652	-0.04736	-0.29	-0.5806	-0.1944	-0.3204	0.728	0.6972	0.5628	-0.03977	-0.1326	-0.1455	0.6693	0.4921	0.5513
Insulin-like growth factor-binding protein 7 OS=Homo sapiens GN=IGFBP7 PE=1 SV=1	Q16270	gycAPGMEcVk	0.37	iTRAQ8plex (+304), iTRAQ8plex (+304), Carbamidomethyl (+57), Carbamidomethyl (+57), iTRAQ8plex (+304)	1.34	28.1823	1.34		0.1003			0.5947			-0.4944			0.1124			-1.358			0.541			0.9065			0.7495
Insulin-like growth factor-binding protein 7 OS=Homo sapiens GN=IGFBP7 PE=1 SV=1	Q16270	hEVTGWVLVSPLSk	1	iTRAQ8plex (+304), iTRAQ8plex (+304)	35.61	31.5014	35.61		-0.3529	-0.8996	0.05299	0.05572		0.8161	0.3787		No Values	-0.1566		-0.5927	-0.05439		0.5788	0.3266		0.8749	0.6228		-0.6623	0.3315
Insulin-like growth factor-binding protein 7 OS=Homo sapiens GN=IGFBP7 PE=1 SV=1	Q16270	iTVVDALHEIPVk	0.31	iTRAQ8plex (+304), iTRAQ8plex (+304)	8.98	31.5045	8.98	0.1301	-0.1847	-0.1073	0.5025	0.5208	0.5391	-0.1416	-0.07077	-0.1321	-0.1256	0.06664	-0.1667	-0.2894	-0.2844	-0.3193	-0.08282	0.3152	0.1758	0.3655	0.6161	0.5144	-0.0397	-0.001612	-0.09373
Insulin-like growth factor-binding protein 7 OS=Homo sapiens GN=IGFBP7 PE=1 SV=1	Q16270	iTVVDALHEIPVkk	0.52	iTRAQ8plex (+304), iTRAQ8plex (+304), iTRAQ8plex (+304)	3.06	26.4147	3.06		-0.2894	-0.04489	0.5045	0.4414		-0.7134	-0.2668		0.259	0.1909		-0.653	0.5455		0.3889	0.07701		0.5414	0.6219		-0.09033	-0.1691
Insulin-like growth factor-binding protein 7 OS=Homo sapiens GN=IGFBP7 PE=1 SV=1	Q16270	tELLPGDR	0.89	iTRAQ8plex (+304)	13.99	31.2743	13.99	-0.5169	-0.1879	-0.4308	0.5929	0.7072	0.6983	0.04916	-0.06035	0.4554	0.2498	0.4054	0.2337	-0.3389	-0.1521	-0.2408	-0.1865	0.1326	-0.04899	0.4652	0.3972	0.4742	-0.1841	-0.02468	-0.2711
Insulin-like growth factor-binding protein 7 OS=Homo sapiens GN=IGFBP7 PE=1 SV=1	Q16270	tELLPGDRDNLAIQTR	0.79	iTRAQ8plex (+304)	13.74	31.6047	13.74	-0.03363	0.08822	-0.03433	0.4431	0.5879	0.5962	0.3607	0.6773	0.45	-0.03291	0.1233	-0.002975	-0.6102	-0.7128	-0.4764	-0.2569	0.08396	-0.1446	0.505	0.5423	0.5354	-0.1772	-0.3637	-0.1161
Insulin-like growth factor-binding protein 7 OS=Homo sapiens GN=IGFBP7 PE=1 SV=1	Q16270	yPVcGSDGTTYPSGcQLR	1	iTRAQ8plex (+304), Carbamidomethyl (+57), Carbamidomethyl (+57)	35.08	25	35.08			0.3684	0.3373			-0.7326			0.1099			0.3033			0.376			-0.0738			-0.4963
CD44 antigen OS=Homo sapiens GN=CD44 PE=1 SV=3	P16070	aLSIGFETcR	1	iTRAQ8plex (+304), Carbamidomethyl (+57)	43.4	29.058	41.87	-0.06567	0.0458	-0.103	0.312	0.1596	0.2732	-0.08023	-0.03633	-0.1113	-0.1409	-0.4022	-0.2445	-0.1181	-0.2745	0.02161	0.002506	-0.03358	-0.1231	0.8404	0.6376	0.7994	-0.1926	-0.3915	0.1295
CD44 antigen OS=Homo sapiens GN=CD44 PE=1 SV=3	P16070	fAGVFHVEk	1	iTRAQ8plex (+304), iTRAQ8plex (+304)	28.58	32.6741	28.58	-0.2964	-0.4068	-0.2989	0.1483	-0.01286	0.3039	0.7011	0.401	0.5446	-0.3872	-0.562	-0.3758	0.05826	-0.08924	0.01764	0.2758	-0.03104	0.07983	0.3467	0.4139	0.5096	-0.3984	-0.4148	-0.2512
CD44 antigen OS=Homo sapiens GN=CD44 PE=1 SV=3	P16070	fAGVFHVEkNGR	0.84	iTRAQ8plex (+304), iTRAQ8plex (+304)	13.02	31.8327	13.02	-0.1125	0.4223	0.05697	0.06477	-0.3273	0.02764	-0.03618	-0.2684	-0.01284	0.2362	0.1081	0.2421	0.1852	-0.1933	0.1447	0.1446	-0.4393	0.3337	1.036	0.6415	0.8825	-0.9285	-0.7611	-0.8888
CD44 antigen OS=Homo sapiens GN=CD44 PE=1 SV=3	P16070	tEAADLck	0.78	iTRAQ8plex (+304), Carbamidomethyl (+57), iTRAQ8plex (+304)	13.18	30.2036	13.18	0.1254	-0.05093	-0.1175	-0.3118	-0.7389	-0.5026	0.7781	0.6839	0.8525	0.01471	-0.2081	-0.3834	0.5241	0.1565	0.6395	-0.8432	-0.6618	-0.8025	0.7432	0.6525	0.8403	-0.1388	-0.2469	0.06349
CD44 antigen OS=Homo sapiens GN=CD44 PE=1 SV=3	P16070	yGFIEGHVVIPR	0.67	iTRAQ8plex (+304)	10.93	31.8327	10.93	-0.09175	-0.1407	-0.02383	0.1853	-0.0009727	0.06786	0.3769	0.1808	0.2708	-0.08125	-0.1006	-0.03878	0.1883	-0.1187	-0.04425	-0.2167	-0.3713	0.06663	0.5299	0.3969	0.5632	-0.388	-0.5039	-0.2996
CD44 antigen OS=Homo sapiens GN=CD44 PE=1 SV=3	P16070	yGFIEGHVVIPR	0.87	iTRAQ8plex (+304), iTRAQ8plex (+304)	10.44	31.7377	10.44	-0.1563	0.06385	0.1684	0.1684	0.1686	0.2172	0.4252	0.2333	0.5412	-0.5092	-0.3621	-0.3534	-0.4724	-0.4237	-0.372	-0.5857	-0.7424	-0.4793	1.406	1.083	1.287	0.0662	-0.3937	-0.1136
Complement C3 OS=Homo sapiens GN=C3 PE=1 SV=2	P01024	acEPGVDYVyk	0.15	iTRAQ8plex (+304), Carbamidomethyl (+57), iTRAQ8plex (+304), iTRAQ8plex (+304)	8	30.667	3.94		-0.6307			0.3216			0.7413			-0.05388			0.01164			0.5594			-0.08405			0.7652
Complement C3 OS=Homo sapiens GN=C3 PE=1 SV=2	P01024	aDIGcTPGSGk	0.7	iTRAQ8plex (+304), Carbamidomethyl (+57), iTRAQ8plex (+304)	8.66	30.5614	8.66		1.182			-1.438			0.3796			-0.04644			-0.1084			0.4371			-0.7028			0.8174
Complement C3 OS=Homo sapiens GN=C3 PE=1 SV=2	P01024	aGDFLEANyMNLQR	0.89	iTRAQ8plex (+304), iTRAQ8plex (+304)	10.62	28.1823	10.62			-0.4785	-0.3735			1.066			0.4116			-0.8846			0.2876			0.6713			0.4472
Complement C3 OS=Homo sapiens GN=C3 PE=1 SV=2	P01024	aPSTWLTAYVVk	1	iTRAQ8plex (+304), iTRAQ8plex (+304)	28.14	32.0085	20.26	-0.6046		-0.6487	-0.8187		-0.6432	1.175		1.842	No Values		-0.1544	No Values		No Values	0.2106		0.7412	0.3775		-1.218	0.565		0.06991
Complement C3 OS=Homo sapiens GN=C3 PE=1 SV=2	P01024	aVLYNYR	0.9	iTRAQ8plex (+304)	13.14	31.7377	13.11	-0.2374	-0.1287			0.1015	-0.2577		1.44	1.413		-0.3224	-0.2383		-0.4279	-0.465		0.7415	0.2062		-0.2435	-0.4526		0.4701	0.0686
Complement C3 OS=Homo sapiens GN=C3 PE=1 SV=2	P01024	dFDFVPPVVR	0.76	iTRAQ8plex (+304)	10	30.5538	10		-0.4815			0.3638			1.091			1.038			No Values			-0.198			No Values			-0.59
Complement C3 OS=Homo sapiens GN=C3 PE=1 SV=2	P01024	dScVGSLVVk	1	iTRAQ8plex (+304), Carbamidomethyl (+57), iTRAQ8plex (+304)	34.83	35.9824	32.43	-0.335	0.2193	-0.1053	-0.07561	-0.1909	-0.1907	0.9833	1.148	1.033	-0.5658	-0.05135	-0.6676	0.2832	-0.207	-0.6434	0.2865	0.4077	0.392	-0.04493	0.07123	-0.02207	0.3842	0.2921	0.4194
Complement C3 OS=Homo sapiens GN=C3 PE=1 SV=2	P01024	eALkLEEk	0.46	iTRAQ8plex (+304), iTRAQ8plex (+304), iTRAQ8plex (+304)	8	30.7151	5.14	-0.212	0.0324	0.2251	-0.1694	0.0925	-0.5908	1.461	1.597	1.355	-1.096	0.1344	-0.05059	-0.7118	-0.3679	-0.592	0.8625	0.739	0.6417	0.4215	-0.5819	-0.8306	0.1552	-0.08991	0.3166
Complement C3 OS=Homo sapiens GN=C3 PE=1 SV=2	P01024	fISLGEAck	0.68	iTRAQ8plex (+304), Carbamidomethyl (+57), iTRAQ8plex (+304)	14.02	32.2634	4.69			-0.03944	0.4171			0.3493			0.4377			-0.09601			-0.1999			0.16			0.1188
Complement C3 OS=Homo sapiens GN=C3 PE=1 SV=2	P01024	fLTTAk	0.5	iTRAQ8plex (+304), iTRAQ8plex (+304)	10.69	31.878	10.69	0.05155	0.3066	-0.1721	-0.2612	-0.4264	-0.2651	1.554	1.664	1.497	0.0277	0.08719	-0.8462	-0.9977	-0.9049	-0.694	1.056	1.108	1.021	-0.4676	-0.4629	-0.8048	0.4085	0.2333	0.03304
Complement C3 OS=Homo sapiens GN=C3 PE=1 SV=2	P01024	fYYIYNEk	0.11	iTRAQ8plex (+304), iTRAQ8plex (+304)	4.98	28.791	4.98	-0.1663	-0.3367	-0.5778	0.6582	-0.1817	-0.1648	0.9277	1.182	0.8259	0.6583	No Values	-0.1827	0.3356	0.3906	0.1283	-0.6832	0.125	-0.09028	-0.3146	-0.2788	-0.2184	No Values	0.5265	-0.2109
Complement C3 OS=Homo sapiens GN=C3 PE=1 SV=2	P01024	gVFVLNk	0.9	iTRAQ8plex (+304), iTRAQ8plex (+304)	17.08	32.0817	17.08	0.2461					-0.7223			0.9189			2.087			-0.6051			-0.2262			-1.908			0.2465
Complement C3 OS=Homo sapiens GN=C3 PE=1 SV=2	P01024	gYTQQLAFR	0.98	iTRAQ8plex (+304)	21.38	32.0683	21.38	-0.07399	0.1581	-0.05272	0.07726	0.3785	0.3573	0.7366	0.8156	1.017	0.522	0.2938	0.2261	-0.3368	-0.07312	-1.517	0.1869	0.2712	0.4737	-0.484	-0.2456	-0.4638	0.4983	-0.04034	0.01792
Complement C3 OS=Homo sapiens GN=C3 PE=1 SV=2	P01024	iSLPESLk	0.95	iTRAQ8plex (+304), iTRAQ8plex (+304)	18.29	32.0058	15.02	0.2276					-1.184			1.653			-1.194			-0.2318			1.046			-0.5467			0.2671
Complement C3 OS=Homo sapiens GN=C3 PE=1 SV=2	P01024	iWDVVEk	0.9	iTRAQ8plex (+304), iTRAQ8plex (+304)	21.4	33.0449	11.05	-0.3873	0.2827	0.04604	-0.005032	0.55	-0.05408	1.771	2.482	1.67	No Values	-2.115	No Values	-1.155	-0.9918	-0.8566	0.4389	1.183	0.273	-0.4708	-0.2866	-0.6435	0.3791	0.5263	0.03122
Complement C3 OS=Homo sapiens GN=C3 PE=1 SV=2	P01024	kVLLDGVQNPR	0.85	iTRAQ8plex (+304), iTRAQ8plex (+304)	10.19	30.7737	10.19	-0.2058		0.4419	-0.04009		-0.01842	0.9451		1.188	-0.6326		0.31	-0.4989		-0.6988	0.342		0.3379	0.07506		-1.03	0.5151		0.1599
Complement C3 OS=Homo sapiens GN=C3 PE=1 SV=2	P01024	lLPVGR	0.13	iTRAQ8plex (+304)	3.37	32.6623	0	-0.3301	-0.3736	0.1718	-0.3999	0.5982	0.1688	1.181	1.349	1.344	0.07867	0.5615	-0.8332	-0.7887	-1.282	-0.9942	0.936	0.4203	0.9479	-0.8941	-0.1345	-0.7967	0.8628	0.4918	0.5827
Complement C3 OS=Homo sapiens GN=C3 PE=1 SV=2	P01024	lPYSVVR	0.11	iTRAQ8plex (+304)	5.64	32.2583	4.25		-0.3226	0.01542	-0.5546	-0.2447		1.357	1.518		0.4413	0.4445		-0.2701	-0.7922		0.3549	1.039		-0.1634	0.0467		-0.03322	-0.0573
Complement C3 OS=Homo sapiens GN=C3 PE=1 SV=2	P01024	lVLSSEk	0.11	iTRAQ8plex (+304), iTRAQ8plex (+304)	2.43	32.3654	2.43	-0.3538	0.1302	-0.01023	-0.08419	0.05486	-0.3553	1.594	1.405	1.179	-0.9765	-0.5333	-0.6089	-0.9369	-0.9567	-0.4739	1.454	1.424	0.7377	-0.4715	-0.3743	-0.6147	0.5791	0.4804	0.5198
Complement C3 OS=Homo sapiens GN=C3 PE=1 SV=2	P01024	nEQVEIR	0.83	iTRAQ8plex (+304)	21.9	36.6058	8.9	-0.04671					-2.024			2.025			1.115			0.002687			-0.4531			0.7117			-1.293
Complement C3 OS=Homo sapiens GN=C3 PE=1 SV=2	P01024	nTLIIYLDk	0.98	iTRAQ8plex (+304), iTRAQ8plex (+304)	25.8	31.5987	11.06	-0.04035		-0.1526	0.08846		-0.323	1.422		1.839	0.1516		-0.157	0.3311		0.1313	0.1006		-0.4857	-0.2235		-0.03574	-0.5235		-0.8594
Complement C3 OS=Homo sapiens GN=C3 PE=1 SV=2	P01024	qELSEAEQATR	0.71	iTRAQ8plex (+304)	12.87	29.8722	12.87			0.9763	-0.435			0.9742			0.3363			-0.8711			-0.7394			0.5961			0.3101
Complement C3 OS=Homo sapiens GN=C3 PE=1 SV=2	P01024	qGALELIk	0.99	iTRAQ8plex (+304), iTRAQ8plex (+304)	26.57	31.7056	17.44	0.03492	-0.3925	-0.119	0.03899	0.3185	-0.09837	1.319	1.44	1.252	-0.2704	0.1899	-0.5002	-0.4866	-0.8124	-0.7119	0.6251	0.8498	0.5714	-0.1638	-0.2523	-0.6145	0.1655	0.2684	0.1245
Complement C3 OS=Homo sapiens GN=C3 PE=1 SV=2	P01024	qLANGVDR	0.21	iTRAQ8plex (+304)	3.53	31.8949	3.53	-0.37		-0.6637	0.07686		-0.373	0.6238		0.5866	0.419		0.081	-0.3307		-0.6934	0.5189		1.103	-0.03095		-0.08823	0.5025		-0.2089
Complement C3 OS=Homo sapiens GN=C3 PE=1 SV=2	P01024	sEETkENEGFTVTAEGk	0.98	iTRAQ8plex (+304), iTRAQ8plex (+304), iTRAQ8plex (+304)	17.75	29.2788	17.75			-0.3096	-0.03114			1.408			0.8157			-0.1989			-0.3769			-0.008457			-0.1507
Complement C3 OS=Homo sapiens GN=C3 PE=1 SV=2	P01024	sGIPIVTSPYQIHFTk	0.97	iTRAQ8plex (+304), iTRAQ8plex (+304)	15.9	30.976	15.9			0.2709	-0.9899			1.091			0.2063			0.4226			0.4191			-0.4165			0.1435
Complement C3 OS=Homo sapiens GN=C3 PE=1 SV=2	P01024	sGSDEVQVGQQR	0.3	iTRAQ8plex (+304)	4.02	26.2634	4.02		-0.3115			-1.038			1.559			0.3709			0.1582			-0.09028			0.1925			0.7893
Complement C3 OS=Homo sapiens GN=C3 PE=1 SV=2	P01024	sNLDEDIIAEENIVSR	1	iTRAQ8plex (+304)	24.96	28.4634	24.96	-2.255	-2.569	-0.4968	-0.4629	-0.2816	-0.403	0.7356	1.1	0.4223	0.374	-0.271	1.074	-0.4494	-0.1727	-0.391	0.414	0.5778	0.565	0.02587	-0.001672	-0.5161	0.7713	0.4762	-0.5634
Complement C3 OS=Homo sapiens GN=C3 PE=1 SV=2	P01024	sSLSVPYVIVPLk	0.99	iTRAQ8plex (+304), iTRAQ8plex (+304)	24.04	29.9651	15.92	0.2796	0.3722	0.1466	0.1638	-0.585	-1.188	1.446	1.269	1.303	-0.7936	-0.186	-0.8158	-0.03041	-0.1691	-0.5317	0.4779	0.9127	0.7543	-0.2126	-0.1605	-0.1575	-0.05038	0.1478	-0.02326
Complement C3 OS=Homo sapiens GN=C3 PE=1 SV=2	P01024	tELRPGETLNVNFLLR	1	iTRAQ8plex (+304)	32.13	31.3481	32.13	-0.5072	Value Missing	-0.02744	-0.3208	0.4979	-0.178	1.395	0.6903	1.578	0.01051	0.8315	0.7925	-0.3443	-0.6604	0.01268	-0.04851	0.2702	0.1189	0.419	-0.3805	-1.084	0.08655	0.1778	-0.6967
Complement C3 OS=Homo sapiens GN=C3 PE=1 SV=2	P01024	tFISPIk	0.9	iTRAQ8plex (+304), iTRAQ8plex (+304)	19.65	32.5237	17.26	0.1861	0.2543	0.3543	-1.022	-0.579	-0.4006	1.398	1.904	2.111	-0.1351	-0.6887	-1.917	-0.3852	-0.7113	-1.067	0.876	1.09	1.192	-0.2827	-0.383	-0.2809	0.3441	0.744	0.2141
Complement C3 OS=Homo sapiens GN=C3 PE=1 SV=2	P01024	tIYTPGSTVLYR	0.12	iTRAQ8plex (+304)	5.55	31.5655	5.55		-0.008984	-0.3632	-0.454	0.03248		0.6217	0.3376		1.139	0.8803		-0.2157	-0.08183		0.4667	-0.1874		-0.1425	-0.03949		0.09511	0.6978
Complement C3 OS=Homo sapiens GN=C3 PE=1 SV=2	P01024	tLDPER	0.5	iTRAQ8plex (+304)	19.57	31.6938	8.82	0.3554		0.4111	-1.001		-1.147	1.305		1.749	0.9312		0.6659	-0.1028		-0.6752	-0.3153		0.05781	0.3147		-0.06689	-0.3953		-0.9022
Complement C3 OS=Homo sapiens GN=C3 PE=1 SV=2	P01024	vELLHNPAFcSLATTk	1	iTRAQ8plex (+304), Carbamidomethyl (+57), iTRAQ8plex (+304)	27.36	30.4336	27.36	-0.163	-0.131	-0.4303	0.5064	0.5403	0.3368	0.7007	0.8565	0.5277	-0.1522	-0.3916	-0.4209	-0.2283	0.2707	-0.2354	0.08845	0.291	-0.006652	0.4688	0.2931	0.2302	-0.1023	-0.2153	-0.2975
Complement C3 OS=Homo sapiens GN=C3 PE=1 SV=2	P01024	vFLDccNYITELR	0.91	iTRAQ8plex (+304), Carbamidomethyl (+57), Carbamidomethyl (+57)	11.25	26.2221	9.76	-0.4476	-0.5331	0.3605	0.4119	-0.2251	0.81	0.5293	0.06873	0.2542	0.3561	0.3758	-0.456	-0.8062	0.7278	0.6893	0.5238	0.9322	0.4372	-0.4826	0.2901	-1.084	0.2547	-0.005882	-0.1657
Complement C3 OS=Homo sapiens GN=C3 PE=1 SV=2	P01024	vLLDGVQNPR	1	iTRAQ8plex (+304)	34.4	33.2346	26.6	-0.05029	0.068	-0.1529	0.07125	-0.0861	-0.006442	1.359	1.497	1.099	0.1045	0.1378	-0.5907	-0.6984	-1.137	-0.924	0.7071	0.5879	0.5739	-0.521	-0.03783	-0.2226	0.2798	0.6083	0.1985
Complement C3 OS=Homo sapiens GN=C3 PE=1 SV=2	P01024	vTIkPAPETEk	0.31	iTRAQ8plex (+304), iTRAQ8plex (+304), iTRAQ8plex (+304)	1.14	30.0518	1.14			-0.06963	0.3258			0.9716			-0.05168			-0.3119			0.3661			-0.4258			0.4333
Complement C3 OS=Homo sapiens GN=C3 PE=1 SV=2	P01024	vVLVAVDk	0.15	iTRAQ8plex (+304), iTRAQ8plex (+304)	2.02	31.4333	2.02	-0.1058	-0.1403	0.1358	-0.3638	0.3584	0.08623	1.787	1.649	1.692	-0.9567	-1.024	-1.14	-0.2473	-0.08291	-0.6868	0.5943	0.8658	0.07045	-0.1371	-0.3576	0.0159	0.1173	0.5624	0.2093
Complement C3 OS=Homo sapiens GN=C3 PE=1 SV=2	P01024	vVPEGIR	0.9	iTRAQ8plex (+304)	21.96	32.927	16.99	-0.5158	-0.6464	-0.1859	-0.1924	0.6268	0.01161	1.524	1.297	1.781	0.3655	0.05843	-0.7193	-1.454	-0.4024	-1.465	1.192	0.7565	0.9663	-0.5787	-0.2675	-0.4332	0.4766	0.2083	0.4121
Complement C3 OS=Homo sapiens GN=C3 PE=1 SV=2	P01024	wLILEk	0.5	iTRAQ8plex (+304), iTRAQ8plex (+304)	16.57	32.3955	9.77	0.09398	0.1756	-0.2393	0.01582	-0.04095	-0.2355	1.868	1.813	1.606	-0.5434	-0.8755	-0.5077	-1.09	-0.4344	-1.363	0.5242	0.8501	0.9069	-0.1238	-0.00782	0.0377	0.2498	0.1509	-0.5016
Complement C3 OS=Homo sapiens GN=C3 PE=1 SV=2	P01024	wLNEQR	0.15	iTRAQ8plex (+304)	6.32	35.5108	1.96	-1.352	0.4635	0.142	-0.4018	-0.3812	0.08912	1.17	1.031	1.35	0.6512	1.127	0.6144	-0.8921	-0.4223	-1.014	0.5557	0.6528	0.9114	-0.4469	-0.854	-0.4417	-0.07779	0.01402	-0.1197
Pepsin A-3 OS=Homo sapiens GN=PGA3 PE=1 SV=1	P0DJD8	aNNQVGLAPVA	1	iTRAQ8plex (+304)	52.92	32.0412	52.92	-0.5427	-0.5954	-0.6209	-0.494	-0.7123	-0.7135	0.09267	0.2236	0.01662	-0.04557	-0.1684	-0.2579	-0.3084	-0.3096	-0.3209	-0.7133	-0.7051	-0.8963	-0.7315	-0.6511	-0.7355	0.3961	0.5394	0.5957
Pepsin A-3 OS=Homo sapiens GN=PGA3 PE=1 SV=1	P0DJD8	hNLNPAR	0.9	iTRAQ8plex (+304)	22.17	30.6371	12.12	-0.1812	-0.04437	0.04187	-1.614	-1.322	-1.096	0.3258	0.3417	0.3281	0.3497	-0.02138	0.09838	-0.8209	-0.8751	-0.7909	-0.3495	-0.4148	-0.4304	-0.9348	-0.9658	-1.048	0.6113	1.047	0.4332
Pepsin A-3 OS=Homo sapiens GN=PGA3 PE=1 SV=1	P0DJD8	kHNLNPAR	0.99	iTRAQ8plex (+304), iTRAQ8plex (+304)	26	31.9368	26	0.00127	0.06621	-0.09137	-1.414	-1.55	-1.295	-0.0446	0.2517	0.1615	-0.2279	-0.2677	-0.3417	-0.4129	-0.3012	-0.4384	-1.17	-1.172	-1.307	-0.5801	-0.8374	-0.8243	1.533	1.517	1.351
Pepsin A-3 OS=Homo sapiens GN=PGA3 PE=1 SV=1	P0DJD8	kYFPQWk	0.27	iTRAQ8plex (+304), iTRAQ8plex (+304), iTRAQ8plex (+304)	3.18	31.6346	3.18	0.5345	0.482	-0.1705	-1.471	-1.113	-1.395	0.3853	0.5485	0.6803	-0.6089	-0.6091	-1.137	-0.4717	0.6296	0.2996	-1.192	-3.088	-2.032	-0.8303	-0.7048	-1.072	1.943	1.665	1.331
Pepsin A-3 OS=Homo sapiens GN=PGA3 PE=1 SV=1	P0DJD8	qYFTVFDR	0.99	iTRAQ8plex (+304)	20.61	28.9653	20.61	-0.08103	0.06504	-0.0817	-0.9495	-1.01	-0.8726	0.07	0.09318	0.1385	-0.1532	-0.1202	-0.2865	-0.5436	-0.4468	-0.5693	-1.175	-1.092	-1.374	-0.4994	-0.6968	-0.7398	0.9326	0.9468	0.8874
Pepsin A-3 OS=Homo sapiens GN=PGA3 PE=1 SV=1	P0DJD8	qyFTVFDR	0.26	iTRAQ8plex (+304), iTRAQ8plex (+304)	2.57	31.7289	2.57	-0.2138	-0.2182	-0.2289	-0.4841	-0.462	-0.3234	-0.07805	0.2308	-0.01799	-0.2062	-0.395	-0.8386	-0.6793	-0.8185	-0.7314	-1.656	-1.575	-1.379	-0.2655	-0.2473	-0.4264	1.096	1.138	1.054
Pepsin A-3 OS=Homo sapiens GN=PGA3 PE=1 SV=1	P0DJD8	rTLSER	0.34	iTRAQ8plex (+304)	5.57	32.5672	5.57			1.388	-4.764			1.051			0.8432			0.3429			0.4236			-0.06416			-1.636
Pepsin A-3 OS=Homo sapiens GN=PGA3 PE=1 SV=1	P0DJD8	yFPQWk	0.5	iTRAQ8plex (+304), iTRAQ8plex (+304)	9.89	32.3654	9.89	0.0445	-0.1961	-0.2323	-1.384	-1.14	-1.568	0.1996	0.198	0.09649	-0.573	-0.3326	-0.5383	0.05798	-0.3552	-0.4252	-1.781	-1.619	-1.892	-0.8438	-0.6375	-0.9126	2.052	1.87	1.787
Leucine-rich alpha-2-glycoprotein OS=Homo sapiens GN=LRG1 PE=1 SV=2	P02750	aLGHLDLSGNR	0.93	iTRAQ8plex (+304)	19.03	37.3159	18.63	-0.2372	0.4073	-0.07183	-1.978	-2.313	-2.095	-0.444	-0.3694	-0.164	1.676	1.605	1.301	-0.8149	-1.009	-0.7758	-1.51	-1.212	-1.343	-1.403	-1.136	-1.188	-0.4454	-0.1161	-0.5407
Leucine-rich alpha-2-glycoprotein OS=Homo sapiens GN=LRG1 PE=1 SV=2	P02750	cAGPEAVk	0.95	Carbamidomethyl (+57), iTRAQ8plex (+304), iTRAQ8plex (+304)	13.78	31.3577	13.78	-0.08902	0.4841	0.1177	-2.438	-3.347	-1.981	-0.9455	-0.7798	-1.042	1.793	2.271	1.709	-0.6663	-0.1684	-1.102	-1.717	-1.908	-1.687	-1.45	-1.326	-1.249	0.3005	0.6477	0.1698
Leucine-rich alpha-2-glycoprotein OS=Homo sapiens GN=LRG1 PE=1 SV=2	P02750	dcQVFR	0.5	iTRAQ8plex (+304), Carbamidomethyl (+57)	15.53	26.6932	7.37	0.09733	-0.06337	-0.111	-2.087	-1.992	-1.515	-1.001	-1.161	-0.7448	1.767	1.957	1.587	-0.939	-0.8557	-0.9835	-1.548	-1.038	-2.034	-1.124	-1.347	-1.064	-0.08581	-0.1694	-0.2964
Leucine-rich alpha-2-glycoprotein OS=Homo sapiens GN=LRG1 PE=1 SV=2	P02750	dLLLPQPDLR	1	iTRAQ8plex (+304)	32.05	33.5044	23.6	0.08243	0.1102	0.1065	-2.421	-1.43	-2.015	0.2598	-0.2406	0.05317	1.3	1.156	1.081	-0.5732	-0.8818	-0.9738	-2.493	-2.016	-2.375	-1.346	-0.9402	-1.145	-0.05625	-0.3921	-0.4015
Leucine-rich alpha-2-glycoprotein OS=Homo sapiens GN=LRG1 PE=1 SV=2	P02750	gPLQLER	0.9	iTRAQ8plex (+304)	18.55	32.3553	14.74	-0.1745	-0.2519	-0.2847	-1.504	-1.408	-1.768	-0.6168	-0.8406	-1.05	1.415	1.635	1.322	-1.208	-1.041	-1.045	-1.639	-1.048	-1.238	-0.8955	-1.264	-1.252	-0.284	0.193	0.2259
Leucine-rich alpha-2-glycoprotein OS=Homo sapiens GN=LRG1 PE=1 SV=2	P02750	gQTLLAVAk	1	iTRAQ8plex (+304), iTRAQ8plex (+304)	41.74	31.6137	41.74	0.2561	0.2579	-0.1083	-1.754	-1.686	-2.092	-0.8511	-0.8921	-0.9125	1.228	1.668	1.772	-0.7574	-0.5552	-0.4751	-1.666	-1.904	-2.072	-1.031	-1.043	-1.528	-0.1217	0.1084	0.1389
Leucine-rich alpha-2-glycoprotein OS=Homo sapiens GN=LRG1 PE=1 SV=2	P02750	lHLEGNk	0.14	iTRAQ8plex (+304), iTRAQ8plex (+304)	3.81	32.7091	1.48	-0.1312	-0.3039	-0.002576	-1.905	-1.514	-1.198	-0.8424	-0.7352	-1.14	1.085	1.487	1.227	-0.7285	-0.7938	-0.6908	-1.363	-1.023	-1.856	-1.488	-1.532	-1.508	0.2661	0.2882	0.2874
Leucine-rich alpha-2-glycoprotein OS=Homo sapiens GN=LRG1 PE=1 SV=2	P02750	lQVLGk	0.11	iTRAQ8plex (+304), iTRAQ8plex (+304)	8.38	31.6761	0	-0.3634	0.01328	-0.05682	-1.559	-1.77	-1.367	-1.256	-0.5172	-0.7036	1.721	1.5	1.374	-1.109	-0.5521	-1.193	-1.601	-1.955	-1.491	-1.407	-1.169	-1.085	0.2802	0.3861	-0.1778
Leucine-rich alpha-2-glycoprotein OS=Homo sapiens GN=LRG1 PE=1 SV=2	P02750	tLDLGENQLETLPPDLLR	1	iTRAQ8plex (+304)	66.73	31.0449	64.37	-0.4474	-0.1844	-0.3669	-1.579	-1.41	-1.48	-0.6997	-0.5409	-0.822	0.264	0.2126	0.321	-0.7125	-0.3815	-0.3565	-0.8917	-0.8575	-1.214	-1.087	-0.6554	-0.9173	-0.534	-0.8616	-0.6679
Leucine-rich alpha-2-glycoprotein OS=Homo sapiens GN=LRG1 PE=1 SV=2	P02750	vAAGAFQGLR	1	iTRAQ8plex (+304)	28.29	32.5018	20.01	-0.03445	0.06377	-0.006268	-2.033	-1.148	-1.674	-0.5517	-0.6318	-0.5615	1.675	1.7	1.945	-0.6967	-1.06	-0.8369	-2.024	-1.833	-2.184	-1.189	-1.276	-1.19	-0.2402	-0.5559	-0.4882
Leucine-rich alpha-2-glycoprotein OS=Homo sapiens GN=LRG1 PE=1 SV=2	P02750	wLQAQk	0.22	iTRAQ8plex (+304), iTRAQ8plex (+304)	5.66	32.6079	5.66	-0.5126	-0.08621	-0.4699	-1.096	-1.022	-1.14	-0.6877	-0.8398	-1.086	1.246	1.362	1.298	-1.217	-0.9255	-0.725	-1.513	-1.405	-1.863	-1.256	-1.28	-0.964	-0.1156	0.06939	0.01612
Leucine-rich alpha-2-glycoprotein OS=Homo sapiens GN=LRG1 PE=1 SV=2	P02750	yLFLNGNk	0.29	iTRAQ8plex (+304), iTRAQ8plex (+304)	4.03	32.0466	4.03	-0.0708	0.1801	0.5841	-1.658	-1.445	-1.617	-1.592	-0.9101	-0.7846	1.893	1.546	1.606	-0.5442	-0.3077	-0.4048	-2.418	-2.398	-1.565	-1.379	-0.8549	-1.767	0.127	0.01546	-0.3992
Gelsolin OS=Homo sapiens GN=GSN PE=1 SV=1	P06396	aGALNSNDAFVLk	0.57	iTRAQ8plex (+304), iTRAQ8plex (+304)	12.2	36.4738	12.2	0.2375	0.1257	0.3634	-1.078	-1.358	-1.34	-0.742	-0.7149	-0.9186	1.075	0.798	1.054	-0.3092	-0.3251	-0.4197	-0.9575	-1.244	-1.162	-0.6626	-1.196	-1.092	0.2815	0.2281	0.4279
Gelsolin OS=Homo sapiens GN=GSN PE=1 SV=1	P06396	aQPVQVAEGSEPDGFWEALGGk	1	iTRAQ8plex (+304), iTRAQ8plex (+304)	33.48	27.8533	33.48	0.1339					-0.9921			-0.2226			-0.448			-0.05857			-1.103			No Values			-0.1758
Gelsolin OS=Homo sapiens GN=GSN PE=1 SV=1	P06396	aVEVLPk	0.9	iTRAQ8plex (+304), iTRAQ8plex (+304)	23.16	30.8955	12.93	-0.1865	-0.01119	0.07407	-0.9792	-1.087	-1.257	-0.9985	-1.159	-0.9267	1.698	1.109	1.351	-0.47	-0.661	-0.7583	-1.327	-1.445	-1.2	-1.314	-1.3	-1.292	1.184	0.934	1.027
Gelsolin OS=Homo sapiens GN=GSN PE=1 SV=1	P06396	dSQEEEkTEALTSAk	0.99	iTRAQ8plex (+304), iTRAQ8plex (+304), iTRAQ8plex (+304)	23.41	30	23.41	0.6948	1.391	1.056	-2.23	-3.729	-1.743	-0.05893	-0.3627	-0.2648	0.6653	0.2183	0.4219	0.7113	0.8704	0.1327	-2.398	-1.834	-1.778	-0.4032	-0.4121	-0.7784	0.5521	0.1754	0.0542
Gelsolin OS=Homo sapiens GN=GSN PE=1 SV=1	P06396	eGGQTAPASTR	0.98	iTRAQ8plex (+304)	20.53	28.5065	18.74		-0.6562			-1.211			-1.423			0.7024			-0.1373			No Values			No Values			-0.03654
Gelsolin OS=Homo sapiens GN=GSN PE=1 SV=1	P06396	ePGLQIWR	0.9	iTRAQ8plex (+304)	13.04	32.3249	11.61	-0.8893	-0.8927	-0.8833	-0.1627	0.03843	-0.1985	0.03345	-0.1883	-0.4045	-0.8708	-1.386	-0.3823	-0.2293	-0.6267	-0.9899	0.4083	0.3021	-0.05158	-0.5154	-0.6263	-0.3831	0.129	-0.298	0.0146
Gelsolin OS=Homo sapiens GN=GSN PE=1 SV=1	P06396	gGVASGFk	0.98	iTRAQ8plex (+304), iTRAQ8plex (+304)	18.86	32.6364	18.86	-0.331	-0.8875	0.2309	-0.6354	-0.3131	-0.6306	-0.5757	-0.9914	-0.5213	0.3597	0.3487	0.3032	-0.4496	-0.5999	-0.5282	-0.6615	-0.2093	-0.4562	-0.04723	-0.7247	-0.7341	-0.326	-0.3055	-0.4207
Gelsolin OS=Homo sapiens GN=GSN PE=1 SV=1	P06396	hVVPNEVVVQR	0.64	iTRAQ8plex (+304)	8.37	32.052	8.37	-0.6062	0.4481	0.09301	-0.229	-0.637	-0.6984	0.6669	-0.2142	0.4444	-0.4061	-0.171	0.398	-0.8052	-0.4294	-1.361	0.02117	-0.4376	0.274	-0.4363	-1.6	-0.7085	-1.009	-0.6421	-1.018
Gelsolin OS=Homo sapiens GN=GSN PE=1 SV=1	P06396	kMDAHPPR	0.9	iTRAQ8plex (+304), iTRAQ8plex (+304)	12.76	32.66	12.76	0.09061	-0.4916	-0.05583	-1.286	-1.436	-1.909	-0.9648	-0.8656	-0.9329	1.139	0.6263	0.9167	-0.7109	-0.8136	-0.989	-0.9804	-1.052	-0.9509	-0.7535	-0.4907	-0.623	1.507	0.84	1.122
Gelsolin OS=Homo sapiens GN=GSN PE=1 SV=1	P06396	lFAcSNk	0.9	iTRAQ8plex (+304), Carbamidomethyl (+57), iTRAQ8plex (+304)	28.05	36.0756	28.05	-0.09844	0.08562	0.005671	-1.015	-0.992	-1.039	-0.9477	-1.51	-0.8647	1.466	1.139	1.095	0.1609	-0.0836	0.1446	-0.9683	-0.8349	-1.182	-0.5073	-1.08	-0.9657	-0.1894	-0.4425	-0.3387
Gelsolin OS=Homo sapiens GN=GSN PE=1 SV=1	P06396	mDAHPPR	0.9	iTRAQ8plex (+304)	22.7	28.4634	18.88	-0.4883	-0.02495	0.04382	-1.149	-2.373	-1.257	-0.517	-0.7645	-0.5397	1.436	1.526	1.695	-1.378	-1.667	-1.453	-0.3655	-0.08691	-0.2834	-1.312	-1.655	-2.114	1.137	1.363	1.167
Gelsolin OS=Homo sapiens GN=GSN PE=1 SV=1	P06396	qTQVSVLPEGGETPLFk	1	iTRAQ8plex (+304), iTRAQ8plex (+304)	66.47	31.116	66.47	-0.08968	-0.2977	-0.4088	0.08574	0.005763	0.02791	-0.1495	0.06453	-0.06141	-0.5565	-1.44	-1.742	-0.5981	-0.3327	-0.5013	-0.1978	-0.8606	-0.03319	0.1384	-0.633	-0.2876	-0.4183	-0.1889	-0.5862
Gelsolin OS=Homo sapiens GN=GSN PE=1 SV=1	P06396	rTPITVVk	0.42	iTRAQ8plex (+304), iTRAQ8plex (+304)	5.4	30.0561	5.4	0.1058	-0.1637	0.2676	-1.665	-1.222	-1.493	-0.6336	-1.063	-0.8337	1.74	0.9303	1.446	-0.9132	-0.6358	-0.691	-0.114	-1.211	-0.7581	-1.717	-1.059	-1.549	0.8623	0.7202	0.4394
Gelsolin OS=Homo sapiens GN=GSN PE=1 SV=1	P06396	tASDFITk	0.95	iTRAQ8plex (+304), iTRAQ8plex (+304)	21.05	32.307	17.28		-1.175	-0.2496	-0.214	0.01219		-0.07105	-0.6248		-0.6097	-0.6091		-0.03089	-0.4317		0.205	0.1064		-0.4684	-0.5863		-0.6664	-0.3741
Gelsolin OS=Homo sapiens GN=GSN PE=1 SV=1	P06396	tEALTSAk	0.58	iTRAQ8plex (+304), iTRAQ8plex (+304)	8.29	32.9203	8.29	-0.4552	0.08029			-1.228	-1.082		-0.6848	-0.4685		1.076	0.8392		-0.783	-0.2036		-1.325	-0.8732		-1.028	-0.8901		0.209	-0.1422
Gelsolin OS=Homo sapiens GN=GSN PE=1 SV=1	P06396	tGAQELLR	0.99	iTRAQ8plex (+304)	34.35	33.2552	22.01	0.09197	0.1964	0.4438	-1.129	-1.191	-1.19	-0.677	-0.6845	-1.11	1.392	0.9366	1.263	-0.7022	-0.3641	-0.7129	-1.29	-1.596	-1.133	-1.023	-1.311	-1.03	0.8504	0.3258	0.4675
[truncated: 8,847 more rows]
