# Supplementary material for: A Proteomic Analysis of Individual and Gender Variations in Normal Human Urine and Cerebrospinal Fluid Using iTRAQ Quantification
Source: PLoS One. 2015 Jul 29;10(7):e0133270. doi: 10.1371/journal.pone.0133270 (PMC4519152; doi:10.1371/journal.pone.0133270)
Supplement: S1 File — Table A, The ages of each of the 7 male and 7 female participants who provided urine samples and CSF samples. Table B, Protein and peptide quantification data and technical variation data for male urine. The Log2 transformed iTRAQ quantification values for every sample are shown in the “Quantitative protein urine male” sheet, and the technical CVs for the quantitative proteins are shown in the “Quantitative protein urine male” sheet. The peptide relative quantification values are shown in the “Quantitative peptide urine male” sheet. Table C, Protein and peptide quantification data and technical variation data for female urine. The Log2 formed iTRAQ quantification values for every sample are shown in the “Quantitative protein urine F” sheet, and the technical CVs for the quantitative proteins are shown in the “Quantitative protein urine F” sheet. The peptide relative quantification values are shown in the “Quantitative peptide urine F” sheet. Table D, Protein and peptide quantification data and technical variation data for male CSF. The Log2 formed iTRAQ quantification values for every sample are shown in the “Quantitative protein male CSF” sheet, and the technical CVs for the quantitative proteins are shown in the “Quantitative protein male CSF” sheet. The peptide relative quantification values are shown in the “Quantitative peptide male CSF” sheet. Table E, Protein and peptide quantification data and technical variation data for female CSF. The Log2 formed iTRAQ quantification values for every sample are shown in the “Quantitative protein female CSF” sheet, and the technical CVs for the quantitative proteins are shown in the “Quantitative protein female CSF” sheet. The peptide relative quantification values are shown in the “Quantitative peptide female CSF” sheet. Table F, Inter-individual variation data for urinary and CSF samples. The inter-individual CV and technical CV for male urine, female urine, urine (both male and female), male CSF, female CSF, CSF (both m [file pone.0133270.s004.zip › Supplementary Table/Table D.xls]

## Sheet: Quantitative Protein CSF male
Table D. Protein and peptide quantification data and the technical Variation data for male CSF. The Log2 formed iTRAQ quantification value for every sample were shown in “Quantitative protein CSF male” sheet, the quantitative proteins were annotated with 1, and the technical CV for these proteins were shown in “Quantitative protein CSF male” sheet. The peptide relative quantification value were s…
Protein name	Accession Number	Molecular Weight	Protein Grouping Ambiguity	Mix-1	Mix-2	Mix-3	male 1-1	male 1-2	male 1-3	male 2-1	male 2-2	male 2-3	male 3-1	male 3-2	male 3-3	male 4-1	male 4-2	male 4-3	male 5-1	male 5-2	male 5-3	male 6-1	male 6-2	male 6-3	male 7-1	male 7-2	male 7-3	CV
Secretogranin-2 OS=Homo sapiens GN=SCG2 PE=1 SV=2	P13521	71 kDa		8.55	8.55	8.55	8.07	8.04	8.07	8.96	8.89	8.93	7.98	8.01	7.97	8.76	8.77	8.8	8.48	8.4	8.34	8.38	8.34	8.43	8.36	8.42	8.41	0.0239292
Apolipoprotein A-IV OS=Homo sapiens GN=APOA4 PE=1 SV=3	P06727	45 kDa	TRUE	9.1	9.1	9.1	9.45	9.54	9.45	8.98	9.06	9.16	9.3	9.31	9.33	9.32	9.42	9.41	9.09	9.07	9	9.27	9.29	9.25	9.15	9.14	9.14	0.0282597
Cluster of Alpha-2-macroglobulin OS=Homo sapiens GN=A2M PE=1 SV=3 (P01023)	P01023	163 kDa	TRUE	9.15	9.15	9.15	9.22	9.25	9.28	9.3	9.37	9.33	9.19	9.27	9.19	9.28	9.27	9.27	9.1	9.18	9.29	9.5	9.57	9.6	9.33	9.37	9.38	0.028786
SPARC-like protein 1 OS=Homo sapiens GN=SPARCL1 PE=1 SV=2	Q14515	75 kDa	TRUE	9.37	9.37	9.37	9.2	9.19	9.23	9.53	9.45	9.56	8.8	8.78	8.84	9.41	9.47	9.42	9.12	9.02	9.12	9.57	9.67	9.57	9.27	9.25	9.32	0.0289064
Ceruloplasmin OS=Homo sapiens GN=CP PE=1 SV=1	P00450	122 kDa		9.33	9.33	9.33	9.18	9.23	9.25	9.18	9.18	9.23	9.34	9.34	9.35	9.25	9.14	9.23	8.99	9.03	9.11	9.55	9.48	9.58	9.06	9.15	9.18	0.0300022
Complement factor B OS=Homo sapiens GN=CFB PE=1 SV=2	P00751	86 kDa		9.11	9.11	9.11	9.21	9.12	9.19	9.32	9.32	9.29	9.07	9.06	9.15	8.97	9.1	9.06	9.09	9.1	9.01	9.54	9.44	9.51	9.19	9.21	9.24	0.0302012
Ig gamma-1 chain C region OS=Homo sapiens GN=IGHG1 PE=1 SV=1	P01857	36 kDa	TRUE	9.47	9.47	9.47	9.6	9.66	9.61	9.51	9.39	9.41	9.6	9.56	9.54	9.87	9.81	9.66	9.4	9.36	9.34	9.43	9.42	9.33	9.57	9.54	9.53	0.0337186
Alpha-1-antichymotrypsin OS=Homo sapiens GN=SERPINA3 PE=1 SV=2	P01011	48 kDa	TRUE	9.45	9.45	9.45	9.32	9.43	9.45	9.27	9.28	9.14	9.63	9.51	9.55	9.18	9.19	9.16	9.29	9.2	9.24	9.69	9.8	9.77	9.4	9.39	9.36	0.0341628
Secretogranin-3 OS=Homo sapiens GN=SCG3 PE=1 SV=3	Q8WXD2	53 kDa		9.32	9.32	9.32	9.21	9.16	9.22	9.65	9.66	9.77	8.78	8.63	8.67	9.55	9.54	9.6	9.16	9.16	9.2	9.36	9.41	9.38	9.5	9.52	9.66	0.0343772
Complement C1s subcomponent OS=Homo sapiens GN=C1S PE=1 SV=1	P09871	77 kDa	TRUE	8.63	8.63	8.63	8.77	8.8	8.77	8.84	8.79	8.77	8.43	8.51	8.51	8.85	8.76	8.87	8.63	8.61	8.7	8.88	8.96	8.9	8.62	8.66	8.81	0.0345167
Beta-2-glycoprotein 1 OS=Homo sapiens GN=APOH PE=1 SV=3	P02749	38 kDa		9.49	9.49	9.49	9.72	9.6	9.78	9.36	9.35	9.39	9.69	9.67	9.69	9.46	9.47	9.51	9.53	9.42	9.49	9.6	9.43	9.42	9.61	9.52	9.54	0.0352281
Retinol-binding protein 4 OS=Homo sapiens GN=RBP4 PE=1 SV=3	P02753	23 kDa		9.09	9.09	9.09	9.15	9.22	9.14	9.09	9.05	9.04	8.95	9.15	9.09	9.3	9.17	9.17	9.14	9.25	9.15	9.62	9.56	9.56	9.11	9.14	9.17	0.0370636
Cluster of Complement factor H OS=Homo sapiens GN=CFH PE=1 SV=4 (P08603)	P08603 [2]	139 kDa	TRUE	9.27	9.27	9.27	9.23	9.25	9.29	9.37	9.45	9.45	9.28	9.28	9.37	9.27	9.29	9.4	9.22	9.15	9.14	9.43	9.36	9.53	9.35	9.33	9.26	0.0372743
Chromogranin-A OS=Homo sapiens GN=CHGA PE=1 SV=7	P10645	51 kDa		9.04	9.04	9.04	8.74	8.8	8.94	9.04	9.11	9.06	8.72	8.57	8.58	8.87	8.82	8.87	8.79	8.82	8.73	8.76	8.68	8.74	9.22	9.21	9.15	0.0374854
Neurosecretory protein VGF OS=Homo sapiens GN=VGF PE=1 SV=2	O15240	67 kDa		8.45	8.45	8.45	8.18	8.28	8.21	8.74	8.7	8.64	8.32	8.23	8.25	8.68	8.73	8.57	8.4	8.44	8.41	8.26	8.29	8.29	8.62	8.79	8.58	0.0378346
Alpha-1B-glycoprotein OS=Homo sapiens GN=A1BG PE=1 SV=4	P04217	54 kDa		8.68	8.68	8.68	8.79	8.74	8.71	8.29	8.26	8.34	9.23	9.1	9.13	8.52	8.66	8.54	8.66	8.57	8.52	8.85	8.76	8.86	8.55	8.6	8.61	0.0380679
Ig kappa chain C region OS=Homo sapiens GN=IGKC PE=1 SV=1	P01834	12 kDa		8.84	8.84	8.84	8.88	8.89	8.93	9.22	9.24	9.03	8.61	8.64	8.79	9.03	8.99	8.98	9.05	8.99	9.05	9.02	8.98	8.91	9.07	9.04	9	0.0385392
Clusterin OS=Homo sapiens GN=CLU PE=1 SV=1	P10909	52 kDa		9.51	9.51	9.51	9.52	9.49	9.49	9.57	9.68	9.52	9.24	9.31	9.24	9.61	9.75	9.82	9.51	9.56	9.58	9.65	9.73	9.61	9.74	9.66	9.74	0.0385655
Cartilage acidic protein 1 OS=Homo sapiens GN=CRTAC1 PE=1 SV=2	Q9NQ79	71 kDa		8.36	8.36	8.36	8.23	8.24	8.1	8.5	8.61	8.47	8.06	8.22	8.05	8.62	8.74	8.66	8.1	8.17	8.13	8.26	8.21	8.2	8.46	8.47	8.44	0.0388954
Plasma protease C1 inhibitor OS=Homo sapiens GN=SERPING1 PE=1 SV=2	P05155	55 kDa		9.23	9.23	9.23	9.44	9.42	9.35	9.39	9.26	9.39	9.19	9.16	9.17	9.34	9.3	9.47	9.32	9.22	9.27	9.85	9.75	9.64	9.29	9.26	9.26	0.0394408
Apolipoprotein A-II OS=Homo sapiens GN=APOA2 PE=1 SV=1	P02652	11 kDa		10.7	10.7	10.7	10.8	10.8	10.8	10.5	10.5	10.4	10.7	10.6	10.6	10.1	10.3	10.3	10.9	10.9	10.8	10.9	10.9	10.8	10.7	10.8	10.8	0.0395376
Antithrombin-III OS=Homo sapiens GN=SERPINC1 PE=1 SV=1	P01008	53 kDa		8.76	8.76	8.76	8.7	8.62	8.67	8.48	8.55	8.46	8.92	8.79	8.97	8.75	8.81	8.87	8.75	8.68	8.78	8.79	8.83	8.69	8.69	8.63	8.6	0.0403972
Cathepsin D OS=Homo sapiens GN=CTSD PE=1 SV=1	P07339	45 kDa		9.43	9.43	9.43	9.29	9.25	9.19	9.47	9.4	9.28	9.14	9.18	9.03	9.76	9.82	9.77	9.27	9.3	9.25	9.66	9.82	9.7	9.34	9.37	9.43	0.0405994
Complement C4-A OS=Homo sapiens GN=C4A PE=1 SV=1	P0C0L4 (+1)	193 kDa	TRUE	8.8	8.8	8.8	8.9	8.95	8.97	8.77	8.7	8.74	8.87	8.99	8.86	8.71	8.88	8.65	8.9	8.94	8.9	9.46	9.38	9.44	9.1	9.26	9.17	0.040651
Complement component C7 OS=Homo sapiens GN=C7 PE=1 SV=2	P10643	94 kDa	TRUE	9.41	9.41	9.41	9.36	9.19	9.31	9.26	9.25	9.31	9.58	9.5	9.68	9.49	9.41	9.55	9	9.02	9.09	9.6	9.52	9.55	9.58	9.5	9.58	0.040896
Contactin-2 OS=Homo sapiens GN=CNTN2 PE=1 SV=1	Q02246	113 kDa	TRUE	8.51	8.51	8.51	8.56	8.31	8.27	8.78	8.74	8.68	8.36	8.29	8.33	8.82	8.81	8.85	8.44	8.44	8.52	8.81	8.69	8.85	8.58	8.6	8.62	0.0412236
Amyloid-like protein 1 OS=Homo sapiens GN=APLP1 PE=1 SV=3	P51693	72 kDa	TRUE	8.93	8.93	8.93	8.91	8.97	8.89	9.28	9.32	9.22	8.95	8.95	8.82	9.3	9.38	9.27	8.65	8.74	8.66	9.08	8.99	8.9	9.22	9.18	9.11	0.0414266
Cluster of Ig lambda-2 chain C regions OS=Homo sapiens GN=IGLC2 PE=1 SV=1 (P0CG05)	P0CG05 [3]	11 kDa	TRUE	8.6	8.43	8.64	8.56	8.5	8.77	8.25	8.29	8.18	8.73	8.78	8.83	8.39	8.42	8.42	8.57	8.5	8.58	8.39	8.36	8.44	8.76	8.61	8.68	0.0422177
Fibrinogen alpha chain OS=Homo sapiens GN=FGA PE=1 SV=2	P02671	95 kDa	TRUE	9.08	9.08	9.08	8.81	8.7	8.84	8.32	8.33	8.45	9.6	9.5	9.52	8.7	8.65	8.7	8.79	8.78	8.73	9.14	8.97	8.89	9.47	9.45	9.39	0.0426721
Carboxypeptidase E OS=Homo sapiens GN=CPE PE=1 SV=1	P16870	53 kDa		9.21	9.21	9.21	9.18	9.18	9.1	9.45	9.41	9.48	8.66	8.76	8.65	9.35	9.44	9.42	9.08	9.15	9.07	9.49	9.78	9.64	9.42	9.49	9.38	0.0429465
Neuronal pentraxin receptor OS=Homo sapiens GN=NPTXR PE=2 SV=2	O95502	53 kDa		9.3	9.3	9.3	9.11	8.88	9.09	9.68	9.7	9.56	8.79	8.84	8.79	9.54	9.69	9.49	9.21	9.2	9.23	9.25	9.26	9.18	9.44	9.51	9.52	0.0430868
Calsyntenin-1 OS=Homo sapiens GN=CLSTN1 PE=1 SV=1	O94985	110 kDa	TRUE	9.02	9.02	9.02	8.87	8.84	8.88	9.47	9.4	9.45	8.69	8.73	8.95	9.2	9.31	9.32	8.96	9	9.07	9.21	9.21	9.3	9.22	9.34	9.36	0.044434
Apolipoprotein D OS=Homo sapiens GN=APOD PE=1 SV=1	P05090	21 kDa		9.28	9.28	9.28	9.57	9.41	9.6	9.29	9.11	9.05	9.48	9.36	9.36	9.46	9.45	9.46	9.38	9.28	9.27	9.38	9.41	9.31	9.5	9.43	9.45	0.0447549
Hemopexin OS=Homo sapiens GN=HPX PE=1 SV=2	P02790	52 kDa		8.97	8.97	8.97	8.99	9.01	9.1	8.68	8.84	8.7	9.04	9.07	9.03	8.8	8.93	8.74	8.89	9.01	8.97	9.07	9.11	8.97	8.82	8.93	8.86	0.0450356
EGF-containing fibulin-like extracellular matrix protein 1 OS=Homo sapiens GN=EFEMP1 PE=1 SV=2	Q12805	55 kDa		8.86	8.86	8.86	8.93	8.84	8.76	8.75	8.78	8.89	8.9	8.86	8.86	8.9	8.86	8.82	8.59	8.68	8.69	9.17	9.04	9.33	8.9	8.94	8.87	0.0453912
Alpha-1-antitrypsin OS=Homo sapiens GN=SERPINA1 PE=1 SV=3	P01009	47 kDa	TRUE	9.55	9.55	9.55	9.48	9.42	9.68	9.26	9.24	9.36	10.1	10	9.95	9.28	9.17	9.17	9.42	9.45	9.42	9.21	9.22	9.08	9.39	9.34	9.37	0.045996
Kininogen-1 OS=Homo sapiens GN=KNG1 PE=1 SV=2	P01042	72 kDa		9.51	9.51	9.51	9.69	9.68	9.63	9.27	9.25	9.19	9.59	9.6	9.39	9.36	9.44	9.41	9.47	9.6	9.34	9.89	9.9	9.77	9.51	9.53	9.6	0.0473241
Inter-alpha-trypsin inhibitor heavy chain H4 OS=Homo sapiens GN=ITIH4 PE=1 SV=4	Q14624	103 kDa		9.41	9.41	9.41	9.41	9.3	9.32	9.53	9.31	9.4	9.77	9.72	9.68	9.21	9.25	9.19	9.66	9.45	9.54	9.25	9.33	9.09	9.16	9.16	9.15	0.0473649
Serum albumin OS=Homo sapiens GN=ALB PE=1 SV=2	P02768	69 kDa	TRUE	8.9	8.9	8.9	9.01	9.12	9.08	8.85	9.04	8.85	9.18	9.17	9.19	8.88	9.14	9.04	9.27	9.24	9.24	8.78	8.77	8.65	8.91	9.03	8.86	0.0479295
Kallikrein-6 OS=Homo sapiens GN=KLK6 PE=1 SV=1	Q92876	27 kDa		9.22	9.22	9.22	9.25	9.43	9.2	9.26	9.33	9.26	9.05	9.24	9.06	9.23	9.24	9.25	8.85	9	8.87	9.46	9.62	9.5	9.31	9.39	9.37	0.0486492
Gelsolin OS=Homo sapiens GN=GSN PE=1 SV=1	P06396	86 kDa		8.89	8.89	8.89	9.16	9.16	9.17	9.26	9.01	9.07	8.9	8.95	9.02	9.1	9.1	9	9.12	8.9	9.01	9.17	9.25	9.08	9.18	9.27	9.2	0.0493774
Cadherin-2 OS=Homo sapiens GN=CDH2 PE=1 SV=4	P19022	100 kDa		7.96	7.96	7.96	8	8.08	7.84	8.21	8.45	8.38	7.59	7.63	7.6	8.23	8.25	8.41	7.82	7.86	7.87	8.18	8.19	8.31	8.03	8.04	8.1	0.0495999
Cluster of Ig kappa chain V-III region WOL OS=Homo sapiens PE=1 SV=1 (P01623)	P01623	12 kDa	TRUE	8.7	8.7	8.7	8.5	8.6	8.59	8.6	8.66	8.72	8.63	8.78	8.71	8.82	8.93	8.89	8.67	8.76	8.8	8.66	8.64	8.7	8.36	8.22	8.54	0.0497767
Alpha-2-HS-glycoprotein OS=Homo sapiens GN=AHSG PE=1 SV=1	P02765	39 kDa		9.25	9.25	9.25	9.55	9.46	9.46	9.24	9.08	8.96	9.4	9.35	9.41	9	9.05	8.91	9.19	9.08	9.1	8.85	8.94	8.72	9.26	9.19	9.2	0.0498302
Neural cell adhesion molecule 1 OS=Homo sapiens GN=NCAM1 PE=1 SV=3	P13591	95 kDa	TRUE	9.3	9.3	9.3	9.36	9.33	9.27	9.58	9.45	9.55	9.1	8.95	9.09	9.18	9.19	8.99	9.34	9.24	9.24	9.58	9.59	9.45	9.64	9.53	9.53	0.0500019
Chitinase-3-like protein 1 OS=Homo sapiens GN=CHI3L1 PE=1 SV=2	P36222	43 kDa		8.61	8.61	8.61	8.83	8.91	8.74	7.83	7.86	7.8	8.79	8.7	8.67	8.09	8.1	8.41	7.8	7.84	7.85	9.48	9.62	9.5	7.92	7.98	7.99	0.0501601
Cluster of Ig gamma-2 chain C region OS=Homo sapiens GN=IGHG2 PE=1 SV=2 (P01859)	P01859 [2]	36 kDa	TRUE	9.17	9.18	8.9	8.95	8.84	8.92	8.94	8.87	8.85	9.24	9.27	9.36	8.63	8.68	8.7	9.35	9.14	9.21	9.02	9.17	8.93	8.99	8.96	8.84	0.0506601
Neurexin-1-alpha OS=Homo sapiens GN=NRXN1 PE=2 SV=1	Q9ULB1	162 kDa	TRUE	8.82	8.82	8.82	8.77	8.7	8.65	9.06	9.09	9.1	8.69	8.76	8.72	9.01	9.1	9.26	8.76	8.58	8.88	8.85	8.86	8.82	9	8.83	9.05	0.0522314
Proactivator polypeptide OS=Homo sapiens GN=PSAP PE=1 SV=2	P07602	58 kDa		9.29	9.29	9.29	9.1	9.1	9.18	9.47	9.3	9.29	8.84	8.82	8.81	9.48	9.45	9.34	9.26	9.13	9.15	9.23	9.38	9.14	9.48	9.47	9.3	0.0524884
Prothrombin OS=Homo sapiens GN=F2 PE=1 SV=2	P00734	70 kDa		8.84	8.84	8.84	8.62	8.76	8.74	8.67	8.81	8.74	8.94	8.97	8.84	9.04	8.99	8.89	8.94	8.75	8.73	8.66	8.86	8.69	8.77	8.76	8.79	0.0525998
Transthyretin OS=Homo sapiens GN=TTR PE=1 SV=1	P02766	16 kDa		9.2	9.2	9.2	8.9	8.92	8.81	9.58	9.73	9.8	8.71	8.86	8.89	9.53	9.45	9.59	8.82	8.85	8.85	10.1	10.2	10.2	8.77	8.71	8.95	0.0529667
Pigment epithelium-derived factor OS=Homo sapiens GN=SERPINF1 PE=1 SV=4	P36955	46 kDa	TRUE	9.13	9.13	9.13	9.04	8.97	9	9.3	9.4	9.34	8.68	8.82	8.89	9.2	9.24	9.32	8.99	8.93	9.14	9.51	9.58	9.72	8.93	9.06	9.05	0.0536471
Cluster of Ig alpha-1 chain C region OS=Homo sapiens GN=IGHA1 PE=1 SV=2 (P01876)	P01876 [2]	38 kDa	TRUE	9.78	9.83	9.85	9.71	9.64	9.8	9.12	8.89	9.08	9.36	9.28	9.39	9.55	9.4	9.54	9.89	9.67	9.83	9.66	9.61	9.5	10	9.97	10	0.0544096
Lumican OS=Homo sapiens GN=LUM PE=1 SV=2	P51884	38 kDa		8.39	8.39	8.39	8.87	8.74	8.73	8.49	8.3	8.46	8.54	8.45	8.46	8.7	8.55	8.81	8.31	8.13	8.26	8.68	8.65	8.77	8.32	8.41	8.39	0.055481
Ganglioside GM2 activator OS=Homo sapiens GN=GM2A PE=1 SV=4	P17900	21 kDa		9.67	9.67	9.67	9.7	9.55	9.7	9.74	9.63	9.66	9.49	9.38	9.29	9.77	9.47	9.6	9.74	9.67	9.63	9.74	9.71	9.72	9.92	9.73	9.74	0.0568781
Vitamin D-binding protein OS=Homo sapiens GN=GC PE=1 SV=1	P02774	53 kDa	TRUE	9.55	9.55	9.55	9.48	9.76	9.68	9.52	9.67	9.42	9.3	9.47	9.36	9.32	9.39	9.23	9.72	9.74	9.71	9.52	9.65	9.48	9.44	9.43	9.37	0.057212
Dickkopf-related protein 3 OS=Homo sapiens GN=DKK3 PE=1 SV=2	Q9UBP4	38 kDa		8.45	8.45	8.45	8.44	8.45	8.31	8.82	9.01	8.68	8.46	8.31	8.36	8.71	8.62	8.75	8.42	8.38	8.29	9.1	9.14	9.09	8.49	8.66	8.68	0.0575763
Collagen alpha-1(VI) chain OS=Homo sapiens GN=COL6A1 PE=1 SV=3	P12109	109 kDa		8.49	8.49	8.49	8.53	8.58	8.44	8.67	8.92	8.81	8.4	8.36	8.08	8.87	8.75	8.74	8.54	8.61	8.57	8.68	8.78	8.82	8.74	8.82	8.77	0.0577977
Apolipoprotein A-I OS=Homo sapiens GN=APOA1 PE=1 SV=1	P02647	31 kDa	TRUE	9.41	9.41	9.41	9.44	9.56	9.39	8.99	9	8.86	9.77	9.66	9.6	9.22	9.25	9.29	9.52	9.44	9.45	9.19	9.42	9.11	9.21	9.38	9.26	0.0578173
Protein kinase C-binding protein NELL2 OS=Homo sapiens GN=NELL2 PE=1 SV=1	Q99435	91 kDa		8.94	8.94	8.94	8.91	8.94	9.14	9.42	9.43	9.27	8.77	8.8	8.64	9.33	9.3	9.16	9.1	9.05	9.05	9.19	9.14	9.1	9.29	9.25	9.03	0.0593353
Insulin-like growth factor-binding protein 2 OS=Homo sapiens GN=IGFBP2 PE=1 SV=2	P18065	35 kDa		9.06	9.06	9.06	8.95	8.83	9.03	9.17	9.04	9.06	9.13	9.14	9.09	9.41	9.49	9.17	9.14	8.92	9.09	9.34	9.27	9.13	8.83	8.83	8.88	0.0601019
N-acetyllactosaminide beta-1,3-N-acetylglucosaminyltransferase OS=Homo sapiens GN=B3GNT1 PE=1 SV=1	O43505	47 kDa		8.63	8.63	8.63	8.7	8.36	8.72	8.94	8.82	8.81	8.55	8.47	8.56	8.96	8.87	9.05	8.55	8.45	8.64	8.72	8.81	8.69	8.87	8.77	8.84	0.0608576
Insulin-like growth factor-binding protein 7 OS=Homo sapiens GN=IGFBP7 PE=1 SV=1	Q16270	29 kDa		8.74	8.74	8.74	8.81	8.73	8.65	9.1	9.05	9.22	7.82	7.91	7.96	8.76	8.92	8.8	8.45	8.63	8.6	9.1	9.24	9.33	8.66	8.64	8.79	0.0609137
Reelin OS=Homo sapiens GN=RELN PE=1 SV=3	P78509	388 kDa	TRUE	8.34	8.34	8.34	8.23	8.26	8.28	8.87	8.9	8.9	7.99	8.2	7.85	9.01	8.93	9.01	8.45	8.63	8.37	8.73	8.45	8.65	8.71	8.75	8.85	0.0609219
Cluster of Plasminogen OS=Homo sapiens GN=PLG PE=1 SV=2 (P00747)	P00747	91 kDa	TRUE	8.78	8.78	8.78	8.82	8.83	8.86	8.57	8.64	8.77	8.86	9.01	9.08	8.79	8.78	9	8.76	8.71	9	8.93	8.99	9.01	8.67	8.62	8.74	0.0616011
Neurexin-2-alpha OS=Homo sapiens GN=NRXN2 PE=2 SV=1	Q9P2S2	185 kDa	TRUE	8.65	8.65	8.65	8.5	8.32	8.38	8.73	8.88	8.86	8.05	8.21	8.13	9.04	9.08	9.05	8.49	8.29	8.57	8.71	8.57	8.76	8.66	8.65	8.85	0.062077
Corticosteroid-binding globulin OS=Homo sapiens GN=SERPINA6 PE=1 SV=1	P08185	45 kDa		8.51	8.51	8.51	8.64	8.48	8.4	8.24	8.33	8.41	8.5	8.72	8.58	8.76	8.83	8.89	8.3	8.47	8.43	8.59	8.66	8.65	8.24	8.48	8.4	0.0625361
Complement C5 OS=Homo sapiens GN=C5 PE=1 SV=4	P01031	188 kDa	TRUE	8.22	8.22	8.22	8.27	8.17	8.16	7.87	8.05	8	8.48	8.43	8.44	8.05	8.35	8.02	8.04	8.01	8.2	8.3	8.52	8.35	8.29	8.34	8.38	0.0628265
Neuroblastoma suppressor of tumorigenicity 1 OS=Homo sapiens GN=NBL1 PE=1 SV=1	P41271	19 kDa		9.62	9.62	9.62	10	10.2	10.1	9.84	10.1	9.98	9.67	9.86	9.75	9.7	9.71	9.54	9.88	9.95	9.96	9.96	9.94	9.77	9.74	9.84	9.88	0.0629469
Apolipoprotein E OS=Homo sapiens GN=APOE PE=1 SV=1	P02649	36 kDa	TRUE	9.43	9.43	9.43	9.44	9.35	9.42	9.69	9.51	9.57	9.48	9.23	9.19	10.1	9.83	9.85	9.47	9.33	9.47	9.63	9.64	9.61	9.63	9.51	9.46	0.0632203
Neuronal cell adhesion molecule OS=Homo sapiens GN=NRCAM PE=1 SV=3	Q92823	144 kDa		8.7	8.7	8.7	8.61	8.67	8.74	9.14	8.99	8.92	8.46	8.27	8.33	8.81	8.73	8.73	8.76	8.62	8.57	8.87	8.69	8.75	9.06	8.86	8.83	0.0637524
Fibronectin OS=Homo sapiens GN=FN1 PE=1 SV=4	P02751	263 kDa		8.84	8.84	8.84	8.96	8.95	8.86	8.95	9.02	9.1	8.68	8.81	8.68	8.97	9.22	9.18	8.47	8.72	8.67	8.97	9.09	9.07	8.77	9.01	8.84	0.0648225
Heparin cofactor 2 OS=Homo sapiens GN=SERPIND1 PE=1 SV=3	P05546	57 kDa		9.01	9.01	9.01	9.28	9.27	9.19	8.92	9.1	8.94	9.06	9.31	9.35	9.22	9.07	9.2	8.98	9.2	8.98	9.05	9.17	9.11	9.09	9.24	9.26	0.0656545
CD44 antigen OS=Homo sapiens GN=CD44 PE=1 SV=3	P16070	82 kDa		8.68	8.68	8.68	8.86	8.63	9.01	8.86	8.6	8.62	8.77	8.77	8.79	8.97	8.73	8.66	8.66	8.62	8.71	9.06	9.05	8.93	8.79	8.86	8.83	0.0659919
Monocyte differentiation antigen CD14 OS=Homo sapiens GN=CD14 PE=1 SV=2	P08571	40 kDa		8.58	8.58	8.58	8.46	8.47	8.43	8.46	8.49	8.77	8.5	8.54	8.68	8.71	8.61	8.76	8.4	8.36	8.46	8.68	8.46	8.91	8.64	8.69	8.67	0.0662346
Neurocan core protein OS=Homo sapiens GN=NCAN PE=2 SV=3	O14594	143 kDa	TRUE	8.79	8.79	8.79	8.43	8.65	8.56	9.31	9.33	9.18	8.61	8.81	8.6	8.99	8.98	8.77	8.74	8.81	8.71	8.62	8.8	8.6	8.9	8.96	8.8	0.0669711
Neural cell adhesion molecule L1-like protein OS=Homo sapiens GN=CHL1 PE=1 SV=4	O00533	135 kDa	TRUE	8.8	8.8	8.8	8.64	8.85	8.63	9.2	9.41	9.23	8.51	8.55	8.42	8.97	9.23	8.99	8.71	8.75	8.78	8.72	8.89	8.7	8.97	9.13	9.07	0.067258
Beta-2-microglobulin OS=Homo sapiens GN=B2M PE=1 SV=1	P61769	14 kDa		10	10	10	10	10.2	10.1	10.1	10.2	9.93	10.1	10.1	9.98	9.87	9.85	9.76	10	9.98	9.7	10.8	10.7	10.6	10	10	9.9	0.0673144
Protein FAM3C OS=Homo sapiens GN=FAM3C PE=1 SV=1	Q92520	25 kDa		9.33	9.33	9.33	9.23	9.24	9.2	9.64	9.62	9.5	9.11	8.83	8.92	9.73	9.51	9.47	9.28	9.21	9.02	9.42	9.45	9.29	9.61	9.45	9.52	0.0673183
Superoxide dismutase [Cu-Zn] OS=Homo sapiens GN=SOD1 PE=1 SV=2	P00441	16 kDa		9.6	9.6	9.6	9.67	9.61	9.57	9.72	9.61	9.64	9.28	9.29	9.28	9.74	9.27	9.14	9.52	9.48	9.56	9.7	9.73	9.59	9.84	9.57	9.74	0.0683578
Thy-1 membrane glycoprotein OS=Homo sapiens GN=THY1 PE=1 SV=2	P04216	18 kDa		8.57	8.57	8.57	8.53	8.34	8.45	8.93	8.83	8.78	8.18	8.18	8.3	8.93	8.66	8.76	8.45	8.45	8.37	8.63	8.44	8.48	8.96	8.83	8.63	0.0684693
Amyloid beta A4 protein OS=Homo sapiens GN=APP PE=1 SV=3	P05067	87 kDa	TRUE	8.94	8.94	8.94	8.71	8.84	8.63	9.18	9.23	9.18	8.51	8.81	8.7	8.89	9.06	9.09	8.6	8.78	8.56	8.77	8.94	8.97	9.07	9.22	9.2	0.0689438
Receptor-type tyrosine-protein phosphatase zeta OS=Homo sapiens GN=PTPRZ1 PE=1 SV=4	P23471	255 kDa		8.54	8.54	8.54	8.59	8.71	8.48	8.9	8.98	8.95	8.32	8.45	8.52	8.78	8.75	8.77	8.42	8.66	8.5	8.52	8.62	8.95	8.7	8.84	8.79	0.0690432
Ectonucleotide pyrophosphatase/phosphodiesterase family member 2 OS=Homo sapiens GN=ENPP2 PE=1 SV=3	Q13822	99 kDa		8.94	8.94	8.94	8.77	8.79	8.65	9.07	9.32	9.27	8.34	8.44	8.42	9.03	9.24	9.34	8.62	8.71	8.82	9.49	9.79	9.76	8.63	8.59	8.65	0.0695026
Leucine-rich alpha-2-glycoprotein OS=Homo sapiens GN=LRG1 PE=1 SV=2	P02750	38 kDa		9.39	9.39	9.39	9.01	9.22	9.14	9.09	9.07	8.83	9.62	9.5	9.55	9.08	8.85	8.85	9.01	8.97	8.86	9.37	9.44	9.43	9.25	9.12	8.95	0.0698646
Galectin-3-binding protein OS=Homo sapiens GN=LGALS3BP PE=1 SV=1	Q08380	65 kDa	TRUE	8.6	8.6	8.6	8.85	8.62	8.67	8.92	8.97	8.95	8.57	8.24	8.44	8.86	8.85	8.74	8.49	8.22	8.2	9.15	9.32	9.28	8.6	8.45	8.52	0.0700607
Mimecan OS=Homo sapiens GN=OGN PE=1 SV=1	P20774	34 kDa		8.37	8.37	8.37	8.3	8.58	8.51	9.01	8.91	8.75	8.44	8.36	8.47	9.03	8.73	8.78	8.44	8.45	8.41	9	8.96	8.81	8.32	8.35	8.16	0.0705813
Cluster of Neurexin-3-alpha OS=Homo sapiens GN=NRXN3 PE=1 SV=4 (Q9Y4C0)	Q9Y4C0	181 kDa	TRUE	8.18	8.18	8.18	8.38	8.1	8.26	8.7	8.68	8.62	7.96	7.73	7.76	8.76	8.59	8.69	8.28	8.04	8.25	8.44	8.35	8.33	8.5	8.43	8.69	0.0709927
Inter-alpha-trypsin inhibitor heavy chain H2 OS=Homo sapiens GN=ITIH2 PE=1 SV=2	P19823	106 kDa		8.79	8.79	8.79	8.99	8.95	8.96	8.53	8.56	8.62	9.41	9.38	9.6	9.14	8.78	8.86	8.73	8.67	8.9	8.53	8.44	8.66	8.91	8.7	8.8	0.0713581
Ephrin type-A receptor 4 OS=Homo sapiens GN=EPHA4 PE=1 SV=1	P54764	110 kDa	TRUE	8.85	8.85	8.85	8.83	8.87	8.77	9.06	9.13	9.14	8.76	8.69	8.9	9.06	9.16	9.28	8.72	8.8	9.06	8.91	9.09	9.07	8.85	8.94	9.11	0.0717417
Coagulation factor V OS=Homo sapiens GN=F5 PE=1 SV=4	P12259	252 kDa		7.68	7.68	7.68	7.35	7.29	7.36	7.94	7.92	7.9	7.45	7.4	7.83	8.13	7.89	8.17	7.45	7.21	7.54	8.19	8.13	8.22	7.76	7.79	7.9	0.072826
UPF0764 protein C16orf89 OS=Homo sapiens GN=C16orf89 PE=1 SV=2	Q6UX73	45 kDa	TRUE	9.24	9.24	9.24	9.14	9.46	9.35	9.42	9.39	9.2	9.26	9.2	9.13	9.64	9.42	9.6	9.3	9.19	9.26	9.33	9.4	9.03	9.41	9.37	9.34	0.0728529
ProSAAS OS=Homo sapiens GN=PCSK1N PE=1 SV=1	Q9UHG2	27 kDa		8.45	8.45	8.45	8.53	8.68	8.67	8.57	8.41	8.34	8.69	8.68	8.5	9.26	9.05	9.07	8.76	8.64	8.59	8.86	8.67	8.56	8.86	8.86	8.72	0.0738932
IgGFc-binding protein OS=Homo sapiens GN=FCGBP PE=1 SV=3	Q9Y6R7	572 kDa		8.04	8.04	8.04	8.02	7.78	7.92	7.97	8.07	8.14	8.23	8.08	8.14	8.16	7.99	7.95	8.5	8.39	8.32	8.54	8.44	8.19	8.13	8.09	7.96	0.0741134
Contactin-1 OS=Homo sapiens GN=CNTN1 PE=1 SV=1	Q12860	113 kDa	TRUE	9.02	9.02	9.02	9.06	8.87	8.94	9.22	9.22	9.29	8.62	8.9	9	9.14	9.21	9.4	8.87	8.98	8.98	9.12	9.27	9.39	9.04	9.11	9.22	0.0746432
Cell surface glycoprotein MUC18 OS=Homo sapiens GN=MCAM PE=1 SV=2	P43121	72 kDa		8.41	8.41	8.41	8.41	8.44	8.62	8.27	8.61	8.5	8.29	8.37	8.21	8.67	8.45	8.51	8.29	8.25	8.41	8.69	8.82	8.63	8.52	8.34	8.46	0.0746725
78 kDa glucose-regulated protein OS=Homo sapiens GN=HSPA5 PE=1 SV=2	P11021	72 kDa	TRUE	8.15	8.15	8.15	8.04	8.15	8.31	8.19	8.28	8.16	7.95	8.36	8.31	8.5	8.52	8.52	8.15	7.91	8.17	8.38	8.47	8.45	8.23	8.37	8.08	0.0749202
Vitronectin OS=Homo sapiens GN=VTN PE=1 SV=1	P04004	54 kDa		9.52	9.52	9.52	9.36	9.63	9.65	9.43	9.31	9.35	9.7	9.71	9.48	9.52	9.3	9.3	9.29	9.34	9.2	9.87	9.98	9.7	9.56	9.5	9.37	0.0772761
Collagen alpha-1(I) chain OS=Homo sapiens GN=COL1A1 PE=1 SV=5	P02452	139 kDa		7.92	7.92	7.92	7.81	7.63	8.06	8.35	8.33	8.45	7.85	7.54	7.77	8.46	8.37	8.38	7.95	8.03	7.92	8.39	8.09	8.48	7.8	7.86	7.79	0.0774418
Tetranectin OS=Homo sapiens GN=CLEC3B PE=1 SV=3	P05452	23 kDa		9.11	9.11	9.11	9.17	9.17	9.09	9.25	9.39	9.4	8.86	9.04	9.16	9.17	9.15	9.44	9.21	9.41	9.47	8.87	8.83	8.99	9.07	9.28	9.29	0.0774871
Peptidyl-glycine alpha-amidating monooxygenase OS=Homo sapiens GN=PAM PE=1 SV=2	P19021	108 kDa		8.52	8.52	8.52	8.38	8.62	8.37	8.74	8.69	8.67	8.66	8.32	8.38	8.78	8.75	8.98	8.63	8.63	8.34	8.8	8.76	8.83	8.71	8.66	8.53	0.0776619
Serotransferrin OS=Homo sapiens GN=TF PE=1 SV=3	P02787	77 kDa	TRUE	9.4	9.4	9.4	9	9.14	8.99	9.32	9.61	9.36	9.21	9.45	9.32	9.26	9.42	9.33	8.93	9.13	9.03	9.27	9.48	9.3	9.25	9.51	9.39	0.078509
Complement C2 OS=Homo sapiens GN=C2 PE=1 SV=2	P06681	83 kDa		8.13	8.13	8.13	8.21	8.2	8.21	8.33	8.35	8.61	8.17	8.27	8.46	8.52	8.16	8.64	8.23	8.18	7.95	8.36	8.38	8.37	8.43	8.52	8.6	0.0787496
Ribonuclease pancreatic OS=Homo sapiens GN=RNASE1 PE=1 SV=4	P07998	18 kDa		10.2	10.2	10.2	10.1	9.91	9.86	10.5	10.5	10.5	10.1	9.93	10.1	10.3	10.1	10.1	10.1	9.89	10.2	10.9	10.5	10.5	10.4	10.5	10.5	0.0788171
N-acetylmuramoyl-L-alanine amidase OS=Homo sapiens GN=PGLYRP2 PE=1 SV=1	Q96PD5	62 kDa		8.29	8.29	8.29	8.57	8.44	8.74	8.17	8.18	8.21	8.97	8.88	8.74	8.42	8.78	8.55	8.56	8.16	8.44	8.45	8.43	8.37	8.54	8.38	8.51	0.0788661
Procollagen C-endopeptidase enhancer 1 OS=Homo sapiens GN=PCOLCE PE=1 SV=2	Q15113	48 kDa		9.25	9.25	9.25	9.21	8.91	9.15	9.62	9.42	9.4	9.34	9.28	9.21	9.64	9.51	9.71	9.37	8.94	9.18	9.47	9.39	9.32	9.15	9.05	9.18	0.0791638
CD59 glycoprotein OS=Homo sapiens GN=CD59 PE=1 SV=1	P13987	14 kDa		8.83	8.83	8.83	9.05	9.03	8.99	8.94	8.88	8.81	9.16	8.89	9.08	8.91	8.8	8.49	8.61	8.84	8.86	9.27	9.16	8.92	8.87	8.96	8.98	0.0801567
Complement C3 OS=Homo sapiens GN=C3 PE=1 SV=2	P01024	187 kDa	TRUE	9.04	9.04	9.04	9.11	9.22	9.02	8.93	9.1	9.01	8.76	9.02	9.11	8.7	8.78	8.98	8.72	8.96	9.01	9.03	9.06	9.12	9.07	9.3	9.24	0.0814545
Dystroglycan OS=Homo sapiens GN=DAG1 PE=1 SV=2	Q14118	97 kDa		8.36	8.36	8.36	8.48	8.4	8.29	8.5	8.7	8.66	8.28	8.23	8.42	8.54	8.76	8.85	8.41	8.34	8.66	8.46	8.56	8.73	8.47	8.55	8.59	0.0817391
Voltage-dependent calcium channel subunit alpha-2/delta-1 OS=Homo sapiens GN=CACNA2D1 PE=1 SV=3	P54289	125 kDa	TRUE	8.73	8.73	8.73	8.62	8.79	8.51	8.98	9.26	9.18	8.48	8.75	8.7	8.91	9.15	9.17	8.69	8.84	8.63	8.68	8.83	8.74	8.92	9.07	9.05	0.0821344
Secretogranin-1 OS=Homo sapiens GN=CHGB PE=1 SV=2	P05060	78 kDa		9.1	9.1	9.1	8.87	8.57	8.88	9.29	9.2	9.37	8.74	8.41	8.77	9.45	9.22	9.36	8.82	8.75	8.89	9.19	9.01	9.22	9.14	8.96	9.09	0.0825261
Neuronal pentraxin-1 OS=Homo sapiens GN=NPTX1 PE=2 SV=2	Q15818	47 kDa	TRUE	8.92	8.92	8.92	8.53	8.63	8.79	9.4	9.11	9.22	8.55	8.55	8.31	9.36	9.23	9.44	8.95	8.76	8.86	9.04	8.91	9	9.31	8.99	9.15	0.0832181
Insulin-like growth factor II OS=Homo sapiens GN=IGF2 PE=1 SV=1	P01344	20 kDa	TRUE	8.18	8.18	8.18	8.51	8.28	8.34	8.56	8.53	8.69	8.41	8.35	8.53	8.85	8.74	8.86	8.36	8.32	8.54	8.69	8.62	8.93	8.22	7.97	8.35	0.083222
Neuropeptide-like protein C4orf48 OS=Homo sapiens GN=C4orf48 PE=1 SV=3	Q5BLP8	10 kDa		9.79	9.79	9.79	9.67	9.53	9.42	9.97	10.1	10	9.67	9.67	10	10.1	10.3	10.4	9.62	9.63	9.79	9.48	9.78	9.79	9.93	9.87	9.86	0.0838321
Inter-alpha-trypsin inhibitor heavy chain H1 OS=Homo sapiens GN=ITIH1 PE=1 SV=3	P19827	101 kDa	TRUE	8.23	8.23	8.23	8.32	8.34	8.19	8.02	8.42	8.24	8.84	8.78	8.68	8.34	8.51	8.24	8.04	8.27	8.32	7.94	8.18	8	8.53	8.58	8.42	0.0841811
Phosphatidylethanolamine-binding protein 4 OS=Homo sapiens GN=PEBP4 PE=1 SV=3	Q96S96	26 kDa		8.9	8.9	8.9	9.27	9.07	9.11	9.35	9.31	9.11	8.06	8.27	8.39	9.17	8.94	8.92	8.68	8.73	8.65	9.86	9.85	9.57	9.27	9.07	9.29	0.0849494
Cluster of Pyruvate kinase isozymes M1/M2 OS=Homo sapiens GN=PKM PE=1 SV=4 (P14618)	P14618	58 kDa	TRUE	8.38	8.38	8.38	8.38	8.55	8.32	8.88	8.72	8.82	8.25	8.51	8.25	8.54	8.66	8.38	8.37	8.42	8.21	8.55	8.85	8.68	8.64	8.76	8.54	0.0856162
Leucine-rich repeat-containing protein 4B OS=Homo sapiens GN=LRRC4B PE=1 SV=3	Q9NT99	76 kDa		7.71	7.71	7.71	7.68	7.66	7.82	7.86	7.91	7.7	7.27	7.67	7.68	7.86	7.95	8.15	7.47	7.75	7.51	7.74	7.81	7.8	7.96	7.92	7.76	0.0857576
Neurotrimin OS=Homo sapiens GN=NTM PE=1 SV=1	Q9P121	38 kDa	TRUE	8.75	8.75	8.75	8.81	8.37	8.67	8.9	8.84	8.94	8.4	8.33	8.47	9.07	8.9	8.94	8.72	8.55	8.77	8.99	9.23	9.19	9.04	8.63	8.83	0.0863321
Neuronal growth regulator 1 OS=Homo sapiens GN=NEGR1 PE=1 SV=3	Q7Z3B1	39 kDa	TRUE	8.75	8.75	8.75	9.25	9	8.91	9.26	9.21	9.41	8.46	8.63	8.73	9.08	9.15	9.48	8.99	8.82	9.05	8.91	9.09	9.02	9.37	9.34	9.39	0.0865173
Ig mu chain C region OS=Homo sapiens GN=IGHM PE=1 SV=3	P01871	49 kDa		7.87	7.87	7.87	7.66	7.35	7.39	8.2	8.24	8.06	8.33	8.12	8.34	8.43	8.35	8.46	8.17	8.12	8.36	7.98	7.81	8.15	7.74	7.51	7.5	0.0873408
Aspartate aminotransferase, cytoplasmic OS=Homo sapiens GN=GOT1 PE=1 SV=3	P17174	46 kDa	TRUE	8.35	8.35	8.35	7.98	8.28	8.16	8.48	8.45	8.47	8.21	8.51	8.3	8.71	8.65	8.55	8.21	8.28	8.18	8.54	8.9	8.56	8.48	8.82	8.43	0.0873959
Glutathione peroxidase 3 OS=Homo sapiens GN=GPX3 PE=1 SV=2	P22352	26 kDa		8.68	8.68	8.68	8.97	8.84	8.83	8.58	8.69	8.87	8.27	8.25	8.6	8.61	8.67	8.61	8.56	8.3	8.75	8.9	9.01	8.87	8.66	8.87	8.91	0.0884801
Cluster of Haptoglobin OS=Homo sapiens GN=HP PE=1 SV=1 (P00738)	P00738	45 kDa	TRUE	8.95	8.95	8.95	9.78	9.73	9.7	8.06	7.92	8.13	10.5	10.4	10.4	8.37	7.86	8.36	8.78	8.5	8.52	8.29	8.14	8.43	8.43	8.26	8.48	0.0887078
Limbic system-associated membrane protein OS=Homo sapiens GN=LSAMP PE=1 SV=2	Q13449	37 kDa		8.63	8.63	8.63	8.67	8.81	8.59	8.8	8.95	8.8	8.4	8.64	8.46	8.96	8.86	8.69	8.56	8.57	8.31	8.96	9.18	9.19	8.58	8.89	8.64	0.0891349
Complement C1q subcomponent subunit C OS=Homo sapiens GN=C1QC PE=1 SV=3	P02747	26 kDa		9.12	9.12	9.12	9.74	9.53	9.25	9.41	9.51	9.51	9.43	9.54	9.51	9.54	9.28	9.46	9.33	9.49	9.34	9.69	9.58	9.87	9.22	9.56	9.51	0.0893519
Fibrinogen beta chain OS=Homo sapiens GN=FGB PE=1 SV=2	P02675	56 kDa		8.97	8.97	8.97	8.42	8.45	8.53	8.17	7.91	8.39	9.51	9.44	9.44	8.8	8.66	9.03	8.5	8.43	8.45	8.55	8.55	8.96	9.45	9.26	9.29	0.0903044
Complement C1q subcomponent subunit B OS=Homo sapiens GN=C1QB PE=1 SV=3	P02746	27 kDa		9.18	9.18	9.18	9.27	9.14	9.46	9.62	9.55	9.33	9.47	9.38	9.34	9.52	9.55	9.42	9.43	9.37	9.17	9.65	9.58	9.35	9.66	9.61	9.31	0.09035
Seizure 6-like protein OS=Homo sapiens GN=SEZ6L PE=1 SV=1	Q9BYH1	112 kDa	TRUE	8.86	8.86	8.86	9.06	9.05	8.84	8.98	9.13	9.07	8.58	8.62	8.61	8.77	9.05	9.18	8.61	8.82	8.97	8.72	8.91	9.07	8.86	8.94	9.14	0.0911058
Cluster of Tyrosine-protein phosphatase non-receptor type substrate 1 OS=Homo sapiens GN=SIRPA PE=1 SV=2 (P78324)	P78324	55 kDa	TRUE	8.88	8.88	8.88	9.06	9.18	9.4	8.59	8.51	8.66	8.96	9.04	8.77	8.54	8.9	8.85	8.54	8.34	8.47	9.3	8.92	9.32	8.69	8.64	8.63	0.0911597
Epididymal secretory protein E1 OS=Homo sapiens GN=NPC2 PE=1 SV=1	P61916	17 kDa		9	9	9	9.37	9.15	9.11	8.96	8.98	9.1	8.56	8.79	8.76	8.92	8.65	9.04	8.52	8.82	8.88	9.35	9.26	9.37	8.92	9	9.19	0.0912088
Glyceraldehyde-3-phosphate dehydrogenase OS=Homo sapiens GN=GAPDH PE=1 SV=3	P04406	36 kDa		8.16	8.16	8.16	8.29	7.93	7.71	8.27	8.34	8.55	7.91	7.87	8.16	8.12	8.03	8.07	7.82	7.92	7.98	8.35	8.42	8.56	8.01	8.1	8.18	0.0917389
Protein NOV homolog OS=Homo sapiens GN=NOV PE=1 SV=1	P48745	39 kDa		7.97	7.97	7.97	7.75	7.84	7.86	8.55	8.43	8.28	8.1	7.52	7.72	8.43	8.37	8.55	8.21	8.14	7.83	8.15	8.04	8.2	7.85	7.98	7.91	0.0918209
Transforming growth factor-beta-induced protein ig-h3 OS=Homo sapiens GN=TGFBI PE=1 SV=1	Q15582	75 kDa		8.19	8.19	8.19	8.08	8.13	8.06	8.35	8.46	8.35	8.06	8.5	8.25	8.47	8.79	8.19	8.24	8.24	8.36	8.47	8.45	8.35	7.91	8.25	8.26	0.0938663
Collagen alpha-1(XVIII) chain OS=Homo sapiens GN=COL18A1 PE=1 SV=5	P39060	178 kDa		8.48	8.48	8.48	8.34	8.41	8.21	8.19	8.76	8.54	8.22	8.33	8.39	8.65	8.64	8.43	8.14	8.42	8.46	8.68	8.74	8.8	8.17	8.44	8.33	0.0940054
Metalloproteinase inhibitor 2 OS=Homo sapiens GN=TIMP2 PE=1 SV=2	P16035	24 kDa		9.08	9.08	9.08	8.82	8.8	9.03	9.2	9.05	8.9	8.62	8.64	8.24	9.65	9.77	9.43	8.99	8.93	8.83	9.43	9.31	9.39	8.89	8.68	8.62	0.094036
Osteopontin OS=Homo sapiens GN=SPP1 PE=1 SV=1	P10451	35 kDa		8.71	8.71	8.71	8.66	8.36	8.79	8.83	8.65	8.72	8.56	8.33	8.28	8.31	8.43	8.41	8.39	8.18	8.2	9.33	8.93	8.9	8.94	8.81	8.87	0.094596
Fibulin-1 OS=Homo sapiens GN=FBLN1 PE=1 SV=4	P23142	77 kDa		9.18	9.18	9.18	8.91	8.99	9.05	9.5	9.4	9.22	9.06	8.97	8.75	9.63	9.24	9.41	9.11	9	8.94	9.61	9.4	9.26	9.22	9.24	9	0.09474
Neogenin OS=Homo sapiens GN=NEO1 PE=1 SV=2	Q92859	160 kDa		8.75	8.75	8.75	8.56	8.49	8.7	8.88	8.87	8.83	8.92	8.24	8.53	8.96	8.9	9.04	8.87	8.67	8.69	8.86	8.58	8.92	9.04	8.79	8.95	0.0952643
Insulin-like growth factor-binding protein 6 OS=Homo sapiens GN=IGFBP6 PE=1 SV=1	P24592	25 kDa	TRUE	8.87	8.87	8.87	8.94	9.19	8.99	8.85	9.13	8.85	9.06	9.09	9.2	9.23	9.46	9.24	8.55	8.84	8.71	9.35	9.59	9.19	8.77	8.74	8.57	0.0953395
Angiotensinogen OS=Homo sapiens GN=AGT PE=1 SV=1	P01019	53 kDa		8.94	8.94	8.94	8.99	9.11	9.05	9.21	9.24	8.92	8.89	8.99	8.6	9.1	9.11	8.94	9.15	9.31	9.13	9.3	9.21	8.98	9.24	9.32	8.96	0.0954714
Complement C1r subcomponent OS=Homo sapiens GN=C1R PE=1 SV=2	P00736	80 kDa	TRUE	8.55	8.55	8.55	8.47	8.67	8.6	8.57	8.72	8.51	8.65	8.45	8.52	8.6	8.8	8.86	8.29	8.83	8.32	9	9.14	9.02	8.46	8.71	8.57	0.0957784
Beta-Ala-His dipeptidase OS=Homo sapiens GN=CNDP1 PE=1 SV=4	Q96KN2	57 kDa		8.99	8.99	8.99	9.31	8.95	9.26	8.8	8.66	8.83	9.2	9	9.1	9.15	8.84	9.04	8.85	8.61	8.93	9.61	9.3	9.39	9.42	9.33	9.57	0.0968564
Alpha-1-acid glycoprotein 2 OS=Homo sapiens GN=ORM2 PE=1 SV=2	P19652	24 kDa	TRUE	8.58	8.58	8.58	8.16	8.47	8.29	8.93	8.68	8.42	8.74	8.44	8.29	8.27	8.34	8.24	8.55	8.45	8.36	8.45	8.23	8.37	8.63	8.62	8.48	0.0974052
Thyroxine-binding globulin OS=Homo sapiens GN=SERPINA7 PE=1 SV=2	P05543	46 kDa		8.63	8.63	8.63	9.18	9.08	9.02	8.61	8.73	8.69	8.99	8.94	9.22	8.55	8.8	8.78	8.47	8.78	8.57	7.98	8.35	8.69	8.83	8.82	8.75	0.0974972
Cluster of Hemoglobin subunit beta OS=Homo sapiens GN=HBB PE=1 SV=2 (P68871)	P68871 [2]	16 kDa	TRUE	9.22	9.22	9.09	7.32	7.16	7	10.8	10.7	10.5	8.1	7.71	7.91	7.95	8.1	7.81	9.7	9.52	9.49	8.19	8.21	8.53	8.93	8.86	8.87	0.0990644
Scavenger receptor cysteine-rich type 1 protein M130 OS=Homo sapiens GN=CD163 PE=1 SV=2	Q86VB7	125 kDa		8.42	8.42	8.42	8.91	8.41	8.47	8.41	8.29	8.63	8.68	8.48	8.77	8.83	8.62	8.82	8.55	8.57	8.49	8.68	8.53	8.77	8.44	8.33	8.57	0.0993315
Prostaglandin-H2 D-isomerase OS=Homo sapiens GN=PTGDS PE=1 SV=1	P41222	21 kDa		9.4	9.4	9.4	9.17	9.61	9.25	9.61	9.75	9.54	9.62	9.46	9.3	9.52	9.67	9.6	9.59	9.53	9.15	9.78	9.79	9.58	9.55	9.54	9.41	0.0995283
Cystatin-C OS=Homo sapiens GN=CST3 PE=1 SV=1	P01034	16 kDa		9.19	9.19	9.19	9.05	8.83	9.2	9.25	9.22	9.24	9.22	8.79	9.2	9.69	9.44	9.62	9.08	8.76	8.95	9.33	9.09	9.38	9.16	8.97	9.26	0.099989
Brevican core protein OS=Homo sapiens GN=BCAN PE=1 SV=2	Q96GW7	99 kDa	TRUE	8.42	8.42	8.42	7.73	8.23	7.85	8.06	8.27	8.04	7.98	8.23	7.87	8.62	8.41	8.27	8.12	8.07	8.02	8.41	8.28	8.28	8.4	8.34	8.17	0.0999973
Transmembrane protein 132A OS=Homo sapiens GN=TMEM132A PE=2 SV=1	Q24JP5	110 kDa	TRUE	8.25	8.25	8.25	8.22	8.17	7.94	8.65	8.45	8.64	8.03	8.04	8.21	8.75	8.56	8.56	8.32	8.19	8.42	8.65	8.36	8.3	8.17	8.12	8.54	0.100623
Malate dehydrogenase, cytoplasmic OS=Homo sapiens GN=MDH1 PE=1 SV=4	P40925	36 kDa		8.7	8.7	8.7	8.51	8.72	8.48	8.91	9.07	8.78	8.64	8.84	8.53	8.94	9.14	8.84	8.25	8.61	8.34	9.12	9.14	9.07	8.48	8.83	8.52	0.100985
Collagen alpha-3(VI) chain OS=Homo sapiens GN=COL6A3 PE=1 SV=5	P12111	344 kDa		8.42	8.42	8.42	8.51	8.18	8	8.18	8.22	8.17	8.05	8.56	8.44	8.69	8.79	8.71	8.31	8.26	8.34	8.34	8.14	8.5	7.95	8.02	8.33	0.101592
Retinoic acid receptor responder protein 2 OS=Homo sapiens GN=RARRES2 PE=1 SV=1	Q99969	19 kDa		9.93	9.93	9.93	9.67	9.7	9.8	10.4	10.4	10.4	9.58	9.48	9.76	10.5	10.5	9.81	10.1	9.56	9.87	10.4	10.6	10.3	9.96	9.92	9.98	0.101649
Multiple epidermal growth factor-like domains protein 10 OS=Homo sapiens GN=MEGF10 PE=1 SV=1	Q96KG7	122 kDa		9.12	9.12	9.12	8.99	8.92	8.7	9.33	9.18	8.95	8.96	8.54	9.18	9.19	9.09	9.11	8.92	8.98	8.86	9.26	9.37	9.32	9.39	9.1	8.99	0.10185
Complement decay-accelerating factor OS=Homo sapiens GN=CD55 PE=1 SV=4	P08174	41 kDa		9.31	9.31	9.31	9.51	9.48	9.21	9.49	9.54	9.29	8.83	9.17	9.22	8.97	9.31	9.27	9.23	9.07	9.1	9.47	9.49	9.84	9.42	9.53	9.5	0.101918
L-lactate dehydrogenase B chain OS=Homo sapiens GN=LDHB PE=1 SV=2	P07195	37 kDa		9.21	9.21	9.21	9.07	9	9.12	9.49	9.27	9.3	9.01	8.93	8.96	9.27	8.96	8.95	9.25	8.96	8.99	9.41	8.94	9.67	9.38	9.16	9.29	0.102821
Dihydropteridine reductase OS=Homo sapiens GN=QDPR PE=1 SV=2	P09417	26 kDa		9.04	9.04	9.04	8.05	8.13	8.48	8.75	8.83	8.98	9.09	8.95	9.03	9.09	8.96	8.89	8.94	8.69	8.77	9.49	9.13	9.25	8.69	8.74	8.35	0.103593
Semaphorin-7A OS=Homo sapiens GN=SEMA7A PE=1 SV=1	O75326	75 kDa		8.28	8.28	8.28	8.17	8.16	8.34	8.52	8.35	8.16	7.39	7.73	7.63	8.51	8.37	8.26	8.27	7.97	8.1	8.63	8.46	8.45	8.87	8.47	8.57	0.103657
Amyloid-like protein 2 OS=Homo sapiens GN=APLP2 PE=1 SV=2	Q06481	87 kDa	TRUE	8.58	8.58	8.58	8.59	8.34	8.2	8.72	8.97	8.86	8.12	8.13	8.29	8.52	8.81	9.22	8.5	8.54	8.43	8.62	8.57	8.66	8.73	8.87	9.07	0.104083
Ubiquitin-40S ribosomal protein S27a OS=Homo sapiens GN=RPS27A PE=1 SV=2	P62979	18 kDa		8.78	8.78	8.78	8.59	8.71	8.81	8.78	8.83	8.64	8.67	8.44	8.66	9.02	8.87	9.34	8.39	8.27	8.37	9.7	9.63	9.89	8.96	8.65	9.21	0.10454
Afamin OS=Homo sapiens GN=AFM PE=1 SV=1	P43652	69 kDa	TRUE	8.21	8.21	8.21	8.56	8.65	8.82	8.25	8.26	8.09	8.57	8.64	8.26	8.47	8.68	8.25	8.38	8.53	8.14	8.07	8.2	7.99	8.63	8.75	8.49	0.1055
Cluster of Keratin, type I cytoskeletal 10 OS=Homo sapiens GN=KRT10 PE=1 SV=6 (P13645)	P13645	59 kDa	TRUE	7.85	7.85	7.85	7.59	7.58	7.51	7.75	7.73	8.08	7.78	7.71	7.96	7.84	7.88	8.12	7.72	7.88	8.08	8.14	8.24	8.39	8.46	8.57	8.89	0.10606
Complement factor I OS=Homo sapiens GN=CFI PE=1 SV=2	P05156	66 kDa	TRUE	8.93	8.93	8.93	8.89	9.07	8.93	8.98	8.9	9.1	8.99	8.8	9.22	9.17	8.95	8.87	8.86	8.71	9.09	9.17	9.33	9.33	8.99	8.75	9.2	0.106382
Complement factor H-related protein 2 OS=Homo sapiens GN=CFHR2 PE=1 SV=1	P36980	31 kDa	TRUE	8.46	8.46	8.46	8.05	8.3	7.67	8.68	8.94	8.46	8.15	8.49	8.29	8.43	8.43	8.4	8.64	8.64	8.53	8.7	8.97	9.09	8.53	8.69	8.62	0.106548
Triosephosphate isomerase OS=Homo sapiens GN=TPI1 PE=1 SV=3	P60174	31 kDa		8.71	8.71	8.71	8.49	8.4	8.76	9.07	8.9	9.24	8.14	7.98	8.31	9.14	8.9	9.04	8.45	8.27	8.64	9.4	9.13	9.13	8.57	8.54	8.7	0.106753
Osteomodulin OS=Homo sapiens GN=OMD PE=1 SV=1	Q99983	49 kDa		8.41	8.41	8.41	8.53	8.45	8.42	8.82	8.81	9.2	8.36	8.45	8.65	8.78	8.49	9.02	7.94	8.16	8.26	8.46	8.32	8.5	8.46	8.72	8.7	0.10843
Cluster of Keratin, type II cytoskeletal 1 OS=Homo sapiens GN=KRT1 PE=1 SV=6 (P04264)	P04264 [2]	66 kDa	TRUE	8.53	8.48	8.41	7.78	7.8	8.19	8.47	8.24	8.15	9.07	8.74	8.47	8.68	8.58	8.56	8.33	8.13	8.07	8.77	8.88	8.68	9.26	9.2	9.36	0.108588
Inter-alpha-trypsin inhibitor heavy chain H5 OS=Homo sapiens GN=ITIH5 PE=2 SV=2	Q86UX2	105 kDa		7.65	7.65	7.65	8.36	7.99	8.08	8.05	8.33	8.16	7.88	8.2	8.23	8.2	8.38	8.22	7.71	7.84	7.99	8.23	8.48	8.31	7.88	8.21	7.86	0.108958
Zinc-alpha-2-glycoprotein OS=Homo sapiens GN=AZGP1 PE=1 SV=2	P25311	34 kDa		8.33	8.33	8.33	8.69	8.53	8.38	7.76	8.22	8.15	8.24	8.27	8.34	8.27	8.48	8.22	8.18	7.96	8.09	7.91	8.55	8.1	7.93	7.98	8.07	0.109345
Fibulin-5 OS=Homo sapiens GN=FBLN5 PE=1 SV=1	Q9UBX5	50 kDa		8.2	8.2	8.2	8.14	7.93	8.25	8.2	8.14	7.84	8.05	7.8	8.07	8.46	8.38	8.73	8.05	7.89	7.84	8.53	8.29	8.62	8.22	8.06	7.92	0.109659
Oligodendrocyte-myelin glycoprotein OS=Homo sapiens GN=OMG PE=1 SV=2	P23515	50 kDa		9.03	9.03	9.03	8.99	9.25	9.02	9.33	8.97	8.99	8.83	8.67	8.34	9.13	9.21	9.07	8.97	8.84	8.74	9.13	8.95	9.23	9.46	9.51	9.15	0.110017
Keratin, type I cytoskeletal 9 OS=Homo sapiens GN=KRT9 PE=1 SV=3	P35527	62 kDa	TRUE	8.43	8.43	8.43	7.64	8	7.95	7.92	8.06	7.76	8.74	8.66	9.01	8.32	8.84	8.44	7.46	7.71	7.77	8.8	8.72	8.81	8.64	8.79	8.83	0.110327
Proenkephalin-A OS=Homo sapiens GN=PENK PE=1 SV=1	P01210	31 kDa		9.23	9.23	9.23	9.11	8.95	8.91	9.97	9.45	9.77	8.81	8.72	9	9.73	9.49	9.74	9.32	9.18	9.13	8.9	9.14	9.33	9.19	8.87	8.94	0.112018
Dipeptidyl peptidase 2 OS=Homo sapiens GN=DPP7 PE=1 SV=3	Q9UHL4	54 kDa		7.33	7.33	7.33	7.2	7.59	7.3	7.83	7.95	7.34	7.06	7.16	6.95	8.27	8.41	8.12	7.04	7.29	7.1	7.99	8.03	7.92	7.61	7.87	8.02	0.114082
WAP, kazal, immunoglobulin, kunitz and NTR domain-containing protein 2 OS=Homo sapiens GN=WFIKKN2 PE=1 SV=1	Q8TEU8	64 kDa		8.25	8.25	8.25	8.15	7.85	7.8	8.56	8.47	8.6	8.32	8.09	8.38	8.81	8.9	9.08	8.24	8.31	8.56	9.47	9.61	9.12	7.89	7.97	8.24	0.114194
Fibromodulin OS=Homo sapiens GN=FMOD PE=1 SV=2	Q06828	43 kDa		8.48	8.48	8.48	8.07	8.19	8.47	8.31	8.31	8.51	8.59	8.05	8.59	9.04	9.01	8.76	7.99	8.1	8.22	8.11	8.24	8.38	8	8.24	8.25	0.114346
Kallistatin OS=Homo sapiens GN=SERPINA4 PE=1 SV=3	P29622	49 kDa		8.05	8.05	8.05	8.27	8.12	8.4	7.84	7.61	7.75	7.67	8.15	8.17	7.98	8.25	7.95	7.78	8.09	7.93	7.75	8	7.88	7.65	8.03	7.9	0.114726
Phosphatidylethanolamine-binding protein 1 OS=Homo sapiens GN=PEBP1 PE=1 SV=3	P30086	21 kDa		8.19	8.19	8.19	8.18	8.63	8.23	8.5	8.49	8.62	8.27	8.66	8.3	8.44	8.52	8.66	8.04	8.43	8.34	8.81	8.98	8.91	8.12	8.51	8.21	0.114881
Peptidase inhibitor 16 OS=Homo sapiens GN=PI16 PE=1 SV=1	Q6UXB8	49 kDa		8.42	8.42	8.42	9.31	9.29	9.13	9.19	8.76	9.63	9.05	9.12	9.14	9.05	9.34	9.61	8.86	8.56	8.84	9.06	9	9.16	8.66	8.64	8.77	0.115491
V-set and transmembrane domain-containing protein 2A OS=Homo sapiens GN=VSTM2A PE=2 SV=3	Q8TAG5	26 kDa		9	9	9	8.9	8.77	8.97	9.37	9.43	9.14	8.85	9.1	8.56	9.14	8.7	8.76	8.92	8.72	8.79	8.75	8.51	8.75	9.19	9.16	8.88	0.115511
Phosphoinositide-3-kinase-interacting protein 1 OS=Homo sapiens GN=PIK3IP1 PE=1 SV=2	Q96FE7	28 kDa		9.17	9.17	9.17	9.03	9.07	9.15	9.15	9.25	8.87	9.28	9.3	9.18	9.95	9.67	9.2	8.89	9.04	8.8	9.56	9.79	9.44	9.24	9.41	9.04	0.115525
Lysosomal Pro-X carboxypeptidase OS=Homo sapiens GN=PRCP PE=1 SV=1	P42785	56 kDa		7.59	7.59	7.59	7.85	7.76	7.35	8.08	8.25	8.3	7.39	7.69	7.69	8.67	8.88	8.66	7.47	7.79	7.55	8.25	8.33	8.49	7.94	8.3	8.35	0.115598
Selenoprotein P OS=Homo sapiens GN=SEPP1 PE=1 SV=3	P49908	43 kDa		8.67	8.67	8.67	8.71	9.06	8.69	8.63	8.48	8.18	8.62	8.62	8.53	8.63	8.49	8.68	8.66	8.9	8.37	8.94	8.82	8.52	8.8	8.65	8.59	0.115672
Cadherin-13 OS=Homo sapiens GN=CDH13 PE=1 SV=1	P55290	78 kDa		8.63	8.63	8.63	8.21	8.44	8.6	8.86	8.55	8.69	8.38	8.21	7.97	8.75	8.8	8.59	8.31	8.04	8.26	8.53	8.63	8.2	8.66	8.62	8.35	0.116745
Basement membrane-specific heparan sulfate proteoglycan core protein OS=Homo sapiens GN=HSPG2 PE=1 SV=4	P98160	469 kDa	TRUE	7.77	7.77	7.77	7.82	7.91	7.68	7.62	7.75	7.8	7.56	7.5	7.77	8.6	8.53	8.12	7.57	7.84	7.53	8.05	8.58	8.07	7.59	7.72	7.53	0.117306
Fibrinogen gamma chain OS=Homo sapiens GN=FGG PE=1 SV=3	P02679	52 kDa		9.27	9.27	9.27	8.74	8.79	8.66	8.49	8.09	8.61	9.17	9.64	9.63	9.05	9.01	9.12	8.54	8.8	8.82	8.67	9.16	9.08	9.36	9.67	9.62	0.118311
Cluster of Ig kappa chain V-I region Roy OS=Homo sapiens PE=1 SV=1 (P01608)	P01608 [2]	12 kDa	TRUE	8.55	8.62	8.68	7.9	8.3	8.3	8.91	8.57	8.74	8.4	8.16	8.4	8.71	8.72	8.51	8.81	8.48	8.35	8.58	8.32	8.55	8.35	8.04	8.07	0.118554
Alpha-mannosidase 2x OS=Homo sapiens GN=MAN2A2 PE=2 SV=3	P49641	131 kDa	TRUE	8.07	8.07	8.07	7.96	8.14	7.93	8.13	8.49	8.08	7.77	8.25	8.06	8.48	8.77	8.14	7.75	7.89	7.77	8.33	8.66	8.29	8.19	8.16	8.18	0.118608
Serum amyloid A-4 protein OS=Homo sapiens GN=SAA4 PE=1 SV=2	P35542	15 kDa		7.74	7.74	7.74	8.08	8.01	7.66	7.9	7.91	7.9	7.96	7.95	8.16	8.32	7.35	7.97	7.66	7.74	7.9	8.21	8.19	8.27	7.74	8.1	8.19	0.118627
Ig gamma-4 chain C region OS=Homo sapiens GN=IGHG4 PE=1 SV=1	P01861	36 kDa	TRUE	8.5	8.5	8.5	8.04	8.39	8.17	9.67	9.65	9.4	8.43	8.64	8.43	9.17	9.52	9.11	9.27	9.49	9.29	9	8.87	8.53	8.57	8.85	8.57	0.119136
Protein CutA OS=Homo sapiens GN=CUTA PE=1 SV=2	O60888	19 kDa		7.87	7.87	7.87	7.67	7.79	7.89	8.09	8.5	8.23	8.06	8.08	7.4	8.37	8.61	7.83	7.58	7.66	7.72	8.14	8.15	8.04	8.13	8.13	8.19	0.120478
Protein AMBP OS=Homo sapiens GN=AMBP PE=1 SV=1	P02760	39 kDa		8.55	8.55	8.55	8.35	8.38	8.65	8.49	8.04	8.27	8.89	8.52	8.7	8.69	8.44	8.63	8.5	8.06	8.35	8.62	8.26	8.54	8.39	8.18	8.36	0.120659
Collagen alpha-2(I) chain OS=Homo sapiens GN=COL1A2 PE=1 SV=7	P08123	129 kDa	TRUE	7.94	7.94	7.94	7.57	7.91	7.79	8.39	7.94	8.06	7.62	7.84	7.45	8.44	8.32	8.51	7.99	8.18	7.72	8.18	8.44	8.24	7.95	7.67	7.94	0.120869
Immunoglobulin superfamily member 8 OS=Homo sapiens GN=IGSF8 PE=1 SV=1	Q969P0	65 kDa		8.93	8.93	8.93	9.02	9.01	8.79	8.76	9.02	9.1	8.78	8.99	9.08	8.65	9.09	9.31	8.5	8.46	8.7	9.08	9.14	9.33	8.69	9.02	9.08	0.122491
Reticulon-4 receptor OS=Homo sapiens GN=RTN4R PE=1 SV=1	Q9BZR6	51 kDa		8.73	8.73	8.73	8.6	8.36	8.47	8.95	8.85	9.17	8.34	8.81	8.4	8.96	9.3	9.48	8.74	8.48	8.43	8.68	9.09	8.89	9.13	9.06	9.19	0.123752
Opioid-binding protein/cell adhesion molecule OS=Homo sapiens GN=OPCML PE=1 SV=1	Q14982	38 kDa	TRUE	9.16	9.16	9.16	8.83	8.83	8.93	9.37	9.28	9.11	8.94	8.71	9.07	9.51	8.87	9	9.05	8.83	8.78	9.87	9.29	9.35	9.22	9.11	9.18	0.124716
Multiple epidermal growth factor-like domains protein 8 OS=Homo sapiens GN=MEGF8 PE=1 SV=2	Q7Z7M0	303 kDa		7.19	7.19	7.19	7.42	7.48	7.41	7.29	7.76	7.57	7.32	7.42	7.48	7.6	8.04	7.57	7.14	7.48	7.21	7.19	7.72	7.55	7.23	7.61	7.47	0.124719
Extracellular matrix protein 2 OS=Homo sapiens GN=ECM2 PE=2 SV=1	O94769	80 kDa		8.78	8.78	8.78	9.01	8.93	9.13	8.81	8.93	9.03	9.22	8.98	9.31	9.33	9.12	9.87	9.13	8.81	9.16	9.21	9	9.41	8.95	8.77	8.84	0.124909
72 kDa type IV collagenase OS=Homo sapiens GN=MMP2 PE=1 SV=2	P08253	74 kDa		7.33	7.33	7.33	7.86	7.76	7.43	7.75	7.92	7.95	7.51	7.37	7.79	8.01	7.98	8.14	7.36	7.49	8	7.67	7.94	7.92	7.31	7.56	7.55	0.125122
Plexin domain-containing protein 2 OS=Homo sapiens GN=PLXDC2 PE=1 SV=1	Q6UX71	60 kDa		7.83	7.83	7.83	7.78	8.32	8.18	8.12	8.29	8.15	7.66	8.03	7.58	8.72	8.48	8.35	7.49	7.56	7.68	8.51	8.74	8.34	8.22	8.44	8.12	0.125265
Neurofascin OS=Homo sapiens GN=NFASC PE=1 SV=4	O94856	150 kDa		8.78	8.78	8.78	8.61	8.76	8.9	9.07	8.82	9	8.91	8.29	8.56	9.24	8.8	8.76	8.77	8.6	8.83	9.25	9	8.74	8.96	9.01	9.02	0.125317
Prolargin OS=Homo sapiens GN=PRELP PE=1 SV=1	P51888	44 kDa		7.11	7.11	7.11	7.05	7.31	7.55	7.54	7.12	7.45	6.85	6.69	6.56	7.17	7.67	7.33	6.95	7.22	7.15	7.74	7.58	7.29	7.04	7.04	6.97	0.125539
Complement component C6 OS=Homo sapiens GN=C6 PE=1 SV=3	P13671	105 kDa	TRUE	8.33	8.33	8.33	8.65	8.79	8.44	8.26	8.53	7.92	8.61	8.81	8.61	8.63	8.58	8.53	7.88	8.16	7.63	8.34	8.54	8.66	8.29	8.55	8.13	0.126905
Ribonuclease 4 OS=Homo sapiens GN=RNASE4 PE=1 SV=3	P34096	17 kDa		7.76	7.76	7.76	7.9	8.45	8.38	8.21	7.74	7.74	8.4	8.41	8.34	8.53	8.39	8.03	7.9	7.87	7.75	8.27	7.85	8.32	7.95	7.96	7.76	0.127046
Seizure protein 6 homolog OS=Homo sapiens GN=SEZ6 PE=1 SV=2	Q53EL9	107 kDa		8.18	8.18	8.18	8.33	8.03	7.9	8.22	8.55	8.67	8.14	8.07	8.01	8.46	8.73	8.83	7.96	8.15	7.72	8.17	8.66	8.68	8.12	8.06	8.26	0.127619
Cluster of Peroxiredoxin-2 OS=Homo sapiens GN=PRDX2 PE=1 SV=5 (P32119)	P32119	22 kDa	TRUE	8.68	8.68	8.68	8.32	8.54	8.39	9.08	8.95	9	7.92	8.77	8.59	8.59	8.77	8.56	8.47	8.98	8.45	8.79	9.09	8.63	8.55	8.63	8.58	0.128702
Alpha-1-acid glycoprotein 1 OS=Homo sapiens GN=ORM1 PE=1 SV=1	P02763	24 kDa	TRUE	8.79	8.79	8.79	8.12	7.87	7.73	8.79	8.94	8.99	7.93	8.18	8.51	7.97	8.02	8.61	8.39	8.41	8.54	8.66	8.85	8.92	8.37	8.45	8.59	0.128711
Fructose-bisphosphate aldolase A OS=Homo sapiens GN=ALDOA PE=1 SV=2	P04075	39 kDa	TRUE	8.49	8.49	8.49	8.8	8.39	8.37	8.66	8.65	8.83	8.47	8.7	8.88	8.56	8.52	9.16	8.59	8.47	8.61	8.65	8.59	8.78	8.53	8.67	8.9	0.128832
Protocadherin-1 OS=Homo sapiens GN=PCDH1 PE=1 SV=2	Q08174	115 kDa		8.4	8.4	8.4	8.08	8.17	8.21	8.46	8.38	8.34	7.75	7.72	8.5	8.74	8.67	8.59	7.7	8.43	8.23	8.69	8.43	8.52	8.47	8.26	8.21	0.129117
Cluster of Decorin OS=Homo sapiens GN=DCN PE=1 SV=1 (P07585)	P07585	40 kDa	TRUE	8.98	8.98	8.98	8.84	9.03	9.28	9.36	9.69	9.17	8.89	8.58	8.69	9.1	9.31	8.87	9.18	8.99	9	9.7	9.97	9.34	8.93	8.96	8.97	0.129469
Phospholipid transfer protein OS=Homo sapiens GN=PLTP PE=1 SV=1	P55058	55 kDa		8.85	8.85	8.85	9.32	9.01	8.81	8.74	8.91	9.05	9.01	8.97	9.27	9.37	9.24	9.73	8.82	8.74	9.05	9.48	9.12	9.45	8.72	8.83	8.96	0.130743
Histidine-rich glycoprotein OS=Homo sapiens GN=HRG PE=1 SV=1	P04196	60 kDa	TRUE	9.32	9.32	9.32	9.68	9.48	9.52	9.08	8.32	8.73	9.37	9.12	9.39	9.29	9.07	9.51	9.26	9.12	9.39	9.39	9.08	9.31	9.06	8.82	9.19	0.130849
Mannosyl-oligosaccharide 1,2-alpha-mannosidase IA OS=Homo sapiens GN=MAN1A1 PE=1 SV=3	P33908	73 kDa		7.69	7.69	7.69	7.93	7.97	7.77	7.78	8.02	8.24	7.5	8.05	7.84	8.09	8.29	8.09	7.52	7.82	7.88	7.62	8.27	7.88	7.53	7.72	7.68	0.132379
Protein YIPF3 OS=Homo sapiens GN=YIPF3 PE=1 SV=1	Q9GZM5	38 kDa		7.77	7.77	7.77	8.34	7.82	8.16	8.39	8.08	8.25	8.52	8.21	8.49	8.43	8.41	8.42	8.26	7.86	7.76	7.62	7.61	7.9	8.75	8.22	8.26	0.132637
Contactin-associated protein-like 4 OS=Homo sapiens GN=CNTNAP4 PE=1 SV=3	Q9C0A0	145 kDa		8.31	8.31	8.31	8.07	8.75	8.46	8.65	8.66	8.5	8.02	8.24	7.84	8.43	8.42	8.12	8.13	8.31	7.55	8.69	8.73	8.69	8.77	8.79	8.46	0.134861
Fructose-bisphosphate aldolase C OS=Homo sapiens GN=ALDOC PE=1 SV=2	P09972	39 kDa	TRUE	8.65	8.65	8.65	8.67	8.71	8.48	8.64	8.98	8.77	8.84	9.03	9.01	8.97	9.36	8.67	8.59	8.88	8.57	8.83	9.23	9.28	8.69	9.1	9	0.135038
Follistatin-related protein 1 OS=Homo sapiens GN=FSTL1 PE=1 SV=1	Q12841	35 kDa		8.4	8.4	8.4	8.47	8.69	8.01	8.67	9.05	8.79	8.09	8.31	8.25	8.26	8.72	8.59	8.33	8.48	8.58	8.58	8.91	8.84	8.14	8.54	8.45	0.135169
Extracellular superoxide dismutase [Cu-Zn] OS=Homo sapiens GN=SOD3 PE=1 SV=2	P08294	26 kDa		8.49	8.49	8.49	8.18	7.93	8.51	9.22	9.18	9.34	8.47	8.14	8.21	8.75	8.66	8.92	8.35	7.98	7.84	9.84	9.61	9.63	8.19	7.62	8.02	0.135861
Ig kappa chain V-III region VH (Fragment) OS=Homo sapiens PE=4 SV=1	P04434	13 kDa	TRUE	9.2	9.2	9.2	9.35	9.25	9.41	9.72	9.48	9.63	9.26	9.23	9.41	10.2	9.72	9.64	9.18	9.03	8.95	9.32	9.13	9.25	9.64	8.79	8.69	0.137575
Contactin-associated protein-like 2 OS=Homo sapiens GN=CNTNAP2 PE=1 SV=1	Q9UHC6	148 kDa		8.35	8.35	8.35	7.58	7.37	7.43	8.26	8.49	8.14	7.74	7.89	7.94	8.51	8.05	8.72	7.69	7.68	7.46	8.01	7.54	8.11	8.25	8.43	7.9	0.137896
Ribonuclease T2 OS=Homo sapiens GN=RNASET2 PE=1 SV=2	O00584	29 kDa		8.15	8.15	8.15	7.54	7.62	8.01	8.27	7.92	8	7.9	7.59	8.04	8.28	7.98	8.26	7.82	7.8	7.88	8.77	8.1	8.28	8.29	8.12	7.98	0.137906
Phosphatidylcholine-sterol acyltransferase OS=Homo sapiens GN=LCAT PE=1 SV=1	P04180	50 kDa	TRUE	8.48	8.48	8.48	8.04	8.06	8.15	8.86	8.65	8.46	8.33	7.83	8.45	8.6	8.55	8.4	8.75	8.43	8.14	8.3	8.87	8.82	8.6	8.56	8.35	0.138634
Nucleobindin-1 OS=Homo sapiens GN=NUCB1 PE=1 SV=4	Q02818	54 kDa		8.02	8.02	8.02	7.88	7.6	7.75	8.17	7.95	8.46	7.69	7.8	7.97	8.59	8.49	8.93	7.97	7.72	8.05	8.15	8.58	8.85	7.68	7.88	7.94	0.140514
Lysosome-associated membrane glycoprotein 2 OS=Homo sapiens GN=LAMP2 PE=1 SV=2	P13473	45 kDa		8.18	8.18	8.18	8.28	8.43	7.95	7.71	7.94	8.47	7.55	7.56	7.31	8.52	8.64	8.83	7.56	7.63	8.07	8.6	8.71	8.75	8.12	8.09	8.32	0.141623
Protein O-linked-mannose beta-1,2-N-acetylglucosaminyltransferase 1 OS=Homo sapiens GN=POMGNT1 PE=1 SV=2	Q8WZA1	75 kDa		8.23	8.23	8.23	7.6	8.06	8.44	8.6	8.25	8.18	7.72	8.41	8.15	8.94	8.85	8.94	7.82	8.06	8.21	8.61	8.42	8.36	8.44	8.27	8.31	0.143331
Biotinidase OS=Homo sapiens GN=BTD PE=1 SV=2	P43251	61 kDa		7.59	7.59	7.59	7.84	7.81	8.02	7.86	8.07	8.09	7.64	8.13	8.21	7.71	7.91	8.28	7.43	7.78	7.88	7.71	8.22	8.46	7.72	7.72	7.63	0.145111
Metalloproteinase inhibitor 1 OS=Homo sapiens GN=TIMP1 PE=1 SV=1	P01033	23 kDa		8.36	8.36	8.36	8.11	8.57	8.32	8.43	8.77	8.55	8.16	8.8	8.44	8.67	8.78	8.36	8.2	8.58	8.39	9.07	9.17	8.61	8.14	8.21	8.08	0.146116
Ig heavy chain V-III region JON OS=Homo sapiens PE=1 SV=1	P01780	13 kDa	TRUE	9.3	9.3	9.3	8.29	8.49	8.65	8.83	9	8.89	8.51	8.91	7.87	9.16	8.97	9.08	8.55	8.75	8.68	9.24	8.45	8.88	8.75	9.02	8.83	0.147015
Cluster of Ig lambda chain V-II region WIN OS=Homo sapiens PE=1 SV=1 (P01712)	P01712	12 kDa	TRUE	8.99	8.99	8.99	8.58	9.16	8.89	8.97	8.36	9.05	9.5	9.54	9.56	9.19	9.35	9.64	8.31	8.53	8.7	9.23	9.55	9.36	8.68	9.14	8.85	0.147401
Latent-transforming growth factor beta-binding protein 4 OS=Homo sapiens GN=LTBP4 PE=1 SV=2	Q8N2S1	173 kDa		8.2	8.2	8.2	8.19	8.17	8.59	8.91	8.41	8.3	8.42	8.54	8.63	9.09	8.68	8.53	8.34	8.4	8.11	8.35	8.29	8.52	8.29	8.16	7.82	0.148135
Extracellular matrix protein 1 OS=Homo sapiens GN=ECM1 PE=1 SV=2	Q16610	61 kDa		8.3	8.3	8.3	8.27	8.42	8.5	8.48	8.15	8.09	8.05	8.47	8.08	8.69	8.97	8.33	8.24	8.19	8.02	8.57	8.78	8.35	8.82	8.41	8.31	0.14845
Cadherin-4 OS=Homo sapiens GN=CDH4 PE=2 SV=2	P55283	100 kDa		9.07	9.07	9.07	9.37	8.97	8.92	9.08	9.58	9.17	8.96	8.88	8.96	9.35	9.88	9.49	8.91	8.73	8.83	9.39	10	9.4	9.03	9.39	9.26	0.148763
Alpha-2-antiplasmin OS=Homo sapiens GN=SERPINF2 PE=1 SV=3	P08697	55 kDa		8.78	8.78	8.78	8.6	8.49	8.83	8.92	8.7	8.73	9.11	8.74	8.91	9.02	8.55	8.76	9.01	8.63	8.95	9.09	8.51	8.59	9.09	8.66	8.67	0.148827
SPARC OS=Homo sapiens GN=SPARC PE=1 SV=1	P09486	35 kDa		8.88	8.88	8.88	8.54	8.87	8.92	9.13	8.65	8.59	8.59	8.71	8.05	9.09	8.95	8.85	9	8.8	8.64	9	9.2	8.84	8.93	8.74	8.56	0.148961
Fibulin-2 OS=Homo sapiens GN=FBLN2 PE=1 SV=2	P98095	127 kDa		7.1	7.1	7.1	7.2	7.65	7.43	7.23	7.57	7.51	7.16	7.46	7.12	7.77	7.7	7.18	6.98	7.41	7.03	7.33	7.73	7.19	7.11	7.3	7.2	0.150624
Interleukin-6 receptor subunit beta OS=Homo sapiens GN=IL6ST PE=1 SV=2	P40189	104 kDa		7.91	7.91	7.91	7.9	7.8	7.68	7.72	8.08	7.86	7.37	8	7.89	7.99	8.27	7.89	7.45	7.98	7.65	8.01	8.47	8.08	7.89	8.27	8.04	0.151784
Receptor-type tyrosine-protein phosphatase delta OS=Homo sapiens GN=PTPRD PE=1 SV=2	P23468	215 kDa	TRUE	8.12	8.12	8.12	8.6	8.31	8.36	8.33	7.98	8.18	9.02	8.47	8.69	8.04	8.8	8.7	7.98	7.74	8.22	8.07	8.42	8.37	8.22	8.22	8.43	0.152048
Pleiotrophin OS=Homo sapiens GN=PTN PE=1 SV=1	P21246	19 kDa		7.93	7.93	7.93	7.83	7.7	7.88	8.58	8.17	8.16	7.68	7.15	7.58	8.74	7.9	8.1	7.71	7.65	7.75	8.73	8.11	8.34	7.9	7.7	7.84	0.152548
Growth arrest-specific protein 6 OS=Homo sapiens GN=GAS6 PE=1 SV=2	Q14393	80 kDa		7.65	7.65	7.65	7.65	7.54	7.34	7.7	7.54	7.6	7.41	7.61	7.19	8.12	8.51	8.04	7.38	7.86	7.4	8.04	7.58	7.38	7.89	7.63	7.5	0.152736
Neuroendocrine protein 7B2 OS=Homo sapiens GN=SCG5 PE=1 SV=2	P05408	24 kDa		9.28	9.28	9.28	9.42	9.24	9.42	9.49	10.2	9.54	9.07	9.69	9.27	9.69	9.58	9.55	9.21	9.35	9.43	9.38	9.99	9.32	9.55	9.58	9.8	0.15504
Protocadherin Fat 2 OS=Homo sapiens GN=FAT2 PE=1 SV=2	Q9NYQ8	479 kDa	TRUE	7.97	7.97	7.97	7.76	8.07	7.8	7.91	8.57	8.07	7.77	8.21	8	8.19	8.54	8.47	7.91	8.11	8.07	7.96	8.67	8.05	8.15	8.41	8.32	0.155823
Cell adhesion molecule 3 OS=Homo sapiens GN=CADM3 PE=1 SV=1	Q8N126	43 kDa		9.14	9.14	9.14	9.02	8.49	8.94	9.41	8.97	9.22	9	8.88	9.15	9.12	8.83	9.43	8.88	8.95	9.14	8.9	8.59	9.35	9.14	8.96	9.22	0.156222
Plasma kallikrein OS=Homo sapiens GN=KLKB1 PE=1 SV=1	P03952	71 kDa		8.76	8.76	8.76	8.4	8.64	8.54	8.11	8.71	8.8	8.59	8.85	8.98	8.96	8.38	8.65	8.35	9.11	8.56	8.58	8.53	8.8	8.89	8.81	8.74	0.156513
Hypoxia up-regulated protein 1 OS=Homo sapiens GN=HYOU1 PE=1 SV=1	Q9Y4L1	111 kDa		7.95	7.95	7.95	7.3	8	7.69	8.32	8.23	8.07	8.11	8.16	7.58	8.29	8.39	8.23	7.62	8.12	7.65	8.35	8.51	7.9	8.21	8.26	7.99	0.156719
Lactadherin OS=Homo sapiens GN=MFGE8 PE=1 SV=2	Q08431	43 kDa		8	8	8	7.81	7.85	7.86	8.42	8.42	8.23	7.92	7.77	8.46	8.32	8.55	8.13	7.73	7.57	8.36	8.38	8.17	8.16	8.13	8	8.55	0.15754
Glutamate receptor 4 OS=Homo sapiens GN=GRIA4 PE=2 SV=2	P48058	101 kDa		8.29	8.29	8.29	8.37	8.26	7.95	8.61	8.56	8.22	8.58	8.03	8.16	9.22	8.61	8.51	8.5	8.1	8.27	8.37	8.46	8.18	8.46	8.69	8.46	0.158144
Apolipoprotein C-I OS=Homo sapiens GN=APOC1 PE=1 SV=1	P02654	9 kDa		8.48	8.48	8.48	8.31	8.4	8.7	8.27	8.47	8.26	8.88	9.04	8.8	8.75	8.52	8.77	8.81	8.38	8.25	8.42	9.19	8.29	8.41	8.77	8.55	0.158152
Nidogen-1 OS=Homo sapiens GN=NID1 PE=1 SV=3	P14543	136 kDa		7.38	7.38	7.38	7.34	7.76	7.4	8.06	8	7.22	7.68	7.91	7.46	7.96	8.02	7.46	7.73	7.69	7.64	7.82	7.98	7.27	7.55	7.47	7.51	0.158366
Adipocyte enhancer-binding protein 1 OS=Homo sapiens GN=AEBP1 PE=1 SV=1	Q8IUX7	131 kDa		7.59	7.59	7.59	7.83	7.77	7.63	7.37	7.84	8.01	7.67	7.75	8.56	8.02	8.09	8.14	8.06	8.18	8.1	7.79	7.45	7.55	7.41	7.66	8.11	0.159038
Neural cell adhesion molecule 2 OS=Homo sapiens GN=NCAM2 PE=1 SV=2	O15394	93 kDa		9.11	9.11	9.11	9.04	9.38	9.2	9.21	9.52	9.1	8.8	9.05	8.8	9.07	9.55	9.21	9.19	9.41	9.12	8.9	9.73	8.97	9.14	9.46	9.24	0.159384
Complement component C9 OS=Homo sapiens GN=C9 PE=1 SV=2	P02748	63 kDa	TRUE	9.12	9.12	9.12	9.08	8.56	8.59	9.08	8.87	9.38	9.38	9.3	9.54	8.91	8.89	9.52	8.66	8.5	8.88	8.87	8.89	9.24	9	9.06	9.26	0.16
Cluster of Actin, cytoplasmic 1 OS=Homo sapiens GN=ACTB PE=1 SV=1 (P60709)	P60709 [2]	42 kDa	TRUE	8.86	8.86	8.86	8.47	8.96	8.94	9.44	8.96	9.4	9.17	8.82	8.71	9.17	8.68	8.64	8.79	8.56	8.39	9.49	9.12	9.46	9.15	9.08	8.83	0.161592
Vitamin K-dependent protein S OS=Homo sapiens GN=PROS1 PE=1 SV=1	P07225	75 kDa		8.69	8.69	8.69	8.56	8.4	8.6	8.59	8.34	8.94	8.64	8.12	8.69	8.63	8.3	8.98	8.61	8.35	8.74	8.89	8.57	9.02	8.57	8.33	8.68	0.16181
Cathepsin L1 OS=Homo sapiens GN=CTSL1 PE=1 SV=2	P07711	38 kDa		8.76	8.76	8.76	9.01	8.6	8.63	8.73	9.15	8.82	8.64	9.03	8.45	9.12	8.88	9.11	8.87	8.86	8.83	9.26	9.67	8.69	8.61	9.04	8.67	0.16202
Ig heavy chain V-III region GAL OS=Homo sapiens PE=1 SV=1	P01781	13 kDa	TRUE	9.19	9.19	9.19	8.93	9.13	9.09	9.01	9.07	9.35	9.26	9.24	9.56	8.55	9.34	9.41	8.86	8.51	8.77	8.81	9.25	9.48	8.8	9.21	9.29	0.163817
Reticulon-4 receptor-like 2 OS=Homo sapiens GN=RTN4RL2 PE=1 SV=1	Q86UN3	46 kDa		8.68	8.68	8.68	8.33	8.99	8.27	8.69	9.11	8.82	8.49	8.95	8.48	9.06	9.13	9.24	8.5	8.47	8.51	9.08	9.57	9.3	8.59	8.58	9.2	0.164427
Neuroserpin OS=Homo sapiens GN=SERPINI1 PE=1 SV=1	Q99574	46 kDa		8.41	8.41	8.41	8.57	8.02	7.94	8.4	8.79	9.08	7.82	8.09	7.85	8.56	8.94	9.02	8.05	7.83	8.22	8.27	8.53	8.73	8.24	8.65	8.48	0.168785
Cluster of Phosphoglycerate kinase 1 OS=Homo sapiens GN=PGK1 PE=1 SV=3 (P00558)	P00558	45 kDa	TRUE	7.23	7.23	7.23	7.35	6.78	7.3	7.66	7.84	7.64	7.62	7.6	7.36	7.5	7.71	7.96	7.27	7.14	7.06	7.69	7.58	8.37	6.88	7.31	7.66	0.170453
Spondin-1 OS=Homo sapiens GN=SPON1 PE=1 SV=2	Q9HCB6	91 kDa		8.1	8.1	8.1	8.36	8.76	8.25	8.46	8.7	8.53	8.66	8.66	8.34	8.88	9.44	8.71	8.17	8.36	7.96	8.49	9.23	9.27	8.36	8.58	8.29	0.17137
Apolipoprotein C-III OS=Homo sapiens GN=APOC3 PE=1 SV=1	P02656	11 kDa		8.02	8.02	8.02	8.49	8.44	8.55	8.56	8.14	8.34	8.71	8.79	9.11	8.81	8.37	9.03	8.66	8.75	9.18	9.02	8.4	8.47	9.14	8.7	9.31	0.173547
Cluster of Plastin-2 OS=Homo sapiens GN=LCP1 PE=1 SV=6 (P13796)	P13796	70 kDa	TRUE	7.47	7.47	7.47	7.11	7.61	7.28	7.26	7.43	7.53	7.58	8.06	7.67	7.87	8.38	8.54	6.9	7.4	7.49	8.17	7.27	7.99	7.56	7.57	7.5	0.173764
Neural proliferation differentiation and control protein 1 OS=Homo sapiens GN=NPDC1 PE=1 SV=2	Q9NQX5	35 kDa		7.97	7.97	7.97	8.08	7.6	7.65	8.16	8.07	8	7.39	7.2	7.6	7.92	7.77	8.21	7.58	7.82	8.15	7.8	7.83	8.39	8.03	7.64	8.39	0.177688
EGF-containing fibulin-like extracellular matrix protein 2 OS=Homo sapiens GN=EFEMP2 PE=1 SV=3	O95967	49 kDa		7.61	7.61	7.61	7.52	7.53	7.22	7.83	8.1	7.64	7.54	7.44	7.29	8.26	8.27	6.75	7.44	7.71	7.52	7.91	7.92	7.3	7.54	7.69	7.76	0.178022
Alpha-enolase OS=Homo sapiens GN=ENO1 PE=1 SV=2	P06733	47 kDa	TRUE	8.45	8.45	8.45	8.08	8.21	8.13	8.98	8.32	8.85	8.78	8.31	8.15	8.73	9.15	8.81	8.42	8.21	8.48	9.2	8.73	8.67	8.15	8.29	8.86	0.178352
Endonuclease domain-containing 1 protein OS=Homo sapiens GN=ENDOD1 PE=1 SV=2	O94919	55 kDa		8.19	8.19	8.19	8.31	8.28	9.05	8.51	8.38	8.11	7.91	7.66	8.42	8.3	7.8	8.43	7.54	7.86	7.64	8.11	8.19	8.53	8.18	8.12	8.17	0.178793
Cathepsin F OS=Homo sapiens GN=CTSF PE=1 SV=1	Q9UBX1	53 kDa		7.79	7.79	7.79	8.14	6.91	7.35	7.66	7.76	8.26	7.21	8.13	7.66	8.42	8.41	8.49	7.72	7.69	7.53	8.03	8.23	8.26	7.45	7.72	7.61	0.181709
Attractin OS=Homo sapiens GN=ATRN PE=1 SV=2	O75882	159 kDa		8.66	8.66	8.66	7.76	8.02	8.08	9	9.47	8.77	8.4	8.43	8.75	8.22	8.7	8.61	8.08	8.69	8.69	9.13	9.29	8.88	8.96	8.28	8.6	0.182537
Receptor-type tyrosine-protein phosphatase S OS=Homo sapiens GN=PTPRS PE=1 SV=3	Q13332	217 kDa	TRUE	8.33	8.33	8.33	7.91	8.6	8.09	8.15	8.62	7.92	7.89	8.18	7.94	8.51	8.36	8.57	8.14	8.67	8.03	7.91	8.28	7.91	8.55	8.62	8.11	0.182988
Plasma serine protease inhibitor OS=Homo sapiens GN=SERPINA5 PE=1 SV=3	P05154	46 kDa		7.73	7.73	7.73	7.91	7.69	8.06	7.63	7.48	8.1	7.73	7.67	7.78	7.6	7.53	8	8.1	7.43	8.17	8.22	8.13	8.57	8.24	7.61	8.46	0.184131
SLIT and NTRK-like protein 1 OS=Homo sapiens GN=SLITRK1 PE=1 SV=2	Q96PX8	78 kDa		8.45	8.45	8.45	8.62	8.01	8.14	8.86	8.56	9.01	8.23	7.85	8.48	9.11	8.28	8.54	8.6	8.24	8.61	8.6	8.27	8.61	8.72	8.44	8.43	0.184482
Insulin-like growth factor-binding protein 4 OS=Homo sapiens GN=IGFBP4 PE=1 SV=2	P22692	28 kDa		8.55	8.55	8.55	7.97	8.56	8.2	8.93	8.58	8.34	8.84	8.37	8.46	9.62	9.11	9.23	8.66	8.49	7.78	9.6	9.54	9.09	8.47	8.42	8.37	0.185568
Neural cell adhesion molecule L1 OS=Homo sapiens GN=L1CAM PE=1 SV=2	P32004	140 kDa		7.45	7.45	7.45	7.04	7.28	7.03	7.85	7.32	7.31	6.81	7.07	7.34	7.19	7.92	8.11	7.82	7.24	7.48	7.19	7.29	7.4	7.74	7.48	7.13	0.185626
Receptor-type tyrosine-protein phosphatase-like N OS=Homo sapiens GN=PTPRN PE=1 SV=1	Q16849	106 kDa		7.64	7.64	7.64	7.85	7.82	7.19	8.45	8.22	7.75	8.11	7.8	7.39	8.27	8.06	8.21	8.09	7.96	7.67	8.26	7.69	8	7.48	7.86	7.43	0.185719
Tissue alpha-L-fucosidase OS=Homo sapiens GN=FUCA1 PE=1 SV=4	P04066	54 kDa		7.73	7.73	7.73	7.8	7.49	7.58	7.5	7.67	7.85	7.39	7.21	8.21	8	7.87	8.25	7.47	7.14	7.55	7.94	7.94	8.4	7.87	7.58	8.17	0.186488
Testican-2 OS=Homo sapiens GN=SPOCK2 PE=1 SV=1	Q92563	47 kDa		8.41	8.41	8.41	7.99	7.54	7.83	8.61	8.59	8.51	8.6	8.23	8.09	8.62	8.08	8.7	8	8.76	8.26	8.87	8.82	8.53	8.33	7.36	8.03	0.187603
Vesicular integral-membrane protein VIP36 OS=Homo sapiens GN=LMAN2 PE=1 SV=1	Q12907	40 kDa		8.56	8.56	8.56	8.33	8.21	7.49	8.2	8.4	8.55	7.78	8.06	8.29	8.02	8.64	8.6	7.89	8.17	8.25	8.43	7.93	8.34	7.98	8.26	8.59	0.18805
Cathepsin Z OS=Homo sapiens GN=CTSZ PE=1 SV=1	Q9UBR2	34 kDa		8.25	8.25	8.25	8.49	8.51	8.8	8.38	8.65	8.31	9.03	8.49	8	8.55	8.71	8.93	8.29	8.16	7.34	8.69	8.8	9.01	8.72	8.49	8.29	0.188701
Major prion protein OS=Homo sapiens GN=PRNP PE=1 SV=1	P04156	28 kDa		8.79	8.79	8.79	8.96	8.78	9.94	9.08	8.47	8.91	8.7	8.45	8.3	9.13	9.04	9.03	8.83	8.5	8.39	9.41	8.79	9.2	9.05	9.07	8.78	0.190814
Probable serine carboxypeptidase CPVL OS=Homo sapiens GN=CPVL PE=1 SV=2	Q9H3G5	54 kDa		6.55	6.55	6.55	7.02	6.41	6.4	6.85	6.79	7.22	6.3	5.9	6.67	7.24	6.97	7.34	6.58	6.07	6.66	7.19	7.15	7.55	6.84	6.34	6.75	0.194477
Ciliary neurotrophic factor receptor subunit alpha OS=Homo sapiens GN=CNTFR PE=1 SV=2	P26992	41 kDa		8.66	8.66	8.66	8.14	8.84	8.41	8.34	8.92	8.48	9.17	8.93	8.77	8.65	9.04	8.88	8.9	8.68	8.46	8.26	8.94	8.94	8.57	8.82	8.17	0.194636
C-type lectin domain family 11 member A OS=Homo sapiens GN=CLEC11A PE=1 SV=1	Q9Y240	36 kDa		8.28	8.28	8.28	8.44	7.44	7.58	8.47	8.15	8.5	7.84	7.75	7.96	8.5	7.88	8.58	8.26	7.57	8.26	8.62	8.06	8.4	7.96	7.87	8.09	0.19539
Glypican-1 OS=Homo sapiens GN=GPC1 PE=1 SV=2	P35052	62 kDa	TRUE	6.68	6.68	6.68	6.83	6.73	6.79	6.43	6.84	7.29	6.49	6.79	6.96	7.66	7.21	7.62	6.42	6.7	7.27	7.44	7.21	7.48	6.63	7.2	7.58	0.197297
Hyaluronan-binding protein 2 OS=Homo sapiens GN=HABP2 PE=1 SV=1	Q14520	63 kDa		9.34	9.34	9.34	9.3	8.86	9.59	9.12	8.3	8.29	9.46	9.4	9.46	9.2	8.51	8.42	9.56	9.15	9.35	9.03	8.6	8.97	9.38	8.96	9.1	0.198043
Lymphocyte antigen 6H OS=Homo sapiens GN=LY6H PE=2 SV=1	O94772	15 kDa		10.1	10.1	10.1	10.1	10.5	10.2	11	10.4	10.1	10	10.2	10.6	10.1	10.4	10.5	9.88	10.3	10.6	10.1	10.1	9.42	10.3	10.2	10.1	0.199198
Phospholipase D3 OS=Homo sapiens GN=PLD3 PE=1 SV=1	Q8IV08	55 kDa	TRUE	7.83	7.83	7.83	7.89	7.28	8.29	8.31	8.78	8.32	8	7.55	7.93	8.62	8.04	8.28	8.12	7.79	7.71	8.37	8.17	7.76	8.36	8	8.06	0.199213
Chondroitin sulfate proteoglycan 5 OS=Homo sapiens GN=CSPG5 PE=1 SV=3	O95196	60 kDa		9.14	9.14	9.14	8.73	8.71	8.74	9.64	9.11	9.95	8.66	7.59	7.89	8.71	9.1	9.64	8.77	8.4	8.2	9.58	9.5	9.48	9.18	8.84	9.21	0.199767
E3 ubiquitin-protein ligase UBR4 OS=Homo sapiens GN=UBR4 PE=1 SV=1	Q5T4S7	574 kDa	TRUE	7.2	7.2	7.2	6.66	7.19	7.8	7.26	7.25	6.97	7.63	7.49	6.94	7.87	7.72	7.59	7.57	7.04	6.78	7.64	7.31	7.26	7.39	7.27	7.02	0.199963
Tenascin-R OS=Homo sapiens GN=TNR PE=1 SV=3	Q92752	150 kDa		7.76	7.76	7.76	7.32	7.81	7.41	7.5	7.85	7.86	7.4	7.99	7.85	8.65	8.03	7.7	7.42	8.13	7.79	8.32	7.74	7.92	7.93	8.13	7.92	0.201362
Sulfhydryl oxidase 1 OS=Homo sapiens GN=QSOX1 PE=1 SV=3	O00391	83 kDa		8.36	8.36	8.36	8.11	7.81	8.37	8.68	8.19	8.22	8.47	8.27	8.29	9.15	8.6	7.96	8.5	8.3	8.07	8.84	8.72	8.01	8.54	8.26	8.23	0.202743
Disintegrin and metalloproteinase domain-containing protein 22 OS=Homo sapiens GN=ADAM22 PE=1 SV=1	Q9P0K1	100 kDa		8.65	8.65	8.65	8.3	8.62	8.42	8.71	8.84	8.49	7.82	8.89	8.8	9.2	9.54	8.63	8.13	8.66	8.67	8.64	8.93	9	8.19	8.78	8.73	0.204329
Apolipoprotein B-100 OS=Homo sapiens GN=APOB PE=1 SV=2	P04114	516 kDa		7.47	7.47	7.47	7.52	6.73	7.18	7.55	7.09	7.07	7.23	7.22	7.13	7.58	7.11	7.67	7.08	6.84	7.43	7.79	7.22	7.23	6.66	7.01	7.48	0.204686
Leucine-rich repeat and immunoglobulin-like domain-containing nogo receptor-interacting protein 1 OS=Homo sapiens GN=LINGO1 PE=1 SV=2	Q96FE5	70 kDa	TRUE	7.45	7.45	7.45	7.29	7.32	6.86	7.7	7.88	7.56	6.88	7.97	7.43	8.36	8.43	7.56	7.43	7.53	7.14	7.36	8.17	7.73	7.23	7.5	7.25	0.210602
Pro-cathepsin H OS=Homo sapiens GN=CTSH PE=1 SV=4	P09668	37 kDa		8.9	8.9	8.9	8.41	8.66	8.49	8.73	9.26	9.24	7.38	7.37	8.55	8.79	9.29	9.14	8.77	9.26	9.14	9.06	9.36	9.75	8.35	8.61	8.6	0.211054
Laminin subunit alpha-2 OS=Homo sapiens GN=LAMA2 PE=1 SV=4	P24043	344 kDa		8.54	8.54	8.54	8.64	8.65	8.74	8.67	9.38	9.07	8.91	8.23	8.54	9.04	8.67	8.84	7.81	8.93	8.68	8.54	8.58	9.41	8.87	9.17	8.95	0.211772
Cell adhesion molecule 1 OS=Homo sapiens GN=CADM1 PE=1 SV=2	Q9BY67	49 kDa		8.03	8.03	8.03	7.88	8.3	8.53	8.9	8.35	8.26	8.28	8	7.84	8.51	8.41	7.92	8.36	8.02	7.79	8.69	8.34	8.08	8.89	8.28	8.41	0.211856
N-acetylglucosamine-1-phosphotransferase subunit gamma OS=Homo sapiens GN=GNPTG PE=1 SV=1	Q9UJJ9	34 kDa		7.69	7.69	7.69	7.3	7.87	7.79	7.91	7.93	7.38	8.23	7.76	8	7.87	8.94	7.75	7.74	7.48	7.4	7.57	7.84	7.71	7.81	7.36	7.99	0.21273
Laminin subunit beta-1 OS=Homo sapiens GN=LAMB1 PE=1 SV=2	P07942	198 kDa	TRUE	7.69	7.69	7.69	7.13	7.77	7.85	7.93	8.01	7.53	7.85	8.01	7.32	8.17	8.3	8.68	7.51	7.75	7.18	7.89	8.21	7.79	7.32	7.96	7.21	0.213147
Protocadherin gamma-C5 OS=Homo sapiens GN=PCDHGC5 PE=2 SV=1	Q9Y5F6	102 kDa		8.06	8.06	8.06	7.48	8.12	7.73	8.29	8.64	7.98	7.14	7.72	7.22	8.36	7.86	8.13	8.02	8.34	7.94	7.86	7.4	7.22	8.47	8.65	7.86	0.215758
Receptor-type tyrosine-protein phosphatase N2 OS=Homo sapiens GN=PTPRN2 PE=1 SV=2	Q92932	111 kDa		7.98	7.98	7.98	8.38	7.69	7.12	8.19	7.84	7.64	7.63	7.65	7.66	8.26	8.32	7.73	8.2	8	8.33	6.79	8.04	8.03	7.92	7.54	7.85	0.216318
Calreticulin OS=Homo sapiens GN=CALR PE=1 SV=1	P27797	48 kDa		8.41	8.41	8.41	8.95	8.76	8.69	8.44	8.48	9.4	8.22	8.48	8.06	8.54	8.81	9.18	8.62	8.74	9.08	9.25	8.94	9.54	8.64	8.85	9.36	0.216828
Beta-hexosaminidase subunit beta OS=Homo sapiens GN=HEXB PE=1 SV=3	P07686	63 kDa		7.62	7.62	7.62	8	7.02	8.08	8.21	8.47	8.46	7.75	8.59	8.37	8.21	8.1	9.2	7.56	7.71	7.6	8.51	8.39	8.72	8.41	7.97	8.1	0.216938
CD166 antigen OS=Homo sapiens GN=ALCAM PE=1 SV=2	Q13740	65 kDa		9.15	9.15	9.15	9.07	9.55	9.06	9.33	9.74	9.26	8.87	9.47	8.77	8.56	9.52	9.05	8.9	9.23	8.86	9.04	9.48	9.26	8.98	9.59	9.13	0.217458
Coagulation factor XII OS=Homo sapiens GN=F12 PE=1 SV=3	P00748	68 kDa		8.33	8.33	8.33	7.81	8.14	7.85	8.65	8.07	7.81	8.58	8.62	8.61	8.84	8.14	9.11	7.66	7.98	7.77	8.99	8.39	9.77	8.18	8.3	7.78	0.220665
Agrin OS=Homo sapiens GN=AGRN PE=1 SV=4	O00468	215 kDa	TRUE	7.63	7.63	7.63	7.42	7.56	7.33	7.59	8.02	7.81	7.17	8.14	7.72	7.62	7.39	8.47	7.54	7.95	7.43	7.55	8.02	8.2	7.5	8	7.75	0.223495
Olfactomedin-like protein 3 OS=Homo sapiens GN=OLFML3 PE=2 SV=1	Q9NRN5	46 kDa		7.68	7.68	7.68	7.48	8.19	7.64	7.89	7.64	6.98	7.93	7.21	7.37	7.76	7.78	8.38	7.65	7.24	7.77	7.39	7.55	7.61	7.33	7.9	7.45	0.226031
Aspartyl/asparaginyl beta-hydroxylase OS=Homo sapiens GN=ASPH PE=1 SV=3	Q12797	86 kDa	TRUE	8	8	8	6.79	7.03	7.49	7.47	8.05	7.75	7.2	7.31	6.87	7.83	7.85	7.78	7.35	7.19	7.51	6.52	7.31	8.16	7.91	7.46	8.32	0.226731
Noelin OS=Homo sapiens GN=OLFM1 PE=1 SV=4	Q99784	55 kDa	TRUE	7.83	7.83	7.83	7.76	7.77	7.49	7.76	7.93	8.36	7.42	7.48	7.92	7.12	7.69	8.17	7.66	7.47	8.31	7.7	7.94	7.83	7.35	7.49	8.19	0.230674
Puromycin-sensitive aminopeptidase OS=Homo sapiens GN=NPEPPS PE=1 SV=2	P55786	103 kDa		8.77	8.77	8.77	7.68	8.18	8.28	7.74	7.85	7.46	8.33	7.84	7.64	8.17	8.14	7.55	8.37	8.32	7.83	8	8	6.97	8.35	8.22	7.59	0.232822
Alpha-mannosidase 2 OS=Homo sapiens GN=MAN2A1 PE=1 SV=2	Q16706	131 kDa	TRUE	7.15	7.15	7.15	7.2	7.2	7.14	8.27	7.23	7.97	7.74	7.19	7.55	7.4	7.07	7.55	7.34	6.26	6.87	8.2	6.74	7.33	7.33	7.41	7.29	0.233178
Nidogen-2 OS=Homo sapiens GN=NID2 PE=1 SV=3	Q14112	151 kDa		8.05	8.05	8.05	9.06	8.5	8.23	8.06	7.5	8.27	7.86	7.97	7.53	8.97	8.1	8.31	7.63	6.88	7.04	7.68	7.91	8.45	7.88	8.17	7.96	0.246192
Protein-L-isoaspartate(D-aspartate) O-methyltransferase OS=Homo sapiens GN=PCMT1 PE=1 SV=4	P22061	25 kDa		7.43	7.43	7.43	7.73	7.23	7.78	6.94	8	7.8	7.86	8.55	7.72	8.09	7.72	8.02	8.05	6.73	7.99	7.62	7.78	7.64	7.52	7.2	7.93	0.24909
Gamma-glutamyl hydrolase OS=Homo sapiens GN=GGH PE=1 SV=2	Q92820	36 kDa		8.75	8.75	8.75	9.44	8.88	8.61	9.02	9.12	9.34	8.41	8.66	8.95	9.07	9.29	10.6	8.61	8.5	8.8	9.43	9.62	10.4	8.93	8.92	9.04	0.251377
Insulin-like growth factor-binding protein complex acid labile subunit OS=Homo sapiens GN=IGFALS PE=1 SV=1	P35858	66 kDa		7.68	7.68	7.68	7.37	8.5	8.04	8.23	8.09	6.97	8.11	8.35	7.8	7.58	8.22	8.14	8	8.74	7.82	8.16	8.04	7.67	7.8	7.98	8.02	0.256646
VWFA and cache domain-containing protein 1 OS=Homo sapiens GN=CACHD1 PE=1 SV=2	Q5VU97	142 kDa		6.91	6.91	6.91	6.73	7.53	7.33	7.44	7.48	6.86	7.57	7.47	6.69	8.29	7.83	8.63	7.33	7.71	6.41	8	7.67	7.78	7.67	7.74	7.1	0.259292
Cluster of Cerebellin-1 OS=Homo sapiens GN=CBLN1 PE=1 SV=1 (P23435)	P23435 [2]	21 kDa	TRUE	7.89	8.14	7.71	7.95	8.23	7.8	8.28	8.18	8	8	9.02	7.54	8.2	8.32	8.03	7.92	8.29	7.62	8.8	9.03	8	8.24	8.82	7.8	0.260904
Immunoglobulin superfamily containing leucine-rich repeat protein OS=Homo sapiens GN=ISLR PE=1 SV=1	O14498	46 kDa		8.1	8.1	8.1	8.67	8.01	8.64	9.04	8.52	8.31	8.78	7.75	8.22	9.24	8.25	8.85	8.5	8.32	8.22	9.61	8.71	8.91	8.63	8.2	8.12	0.262442
Receptor-type tyrosine-protein phosphatase F OS=Homo sapiens GN=PTPRF PE=1 SV=2	P10586	213 kDa		7.86	7.86	7.86	7.57	7.97	7.15	7.21	8.16	7.5	7.24	8.51	7.57	7.51	7.66	8.35	7.42	7.93	7.85	7.87	8.17	8.3	8.45	8.25	8.17	0.267705
Golgi membrane protein 1 OS=Homo sapiens GN=GOLM1 PE=1 SV=1	Q8NBJ4	45 kDa		8.84	8.84	8.84	8.72	9.39	8.48	9.05	9.3	8.82	9.09	9.66	8.79	9.23	10.1	9.23	8.37	8.86	8.55	8.85	9.62	8.97	8.93	9.43	8.95	0.269216
Cluster of Ephrin type-A receptor 7 OS=Homo sapiens GN=EPHA7 PE=1 SV=3 (Q15375)	Q15375	112 kDa	TRUE	7.8	7.8	7.8	7.63	8.19	7.95	7.98	8.44	7.58	7.87	7.22	7.31	7.38	8.27	8.26	7.89	8.07	7.37	8.58	8.5	8.06	7.75	8.68	7.62	0.27289
Coagulation factor X OS=Homo sapiens GN=F10 PE=1 SV=2	P00742	55 kDa		8.59	8.59	8.59	8.79	8.54	9.78	8.78	8.33	8.53	9	9.17	8.7	8.96	8.52	8.3	8.79	8.14	8.58	9.65	8.76	8.71	9.09	8.49	8.47	0.273852
Tenascin-X OS=Homo sapiens GN=TNXB PE=1 SV=3	P22105	464 kDa		7.22	7.22	7.22	7.33	7.1	8.21	8.87	7.72	7.61	7.57	7.53	7.43	8.16	7.6	7.64	7.74	7.15	7.18	7.56	7.67	7.72	8.03	7.28	7.02	0.273978
Ig kappa chain V-I region EU OS=Homo sapiens PE=1 SV=1	P01598	12 kDa	TRUE	8.23	8.23	8.23	8.08	8.54	7.93	7.7	8.87	8	7.35	7.52	8.17	8.32	8.69	8.22	7.71	8.34	8.44	8.41	8.92	8.32	7.65	8.44	8.11	0.274597
Peptidyl-prolyl cis-trans isomerase B OS=Homo sapiens GN=PPIB PE=1 SV=2	P23284	24 kDa	TRUE	9.07	9.07	9.07	8.15	9.08	8.72	9.56	9.27	9.08	8.49	8.85	8.34	8.99	9.67	9.04	8.01	8.95	8.72	9.03	10.1	9.45	8.77	9.58	8.88	0.279936
Cell adhesion molecule 2 OS=Homo sapiens GN=CADM2 PE=2 SV=1	Q8N3J6	48 kDa		9.29	9.29	9.29	8.67	8.76	9.42	9.17	9.07	8.87	9.2	9.04	7.87	9.61	9.25	8.36	9.07	8.78	8.69	8.98	9.27	7.89	9.33	8.96	8.9	0.280763
Protein DJ-1 OS=Homo sapiens GN=PARK7 PE=1 SV=2	Q99497	20 kDa		8.56	8.56	8.56	8.75	8.12	8.17	8.18	8.73	8.41	8.34	8.11	8.66	8.55	10.1	9.26	8.03	8.07	8.44	7.96	8.55	9.22	8.17	8.23	8.73	0.284628
Carboxypeptidase Q OS=Homo sapiens GN=CPQ PE=1 SV=1	Q9Y646	52 kDa		7.47	7.47	7.47	7.86	6.94	6.7	7.51	7.01	7.53	7.39	7.24	8.18	7.48	8.49	8.47	7.59	6.76	8.03	7.98	7.73	8.02	7.71	7.43	7.38	0.286489
Ig lambda chain V-I region VOR OS=Homo sapiens PE=1 SV=1	P01699	12 kDa		8.8	8.8	8.8	8.61	9.14	8.82	8.97	8.7	9.05	8.65	9.04	8.92	8.05	9.82	8.51	8.43	9.3	8.8	8.92	8.63	8.65	7.43	8.7	7.7	0.290658
Thioredoxin OS=Homo sapiens GN=TXN PE=1 SV=3	P10599	12 kDa		8.65	8.65	8.65	7.88	10.3	10.3	7.6	8.97	8.59	8.02	8.22	8.34	8.92	7.74	8.52	8.5	8.37	8.22	8.91	8.15	8.16	8.54	8.4	8.55	0.29204
Di-N-acetylchitobiase OS=Homo sapiens GN=CTBS PE=1 SV=1	Q01459	44 kDa		8.51	8.51	8.51	8.57	8.65	9.03	8.85	7.82	8.63	9.44	9.64	8.76	9.23	8.04	8.73	8.86	9.01	8.47	9.09	7.86	8.56	9.07	8.31	8.62	0.294116
Macrophage colony-stimulating factor 1 OS=Homo sapiens GN=CSF1 PE=1 SV=2	P09603	60 kDa		7.96	7.96	7.96	7.04	8.09	7.36	8.31	8.25	7.35	7.89	8.3	7.08	7.89	7.79	7.89	7.11	7.69	7.31	8.73	9.03	7.76	7.85	8.12	7.19	0.295378
Semaphorin-6D OS=Homo sapiens GN=SEMA6D PE=1 SV=1	Q8NFY4	120 kDa		7.39	7.39	7.39	7.38	6.89	7.73	7.62	7.15	7.23	8.4	6.79	7.57	7.96	7.54	7.87	7.22	6.51	6.52	9.04	7.68	8.76	6.95	7.02	6.48	0.29575
Serum paraoxonase/arylesterase 1 OS=Homo sapiens GN=PON1 PE=1 SV=3	P27169	40 kDa		8.41	8.41	8.41	8.16	8.53	8.79	8.64	8.88	7.67	9.08	9.02	8.39	8.45	9.18	7.64	8.75	8.97	8.03	8.88	9.21	8.47	8.63	8.6	8.15	0.298537
Vasorin OS=Homo sapiens GN=VASN PE=1 SV=1	Q6EMK4	72 kDa		7.98	7.98	7.98	7.31	8.17	8.23	8.61	8.02	8.14	8.59	8.06	7.52	8.73	8.69	8.18	8.4	7.2	7.43	8.18	8.26	7.9	8.43	8.34	6.97	0.308613
Plexin-B2 OS=Homo sapiens GN=PLXNB2 PE=1 SV=3	O15031	205 kDa	TRUE	7.92	7.92	7.92	8.4	7.84	8.29	8.56	8.49	7.95	8.26	6	8.05	8.31	8.9	8.59	8.65	7.9	7.51	8.67	8.09	8.01	8.67	8.06	7.97	0.312062
Multimerin-2 OS=Homo sapiens GN=MMRN2 PE=1 SV=2	Q9H8L6	104 kDa		9.17	9.17	9.17	9.38	8.71	8.76	9.2	9	9.36	8.7	8.76	9.7	9.27	9.48	9.88	8.2	8.23	9.32	8.46	8.9	9.73	9.12	8.86	9.51	0.315752
Complement factor D OS=Homo sapiens GN=CFD PE=1 SV=5	P00746	27 kDa		8.03	8.03	8.03	8.49	7.9	7.5	7.9	7.68	8.57	7.82	7.52	8.41	8.13	9.1	9.01	7.66	7.88	8.64	8.32	8.55	8.97	7.61	7.86	8.39	0.319453
Complement component C8 beta chain OS=Homo sapiens GN=C8B PE=1 SV=3	P07358	67 kDa		8.48	8.48	8.48	8.4	8.31	9.33	9.09	8.42	8.27	9.68	8.71	9.03	8.58	8.3	7.45	8.63	8.48	8.28	9.17	8.01	8.72	9.15	8.64	8.39	0.319938
UDP-GlcNAc:betaGal beta-1,3-N-acetylglucosaminyltransferase 2 OS=Homo sapiens GN=B3GNT2 PE=1 SV=2	Q9NY97	46 kDa		7.35	7.35	7.35	6.42	7.77	8.7	8.42	7.91	7.57	7.53	6.95	7.34	8.92	7.79	8.4	7.81	7.43	7.41	7.92	7.5	7.04	8.06	7.47	7.48	0.325682
WD repeat-containing protein 6 OS=Homo sapiens GN=WDR6 PE=1 SV=1	Q9NNW5	122 kDa		7.95	7.95	7.95	7.75	8.05	8.73	8.04	8.7	7.87	7.86	6.78	6.88	8.98	8.3	8.04	8.32	7.83	7.74	8.46	7.84	7.73	8.74	8.35	7.91	0.325817
Soluble calcium-activated nucleotidase 1 OS=Homo sapiens GN=CANT1 PE=1 SV=1	Q8WVQ1	45 kDa		7.38	7.38	7.38	8.32	7.49	7.02	7.84	7.62	8.47	7.48	6.66	7.32	7.42	7.37	8.4	7.53	7.24	8.09	7.78	7.37	8.01	8.28	7.49	8.07	0.327194
Complement component C8 gamma chain OS=Homo sapiens GN=C8G PE=1 SV=3	P07360	22 kDa		8.48	8.48	8.48	8.59	8.11	9.44	9.04	8.19	8.67	9.31	8.6	8.73	9.05	8.1	8.53	9.54	8.36	8.53	9.19	8.32	8.76	9.14	8.69	8.78	0.331148
Desmocollin-2 OS=Homo sapiens GN=DSC2 PE=1 SV=1	Q02487	100 kDa	TRUE	7.07	7.07	7.07	6.43	7.18	7.52	7.78	8.87	7.55	7.86	8.32	7.87	7.93	8.48	7.41	7.7	7.31	7.28	8.65	8.19	7.02	7.43	7.28	6.69	0.336554
Zinc transporter ZIP10 OS=Homo sapiens GN=SLC39A10 PE=1 SV=2	Q9ULF5	94 kDa		6.27	6.27	6.27	8.6	7.61	8.11	7.64	7.7	8.24	7.91	6.84	8.48	7.97	7.88	7.73	8.19	7.53	8.09	7.15	7.17	8.59	7.96	7.59	8.59	0.340874
Scrapie-responsive protein 1 OS=Homo sapiens GN=SCRG1 PE=1 SV=1	O75711	11 kDa		8.13	8.13	8.13	7.85	9.11	9.24	9.49	9.07	8.54	9.21	8.87	8.41	9.47	8.93	8.42	9.37	8.98	8.47	9.32	8.91	8.03	9.46	9.14	8.47	0.34676
Hemoglobin subunit alpha OS=Homo sapiens GN=HBA1 PE=1 SV=2	P69905	15 kDa	TRUE	9.25	9.25	9.25	8.4	7.04	7.37	10.6	10.7	10.6	7.54	7.13	8.62	7.77	7.67	8.73	9.56	9.48	9.75	7.35	7.47	8.94	8.81	8.99	9.22	0.353365
Receptor-type tyrosine-protein phosphatase gamma OS=Homo sapiens GN=PTPRG PE=1 SV=4	P23470	162 kDa		7.69	7.69	7.69	7.76	7.82	8.41	8.85	7.63	8.09	8.46	7.5	7.6	9.01	7.61	8.11	8.7	7.61	7.89	8.51	7.66	7.8	8.48	7.95	8.18	0.362113
L-lactate dehydrogenase A chain OS=Homo sapiens GN=LDHA PE=1 SV=2	P00338	37 kDa		7.58	7.58	7.58	7.09	7.09	8.48	8.21	7.21	6.98	8.26	7.6	7.68	7.92	8.36	7.42	7.91	7.31	7.15	7.64	7.73	7.33	8.07	6.7	7.65	0.36305
V-type proton ATPase subunit S1 OS=Homo sapiens GN=ATP6AP1 PE=1 SV=2	Q15904	52 kDa		8.1	8.1	8.1	8.11	7.46	7.5	9.46	7.4	8.96	9.07	7.43	9.02	8.25	8.04	9	8.08	7.82	8.34	9.41	7.59	9.17	8.11	7.74	8.01	0.367252
Seizure 6-like protein 2 OS=Homo sapiens GN=SEZ6L2 PE=1 SV=2	Q6UXD5	98 kDa	TRUE	7.17	7.17	7.17	6.55	6.88	7.57	7.65	6.66	6.39	7.39	6.59	7.72	7.65	6.64	8	7.28	6.74	6.4	7.97	6.44	7.65	7.44	6.84	7.43	0.379995
Plasma alpha-L-fucosidase OS=Homo sapiens GN=FUCA2 PE=1 SV=2	Q9BTY2	54 kDa		8.9	8.9	8.9	8.82	8.97	9.68	9.43	8.32	8.05	8.8	8.52	7.84	9.75	8.47	8.72	8.95	8.52	8.12	10.5	9.33	9.41	9.49	8.85	8.85	0.393079
Carboxypeptidase B2 OS=Homo sapiens GN=CPB2 PE=1 SV=2	Q96IY4	48 kDa		7.54	7.54	7.54	6.97	8.47	7.84	7.36	8.23	6.78	7.55	8.19	7.36	8.01	7.67	7.88	7.56	8.11	6.88	7.86	8.5	7.27	8.38	8.51	6.85	0.394557
Proline-rich transmembrane protein 3 OS=Homo sapiens GN=PRRT3 PE=1 SV=3	Q5FWE3	102 kDa		8.6	8.6	8.6	8.63	9.19	8.49	8.2	9.66	8.66	8.85	9.77	8.57	9.16	9.77	8.9	8.19	9.67	8.64	8.97	9.6	9.12	8.86	9.63	8.54	0.398312
Ig kappa chain V-I region Kue OS=Homo sapiens PE=1 SV=1	P01604	12 kDa	TRUE	7.65	7.65	7.65	6.39	7.9	7.24	7.6	7.25	9.31	7.31	7.69	7.06	7.7	7.41	9.26	7.47	7.39	7.63	9.18	9.1	8.29	7.72	7.01	7.26	0.417393
GDNF family receptor alpha-2 OS=Homo sapiens GN=GFRA2 PE=2 SV=2	O00451	52 kDa		8.26	8.26	8.26	7.47	7.1	8.67	8.61	8.23	7.84	8.57	8.14	8.02	9.58	8.15	8.33	9.03	8.22	7.6	8.88	8.11	7.81	8.91	7.86	7.64	0.438305
Exostosin-like 2 OS=Homo sapiens GN=EXTL2 PE=1 SV=1	Q9UBQ6	37 kDa		8.73	8.73	8.73	7.84	8.56	9.29	9.68	9.12	8.31	9.51	8.82	8.61	10.1	9.34	8.66	9.29	8.77	8.19	10.1	8.99	8.5	9.45	8.89	8.49	0.438699
Cluster of Neuroligin-2 OS=Homo sapiens GN=NLGN2 PE=1 SV=1 (Q8NFZ4)	Q8NFZ4	91 kDa	TRUE	7.22	7.22	7.22	6.11	7.19	6.6	6.49	7.28	6.53	6.98	7.46	6.23	7.45	8.86	6.8	6.38	7.22	6.57	6.82	8.31	6.54	7.02	7.14	6.58	0.440669
Titin OS=Homo sapiens GN=TTN PE=1 SV=4	Q8WZ42	3816 kDa	TRUE	8.11	8.11	8.11	6.12	8.28	8.18	7.99	8	6.45	8.53	8.55	5.72	8.77	8.56	7.27	8.22	8.29	6.79	8.41	8.24	7.03	8.28	8.04	6.64	0.519222
Beta-hexosaminidase subunit alpha OS=Homo sapiens GN=HEXA PE=1 SV=2	P06865	61 kDa		7.38	7.38	7.38	7.06	8.21	7.46	7.71	9.21	7.45	7.72	8.44	7.17	7.58	9.15	7.55	7.56	8.55	7.27	7.36	8.79	7.54	7.73	9.06	7.39	0.571711
Beta-mannosidase OS=Homo sapiens GN=MANBA PE=1 SV=3	O00462	101 kDa	TRUE	7.76	7.76	7.76	7.5	9.35	7.9	8.3	8.83	7.29	8.27	8.76	7.29	8.63	9.94	7.73	8.46	8.84	7.36	8.45	9.67	7.95	8.17	9.22	7.9	0.577552
Semaphorin-4B OS=Homo sapiens GN=SEMA4B PE=1 SV=3	Q9NPR2	92 kDa		8.61	8.61	8.61	9.58	7.72	8.63	9.23	6.91	8.94	8.62	7.1	9.1	9.24	7.48	8.81	8.88	7.25	7.61	8.94	8.15	10.1	9.47	7.96	9.4	0.589308
Immunoglobulin superfamily member 21 OS=Homo sapiens GN=IGSF21 PE=2 SV=1	Q96ID5	52 kDa		7.27	7.27	7.27	7.13	6.52	8.63	8.56	6.97	7.41	9.26	6.51	7.97	9.1	7.46	8.26	8.75	6.84	7.57	8.86	7.14	6.96	8.67	7.04	7.93	0.680595
Inositol monophosphatase 3 OS=Homo sapiens GN=IMPAD1 PE=1 SV=1	Q9NX62	39 kDa		7.1	7.1	7.1	7.31	8.59	6.96	7.38	8.92	6.89	7.2	8.45	7.29	7.14	9.07	6.88	7.38	8.73	7.07	6.85	9.59	6.67	7.5	8.25	7.55	0.707671
Epididymis-specific alpha-mannosidase OS=Homo sapiens GN=MAN2B2 PE=1 SV=4	Q9Y2E5	114 kDa		7.01	7.01	7.01	6.9	7.08	8.63	8.91	6.51	7.57	8.55	7.52	7.48	9.26	5.74	7.32	8.6	6.88	7.08	8.37	6.27	7.64	8.87	6.81	7.36	0.736704
Ig lambda chain V-III region LOI OS=Homo sapiens PE=1 SV=1	P80748	12 kDa		8.25	8.25	8.25	8.36	8.66	16.2	16.1	7.83	8.12	8.25	8.53	8.44	8.25	8.48	8.29	15.6	7.97	8.39	8.25	8.72	8.6	16.8	8.75	8.35	1.02628
Macrophage colony-stimulating factor 1 receptor OS=Homo sapiens GN=CSF1R PE=1 SV=2	P07333	108 kDa		6.82	6.82	6.82	6.51	6.15	12.9	14.6	6.79	6.94	11.2	6.34	7.47	12.3	6.67	7.16	12	6.13	6.64	12.3	6.63	7.86	11.2	6.44	6.71	1.60161
Apolipoprotein M OS=Homo sapiens GN=APOM PE=1 SV=2	O95445	21 kDa		0	6.12	6.12	6.74	8.28	0	0	6.36	5.75	0	7.31	7.16	0	7.54	6.57	0	6.98	5.65	0	7.57	6.62	0	6.6	5.67
BDNF/NT-3 growth factors receptor OS=Homo sapiens GN=NTRK2 PE=1 SV=1	Q16620	92 kDa		7.66	0	0	0	0	8.1	7.6	0	0	7.03	0	0	7.31	0	0	7.31	0	0	7.62	0	0	7.13	0	0
Brain-specific angiogenesis inhibitor 1 OS=Homo sapiens GN=BAI1 PE=1 SV=2	O14514	174 kDa		7.16	7.16	0	0	7.91	7.15	7.07	7.93	0	6.86	7.35	0	7.9	8.35	0	7.47	7.05	0	7.23	7.86	0	7.65	7.57	0
Cadherin EGF LAG seven-pass G-type receptor 2 OS=Homo sapiens GN=CELSR2 PE=2 SV=1	Q9HCU4	317 kDa		0	7.21	0	0	7.22	0	0	7.37	0	0	7.34	0	0	7.11	0	0	7.21	0	0	7	0	0	7.36	0
Calsyntenin-2 OS=Homo sapiens GN=CLSTN2 PE=1 SV=2	Q9H4D0	107 kDa	TRUE	7.93	7.93	0	0	8.08	7.85	7.96	7.86	0	7.77	7.48	0	8.6	8.25	0	7.88	8.47	0	9.01	8.22	0	8.3	8.32	0
Carbohydrate sulfotransferase 10 OS=Homo sapiens GN=CHST10 PE=1 SV=1	O43529	42 kDa	TRUE	0	7.91	7.91	8.17	7.95	0	0	8.36	8.09	0	8.14	7.97	0	9.76	8.63	0	7.82	7.87	0	8.31	8.16	0	8.71	7.69
Cathepsin B OS=Homo sapiens GN=CTSB PE=1 SV=3	P07858	38 kDa		0	8.66	8.66	8.19	8.4	0	0	9.14	8.39	0	8.6	8.32	0	8.92	8.69	0	8.69	8.57	0	8.92	9.07	0	8.66	8.5
Cell adhesion molecule 4 OS=Homo sapiens GN=CADM4 PE=1 SV=1	Q8NFZ8	43 kDa		0	9.04	0	0	8.85	0	0	8.61	0	0	8.57	0	0	9.67	0	0	8.16	0	0	8.31	0	0	8.71	0
Cell division cycle 5-like protein OS=Homo sapiens GN=CDC5L PE=1 SV=2	Q99459	92 kDa		0	10.7	10.7	10.1	10.7	0	0	10.9	10.7	0	10.1	10	0	11	10.3	0	10.8	10.5	0	11	10.9	0	10.9	10.4
Cell growth regulator with EF hand domain protein 1 OS=Homo sapiens GN=CGREF1 PE=2 SV=2	Q99674	32 kDa		7.9	7.9	7.9	7.78	8.13	7.2	7.29	7.88	8.35	7.72	8.46	8	7.62	7.63	8.22	0	7.83	8.04	8.16	7.65	8.15	6.95	7.62	8.06
Cerebellin-3 OS=Homo sapiens GN=CBLN3 PE=1 SV=1	Q6UW01	22 kDa		8.29	8.29	0	0	7.99	8.41	9.04	8.21	0	8.27	8.34	0	9.21	8.82	0	8.18	7.95	0	9.45	8.52	0	8.91	8.44	0
Ceroid-lipofuscinosis neuronal protein 5 OS=Homo sapiens GN=CLN5 PE=1 SV=2	O75503	41 kDa		0	7.15	7.15	6.88	7.48	0	0	7.47	7.31	0	7.01	6.61	0	8.09	7.58	0	7.74	7.05	0	7.23	7.8	0	7.79	7.31
Chondroitin sulfate proteoglycan 4 OS=Homo sapiens GN=CSPG4 PE=1 SV=2	Q6UVK1	251 kDa		7.73	0	7.73	7.95	0	7.78	7.51	0	8	8.05	0	7.98	8.29	0	8.11	7.77	0	8.46	8.35	0	7.26	7.2	0	8.37
Cluster of Ig kappa chain V-II region Cum OS=Homo sapiens PE=1 SV=1 (P01614)	P01614	13 kDa	TRUE	0	0	0	0	0	0	0	0	0	0	0	0	0	0	0	0	0	0	0	0	0	0	0	0
Cluster of Ig kappa chain V-III region POM OS=Homo sapiens PE=1 SV=1 (P01624)	P01624	12 kDa	TRUE	0	8.51	8.51	8.41	8.13	0	0	7.91	8.55	0	7.47	8.83	0	9.39	7.92	0	7.8	8.12	0	8.88	8.28	0	8.33	7.92
Cluster of Ig lambda chain V-I region BL2 OS=Homo sapiens PE=2 SV=1 (P06316)	P06316	14 kDa	TRUE	0	0	0	0	0	0	0	0	0	0	0	0	0	0	0	0	0	0	0	0	0	0	0	0
Cluster of Ubiquitin-conjugating enzyme E2 variant 1 OS=Homo sapiens GN=UBE2V1 PE=1 SV=2 (Q13404)	Q13404	16 kDa	TRUE	0	0	0	0	0	0	0	0	0	0	0	0	0	0	0	0	0	0	0	0	0	0	0	0
Coactosin-like protein OS=Homo sapiens GN=COTL1 PE=1 SV=3	Q14019	16 kDa		8.79	8.79	0	0	8.6	8.89	8.74	8.55	0	9.35	9.63	0	8.59	8.48	0	9.08	9.36	0	9.24	9.14	0	8.83	8.98	0
Cochlin OS=Homo sapiens GN=COCH PE=1 SV=1	O43405	59 kDa		0	8.39	8.39	8.23	7.93	0	0	8.52	8.81	0	8.02	8.45	0	8.87	9.1	0	8.68	8.11	0	8.85	8.66	0	8.17	7.93
Collagen alpha-1(III) chain OS=Homo sapiens GN=COL3A1 PE=1 SV=4	P02461	139 kDa		0	7.44	7.44	7.56	7.68	0	0	8.12	7.83	0	7.71	8.22	0	8.3	8.75	0	7.74	7.98	0	8.22	7.69	0	7.66	7.9
Complement C1q subcomponent subunit A OS=Homo sapiens GN=C1QA PE=1 SV=2	P02745	26 kDa		0	7.86	7.86	7.54	8.5	0	0	8.36	8.29	0	8.69	7.22	0	8.62	7.41	0	7.87	7.81	0	8.73	8.15	0	7.91	7.82
Complement C1r subcomponent-like protein OS=Homo sapiens GN=C1RL PE=1 SV=2	Q9NZP8	53 kDa	TRUE	0	8.67	0	0	8	0	0	8.22	0	0	9.11	0	0	9.5	0	0	8.27	0	0	8.36	0	0	8.06	0
Complement component C8 alpha chain OS=Homo sapiens GN=C8A PE=1 SV=2	P07357	65 kDa		9.01	9.01	0	0	8.94	9.31	9.14	8.8	0	9.22	9.02	0	9.13	9.14	0	8.74	8.74	0	9.69	9.51	0	9.05	9.1	0
Endoplasmin OS=Homo sapiens GN=HSP90B1 PE=1 SV=1	P14625	92 kDa		7.86	0	7.86	8.36	0	8.1	7.77	0	7.54	7.81	0	8.25	8.07	0	8.16	7.75	0	8.03	7.47	0	8.43	7.85	0	8.08
Ephrin type-A receptor 5 OS=Homo sapiens GN=EPHA5 PE=1 SV=3	P54756	115 kDa	TRUE	5.77	0	5.77	0	0	6.97	0	0	0	7.8	0	5.84	8.95	0	6.33	6.61	0	5.31	7.87	0	6.75	7.49	0	4.29
Fibroblast growth factor receptor 3 OS=Homo sapiens GN=FGFR3 PE=1 SV=1	P22607	88 kDa	TRUE	0	8.69	8.69	8.33	8.82	0	0	9.08	8.7	0	8.53	7.96	0	8.52	8.13	0	9.32	8.04	0	8.99	8.67	0	8.89	8.57
Follistatin-related protein 4 OS=Homo sapiens GN=FSTL4 PE=2 SV=3	Q6MZW2	93 kDa		9.05	0	9.05	8.77	0	10.1	10	0	9.37	9.75	0	8.22	10.1	0	8.7	9.69	0	8.99	9.1	0	8.93	9.61	0	9.21
Gamma-enolase OS=Homo sapiens GN=ENO2 PE=1 SV=3	P09104	47 kDa	TRUE	6.13	0	6.13	12.6	0	6.3	5.89	0	13.5	5.9	0	13	6.93	0	14.1	5.84	0	12.8	6.45	0	13.6	6.65	0	13.2
Glucose-6-phosphate isomerase OS=Homo sapiens GN=GPI PE=1 SV=4	P06744	63 kDa		0	0	7.91	8.36	0	0	0	0	7.36	0	0	8.07	0	0	7.71	0	0	8.14	0	0	7.44	0	0	8
Glutathione S-transferase P OS=Homo sapiens GN=GSTP1 PE=1 SV=2	P09211	23 kDa		6.9	6.9	0	0	7.35	6.09	7.25	7.22	0	6.17	6.98	0	6.86	8.45	0	6	7.87	0	7.35	8.64	0	6.59	7.59	0
Ig kappa chain V-I region Wes OS=Homo sapiens PE=1 SV=1	P01611	12 kDa	TRUE	7.3	7.3	0	0	7.91	7.15	8.02	8.31	0	7.75	8.51	0	7.48	8.47	0	7.59	7.75	0	7.51	8.62	0	7.51	8.47	0
Ig kappa chain V-IV region (Fragment) OS=Homo sapiens GN=IGKV4-1 PE=4 SV=1	P06312 (+1)	13 kDa		9.53	0	9.53	9.62	0	9.55	9.34	0	9.6	8.82	0	9.1	9.77	0	10	8.97	0	9.64	8.82	0	9.17	9.13	0	9.66
Insulin-like growth factor-binding protein 3 OS=Homo sapiens GN=IGFBP3 PE=1 SV=2	P17936	32 kDa		7.76	7.76	0	0	7.24	0	7.99	6.96	0	6.96	7.16	0	8.16	7.41	0	7.92	7.05	0	7.87	7.47	0	7.21	7.34	0
Laminin subunit beta-2 OS=Homo sapiens GN=LAMB2 PE=1 SV=2	P55268	196 kDa	TRUE	0	0	6.91	6.93	0	0	0	0	6.63	0	0	6.53	0	0	7.22	0	0	6.52	0	0	7.79	0	0	6.94
Laminin subunit gamma-1 OS=Homo sapiens GN=LAMC1 PE=1 SV=3	P11047	178 kDa		8.62	0	0	0	0	8.16	8.14	0	0	8.14	0	0	7.86	0	0	8.01	0	0	8.85	0	0	8.46	0	0
Latrophilin-1 OS=Homo sapiens GN=LPHN1 PE=1 SV=1	O94910	163 kDa		0	7.15	0	0	7.12	0	0	7.52	0	0	6.9	0	0	7.93	0	0	7.17	0	0	8.08	0	0	7.17	0
Latrophilin-3 OS=Homo sapiens GN=LPHN3 PE=1 SV=2	Q9HAR2	162 kDa	TRUE	7.55	0	7.55	6.45	0	7.24	7.64	0	7.31	8.06	0	6.65	8	0	7.96	7.85	0	6.32	8.12	0	7.74	8.07	0	7.34
Lymphatic vessel endothelial hyaluronic acid receptor 1 OS=Homo sapiens GN=LYVE1 PE=1 SV=2	Q9Y5Y7	35 kDa		7.01	7.01	0	0	7.14	7.3	7.32	7	0	7.02	6.63	0	6.49	7.21	0	7.08	6.2	0	7.52	7.56	0	6.99	7.26	0
Mannosyl-oligosaccharide 1,2-alpha-mannosidase IC OS=Homo sapiens GN=MAN1C1 PE=1 SV=1	Q9NR34	71 kDa		0	6.89	6.89	6.52	8.16	0	0	8.21	6.58	0	7.97	6.69	0	8.85	7.32	0	8.27	6.03	0	7.95	7.2	0	8.45	7.06
Mast/stem cell growth factor receptor Kit OS=Homo sapiens GN=KIT PE=1 SV=1	P10721	110 kDa	TRUE	0	0	8.75	9.12	0	0	0	0	9.1	0	0	8.95	0	0	9.07	0	0	8.85	0	0	9.36	0	0	9.22
Melanotransferrin OS=Homo sapiens GN=MFI2 PE=1 SV=2	P08582	80 kDa		0	1.76	0	0	7.34	0	0	7.97	0	0	7.77	0	0	8.12	0	0	8.04	0	0	8.97	0	0	7.84	0
Meteorin OS=Homo sapiens GN=METRN PE=2 SV=2	Q9UJH8	31 kDa		6.64	6.64	0	0	6.95	6.56	6.1	6.58	0	6.89	6.71	0	6.86	5.72	0	6.37	6.89	0	7.1	7.79	0	6.24	6.35	0
Myoglobin OS=Homo sapiens GN=MB PE=1 SV=2	P02144	17 kDa		6.99	6.99	6.99	6.13	5.8	6.49	8.43	8.34	8.45	6.94	6.12	6.26	0	6.73	7.34	6.02	5.55	6.25	0	6	7.79	6.97	7.34	7.35
Neuritin OS=Homo sapiens GN=NRN1 PE=1 SV=1	Q9NPD7	15 kDa		8.84	0	8.84	8.88	0	8.91	8.84	0	8.98	9.96	0	8.86	8.47	0	9.01	9.13	0	9.02	8.9	0	9.35	9.03	0	9.25
Neuronal pentraxin-2 OS=Homo sapiens GN=NPTX2 PE=1 SV=2	P47972	47 kDa	TRUE	7.7	7.7	0	0	8.11	7.49	8.26	7.81	0	7.9	8.32	0	8.75	8.41	0	7.89	7.85	0	7.49	8.34	0	8.02	8.03	0
Nuclear transport factor 2 OS=Homo sapiens GN=NUTF2 PE=1 SV=1	P61970	14 kDa		0	6.82	6.82	6.87	6.9	0	0	7.54	6.88	0	7.41	6.89	0	7.37	7.29	0	6.66	6.38	0	7.72	6.74	0	6.97	6.46
Peptidyl-prolyl cis-trans isomerase A OS=Homo sapiens GN=PPIA PE=1 SV=2	P62937	18 kDa	TRUE	0	8.53	8.53	8.26	8.47	0	0	9.46	8.75	0	8.81	8.44	0	8.97	8.75	0	8.75	7.77	0	8.78	7.93	0	8.94	8.14
Plexin-A1 OS=Homo sapiens GN=PLXNA1 PE=1 SV=3	Q9UIW2	211 kDa	TRUE	7.95	7.95	0	0	8.72	7.92	8.13	9.3	0	8.32	8.66	0	8.4	9.29	0	8.18	9.56	0	8.32	9.33	0	7.91	9.4	0
Polypeptide N-acetylgalactosaminyltransferase 10 OS=Homo sapiens GN=GALNT10 PE=1 SV=2	Q86SR1	69 kDa	TRUE	8.13	0	8.13	8.25	0	8.59	6.76	0	7.37	7.71	0	8.24	8.29	0	7.84	7.33	0	7.51	7.74	0	8.16	7.67	0	7.79
Polypeptide N-acetylgalactosaminyltransferase 2 OS=Homo sapiens GN=GALNT2 PE=1 SV=1	Q10471	65 kDa		7.73	7.73	0	0	7.48	7.79	7.45	7.62	0	7.04	7.13	0	8.19	7.95	0	7.26	7.49	0	8.63	7.48	0	7.42	7.68	0
Probable G-protein coupled receptor 37 OS=Homo sapiens GN=GPR37 PE=1 SV=2	O15354	67 kDa		5.8	5.8	5.8	5.55	0	9.39	9.29	6.66	6.14	8.66	6.5	5.09	9.17	6.93	7.11	8.38	6.26	5.63	10.1	7.38	6.21	8.47	6.71	5.72
Profilin-1 OS=Homo sapiens GN=PFN1 PE=1 SV=2	P07737	15 kDa		5.86	5.86	5.86	0	5.02	9.41	9.71	6.09	6.46	9.12	6.37	0	3.45	6.38	6.79	9.39	5.7	5.99	9.93	6.49	6.73	8.83	5.44	6.29
Prolow-density lipoprotein receptor-related protein 1 OS=Homo sapiens GN=LRP1 PE=1 SV=2	Q07954	505 kDa		7.33	7.33	0	0	7.66	7.59	7.81	7.81	0	7.92	7.68	0	8.05	7.93	0	7.58	7.52	0	7.5	7.64	0	7.68	7.58	0
Proteoglycan 4 OS=Homo sapiens GN=PRG4 PE=1 SV=2	Q92954	151 kDa		8.04	8.04	0	0	8.06	8.55	8.52	8.05	0	8.43	8.06	0	8.25	8.47	0	8.15	7.91	0	8.19	8.7	0	8.14	8	0
Repulsive guidance molecule A OS=Homo sapiens GN=RGMA PE=1 SV=3	Q96B86	49 kDa		8.39	8.39	0	0	8.58	8.78	8.92	8.56	0	8	8.65	0	9.07	9.24	0	7.96	8.18	0	8.75	8.65	0	8.56	8.43	0
Secreted frizzled-related protein 3 OS=Homo sapiens GN=FRZB PE=1 SV=2	Q92765	36 kDa		0	8.77	8.77	8.1	9.32	0	0	8.65	8.61	0	8.53	8.51	0	10.5	8.52	0	8.53	8.9	0	9.26	8.73	0	8.96	8.55
Selenium-binding protein 1 OS=Homo sapiens GN=SELENBP1 PE=1 SV=2	Q13228	52 kDa		0	7.66	7.66	7.64	7.85	0	0	8.12	7.8	0	8.01	7.69	0	8.38	7.92	0	8.17	7.64	0	8.06	7.45	0	8.1	7.33
Sex hormone-binding globulin OS=Homo sapiens GN=SHBG PE=1 SV=2	P04278	44 kDa		0	0	6.58	5.93	0	0	0	0	5.72	0	0	5.78	0	0	6.78	0	0	5.91	0	0	5.99	0	0	5.85
SLIT and NTRK-like protein 5 OS=Homo sapiens GN=SLITRK5 PE=1 SV=2	O94991	107 kDa		7.15	7.15	0	0	7.45	7.53	7.37	7.65	0	6.59	7.65	0	7.95	7.84	0	6.7	7.32	0	7.3	7.55	0	7.2	7.96	0
Somatostatin OS=Homo sapiens GN=SST PE=1 SV=1	P61278	13 kDa	TRUE	9.38	0	9.38	9.17	0	9.41	9.77	0	9.98	9.46	0	9.49	9.69	0	10	9.3	0	9.64	9.43	0	9.14	9.6	0	9.78
Sortilin OS=Homo sapiens GN=SORT1 PE=1 SV=3	Q99523	92 kDa		0	6.64	6.64	7.74	5.8	0	0	6.35	7.29	0	0	8.33	0	7.23	6.94	0	0	6.46	0	7.08	7.6	0	5.58	7.16
Sortilin-related receptor OS=Homo sapiens GN=SORL1 PE=1 SV=2	Q92673	248 kDa		9.24	0	9.24	9.3	0	9.31	8.73	0	8.87	9.33	0	9.42	10.5	0	9.44	8.67	0	9.06	10	0	9.48	9.08	0	9.06
Stromal cell-derived factor 1 OS=Homo sapiens GN=CXCL12 PE=1 SV=1	P48061	11 kDa		7.43	7.43	0	0	7.43	6.96	6.62	7.57	0	6.77	6.65	0	7.59	8.07	0	6.64	7.58	0	7.45	7.96	0	6.9	7.55	0
Testican-3 OS=Homo sapiens GN=SPOCK3 PE=1 SV=2	Q9BQ16	49 kDa		7.94	0	7.94	7.76	0	7.68	8.21	0	8.45	8.03	0	7.87	7.94	0	8.46	7.82	0	7.9	8.74	0	8.64	8.25	0	8.58
Thioredoxin domain-containing protein 17 OS=Homo sapiens GN=TXNDC17 PE=1 SV=1	Q9BRA2	14 kDa		7.14	0	7.14	8.33	0	6.73	7.49	0	7.94	7.35	0	8.06	7.75	0	8.51	7.27	0	8.17	7.18	0	8.85	7.46	0	8.69
Transcobalamin-2 OS=Homo sapiens GN=TCN2 PE=1 SV=3	P20062	48 kDa		8.79	8.79	0	0	8.82	8.24	8.64	8.96	0	8.53	8.92	0	9.19	8.73	0	8.51	8.85	0	8.01	8.23	0	8.3	8.13	0
Tripeptidyl-peptidase 1 OS=Homo sapiens GN=TPP1 PE=1 SV=2	O14773	61 kDa		7.82	7.82	7.82	7.16	7.68	7.34	7.26	7.66	7.18	7.2	6.97	6.77	8.26	8.3	8.17	7.32	7.39	0	8.07	8.11	7.84	7.33	7.66	0
Versican core protein OS=Homo sapiens GN=VCAN PE=1 SV=3	P13611	373 kDa		8.09	0	8.09	8.1	0	8.04	8.42	0	7.99	8.21	0	8.29	8.44	0	8.41	7.68	0	7.84	8.71	0	8.24	8.19	0	8.27
Vimentin OS=Homo sapiens GN=VIM PE=1 SV=4	P08670	54 kDa		8.09	0	8.09	9.29	0	7.85	9.75	0	9.71	8.28	0	8.4	8.33	0	7.62	8.1	0	8.35	8.82	0	9.11	7.97	0	7.11
VPS10 domain-containing receptor SorCS3 OS=Homo sapiens GN=SORCS3 PE=2 SV=2	Q9UPU3	136 kDa		0	7.05	7.05	7.53	6.59	0	0	6.99	7.35	0	7.6	7.41	0	6.98	7.41	0	7.05	7.21	0	7.52	7.41	0	6.69	7.07

## Sheet: Quantitative peptide CSF male
Protein Name	Accession Numbers	Sequence	Prob	Mascot Ion Score	Mascot Identity Score	Mascot Delta Ion Score	Mix-1	Mix-2	Mix-3	male 1-1	male 1-2	male 1-3	male 2-1	male 2-2	male 2-3	male 3-1	male 3-2	male 3-3	male 4-1	male 4-2	male 4-3	male 5-1	male 5-2	male 5-3	male 6-1	male 6-2	male 6-3	male 7-1	male 7-2	male 7-3
Serum albumin OS=Homo sapiens GN=ALB PE=1 SV=2	P02768	aAcLLPk	0.78	12.91	37.4547	12.91	0.04041	0.271	0.02227	0.07718	0.314	0.1688	-0.1135	0.06777	-0.04565	0.3801	0.4987	0.1807	-0.1711	-0.1156	-0.1784	0.549	0.5924	0.404	0.1107	0.1749	-0.09844	-0.03512	0.1049	-0.14
Serum albumin OS=Homo sapiens GN=ALB PE=1 SV=2	P02768	aAcLLPkLDELR	0.56	12.17	36.1982	12.17			-0.08285	-0.4371					-0.6734			0.3716			1.178			-0.05222			-0.012			0.2447
Serum albumin OS=Homo sapiens GN=ALB PE=1 SV=2	P02768	aAFTEccQAADk	0.36	4.62	27.8675	4.62	0.05722	0.1063	-0.05979	0.0139	0.3697	0.1321	-0.03449	0.09314	-0.06491	0.293	0.3547	0.3263	-0.08059	0.1149	0.05829	0.3017	0.3928	0.3419	-0.06448	-0.07416	-0.2893	0.07223	0.1481	-0.05956
Serum albumin OS=Homo sapiens GN=ALB PE=1 SV=2	P02768	aAFTEccQAADkAAcLLPk	0.96	14.34	28.848	13.28	0.3107	0.6807	0.2754	-0.2725	0.3	0.1956	-0.06268	0.09745	0.1053	0.2065	0.2076	-0.1466	-0.1878	0.01121	0.2406	0.1687	-0.06321	0.08928	0.4405	0.3495	0.2678	0.02996	0.2788	-0.03042
Serum albumin OS=Homo sapiens GN=ALB PE=1 SV=2	P02768	aDDkETcFAEEGk	1	27.24	27.5128	27.24	0.02875	0.3163	0.1079	0.3564	0.428	0.3708	0.1521	0.3141	0.2248	0.249	-0.2755	-0.1726	-0.1559	0.05999	-0.2958	0.1593	0.1486	0.1256	0.216	0.6491	0.3124	0.1472	0.1788	-0.0402
Serum albumin OS=Homo sapiens GN=ALB PE=1 SV=2	P02768	aDDkETcFAEEGkk	0.69	7.92	29.7955	7.92	0.1859	0.125	0.1003	0.06663	0.3609	0.12	0.08756	0.2335	-0.03257	-0.3855	-0.2364	-0.4103	-0.08246	-0.007837	-0.1721	0.2229	0.2385	0.2701	0.8535	1.087	0.6913	-0.1532	-0.1349	-0.4006
Serum albumin OS=Homo sapiens GN=ALB PE=1 SV=2	P02768	aEFAEVSk	0.52	11.4	32.3274	11.4	0.1522	0.03465	-0.07771	0.3919	0.4647	0.2411	0.1175	0.4234	0.06078	0.04144	0.1332	-0.1463	0.138	0.2468	0.0411	0.1446	0.3145	0.06323	0.1438	0.09305	-0.03053	0.1158	0.2914	0.07054
Serum albumin OS=Homo sapiens GN=ALB PE=1 SV=2	P02768	aEFAEVSkLVTDLTk	1	35.56	35.2283	33.7	-1.531	Value Missing	-0.8117	0.2978	1.093	0.09039	-0.1341	-0.2862	0.003027	0.3725	1.142	1.347	1.584	1.002	0.8742	-0.8597	0.5725	0.2925	2.542	-0.3234	-0.3074	-0.9386	-1.603	-1.159
Serum albumin OS=Homo sapiens GN=ALB PE=1 SV=2	P02768	aLVLIAFAQYLQQcPFEDHVk	0.37	6.97	29.9123	4.93	-0.5086	-1.283	-0.3392	0.2961	0.07594	0.1721	0.428	0.721	0.08642	-0.09206	0.2502	-0.04212	0.2537	0.7081	0.2567	0.2106	1.145	0.339	0.2839	-0.4316	-0.5975	0.0477	0.6386	-0.01209
Serum albumin OS=Homo sapiens GN=ALB PE=1 SV=2	P02768	aLVLIAFAQyLQQcPFEDHVk	1	45.55	35.5739	45.55	-0.3493	-2.042	-0.7022	0.7383	0.8353	0.9203	-0.1403	0.02087	-0.1041	-0.001207	0.2152	-0.1247	0.04814	0.6828	-0.1407	0.2236	0.9007	0.8286	0.4706	-0.7977	-0.643	0.1258	0.05595	0.397
Serum albumin OS=Homo sapiens GN=ALB PE=1 SV=2	P02768	aLVLIAFAQYLQQcPFEDHVkLVNEVTEFAk	0.77	10.11	34.2045	10.11		-0.02042			0.1002			0.0578			0.2566			0.3212			0.5106			0.4994			0.09898
Serum albumin OS=Homo sapiens GN=ALB PE=1 SV=2	P02768	aVMDDFAAFVEk	0.99	18.92	29.4841	18.92	-0.4521	-0.4863	-0.7201	0.07019	0.2972	0.224	0.1943	0.4629	0.2642	0.3306	0.3576	0.1297	0.2415	0.3231	0.1488	0.2719	0.5293	0.3852	-0.2546	-0.2246	-0.2355	0.2584	0.3949	0.1059
Serum albumin OS=Homo sapiens GN=ALB PE=1 SV=2	P02768	aVMDDFAAFVEkcck	0.76	9.48	34.2243	9.48	-1.493					0.07546	0.6308			1.296			1.312			0.1704			1.097			-1.963
Serum albumin OS=Homo sapiens GN=ALB PE=1 SV=2	P02768	aWAVAR	0.1	1.74	36.8061	0	0.1605	0.2173	-0.1929	-0.06088	0.1096	0.189	0.08019	0.1855	-0.1554	0.5387	0.569	0.2826	-0.01712	0.4018	0.1955	0.258	0.2875	-0.05338	0.09789	0.2845	0.08972	-0.1109	-0.08671	-0.208
Serum albumin OS=Homo sapiens GN=ALB PE=1 SV=2	P02768	cASLQk	0.5	23.49	32.76	10.83	0.1838	0.5236	0.2404	-0.0145	0.1054	0.2557	1.538	1.553	1.498	0.02795	0.2289	0.3932	-0.327	-0.2444	-0.5093	-0.328	-0.4048	-0.3463	0.08858	0.3542	-0.1433	-0.3249	-0.2556	-0.4943
Serum albumin OS=Homo sapiens GN=ALB PE=1 SV=2	P02768	ccAAADPHEcYAk	1	59.83	25	59.83	0.1668	0.1018	-0.1064	-0.07615	0.2477	0.2375	-0.2225	0.03316	-0.1636	0.3235	0.6068	0.4098	0.2678	0.2359	0.07607	0.1486	0.4013	0.2476	0.2193	0.01135	0.05554	-0.03021	0.09682	-0.1753
Serum albumin OS=Homo sapiens GN=ALB PE=1 SV=2	P02768	ccAAADPHEcyAk	0.9	8.87	25	8.87	0.1515	0.1632	-0.1601	0.1778	0.6197	0.475	-0.2924	0.05821	-0.03967	0.5678	0.2489	0.5427	-0.09925	0.1932	-0.1411	0.65	0.6304	0.7311	-0.5099	-0.5043	-0.7156	0.2369	0.439	-0.01669
Serum albumin OS=Homo sapiens GN=ALB PE=1 SV=2	P02768	ccTESLVNR	1	23.32	25	23.32	0.08066	0.2555	-0.02361	-0.07458	0.1345	0.02128	-0.01622	-0.1056	-0.1498	0.3341	0.4382	0.474	0.4642	0.3559	0.1239	0.1651	0.2627	0.1229	-0.02895	0.1936	-0.01719	-0.123	0.1579	0.01437
Serum albumin OS=Homo sapiens GN=ALB PE=1 SV=2	P02768	dDNPNLPR	0.28	3.75	27.796	3.75	0.09507	0.07676	-0.03555	0.05587	0.2019	0.08182	0.04181	0.1958	0.2138	-0.2837	0.09073	-0.2028	0.3766	0.3724	0.3884	-0.1099	-0.08357	-0.3444	0.2158	0.4804	0.2973	-0.337	0.06164	-0.2217
Serum albumin OS=Homo sapiens GN=ALB PE=1 SV=2	P02768	dLGEENFk	0.99	33.18	29.5279	21.08	-0.02012	0.09325	0.117	0.3206	0.4458	0.2219	0.4181	0.5444	0.2694	-0.1681	-0.2019	-0.1891	0.0468	0.1244	0.06072	0.3498	0.3334	0.1053	0.1585	0.051	0.02903	-0.02464	0.1802	-0.2525
Serum albumin OS=Homo sapiens GN=ALB PE=1 SV=2	P02768	dVckNYAEAk	0.47	7.66	31.2808	7.66	0.2589					0.7056	0.1506			0.2519			-0.8556			0.3045			0.1951			0.1138
Serum albumin OS=Homo sapiens GN=ALB PE=1 SV=2	P02768	dVFLGMFLYEYAR	1	44.91	27.6716	44.91	-0.249		-1.613	-0.2182		No Values	No Values		-0.3365	No Values		-0.5745	0.5302		1.266	No Values		No Values	No Values		0.4633	No Values		-0.0693
Serum albumin OS=Homo sapiens GN=ALB PE=1 SV=2	P02768	dVFLGMFLyEYAR	0.44	6.98	29.8945	0.22	0.04126	-0.1907			-1.224	-0.7443	-0.07332	0.2762		0.3553	0.6698		0.8125	1.291		0.4699	0.01082		0.339	0.555		-0.07559	0.4356
Serum albumin OS=Homo sapiens GN=ALB PE=1 SV=2	P02768	dVFLGMFLYEyAR	0.91	17.92	29.6848	0			0.8641	-0.3674					0.2148			-0.5152			0.1061			0.1152			-0.09091			0.2099
Serum albumin OS=Homo sapiens GN=ALB PE=1 SV=2	P02768	eccEkPLLEk	0.13	1.53	30.8207	1.53	-0.06588	0.2532	-0.09884	0.2049	0.3626	0.2529	0.1497	0.1936	0.1218	0.3574	0.4481	0.263	-0.2344	-0.2687	-0.2754	0.5853	0.7896	0.503	-0.4139	-0.1706	-0.3269	0.1127	0.2166	-0.02155
Serum albumin OS=Homo sapiens GN=ALB PE=1 SV=2	P02768	eFNAETFTFHADIcTLSEk	0.7	13.32	30.6446	13.32	0.5121	0.382	0.3605	-0.357	-0.06528	-0.3659	0.5391	0.5408	0.4585	-0.5125	-0.4643	-0.5022	0.2722	0.4084	0.3418	0.1484	0.1577	0.1205	0.344	0.592	0.3949	0.04386	0.2053	0.007518
Serum albumin OS=Homo sapiens GN=ALB PE=1 SV=2	P02768	eFNAETFTFHADIcTLSEkER	1	28.73	32.1827	27.38	0.5744	0.8303	0.4499	-0.1352	-0.5096	-0.402	-0.03597	0.3862	-0.248	-0.3961	-0.9667	-0.4081	0.5524	0.4368	0.42	-0.2279	0.002912	-0.3363	1.031	0.6507	1.11	0.02958	-0.06162	-0.2712
Serum albumin OS=Homo sapiens GN=ALB PE=1 SV=2	P02768	eTcFAEEGk	0.99	17.07	26.9636	17.07	-0.1384	0.0201			0.6371	0.3461	0.2605	0.3398		-0.1684	0.146		0.2345	-0.1979		-0.01893	0.3768		0.3812	0.495		0.2282	0.00745
Serum albumin OS=Homo sapiens GN=ALB PE=1 SV=2	P02768	eTcFAEEGkk	1	27.63	30.4376	27.63	-0.07873	0.1957	-0.04656	0.4112	0.408	0.4099	0.3613	0.6842	0.5636	0.2242	-0.09543	-0.5229	-0.07877	0.00283	-0.1323	0.1584	0.03558	-0.03067	0.4086	0.4588	0.2879	-0.3791	0.03507	-0.04868
Serum albumin OS=Homo sapiens GN=ALB PE=1 SV=2	P02768	eTYGEMADccAk	1	23.34	25	23.34	0.05301	0.2926	0.1364	0.06196	0.3227	0.000535	0.07926	0.1453	-0.01076	0.4387	0.338	0.1415	0.1552	0.09989	0.09565	0.2335	0.2876	0.05405	-0.008366	0.0587	0.00407	-0.007011	0.24	-0.08543
Serum albumin OS=Homo sapiens GN=ALB PE=1 SV=2	P02768	eTyGEMADccAk	0.93	10.97	25	10.97	0.2735	0.2848	0.153	0.4523	0.4983	0.3979	0.006968	0.1099	0.0254	0.1481	0.2297	0.03443	0.0004103	0.2574	0.03505	0.3051	0.4221	0.3644	-0.2806	-0.5468	-0.7191	0.2898	0.4251	0.236
Serum albumin OS=Homo sapiens GN=ALB PE=1 SV=2	P02768	fkDLGEENFk	0.99	17.24	31.5351	17.24	0.1456	0.1139	0.06179	0.1406	0.1565	0.1747	0.1313	0.08899	0.1292	0.112	0.3692	0.07864	-0.02087	-0.02117	-0.14	0.5086	0.7469	0.4397	-0.111	-0.06259	-0.2934	0.1742	0.1002	0.02584
Serum albumin OS=Homo sapiens GN=ALB PE=1 SV=2	P02768	fQNALLVR	0.19	6.95	32.1272	6.95	-0.1064	-0.1604	-0.1744	0.03917	0.03334	0.03696	-0.06101	-0.2056	-0.2783	0.569	0.8065	0.632	0.3645	0.2198	0.08733	0.2255	0.5782	0.3175	-0.1071	0.1164	-0.0274	-0.006286	0.1344	-0.01317
Serum albumin OS=Homo sapiens GN=ALB PE=1 SV=2	P02768	hPDYSVVLLLR	1	33.07	37.0389	33.07	-0.3813	-0.2251	-0.5055	-0.3059	0.105	0.02816	0.07648	0.1594	-0.1501	0.3935	0.5273	0.579	0.5312	0.6109	0.6951	0.3538	0.3785	0.184	0.145	0.3002	-0.06594	-0.02522	0.06233	0.0201
Serum albumin OS=Homo sapiens GN=ALB PE=1 SV=2	P02768	hPDySVVLLLR	0.75	8.49	31.5655	8.49	-0.189	-0.5222	-0.3191	0.5815	0.2934	0.348	0.1154	0.191	-0.208	0.7561	0.8091	0.1923	0.5326	0.967	0.05658	0.7755	0.6363	0.8637	-0.9838	-0.5411	-0.693	-0.23	-0.01945	-0.1655
Serum albumin OS=Homo sapiens GN=ALB PE=1 SV=2	P02768	hPYFYAPELLFFAk	0.96	15.39	30.693	15.39	Value Missing	Value Missing	Value Missing	No Values	0.845	0.5377	No Values	0.0402	0.2217	0.7148	0.05653	No Values	No Values	No Values	No Values	0.08984	0.1936	-0.1932	-0.1071	No Values	No Values	-0.5323	0.004867	0.1727
Serum albumin OS=Homo sapiens GN=ALB PE=1 SV=2	P02768	hPYFyAPELLFFAk	0.1	2.16	30.6707	2.16	-1.404		-0.5224	0.8169		0.9262	0.07376		-0.4299	0.5812		0.4473	0.559		-0.5744	1.071		1.061	-1.45		-0.8027	0.7554		0.5766
Serum albumin OS=Homo sapiens GN=ALB PE=1 SV=2	P02768	kLVAASQAALGL	1	30.86	32.7531	30.86	0.1516	0.278	-0.02387	0.1743	0.2047	0.01507	0.1219	-0.008502	-0.1433	0.2131	0.3356	0.3118	0.2428	0.4878	-0.1142	0.1708	0.409	0.2198	0.08074	0.07237	-0.01687	0.2484	0.1661	-0.1158
Serum albumin OS=Homo sapiens GN=ALB PE=1 SV=2	P02768	kQTALVELVk	1	34.96	28.7967	34.96	0.2045	0.1615	0.06828	0.1053	0.3189	0.278	0.02655	0.1517	-0.1129	0.3062	0.4154	0.2488	-0.1363	-0.03953	-0.1262	0.5778	0.7299	0.4077	-0.2537	-0.1255	-0.2904	0.008064	0.05722	0.04264
Serum albumin OS=Homo sapiens GN=ALB PE=1 SV=2	P02768	kVPQVSTPTLVEVSR	1	37.74	31.2254	37.74	0.1246	0.02437	-0.1034	0.03586	0.2742	0.2418	-0.1521	0.05215	-0.1919	0.7655	0.764	0.595	0.1878	0.2098	-0.01293	0.4011	0.4483	0.4249	-0.3285	-0.1611	-0.2552	-0.02965	0.1647	-0.1556
Serum albumin OS=Homo sapiens GN=ALB PE=1 SV=2	P02768	kYLYEIAR	0.37	5.07	31.7551	5.07	-0.07266	0.2106	0.2348	-0.1894	0.1578	0.129	0.02125	0.3649	0.1308	0.3345	0.2552	-0.008551	0.2934	0.6172	0.04631	0.1827	0.1378	0.05091	0.175	0.1496	0.05119	0.01081	-0.0366	0.145
Serum albumin OS=Homo sapiens GN=ALB PE=1 SV=2	P02768	kyLYEIAR	0.14	3.79	31.1294	3.79		0.3358			0.4684			0.4189			0.0611			0.424			0.6533			-0.6366			0.09949
Serum albumin OS=Homo sapiens GN=ALB PE=1 SV=2	P02768	kYLyEIAR	0.38	2.89	30.5461	2.89	0.1716					0.2062	0.1421			0.1657			0.1655			0.5998			-0.5812			0.255
Serum albumin OS=Homo sapiens GN=ALB PE=1 SV=2	P02768	lAkTYETTLEk	1	23.71	31.0551	23.71	-0.08524		0.1375	0.1352		0.2071	0.07695		-0.1055	0.2603		-0.1422	-0.07235		0.3229	0.7579		0.3405	-0.312		-0.1093	0.2921		-0.0425
Serum albumin OS=Homo sapiens GN=ALB PE=1 SV=2	P02768	lcTVATLR	0.1	8.85	36.2716	4.21	-0.05909	0.06275	-0.01168	-0.1103	0.07989	-0.01844	-0.1554	-0.2697	-0.2251	0.5483	0.8477	0.521	0.4284	0.1874	0.359	0.3855	0.6164	0.2713	-0.1599	-0.07654	-0.2893	-0.1828	0.04178	-0.1645
Serum albumin OS=Homo sapiens GN=ALB PE=1 SV=2	P02768	lDELR	0.1	11.06	37.0783	0			0.1375	0.8604					0.1912			-0.3878			0.6565			-0.4924			-0.3031			-0.1258
Serum albumin OS=Homo sapiens GN=ALB PE=1 SV=2	P02768	lDELRDEGk	0.76	10.91	31.6376	10.91	0.2199	0.3697	0.1153	-0.04906	0.1113	0.0691	0.2658	0.268	0.005486	-0.4323	-0.2872	-0.4241	0.372	0.463	0.2078	-0.3647	-0.3043	-0.291	1.303	1.432	1.135	-0.3428	-0.1875	-0.3424
Serum albumin OS=Homo sapiens GN=ALB PE=1 SV=2	P02768	lkcASLQk	0.14	0.68	31.6227	0.68		0.3944	0.03923	0.3658	0.4933			0.4965	0.06236		-0.01195	-0.1441		-0.464	-0.3074		0.4797	0.1654		-0.05376	0.0969		0.4902	0.2584
Serum albumin OS=Homo sapiens GN=ALB PE=1 SV=2	P02768	lkEccEkPLLEk	0.93	12.97	29.7909	12.97	0.1254	0.2636	-0.2406	-0.3766	0.2544	0.1964	0.1083	0.1436	0.06093	0.1665	0.2463	0.8865	-0.1679	-0.07657	-0.3975	0.6165	0.6926	1.064	-0.08106	0.01437	-0.3412	0.02584	0.1325	-0.5279
Serum albumin OS=Homo sapiens GN=ALB PE=1 SV=2	P02768	lSQRFPk	0.9	13.73	33.3486	13.73		-0.219			0.973			-0.3516			-0.419			1.115			0.4894			0.5129			-0.2766
Serum albumin OS=Homo sapiens GN=ALB PE=1 SV=2	P02768	lVAASQAALGL	1	45.61	32.5237	40.18	-0.0779	-0.08976	-0.02171	0.07086	0.1332	0.1054	-0.009718	-0.05287	-0.2729	0.4035	0.4632	0.2903	0.05118	0.262	0.09563	0.2697	0.1784	0.1142	0.1184	0.2524	-0.0488	-0.04905	0.007427	-0.105
Serum albumin OS=Homo sapiens GN=ALB PE=1 SV=2	P02768	lVNEVTEFAk	1	42.94	31.9089	40.82	0.05258	-0.07551	-0.2349	0.1513	0.2928	0.2722	0.08018	0.2455	-0.02884	0.4884	0.5965	0.2707	0.08036	0.07101	-0.03427	0.4628	0.587	0.4892	-0.2781	-0.1607	-0.3554	0.04529	0.1493	-0.01506
Serum albumin OS=Homo sapiens GN=ALB PE=1 SV=2	P02768	lVNEVTEFAkTcVADESAENcDk	0.86	8.95	25.7054	8.95	0.3099	0.3367	-0.1414	-0.8415	0.1165	0.1288	0.2278	0.2694	-0.3553	0.4715	0.4445	0.623	-0.1861	-0.05623	0.5193	-0.6107	0.626	0.427	0.4556	-0.03039	-0.4015	0.3279	0.1178	0.707
Serum albumin OS=Homo sapiens GN=ALB PE=1 SV=2	P02768	lVRPEVDVMcTAFHDNEETFLk	0.99	23.9	31.4426	23.9	-0.09241	-0.05469	-0.2429	-0.04589	0.1883	0.04485	0.292	0.2618	0.1238	0.3229	0.4663	0.3064	0.07766	0.1001	-0.004609	0.5365	0.6155	0.5867	-0.4741	-0.3387	-0.4919	0.269	0.3449	0.1393
Serum albumin OS=Homo sapiens GN=ALB PE=1 SV=2	P02768	lVRPEVDVMcTAFHDNEETFLkk	0.13	2.67	28.4942	2.67	0.1353	0.2254	0.01659	0.04371	0.1435	0.221	0.04778	0.1674	-0.02114	-0.06034	0.1784	0.03052	0.2762	0.2955	0.1517	0.3394	0.4209	0.2778	0.04689	0.1733	0.02072	0.1081	0.1716	0.00497
Serum albumin OS=Homo sapiens GN=ALB PE=1 SV=2	P02768	lVRPEVDVMcTAFHDNEETFLkkYLYEIAR	0.6	8.63	27.1012	8.63	-0.8524	-0.159	0.388	-0.2052	0.5658	0.4602	-0.1966	-0.4136	-0.973	0.02595	0.6685	0.6096	1.213	0.007458	No Values	0.2588	0.6369	0.6271	-0.09305	-0.01931	No Values	0.3087	0.5377	-0.04411
Serum albumin OS=Homo sapiens GN=ALB PE=1 SV=2	P02768	lVTDLTk	0.9	19.47	33.019	14.01	0.1519	0.202	0.0101	0.352	0.2288	0.124	-0.1504	-0.01099	-0.05243	0.3704	0.6485	0.1981	-0.213	0.05079	-0.3118	0.5389	0.6644	0.3029	0.1109	0.1021	-0.06687	-0.05913	0.05557	-0.07541
Serum albumin OS=Homo sapiens GN=ALB PE=1 SV=2	P02768	mPcAEDYLSVVLNQLcVLHEk	1	73.72	27.9727	73.72	0.05141	0.2158	-0.4379	-0.1184	0.06154	0.09564	0.2258	0.1096	0.3479	0.5834	0.4308	0.6845	-0.02036	No Values	-0.1525	0.4351	0.5389	0.4579	-0.188	0.3505	-0.7042	-0.184	-0.1109	-0.2094
Serum albumin OS=Homo sapiens GN=ALB PE=1 SV=2	P02768	mPcAEDyLSVVLNQLcVLHEk	0.97	16.62	29.1645	16.62	0.4275	0.4209	0.3962	0.561	0.5635	0.133	-1.035	-0.8999	-1.256	1.425	0.5217	0.5671	-0.7308	0.1863	-0.03779	0.7583	1.19	1.094	-0.1043	0.03052	-1.177	0.2513	-0.2184	0.3887
Serum albumin OS=Homo sapiens GN=ALB PE=1 SV=2	P02768	nEcFLQHk	0.95	16.69	28.8593	16.69	-0.02678	-0.03022	-0.3279	0.2695	0.4157	0.3605	0.06515	0.1564	0.1003	0.517	0.4002	0.5843	-0.282	-0.2239	-0.1934	0.6247	0.7154	0.5658	-0.4389	-0.3865	-0.4057	0.04683	0.1912	0.01546
Serum albumin OS=Homo sapiens GN=ALB PE=1 SV=2	P02768	nEcFLQHkDDNPNLPR	0.99	24.49	34.1847	24.49	0.03558	0.1882	-0.03223	-0.0377	0.1752	-0.1038	-0.2737	-0.2686	-0.1162	0.495	0.5749	0.3223	0.4628	0.6115	0.2866	0.4526	0.2039	0.07679	0.08947	0.2254	0.1243	-0.01438	0.133	-0.03914
Serum albumin OS=Homo sapiens GN=ALB PE=1 SV=2	P02768	nYAEAk	0.31	13.33	32.9863	4.76	0.3304	0.5491	0.3588	0.3845	0.5504	0.5462	1.763	2.044	1.87	-0.3242	-0.4278	-0.373	-0.2043	-0.2275	-0.6113	-0.4874	-0.6722	-0.7669	-0.216	0.3186	0.1687	-0.2657	-0.3099	-0.4945
Serum albumin OS=Homo sapiens GN=ALB PE=1 SV=2	P02768	nyAEAk	0.5	10.74	31.7348	10.74	0.1789		0.07113	0.7478		0.602	1.527		1.375	-0.4572		-0.3783	-0.1492		-0.4622	-0.7167		-0.3243	0.4598		-0.5235	-0.3203		0.03084
Serum albumin OS=Homo sapiens GN=ALB PE=1 SV=2	P02768	qEPER	0.1	1.1	26.7117	0		0.2965			0.1117			1.125			-0.2789			0.7004			0.8229			1.023			-1.976
Serum albumin OS=Homo sapiens GN=ALB PE=1 SV=2	P02768	qEPERNEcFLQHk	1	26.65	27.6118	26.65	0.09309	0.1498	0.01852	-0.00929	0.2126	0.1587	0.168	0.04318	-0.05787	0.2502	0.4703	0.1855	-0.01904	0.1924	0.08203	0.399	0.4007	0.3043	-0.06333	0.2066	-0.0702	-0.02855	0.1489	0.08361
Serum albumin OS=Homo sapiens GN=ALB PE=1 SV=2	P02768	qEPERNEcFLQHkDDNPNLPR	0.92	9.68	25.5751	9.68	0.2986	0.3368	0.1512	-0.09678	-0.05675	-0.119	-0.2207	-0.1025	-0.2906	-0.0394	0.1072	-0.129	0.6304	0.7423	0.4169	-0.1182	-0.1191	-0.1908	0.9094	0.9151	0.8474	-0.2045	-0.1437	-0.2143
Serum albumin OS=Homo sapiens GN=ALB PE=1 SV=2	P02768	qNcELFEQLGEYk	1	32.81	27.6118	32.81	0.1636	0.2471	-0.07247	-0.09332	0.1355	-0.1564	0.2033	0.3396	0.1602	0.1406	0.2195	0.04467	0.09133	0.2612	0.229	0.456	0.3716	0.2723	0.07069	0.1148	0.00153	0.01039	0.1238	0.03965
Serum albumin OS=Homo sapiens GN=ALB PE=1 SV=2	P02768	qNcELFEQLGEyk	1	34.52	28.8986	34.52	0.07236	0.3339	-0.01814	0.2501	0.2882	0.2474	0.0263	0.1043	-0.06286	0.155	0.1764	0.1016	0.09509	0.1401	-0.01273	0.8233	0.5494	0.6574	-0.5653	-0.2647	-0.8564	0.3721	0.5409	0.4335
Serum albumin OS=Homo sapiens GN=ALB PE=1 SV=2	P02768	qTALVELVk	1	25.36	31.6613	25.36	0.1995	0.08338	0.052	0.05147	0.04142	0.2442	-0.1792	-0.2064	-0.08591	0.3823	0.7946	0.3402	0.07281	-0.07467	-0.1698	0.4138	0.7259	0.242	-0.1117	0.06765	-0.2752	0.09922	-0.1717	0.059
Serum albumin OS=Homo sapiens GN=ALB PE=1 SV=2	P02768	rHPDYSVVLLLR	0.37	10.52	36.4631	10.52	-0.5323	-0.1717	-0.3614	-0.0947	0.03149	-0.3239	-0.01794	0.1621	-0.02414	0.4627	0.3135	0.312	0.6567	0.7566	0.6569	0.1633	0.1877	0.181	0.2318	0.3569	0.2875	-0.1499	0.05436	-0.2125
Serum albumin OS=Homo sapiens GN=ALB PE=1 SV=2	P02768	rHPDySVVLLLR	0.4	6.32	31.1793	6.32	-0.2418	-0.2097	-0.2662	0.1903	0.3774	0.1955	-0.2393	-0.05583	-0.2835	0.2561	0.4485	0.246	0.5955	0.5222	0.3317	0.4498	0.6717	0.5057	0.06861	-0.1754	-0.3352	0.06448	0.2708	0.1399
Serum albumin OS=Homo sapiens GN=ALB PE=1 SV=2	P02768	rHPYFYAPELLFFAk	0.86	16.98	30.9412	15.52		Value Missing			No Values			No Values			0.3127			No Values			0.5163			No Values			-0.1448
Serum albumin OS=Homo sapiens GN=ALB PE=1 SV=2	P02768	rHPyFYAPELLFFAk	0.49	9.03	30.0561	0.11	-1.21	-1.607	-1.708	0.8343	1.052	1.054	-0.7121	-0.6093	-0.6879	1.032	0.9791	0.9761	-1.169	-0.7108	-0.9321	1.792	1.618	1.596	-1.482	-0.2085	-0.9318	0.287	0.3657	-0.1489
Serum albumin OS=Homo sapiens GN=ALB PE=1 SV=2	P02768	rHPYFyAPELLFFAk	0.41	4.76	30.1536	2.71	-1.183	-1.568	-1.424	0.7057	1.302	0.9225	-0.666	-0.4927	-0.8058	1.081	1.339	1.064	-0.8883	-0.2663	-0.9235	1.61	1.966	1.641	-0.8595	-1.579	-0.9246	0.3111	0.4057	0.2472
Serum albumin OS=Homo sapiens GN=ALB PE=1 SV=2	P02768	rMPcAEDYLSVVLNQLcVLHEk	1	17.53	28.3696	17.53	-1.82	0.1156	-0.3546	-0.001564	0.4052	0.1305	-0.3231	0.2147	-0.09354	0.446	0.532	0.3324	0.1241	-0.2346	-0.1733	0.7539	0.7022	0.294	-4.948	-0.06994	-0.01532	0.04945	0.07017	-0.05855
Serum albumin OS=Homo sapiens GN=ALB PE=1 SV=2	P02768	rMPcAEDyLSVVLNQLcVLHEk	0.35	3.54	29.0363	3.54	-0.2679	Value Missing			0.3627	0.6635	-0.1162	0.07702		-0.03457	-0.4805		0.3208	0.8053		0.4921	0.7164		-0.2007	-0.1266		0.2678	0.242
Serum albumin OS=Homo sapiens GN=ALB PE=1 SV=2	P02768	rPcFSALEVDETYVPk	0.93	17	32.4254	17	0.1477	0.3556	0.045	-0.08156	0.05844	0.06844	0.1456	0.1909	-0.01627	0.1758	0.2661	0.2556	0.1827	0.2886	0.08073	0.2878	0.4501	0.3731	0.04658	0.1761	-0.04285	-0.06641	0.09788	-0.07442
Serum albumin OS=Homo sapiens GN=ALB PE=1 SV=2	P02768	rPcFSALEVDETyVPk	1	18.12	29.7727	18.12	0.2484	0.3007	0.143	0.1608	0.3055	0.2919	0.07449	0.2064	-0.06782	0.1023	0.1579	0.01022	0.02136	0.2068	0.002011	0.6337	0.5697	0.511	-0.7181	-0.3989	-0.7504	0.462	0.5069	0.4056
Serum albumin OS=Homo sapiens GN=ALB PE=1 SV=2	P02768	sHcIAEVENDEMPADLPSLAADFVESk	1	32.22	29.5472	32.22	-0.06735	0.03276	-0.2069	0.1719	0.3106	0.2952	0.386	0.5328	0.3814	0.2198	0.1417	0.1182	0.1485	0.2712	0.1378	0.1814	0.3248	0.1659	-0.02226	0.001561	-0.09433	0.03497	0.136	-0.01552
Serum albumin OS=Homo sapiens GN=ALB PE=1 SV=2	P02768	sLHTLFGDk	0.93	15.5	32.4005	15.5	0.09587	0.3172	0.03085	-0.4495	0.07783	-0.2075	0.2695	0.3177	0.2353	0.3246	0.499	0.3784	0.2899	0.05766	0.1639	0.1404	0.276	0.07359	0.4619	0.3046	0.6001	-0.2245	0.01931	-0.3889
Serum albumin OS=Homo sapiens GN=ALB PE=1 SV=2	P02768	sLHTLFGDkLcTVATLR	0.82	9.38	31.0209	8.95	0.1841	0.4982	0.4731	-0.3404	-0.1086	-0.4185	0.4683	0.28	-0.1092	-0.3634	-0.2132	-0.8374	0.4545	0.4638	0.5339	-0.5812	-0.6282	-0.4521	1.756	1.603	1.359	-0.8346	-0.071	-0.3249
Serum albumin OS=Homo sapiens GN=ALB PE=1 SV=2	P02768	tcVADESAENcDk	0.99	19.67	25	19.67	0.08177	0.1786	-0.01101	0.3628	0.6165	0.5618	-0.02635	-0.0722	-0.2209	0.5186	0.624	0.4919	-0.2599	-0.1553	-0.3713	-0.1333	0.04084	-0.3002	0.327	0.3382	0.2312	-0.0782	-0.1275	-0.3252
Serum albumin OS=Homo sapiens GN=ALB PE=1 SV=2	P02768	tcVADESAENcDkSLHTLFGDk	1	39.7	25.4158	39.7	0.3475	0.4249	0.1695	-0.2053	0.01726	-0.1461	0.352	0.3913	0.213	-0.05854	0.2857	-0.1113	-0.05458	0.05704	-0.1307	0.2592	0.2743	0.1163	0.06483	0.02393	0.01566	0.3179	0.3648	0.4769
Serum albumin OS=Homo sapiens GN=ALB PE=1 SV=2	P02768	tYETTLEk	0.99	24.98	31.5564	22.05	0.1663	0.2	0.2514	0.0188	0.1719	0.2364	0.05135	0.2846	0.01971	0.06296	0.1427	-0.1936	0.2564	0.2755	0.1829	0.2755	0.3249	0.03685	-0.06226	0.2847	-0.0331	0.01213	0.1504	-0.01601
Serum albumin OS=Homo sapiens GN=ALB PE=1 SV=2	P02768	tyETTLEk	0.3	3.41	32.1669	3.41	0.3862	0.2002	0.1765	0.6334	0.7821	0.521	-0.0173	0.2542	0.1033	-0.1897	-0.3877	-0.3844	0.1271	0.3365	-0.309	0.3452	0.3757	0.4129	-0.2823	-0.1782	-0.6406	0.2033	0.4416	0.4077
Serum albumin OS=Homo sapiens GN=ALB PE=1 SV=2	P02768	vFDEFkPLVEEPQNLIk	0.19	6.39	29.6426	6.39	0.1035	0.2094	-0.0909	0.09954	0.2963	0.1987	-0.04965	0.02039	-0.06956	0.3722	0.5514	0.2987	0.0712	0.2095	0.008745	0.5754	0.6934	0.6072	-0.4289	-0.1674	-0.3536	-0.02974	0.1386	-0.00274
Serum albumin OS=Homo sapiens GN=ALB PE=1 SV=2	P02768	vHTEccHGDLLEcADDR	1	133.71	25	133.71	-0.09134	0.1096	-0.0324	-0.03925	0.1561	0.04412	0.209	0.2256	0.06186	0.4825	0.4214	0.4268	0.4344	0.3749	0.1999	0.3172	0.452	0.2921	-0.2922	-0.2014	-0.1796	0.05265	0.1062	-0.0127
Serum albumin OS=Homo sapiens GN=ALB PE=1 SV=2	P02768	vHTEccHGDLLEcADDRADLAk	1	28.35	28.5065	28.35	0.2764	0.2783	0.2123	0.1406	0.3371	0.2548	-0.007058	0.05617	-0.06333	-0.191	-0.02504	-0.2233	0.2233	0.3055	0.1763	0.2338	0.3117	0.1321	0.4551	0.544	0.3694	-0.04877	-0.08269	-0.1639
Serum albumin OS=Homo sapiens GN=ALB PE=1 SV=2	P02768	vPQVSTPTLVEVSR	1	34.33	32.0466	34.33	-0.04545	0.03298	-0.1161	0.0867	0.206	0.08402	-0.06536	0.01785	-0.1777	0.843	0.8497	0.754	0.1922	0.3297	0.0291	0.2371	0.3215	0.2101	-0.2211	0.03176	-0.1303	-0.07484	-0.02042	-0.1836
Serum albumin OS=Homo sapiens GN=ALB PE=1 SV=2	P02768	vTkccTESLVNR	0.91	11.12	30.3703	11.12	0.1852					-0.07097	0.01637			0.414			0.19			0.08313			-0.03242			0.3395
Serum albumin OS=Homo sapiens GN=ALB PE=1 SV=2	P02768	yIcENQDSISSk	1	30.36	29.2324	30.36	0.2134	0.2088	0.126	-0.01366	0.107	0.1061	-0.005924	-0.0395	-0.01878	0.331	0.5921	0.2964	0.1564	0.01806	-0.02876	0.4171	0.5405	0.1642	0.02354	0.05685	-0.09337	-0.1169	0.1337	-0.1815
Serum albumin OS=Homo sapiens GN=ALB PE=1 SV=2	P02768	yIcENQDSISSk	0.12	6.16	29.8632	6.16	0.4133	0.4468	0.2882	0.1149	0.3363	0.189	-0.1087	-0.1093	-0.2839	0.06411	0.2963	-0.0004349	0.1481	0.06655	-0.04108	0.5237	0.6489	0.5183	-0.3031	-0.3369	-0.3699	0.2329	0.3462	0.1678
Serum albumin OS=Homo sapiens GN=ALB PE=1 SV=2	P02768	yIcENQDSISSkLk	1	30.44	30.4844	30.44	0.0982	0.7987	0.04866	0.1425	0.2733	0.509	0.3758	-0.05769	0.458	0.2893	-0.06011	-0.5623	-0.231	0.1545	-0.0237	0.2843	-0.1001	0.3543	0.3883	0.742	0.08658	-0.589	0.07372	0.0325
Serum albumin OS=Homo sapiens GN=ALB PE=1 SV=2	P02768	ykAAFTEccQAADk	0.36	5.11	28.6392	5.11	0.4366					0.1988	0.137			-0.04347			0.2634			0.4783			-0.413			0.06728
Serum albumin OS=Homo sapiens GN=ALB PE=1 SV=2	P02768	yLYEIAR	0.31	10.2	31.3799	4.74	0.2038	0.3951	0.2197	-0.1596	-0.03623	-0.1371	0.142	0.3392	0.2192	0.1482	0.3937	0.1138	0.4055	0.4963	0.2858	0.2598	0.2888	0.146	0.08376	0.1647	0.1557	-0.2173	-0.006851	-0.2332
Serum albumin OS=Homo sapiens GN=ALB PE=1 SV=2	P02768	yLYEIAR	0.3	3.75	31.7085	1.49	0.1294	0.257	-0.02724	0.02416	0.1281	-0.01696	0.2396	0.269	0.04301	0.02986	0.1831	0.1678	0.4207	0.4392	0.1952	0.3258	0.3848	0.3601	-0.1877	-0.2177	-0.3986	0.1782	0.3365	0.2249
Serum albumin OS=Homo sapiens GN=ALB PE=1 SV=2	P02768	yLyEIAR	0.47	6.38	31.7085	6.38	0.288	0.4775	0.2404	0.02535	0.2469	0.1495	0.2245	0.1455	0.1254	0.06354	0.1681	-0.03632	0.1634	0.3484	0.02232	0.4318	0.6488	0.3589	-0.4629	-0.6503	-0.364	0.262	0.4804	0.1584
Serotransferrin OS=Homo sapiens GN=TF PE=1 SV=3	P02787	aDRDQYELLcLDNTR	1	53.21	25	53.21	-0.09146	-0.05893	-0.2546	-0.5331	-0.3798	-0.7888	-0.1229	0.08461	-0.2495	-0.08012	0.207	0.2398	-0.05365	0.0696	0.1414	-0.5596	-0.3113	-0.6868	-0.1456	-0.05834	-0.2342	-0.2755	-0.215	-0.2202
Serotransferrin OS=Homo sapiens GN=TF PE=1 SV=3	P02787	aDRDQyELLcLDNTR	0.61	3.84	27.7159	3.84	-0.1323	0.1538	-0.07659	-0.3409	-0.3537	-0.476	-0.3392	0.09245	-0.2177	-0.2031	0.02455	0.05674	0.02385	0.03078	-0.4304	-0.3561	-0.3033	-0.2606	-0.9056	-0.5171	-0.5254	0.172	0.2769	0.06433
Serotransferrin OS=Homo sapiens GN=TF PE=1 SV=3	P02787	aPNHAVVTR	0.23	2.66	31.8949	2.66	-0.5415	0.04579	-0.3882	-0.4719	-0.2778	-0.2537	-0.6539	-0.06214	-0.6458	-0.04561	-0.4437	0.1659	0.3637	0.5293	0.649	-0.713	-0.5939	-0.8019	0.7286	0.8097	0.8101	-1.114	-0.6115	-0.9983
Serotransferrin OS=Homo sapiens GN=TF PE=1 SV=3	P02787	aSYLDcIR	0.99	18.87	27.9727	18.87	-0.008792	-0.0009646	-0.1006	-0.749	-0.3841	-0.6243	0.09246	0.1612	0.131	-0.2064	-0.03932	-0.2502	-0.09289	0.2366	-0.2056	-0.609	-0.5227	-0.6362	-0.4342	0.0672	-0.3158	-0.2873	-0.1916	-0.09876
Serotransferrin OS=Homo sapiens GN=TF PE=1 SV=3	P02787	aSyLDcIR	0.39	4.92	31.3162	4.92	0.2434	0.1719			-0.4083	-0.7691	-0.345	-0.07372		-0.2685	-0.06405		-0.09255	-0.07981		-0.3888	-0.1824		-0.3902	-0.2041		-0.1907	0.2557
Serotransferrin OS=Homo sapiens GN=TF PE=1 SV=3	P02787	aVGNLR	0.12	4.02	30.2243	1.44	-0.3765	-0.4763	-0.2832	-0.1814	-0.2536	-0.4109	-0.6749	-0.2895	-0.4323	-0.02548	-0.06608	-0.1071	0.2139	0.4672	0.121	-0.8358	-0.4404	-0.7927	0.2933	0.4652	0.1367	-0.4012	-0.2336	-0.2414
Serotransferrin OS=Homo sapiens GN=TF PE=1 SV=3	P02787	aVGNLRk	0.86	10.77	29.8182	10.12	-0.06397	0.1922	0.156	0.3266	0.556	0.1858	0.3303	0.4543	0.5527	-0.3735	-0.09588	-0.7021	-0.2373	0.2008	0.1164	-1.751	-2.196	-1.903	1.071	1.286	1.009	-1.363	-1.013	-1.213
Serotransferrin OS=Homo sapiens GN=TF PE=1 SV=3	P02787	cDEWSVNSVGk	0.76	14.57	34.304	14.57	-0.1684	0.1295	-0.05519	-0.2852	-0.0976	-0.3092	-0.2002	0.2421	-0.1334	-0.1857	-0.2279	-0.2643	-0.7697	-0.475	-0.3196	-0.272	-0.2916	-0.4498	-0.2764	-0.07562	-0.2092	-0.08143	0.09322	-0.1491
Serotransferrin OS=Homo sapiens GN=TF PE=1 SV=3	P02787	cGLVPVLAENYNk	1	22.81	31.2775	22.81	-0.1655	-0.4149	0.04168	-0.2229	-0.291	-0.7216	-0.5241	-0.5575	-0.9443	-0.4604	-0.03235	-0.09214	-0.3681	-0.1541	-0.364	-0.2065	-0.5114	-0.555	0.6446	1.402	0.6804	-0.3998	-0.0444	-0.2524
Serotransferrin OS=Homo sapiens GN=TF PE=1 SV=3	P02787	cLkDGAGDVAFVk	0.54	6.74	31.1561	6.74	0.1845	0.2375			-0.8224	0.1234	-0.5249	0.5544		-0.4364	-0.4361		-0.1948	-0.05381		-0.9872	-0.5202		0.2467	0.3153		-0.6127	0.1212
Serotransferrin OS=Homo sapiens GN=TF PE=1 SV=3	P02787	cLVEk	0.1	0.87	33.6059	0.87	-0.6791	0.001884	-0.533	-0.1474	-0.02084	-0.3078	-0.4073	-0.3063	0.1113	-0.006587	0.2276	-0.007912	-0.1663	-0.5987	-0.1302	-0.2237	-0.04289	-0.5692	-0.1051	0.2555	0.06844	-0.3056	-0.1263	-0.5008
Serotransferrin OS=Homo sapiens GN=TF PE=1 SV=3	P02787	cQSFR	0.1	6.58	25.9329	6.58		-0.1177			-0.4205			-0.05621			0.4283			0.6041			-0.7761			-0.1712			-0.09489
Serotransferrin OS=Homo sapiens GN=TF PE=1 SV=3	P02787	cSTSSLLEAcTFR	1	58.82	25	58.82	-0.3161	-0.1093	-0.1752	-0.486	-0.445	-0.4769	-0.04486	0.04149	-0.2468	-0.2663	0.01042	-0.1234	-0.3915	0.1342	-0.07004	-0.6032	-0.4314	-0.4813	-0.01858	0.2425	0.07009	-0.1391	-0.1334	-0.2541
Serotransferrin OS=Homo sapiens GN=TF PE=1 SV=3	P02787	dcHLAQVPSHTVVAR	1	28.4	29.5036	28.4	-0.4386	-0.3302	-0.4509	-0.383	-0.2162	-0.4786	-0.5178	-0.1334	-0.3441	0.2123	0.551	0.5035	-0.3143	-0.1418	-0.009398	-0.3907	-0.1509	-0.4719	-0.07867	-0.2777	-0.2326	-0.1415	-0.1177	-0.4324
Serotransferrin OS=Homo sapiens GN=TF PE=1 SV=3	P02787	dDTVcLAk	0.22	3.52	30.4297	3.52	-0.221	-0.01861	-0.2621	-0.06343	-0.2193	-0.3034	-0.1328	0.1629	-0.1157	-0.3627	-0.235	-0.1151	-0.4705	-0.05046	-0.439	-0.6592	-0.5008	-0.3889	0.1548	0.1736	-0.3154	-0.4433	-0.2709	-0.1147
Serotransferrin OS=Homo sapiens GN=TF PE=1 SV=3	P02787	dGAGDVAFVk	1	44.06	31.5076	44.06	-0.202	-0.354	-0.2155	-0.1328	0.1111	-0.1891	-0.3631	-0.05889	-0.3822	-0.285	0.0007858	-0.03091	-0.3423	-0.04655	-0.08132	-0.3161	-0.05553	-0.1213	-0.4104	-0.1721	-0.5322	-0.1437	-0.1008	-0.2217
Serotransferrin OS=Homo sapiens GN=TF PE=1 SV=3	P02787	dLLFR	0.1	7.77	36.9697	0	-0.8579		-1.051	-0.5758		-2.037	-0.4484		-0.5764	-2.11		0.6581	-1.572		0.01858	-0.9353		-0.05716	-0.6215		-0.5872	-0.3512		-0.5017
Serotransferrin OS=Homo sapiens GN=TF PE=1 SV=3	P02787	dLLFRDDTVcLAk	0.34	8.56	31.0312	0			-0.4237	-0.3998					-0.5577			-0.4624			-0.1394			No Values			0.461			0.02681
Serotransferrin OS=Homo sapiens GN=TF PE=1 SV=3	P02787	dQYELLcLDNTR	1	45.88	28.3569	45.88	0.03187	0.2335	0.2419	-0.6767	-0.3928	-0.7188	-0.0003033	0.2505	0.002575	0.06427	0.2327	0.006712	-0.4266	-0.05951	0.19	-0.5413	-0.5999	-0.6464	-0.6748	-0.4367	-0.7946	0.04027	0.1582	-0.01776
Serotransferrin OS=Homo sapiens GN=TF PE=1 SV=3	P02787	dQyELLcLDNTR	0.9	10.26	28.5673	10.26	0.1134	0.6266	-0.04545	-0.1329	-0.1585	-0.3731	-0.1746	0.2192	-0.2869	0.07243	0.02431	-0.7189	-0.5142	-0.2646	0.2104	-0.6906	-0.2897	-0.5748	-0.7363	-1.121	-0.5118	0.1014	0.424	0.3516
Serotransferrin OS=Homo sapiens GN=TF PE=1 SV=3	P02787	dSAHGFLk	0.56	7.07	32.4993	7.07	-0.2118	-0.03482	-0.2106	-0.2469	-0.1891	-0.2497	-0.3087	0.05911	-0.2984	-0.3623	-0.00887	-0.1613	-0.3935	-0.4188	-0.3621	-0.5	-0.2399	-0.4625	-0.06294	0.1874	0.09412	-0.2593	-0.06773	-0.2635
Serotransferrin OS=Homo sapiens GN=TF PE=1 SV=3	P02787	dSGFQMNQLR	1	32.23	25.8659	26.84	-0.4154	-0.3182	-0.5529	-0.2567	-0.1384	-0.2582	-0.05749	0.08658	-0.07081	-0.1739	-0.009399	-0.1174	-0.08115	0.04861	0.1165	-0.8278	-0.6222	-0.6494	-0.05018	0.1702	0.012	-0.1304	0.1514	-0.08109
Serotransferrin OS=Homo sapiens GN=TF PE=1 SV=3	P02787	dSSLck	0.5	10	30.9691	7.6		0.06539			-0.2514			1.299			-0.2219			-0.1464			-0.8881			-0.1748			-0.2862
Serotransferrin OS=Homo sapiens GN=TF PE=1 SV=3	P02787	dYELLcLDGTR	0.96	12.73	26.2737	12.73	0.09629	0.1494	0.08663	-0.1061	-0.3222	-0.4242	-0.3884	-0.06152	-0.3071	-0.3528	0.08775	-0.2839	0.04091	-0.01316	-0.1053	-0.4291	-0.1301	-0.3764	-0.6317	-0.5624	-0.5862	-0.06614	0.2443	-0.03782
Serotransferrin OS=Homo sapiens GN=TF PE=1 SV=3	P02787	dyELLcLDGTR	0.66	7.18	29.9957	7.18	-0.4452	-0.1252			0.04604	-0.4204	-0.3073	0.08963		-0.05603	-0.06878		0.6348	0.01369		-0.2983	-0.383		-1.106	-0.6376		-0.2029	0.1794
Serotransferrin OS=Homo sapiens GN=TF PE=1 SV=3	P02787	eDLIWELLNQAQEHFGk	0.39	3.29	29.9782	1.59	-0.2694		-0.6986	0.5572		-0.4013	0.2553		0.2142	-0.8206		-0.6228	-0.1757		No Values	0.06373		-0.4491	No Values		No Values	-0.5783		-0.2825
Serotransferrin OS=Homo sapiens GN=TF PE=1 SV=3	P02787	eDPQTFYYAVAVVk	0.11	5.91	35.9923	5.91	-0.2258	-0.03776	-0.1737	-0.4372	-0.2669	-0.4767	0.1033	0.1998	0.1624	-0.5015	-0.2195	-0.4602	-0.4266	-0.1419	-0.1195	-0.461	-0.3231	-0.4573	-0.1526	0.1264	-0.01298	-0.1837	-0.08421	-0.2698
Serotransferrin OS=Homo sapiens GN=TF PE=1 SV=3	P02787	eDPQTFyYAVAVVk	0.34	3.86	30.8743	0.75	-0.01986	-0.09512	0.009985	-0.2036	-0.4549	-0.3806	-0.2313	-0.4716	-0.2604	-0.255	0.8744	-0.2362	-0.67	-0.5442	-0.4864	-0.08613	0.5827	-0.04406	-0.6698	-0.3222	-0.674	0.03912	-0.02282	0.1259
Serotransferrin OS=Homo sapiens GN=TF PE=1 SV=3	P02787	eDPQTFYyAVAVVk	0.84	16.17	30.899	3.62	-0.0723	0.03394	-0.143	-0.2588	-0.0609	-0.1802	-0.113	0.08306	-0.1092	-0.414	-0.2471	-0.2036	-0.6111	-0.2029	-0.5229	-0.1613	-0.09354	-0.01342	-0.842	-0.5339	-0.6345	0.2112	0.366	0.1244
Serotransferrin OS=Homo sapiens GN=TF PE=1 SV=3	P02787	eDPQTFyyAVAVVk	0.28	3.93	30.1787	3.93	-0.2346	-0.1409	0.2336	0.2472	0.1861	-0.002117	-0.1967	0.0202	-0.1981	-0.5537	-0.1282	-0.7066	-0.5803	-0.2787	-0.5711	-0.01829	0.2579	0.4511	-1.142	-1.195	-1.836	0.5262	0.7554	0.6712
Serotransferrin OS=Homo sapiens GN=TF PE=1 SV=3	P02787	eFQLFSSPHGk	1	23.77	30.9552	23.77	-0.5229	-0.4014	-0.5558	-0.2256	-0.2133	-0.4231	-0.3189	-0.001495	0.0587	-0.06498	0.3343	0.05281	-0.586	-0.3891	-0.4365	-0.1431	-0.04752	-0.3083	-0.1259	0.05121	-0.02899	-0.1909	-0.05658	-0.5954
Serotransferrin OS=Homo sapiens GN=TF PE=1 SV=3	P02787	eGTcPEAPTDEckPVk	1	31.37	28.8366	31.37	-0.3261	-0.07011	-0.1783	-0.3576	-0.1338	-0.4796	-0.4866	-0.08627	-0.7503	-0.226	-0.03858	0.507	-0.8215	-0.5665	-0.67	-0.2703	-0.04809	0.3212	-0.08219	0.07511	-0.4308	-0.3533	0.08836	-0.3672
Serotransferrin OS=Homo sapiens GN=TF PE=1 SV=3	P02787	eGYYGYTGAFR	1	21.23	25	21.23	0.4863	0.38	0.3653	-0.6838	-0.6252	-0.7339	-0.1794	0.2694	-0.02041	-0.7468	-0.5348	-0.5558	-0.0425	0.09939	-0.08108	-0.8767	-0.4894	-0.6258	0.6371	0.5076	0.5142	-0.7363	-0.3002	-0.5565
Serotransferrin OS=Homo sapiens GN=TF PE=1 SV=3	P02787	eGyYGYTGAFR	0.8	11.97	28.3632	4.61	0.01148	0.291	0.4082	-0.5982	-0.3184	-0.4561	-0.3187	-0.02034	0.02062	-0.6518	-0.09392	-0.8004	-0.1712	0.3802	0.08523	-0.3737	-0.6914	-0.4533	0.168	-0.363	0.1325	-0.4412	0.2118	-0.5645
Serotransferrin OS=Homo sapiens GN=TF PE=1 SV=3	P02787	eGYyGYTGAFR	0.53	5.16	28.3632	0.3	0.48	0.6286	-0.09692	0.09921	-0.5239	-0.7451	-0.06072	0.3506	-0.1448	-0.975	-0.8831	-1.225	-0.1129	0.3035	-0.06286	-0.6459	-0.6348	-0.2415	0.2064	0.3431	0.1785	-0.3483	-0.1881	-0.2037
Serotransferrin OS=Homo sapiens GN=TF PE=1 SV=3	P02787	eGYYGyTGAFR	0.49	2.52	28.4198	1.9	0.01613		0.03519	-0.04503		-0.2125	0.1844		-0.09031	-0.7242		-0.5485	-0.2642		0.01918	-0.2779		-0.4743	-0.5738		-0.6454	-0.3494		0.04037
Serotransferrin OS=Homo sapiens GN=TF PE=1 SV=3	P02787	fDEFFSEGcAPGSk	0.99	22.92	29.6237	22.92	-0.4285	-0.2374	-0.3138	-0.3604	-0.2827	-0.5491	-0.3473	-0.0146	-0.3812	-0.1045	0.09423	-0.02228	-0.2037	-0.07566	-0.1563	-0.1833	-0.04154	-0.05477	-0.4295	-0.1252	-0.2907	-0.2203	-0.04381	-0.229
Serotransferrin OS=Homo sapiens GN=TF PE=1 SV=3	P02787	fDEFFSEGcAPGSkk	1	45.63	29.489	45.63	0.9468	0.3864	0.3705	-0.1684	-0.3259	-1.024	0.1671	-0.1631	-0.3332	-0.7225	-0.8608	-0.9309	-0.002707	0.09058	0.1343	-2.29	-0.452	-1.166	1.243	1.046	0.9069	-0.5184	-0.3304	-0.5221
Serotransferrin OS=Homo sapiens GN=TF PE=1 SV=3	P02787	gDVAFVk	0.9	34.44	32.9645	24.89	-0.3445	-0.3765	-0.4695	-0.3159	-0.1898	-0.3783	-0.03285	0.1031	-0.1722	-0.01851	-0.1267	-0.08692	-0.5253	-0.1905	-0.396	-0.3827	-0.1338	-0.2231	-0.2439	-0.1242	0.01984	-0.3651	-0.0765	-0.3383
Serotransferrin OS=Homo sapiens GN=TF PE=1 SV=3	P02787	hQTVPQNTGGk	0.47	10.76	31.7754	10.76	-0.2496	-0.03287	-0.02482	-0.4899	-0.05616	-0.3591	-0.1459	-0.04887	-0.1027	0.06616	0.2969	-0.3476	-0.5905	-0.2328	-0.3743	-0.6842	-0.396	-0.6601	0.2563	0.2459	0.6822	-0.4114	-0.1851	-0.4635
Serotransferrin OS=Homo sapiens GN=TF PE=1 SV=3	P02787	hSTIFENLANk	1	36.71	31.3577	36.71	-0.3615	-0.02739	-0.2976	-0.8345	-0.5332	-1.025	0.1679	0.1775	0.08674	-0.394	-0.1273	-0.00722	-0.1303	0.02292	-0.08796	-0.8008	-0.5534	-0.7605	0.9104	0.8813	0.813	-0.5819	-0.446	-0.538
Serotransferrin OS=Homo sapiens GN=TF PE=1 SV=3	P02787	iEcVSAETTEDcIAk	0.43	9.17	29.6473	9.17	-0.2306	0.05043	-0.1261	-0.1467	-0.1849	-0.3244	-0.4349	-0.2587	-0.247	-0.0005231	0.1509	-0.02165	-0.3764	-0.3245	-0.4524	-0.2199	0.06006	-0.1863	-0.3386	-0.133	-0.395	-0.3953	-0.07255	-0.2279
Serotransferrin OS=Homo sapiens GN=TF PE=1 SV=3	P02787	iMNGEADAMSLDGGFVYIAGk	1	25.4	27.8462	25.4	0.2355	0.3557	0.3058	-0.6254	-0.4987	-0.7077	0.05612	0.3476	0.01128	-0.8742	-0.8783	-0.9959	-0.1235	0.2396	0.01922	-0.9047	-0.9702	-0.7993	0.1961	0.6578	0.4469	-0.2724	-0.01824	-0.1338
Serotransferrin OS=Homo sapiens GN=TF PE=1 SV=3	P02787	iMNGEADAMSLDGGFVyIAGk	0.63	7.64	29.2117	7.64	0.03541	0.217	0.2437	-0.3729	-0.3887	-0.1534	-0.0965	0.4334	-0.4021	-0.3537	-0.6008	-0.4603	-0.07462	0.1305	-0.1526	-0.8955	-0.5629	-0.5233	-0.8546	-0.02906	0.1056	0.2185	0.2202	-0.1894
Serotransferrin OS=Homo sapiens GN=TF PE=1 SV=3	P02787	kASYLDcIR	1	19	31.9783	19	-0.05621	-0.0005322	0.05562	-0.3473	-0.03583	-0.5206	-0.05628	0.1173	-0.05911	-0.02831	0.1032	-0.01311	-0.1504	-0.2546	-0.1939	-0.8235	-0.482	-0.8667	-0.1815	-0.3221	-0.277	-0.3551	0.1799	-0.005641
Serotransferrin OS=Homo sapiens GN=TF PE=1 SV=3	P02787	kASyLDcIR	0.4	3.6	31.97	3.6	-0.2221	-0.1585	-0.0522	-0.2311	-0.3759	-0.2142	-0.3844	0.04926	-0.2281	-0.5583	-0.5043	-0.1894	0.1374	0.246	-0.1331	-0.2827	0.1263	-0.4909	-0.7043	-0.3699	-0.5782	0.02726	0.3831	0.1942
Serotransferrin OS=Homo sapiens GN=TF PE=1 SV=3	P02787	kcSTSSLLEAcTFR	1	46.05	28.3759	46.05	-0.3918	-0.006716	0.08728	-0.4293	-0.08734	-0.2724	-0.8283	0.1159	-0.4246	0.3252	-0.3829	0.1399	-0.3633	-0.07041	-0.2289	-0.2438	-0.428	-0.5493	-0.1173	0.2943	0.03423	-0.3097	0.002333	-0.338
Serotransferrin OS=Homo sapiens GN=TF PE=1 SV=3	P02787	kDSGFQMNQLR	0.85	10.67	30.6558	10.67	-0.214	-0.03173	-0.05402	-0.1261	-0.009042	-0.3831	-0.2009	-0.09403	-0.08267	-0.1858	-0.2257	-0.4154	-0.1136	0.1234	-0.06846	-0.4248	-0.5631	-0.656	-0.4464	0.1404	-0.1151	-0.1518	0.01396	-0.2014
Serotransferrin OS=Homo sapiens GN=TF PE=1 SV=3	P02787	kPVDEYk	0.9	18.79	31.7173	18.21	0.005167	0.186	0.1105	0.453	0.5088	0.1759	0.0729	0.2912	0.4591	-1.174	-0.9479	-1.26	-0.3967	-0.4689	-0.5964	-0.7087	-0.6735	-0.6327	0.08518	0.5771	0.02643	-0.2613	-0.07863	-0.2685
Serotransferrin OS=Homo sapiens GN=TF PE=1 SV=3	P02787	kPVDEYkDcHLAQVPSHTVVAR	1	29.47	29.3651	29.47	0.1596	0.1947	-0.02845	-0.1198	0.07429	-0.3162	-0.02384	0.08735	-0.035	-0.264	0.0845	-0.1355	-0.7678	-0.5243	-0.8931	-0.2375	-0.08807	-0.1017	-0.8374	-0.5318	-0.7033	0.1762	-0.03151	0.225
Serotransferrin OS=Homo sapiens GN=TF PE=1 SV=3	P02787	kPVDEykDcHLAQVPSHTVVAR	0.99	17.64	28.651	17.64	0.01366	0.1815	0.05975	-0.2389	-0.01466	-0.2036	-0.1475	0.07461	0.131	-0.2587	0.1575	5.555e-05	-0.6927	-0.6869	-0.6867	-0.1849	0.0582	-0.2808	-0.9221	-0.6637	-0.8558	0.1677	0.3492	0.1255
Serotransferrin OS=Homo sapiens GN=TF PE=1 SV=3	P02787	kPVEEYANcHLAR	1	45.7	30	45.7	-0.04629	0.1123	-0.08614	-0.6437	-0.5467	-0.812	-0.6024	-0.4681	-0.6972	0.03543	0.3606	0.45	0.0748	0.3429	-0.03012	-0.7788	-0.6596	-0.6362	-0.06647	0.1124	-0.27	-0.01924	0.2253	-0.03934
Serotransferrin OS=Homo sapiens GN=TF PE=1 SV=3	P02787	kPVEEyANcHLAR	0.32	0.62	30.6483	0.62	0.06758	0.1949	0.2263	-0.3133	-0.01595	-0.2803	-0.6537	-0.5201	-0.673	0.01089	0.1117	0.07102	-0.1405	0.03552	-0.03486	-0.5977	-0.4754	-0.5968	-1.024	-0.5593	-0.9534	0.4817	0.5673	0.5926
Serotransferrin OS=Homo sapiens GN=TF PE=1 SV=3	P02787	kSASDLTWDNLk	0.33	2.38	31.5106	2.38	-0.3555	-0.03485			-0.1349	-0.04502	0.08545	0.09395		-0.7818	-0.3424		-0.7098	-0.3395		-0.4562	-0.09881		0.1207	0.2081		-0.02281	0.001651
Serotransferrin OS=Homo sapiens GN=TF PE=1 SV=3	P02787	lcMGSGLNLcEPNNk	0.96	13.66	25.682	13.66	-0.2311	0.003894	-0.2973	-0.2759	-0.1499	-0.2667	-0.3469	-0.1866	-0.4268	-0.07972	0.2812	0.1789	-0.5937	-0.3211	-0.4183	-0.2733	-0.1975	-0.2903	-0.4322	-0.1622	-0.2145	-0.09559	0.03377	-0.02167
Serotransferrin OS=Homo sapiens GN=TF PE=1 SV=3	P02787	lkcDEWSVNSVGk	0.16	5.98	30.9899	5.98	-0.1408	0.09751	-0.1683	0.02336	-0.03074	-0.06675	0.03538	-0.01799	-0.2368	-0.6875	-0.1326	-0.6522	-0.5967	-0.4996	-0.6489	-0.6262	-0.2413	-0.4704	0.07332	0.2284	0.2987	-0.2023	0.03787	0.08927
Serotransferrin OS=Homo sapiens GN=TF PE=1 SV=3	P02787	mYLGYEYVTAIR	0.91	14.19	28.5126	14.19	0.3345	0.555	0.4666	-0.7356	-0.6245	-0.5867	0.09917	0.1031	0.03167	-0.8625	-0.5854	-0.5778	-0.2534	0.3878	0.1157	-0.7038	-0.6522	-0.9398	0.02131	0.3977	0.5627	-0.2057	-0.1874	-0.6655
Serotransferrin OS=Homo sapiens GN=TF PE=1 SV=3	P02787	myLGYEYVTAIR	0.22	6.65	31.284	5.23	0.6692					-1.117	-0.1495			-0.613			-0.2347			-0.2264			-0.8482			0.3177
Serotransferrin OS=Homo sapiens GN=TF PE=1 SV=3	P02787	mYLGyEYVTAIR	0.84	16.33	30.9552	0.33		0.1785			-0.4123			-0.5858			-0.09954			-0.09353			-0.1504			0.271			0.288
Serotransferrin OS=Homo sapiens GN=TF PE=1 SV=3	P02787	mYLGYEyVTAIR	0.35	2.72	30.9899	2.72	-0.6102					-0.5579	-0.1907			-0.9831			0.2495			0.1777			-6.644			-0.01154
Serotransferrin OS=Homo sapiens GN=TF PE=1 SV=3	P02787	nLNEkDYELLcLDGTR	0.81	14.92	34.0993	14.92	0.005002	0.1656	0.05474	-0.4341	-0.3341	-0.6269	-0.3734	-0.04669	-0.285	-0.4878	-0.3458	-0.4107	0.01099	0.1713	-0.05474	-0.4865	-0.3318	-0.3785	5.198e-05	0.121	0.07247	-0.3267	0.06487	-0.2594
Serotransferrin OS=Homo sapiens GN=TF PE=1 SV=3	P02787	nLNEkDyELLcLDGTR	0.97	14.31	29.6567	14.31	0.04942	0.04447	0.1786	-0.2974	-0.1038	-0.5335	-0.2608	-0.1112	-0.3389	-0.5813	-0.3065	-0.662	-0.369	0.2388	0.2256	-0.3047	-0.1041	-0.3396	-0.3733	-0.5435	-0.689	0.1717	0.3023	0.214
Serotransferrin OS=Homo sapiens GN=TF PE=1 SV=3	P02787	nPDPWAk	0.9	29.04	32.014	29.04	-0.2657	-0.1306	-0.1406	-0.2336	-0.1469	-0.4439	-0.4214	-0.3283	-0.4228	0.07681	0.4481	-0.03243	-0.166	-0.134	-0.4789	-0.2746	0.05873	-0.0935	-0.5104	-0.2403	-0.3692	-0.203	-0.1326	-0.1991
Serotransferrin OS=Homo sapiens GN=TF PE=1 SV=3	P02787	sAGWNIPIGLLYcDLPEPR	0.33	3.12	29.3146	3.12	Value Missing					-0.1991	No Values			-0.4948			No Values			No Values			No Values			-0.1317
Serotransferrin OS=Homo sapiens GN=TF PE=1 SV=3	P02787	sAGWNIPIGLLycDLPEPR	0.37	0.76	29.9651	-0.57	-0.2403					-0.3101	No Values			No Values			No Values			No Values			No Values			No Values
Serotransferrin OS=Homo sapiens GN=TF PE=1 SV=3	P02787	sASDLTWDNLk	0.4	1.32	30.406	1.32	-0.1493	-0.04621	-0.1571	-0.5192	-0.2948	-0.5544	0.004381	0.00604	-0.2029	-0.1853	-0.009937	0.01341	-0.5795	-0.2532	-0.5158	-0.2558	-0.2477	-0.09943	-0.2666	0.1416	-0.1042	-0.361	-0.07208	-0.2633
Serotransferrin OS=Homo sapiens GN=TF PE=1 SV=3	P02787	scHTAVGR	0.98	22.51	26.721	9.58	-1.934	-0.08346	-0.3642	-0.4439	-0.925	-0.5459	-0.2008	0.002273	-0.06947	0.1023	-0.5157	0.1197	-0.5161	1.115	0.6508	-0.9725	-1.721	-1.723	0.4058	2.091	0.8649	0.08713	-1.642	-0.6106
Serotransferrin OS=Homo sapiens GN=TF PE=1 SV=3	P02787	scHTGLGR	0.3	0.88	26.8305	0.88	-0.5616	-0.6618	-0.8523	-0.1784	0.1711	-0.2396	-0.4283	-0.3825	-0.9589	0.3085	0.6012	0.0248	0.3163	-0.1285	0.737	-0.3154	-0.3377	-0.6052	-0.9028	-0.2079	0.7701	-0.03925	0.342	-0.6459
Serotransferrin OS=Homo sapiens GN=TF PE=1 SV=3	P02787	sDNcEDTPEAGYFAIAVVk	0.79	13.93	29.2012	13.93	-0.1303	-0.2494	-0.1518	-0.3551	-0.01313	-0.7857	0.1571	0.3439	-0.0134	-0.7441	-0.5179	-0.5259	-0.5007	0.2257	-0.1494	-0.2957	-0.09	-0.685	0.01049	-0.4535	0.0589	0.08737	0.1502	0.06227
Serotransferrin OS=Homo sapiens GN=TF PE=1 SV=3	P02787	sDNcEDTPEAGyFAIAVVk	1	26.5	26.5801	26.5	-0.1122					-1.188	-0.05846			-0.8212			-0.006394			-0.5094			0.4219			0.07273
Serotransferrin OS=Homo sapiens GN=TF PE=1 SV=3	P02787	skEFQLFSSPHGk	0.7	13.3	31.3735	13.3	-0.3301	0.2598	0.006783	-0.4831	-0.5661	-0.5833	0.005487	0.0284	0.1953	-0.4224	-0.1171	-0.5789	-0.3322	-0.2221	-0.5792	-0.4907	-0.0941	-0.5162	0.2747	0.3741	0.3018	-0.4026	-0.2954	-0.07992
Serotransferrin OS=Homo sapiens GN=TF PE=1 SV=3	P02787	sVIPSDGPSVAcVk	1	33.3	35.7101	33.3	-0.2871	-0.1668	-0.3107	-0.4109	-0.153	-0.7117	-0.4986	-0.1237	-0.4642	0.7478	0.4386	0.6547	-0.5826	-0.4053	-0.4746	-0.2265	-0.2708	-0.07361	-0.4242	-0.5479	-0.4175	-0.3944	0.001436	-0.2581
Serotransferrin OS=Homo sapiens GN=TF PE=1 SV=3	P02787	tAGWNIPMGLLYNk	0.56	12.17	36.2242	12.17	-0.1404	0.1905	-0.422	-0.2965	-0.0533	-0.06787	-0.6562	-0.3661	-0.5435	0.05764	-0.06058	0.242	-0.4874	-0.08269	-0.61	-0.1709	0.02608	-0.09966	-1.605	-0.8902	-1.441	0.394	0.5055	0.4247
Serotransferrin OS=Homo sapiens GN=TF PE=1 SV=3	P02787	tAGWNIPMGLLyNk	0.98	16.26	30.7335	16.26	-0.1805	0.2266	-5.436e-05	0.1608	0.3718	-0.03349	-0.6657	-0.3936	-0.6434	0.3056	0.3987	0.3156	-0.7278	-0.7118	-0.8716	0.07176	0.4834	0.2329	-1.529	-1.735	-1.554	0.4623	0.8605	0.6409
Serotransferrin OS=Homo sapiens GN=TF PE=1 SV=3	P02787	wcALSHHER	0.87	7.88	25	7.88	-0.1995	-0.07177	-0.9185	-1.232	-0.4397	-0.7997	0.006418	0.2781	0.2593	-0.8744	-0.3256	-0.7763	0.6291	-0.07042	0.4767	-1.511	-0.7772	-1.317	1.707	1.41	1.672	-1.195	-0.6605	-0.6505
Serotransferrin OS=Homo sapiens GN=TF PE=1 SV=3	P02787	wcAVSEHEATk	1	34.18	27.7743	34.18	0.07968	0.2306	0.1147	-0.4958	-0.4656	-0.8303	0.1642	0.3563	0.2548	-0.2972	0.02968	-0.3615	-0.4285	-0.4123	-0.7053	-0.4906	-0.5024	-0.4789	-0.1997	0.1254	0.04679	-0.2393	-0.03619	-0.1397
Serotransferrin OS=Homo sapiens GN=TF PE=1 SV=3	P02787	yLGEEYVk	0.99	19.22	31.209	19.22	0.006588	0.04641	-0.102	-0.577	-0.2254	-0.3932	-0.07819	0.08507	-0.07592	-0.4605	-0.1715	-0.2542	-0.4031	-0.2528	-0.2323	-0.5486	-0.2731	-0.3328	-0.04099	0.1643	0.1123	-0.2551	-0.1171	-0.3594
Serotransferrin OS=Homo sapiens GN=TF PE=1 SV=3	P02787	yLGEEYVk	0.44	5.58	31.9145	5.58	-0.1285	0.2108	0.08013	-0.1142	-0.006749	-0.1273	-0.1525	0.08918	-0.03372	-0.6086	-0.4454	-0.6345	-0.471	-0.3707	-0.4059	-0.3235	0.002515	-0.2784	-0.6305	-0.4639	-0.525	0.2205	0.3623	0.2467
Serotransferrin OS=Homo sapiens GN=TF PE=1 SV=3	P02787	yLGEEyVk	0.26	2.87	32.0331	2.87	0.02006	-0.03119	-0.01371	-0.1902	0.2337	-0.2583	-0.09286	0.426	-0.1579	-0.5167	-0.5644	-0.4991	-0.7038	-0.05694	-0.4241	-0.1886	-0.1092	-0.09405	-0.4986	-0.8635	-0.5322	0.05687	0.415	0.2358
Complement C3 OS=Homo sapiens GN=C3 PE=1 SV=2	P01024	aAVYHHFISDGVR	0.91	12.87	29.5999	12.87	-0.5207	-0.3132	0.02415	-0.556	-0.1837	-0.5229	-0.2213	0.2137	-0.08204	-0.7427	-0.9153	-0.1153	0.3501	0.846	-0.009801	-0.7742	-0.8405	-0.3436	0.7441	0.8291	0.5161	-0.3727	-0.6523	-0.015
Complement C3 OS=Homo sapiens GN=C3 PE=1 SV=2	P01024	aAVyHHFISDGVR	0.36	1.17	30.9237	0.93			-0.6703	0.2298					-0.2297			-0.1922			0.579			0.02318			-0.2601			-0.09565
Complement C3 OS=Homo sapiens GN=C3 PE=1 SV=2	P01024	acEPGVDYVYk	1	65.53	28.5003	63.05	0.02231	0.04987	0.2319	0.1712	-0.1641	-0.5019	0.07559	0.03816	-0.2357	-0.5182	-0.248	0.02528	-0.7083	-0.5785	-0.3762	-0.5344	-0.4051	-0.3943	0.08679	0.1993	0.01424	-0.1301	0.002898	-0.02257
Complement C3 OS=Homo sapiens GN=C3 PE=1 SV=2	P01024	acEPGVDyVYk	0.62	14.77	36.1066	11.88	0.009489		0.02297	-0.129		0.06846	-0.5955		-0.1012	-0.6262		-0.2157	-0.8967		-0.4238	0.1451		-0.05038	-0.5607		-0.1176	0.211		0.3915
Complement C3 OS=Homo sapiens GN=C3 PE=1 SV=2	P01024	acEPGVDYVyk	0.67	11.71	29.9388	0	-0.4002	-0.03616	0.1083	0.009126	-0.01239	-0.6551	-0.09121	0.1634	-0.115	-0.3331	-0.5029	-0.1456	-0.0003271	-0.5019	-0.7032	-0.0005732	0.1354	0.3027	-0.4546	-0.688	-0.2619	-0.31	0.3119	0.1896
Complement C3 OS=Homo sapiens GN=C3 PE=1 SV=2	P01024	aDIGcTPGSGk	1	20.7	29.8408	20.7	-0.3374	-0.1608	-0.1857	0.01181	0.07248	0.03875	-0.1697	-0.2626	-0.004141	-0.2189	0.06062	0.02393	-1.02	-0.8781	-0.4797	-0.3251	-0.2724	-0.09079	0.01969	0.1356	-0.05237	-0.1759	0.1796	0.1877
Complement C3 OS=Homo sapiens GN=C3 PE=1 SV=2	P01024	aEDLVGk	0.9	30.57	33.1133	22.91	-0.2863	0.008134	0.119	0.1638	-0.01064	-0.9769	-0.4843	-0.09193	-0.04022	-0.3325	-0.8074	-0.7789	-0.2261	-0.4658	-0.06513	-1.183	-0.7113	-1.045	1.37	1.351	1.276	-0.1641	-0.3921	-0.2456
Complement C3 OS=Homo sapiens GN=C3 PE=1 SV=2	P01024	aELQcPQPAAR	1	33.77	28.5065	28.78	-0.4368	-0.361	-0.4203	-0.6661	-0.1512	-0.3605	-0.202	-0.1473	0.0767	-0.1938	-0.0517	0.1347	-0.02365	-0.07075	0.1972	-0.2855	-0.08623	-0.2403	-0.2175	0.4419	0.3749	-0.5252	-0.6939	-0.0726
Complement C3 OS=Homo sapiens GN=C3 PE=1 SV=2	P01024	aFSDR	0.1	8.41	34.7712	2.05	-1.38		-0.969	0.1686		-0.1434	-0.49		-0.3087	0.003759		0.5568	0.4295		0.4137	-0.5822		-0.6836	0.08092		0.3773	-0.1632		-0.171
Complement C3 OS=Homo sapiens GN=C3 PE=1 SV=2	P01024	aGDFLEANYMNLQR	1	53.08	25.8092	48.83	-0.7789	0.03325	-0.2787	-0.3604	-0.4359	-0.5307	-0.1366	-0.0003994	-0.09119	0.008716	-0.3787	-0.6892	0.1507	-0.2231	0.5007	-0.7047	-0.3385	-0.5253	0.04991	0.2419	0.7238	-0.2801	-0.01753	0.01119
Complement C3 OS=Homo sapiens GN=C3 PE=1 SV=2	P01024	aGDFLEANyMNLQR	1	18.64	28.5794	18.64	-0.5452	-0.3604	-0.5368	-0.1415	-0.06282	-0.01687	-0.02331	-0.09522	0.07891	-0.4596	-0.2415	-0.09746	-0.5428	0.219	0.3246	-0.3737	-0.5578	-0.3603	-0.492	-0.1102	-0.1887	0.2138	0.138	0.3118
Complement C3 OS=Homo sapiens GN=C3 PE=1 SV=2	P01024	akDQLTcNk	0.97	15	31.9368	15	-0.3179	-0.2678	0.1114	0.3923	0.3145	0.3671	-0.149	0.008574	0.1276	-0.5865	-0.1129	-0.36	-0.7289	-0.3222	-0.8799	-0.1332	-0.1282	0.1518	-0.6898	-0.6061	-0.4774	-0.006871	-0.006047	0.3182
Complement C3 OS=Homo sapiens GN=C3 PE=1 SV=2	P01024	aSHLGLAR	0.99	31.85	35.3058	28.08	-0.8373	-0.7849	-0.4816	-0.02597	-0.3717	-0.2173	0.1702	-0.163	0.2935	-0.2599	0.2026	-0.06372	-0.1535	-0.4291	-0.1322	-0.5403	-0.2226	-0.3182	-0.06704	0.4303	0.1848	-0.3398	-0.448	-0.07255
Complement C3 OS=Homo sapiens GN=C3 PE=1 SV=2	P01024	aVLYNYR	0.9	14.4	31.5655	13.1	-0.1836	0.03384	-0.06902	-0.08079	-0.06156	-0.2839	-0.2973	-0.1926	-0.06156	-0.2432	-0.3565	-0.06469	-0.3402	0.01995	0.1127	-0.5525	-0.639	0.2414	-0.09088	0.0898	-0.7317	-0.2987	-0.01727	0.03762
Complement C3 OS=Homo sapiens GN=C3 PE=1 SV=2	P01024	aYYENSPQQVFSTEFEVk	1	79.07	26.981	79.07	-0.119	0.1816	0.2649	-0.3978	-0.2567	-0.4375	-0.1239	0.05998	0.5907	0.01172	-0.09816	-0.3431	-0.463	-0.6836	-0.08204	-0.6235	-0.3549	-0.6043	-0.08309	0.339	0.2546	-0.4666	-0.2977	-0.2873
Complement C3 OS=Homo sapiens GN=C3 PE=1 SV=2	P01024	cAEENcFIQk	1	36.79	26.3043	36.79	-0.4087	-0.4647	-0.2369	-0.04821	-0.02494	-0.1139	-0.1971	0.06668	0.09966	-0.1936	-0.1394	-0.1478	-0.6151	-0.3514	-0.4968	-0.3136	-0.2421	-0.123	-0.3606	-0.0967	0.07121	-0.001911	0.05956	0.2196
Complement C3 OS=Homo sapiens GN=C3 PE=1 SV=2	P01024	dFDFVPPVVR	0.93	17.37	35.6086	17.37	-0.3741	-0.5797	-0.2211	-0.02687	-0.2196	-0.2972	-0.2007	-0.08751	0.1085	-0.3516	-0.1183	-0.1739	-0.05697	0.1101	-0.04614	-0.7124	-0.09662	-0.1266	-0.2143	-0.1931	-0.1615	-0.0261	-0.0964	0.03871
Complement C3 OS=Homo sapiens GN=C3 PE=1 SV=2	P01024	dIcEEQVNSLPGSITk	0.99	20.9	32.6529	20.9	-0.1977	-0.01993	-0.03736	-0.3204	-0.2453	-0.57	-0.07806	-0.1642	0.2842	-0.6378	-0.4095	-0.4152	-0.5471	-0.1734	0.00597	-0.2704	-0.07278	-0.03099	0.3624	0.05037	0.02026	-0.2727	-0.02056	-0.09292
Complement C3 OS=Homo sapiens GN=C3 PE=1 SV=2	P01024	dQLTcNk	0.9	27.87	30.7372	27.87		0.5257	-0.004874	0.6333	-0.112			0.03341	0.677		-0.259	-0.94		-0.3779	-0.5176		-0.4162	-0.435		-0.4345	-0.03487		-0.07959	0.006116
Complement C3 OS=Homo sapiens GN=C3 PE=1 SV=2	P01024	dScVGSLVVk	1	23.65	32.3679	23.65	-0.1978	-0.06831	0.0522	0.1222	-0.1666	-0.3044	-0.0272	0.03312	0.2619	-0.5973	-0.2868	-0.4803	-0.6663	-0.5267	-0.6517	-0.4004	-0.2686	0.04387	-0.1026	0.2991	0.002839	0.06419	-0.1565	-0.05115
Complement C3 OS=Homo sapiens GN=C3 PE=1 SV=2	P01024	dYAGVFSDAGLTFTSSSGQQTAQR	1	58.6	25	58.6	-0.4242	-0.2253	-0.3189	0.1079	-0.185	-0.462	-0.1207	0.006529	-0.2174	-0.6879	-0.5182	-0.881	0.3451	0.1013	-0.5307	-0.6063	-0.5287	-0.09967	0.28	1.083	1.313	-0.5737	-0.3179	0.01089
Complement C3 OS=Homo sapiens GN=C3 PE=1 SV=2	P01024	dyAGVFSDAGLTFTSSSGQQTAQR	0.2	4.71	27.2754	4.71	-0.3302					No Values	-0.806			-0.1611			0.139			No Values			0.02219			-0.5477
Complement C3 OS=Homo sapiens GN=C3 PE=1 SV=2	P01024	eALkLEEk	0.99	17.75	31.0721	17.75	-0.3627	-0.1816	-0.08598	0.3456	0.1898	-0.1146	0.5798	0.1629	0.2894	-1.429	-0.9371	-1.242	-0.4323	-0.4781	-0.2734	-1.048	-0.6135	-0.4219	0.4917	0.675	0.5945	-0.02829	0.06541	0.1779
Complement C3 OS=Homo sapiens GN=C3 PE=1 SV=2	P01024	eGVQkEDIPPADLSDQVPDTESETR	1	46.41	26.1595	46.41	-0.005444	-0.06354	0.1733	0.1583	-0.2079	-0.695	-0.1363	-0.07312	-0.08358	-0.3813	-0.2042	-0.3245	-0.1706	-0.04542	-0.1537	-0.5361	-0.5035	-0.411	0.06653	0.3559	0.1826	-0.3868	-0.3446	-0.1948
Complement C3 OS=Homo sapiens GN=C3 PE=1 SV=2	P01024	eNEGFTVTAEGk	1	51.08	29.6942	51.08	-0.3004	-0.0158	-0.4147	-0.1894	0.1663	-0.2073	-0.1555	-0.07564	0.8263	-0.1927	-0.2678	0.01944	-0.3462	-0.5691	-0.5648	-0.4311	-0.1521	0.1369	-0.7252	-0.3828	-0.7253	0.05683	0.1554	0.2956
Complement C3 OS=Homo sapiens GN=C3 PE=1 SV=2	P01024	eVVADSVWVDVk	0.74	12.26	31.6732	8.96	0.1575	0.1512	0.2506	0.03662	-0.222	-0.3381	-0.2515	0.1242	-0.1139	-0.5629	-0.5784	-0.2683	-0.514	-0.2862	-0.4929	-0.2316	-0.2279	-0.1428	-0.3544	-0.2209	-0.1899	-0.1184	0.03926	0.2831
Complement C3 OS=Homo sapiens GN=C3 PE=1 SV=2	P01024	eYVLPSFEVIVEPTEk	0.81	10.08	30.7846	10.08	-0.7349	-0.07301	-0.4043	-0.2621	-0.3461	-0.2858	-0.04615	0.124	-0.1283	-0.4449	-0.1925	0.02441	-0.02842	-0.4692	0.1827	-0.852	-0.2219	-0.5253	0.1763	0.05342	0.4402	-0.4151	0.005258	0.03069
Complement C3 OS=Homo sapiens GN=C3 PE=1 SV=2	P01024	eyVLPSFEVIVEPTEk	0.86	10.45	30.2898	10.45			0.4134	-0.2815					-0.1377			-0.3545			-0.202			-0.1226			-0.2068			0.2299
Complement C3 OS=Homo sapiens GN=C3 PE=1 SV=2	P01024	fGLEk	0.1	10.87	33.2222	0	-0.06354	-0.0933	-0.04584	0.1813	0.2371	-0.02932	-0.206	-0.08595	-0.2419	-0.6362	-0.27	-0.1653	-1.34	-0.5111	-0.8093	-0.2217	-0.1634	-0.1371	0.1646	-0.1658	0.4222	0.08684	0.009481	0.1879
Complement C3 OS=Homo sapiens GN=C3 PE=1 SV=2	P01024	fISLGEAck	0.98	20.05	32.2298	12.7	-0.3769	-0.4967	-0.2024	0.03663	-0.08756	-0.06573	-0.2799	-0.211	-0.08678	-0.2539	0.3512	0.1077	-0.6563	-0.8645	-0.5249	-0.1714	0.0585	0.0437	-0.4838	0.0358	-0.1669	-0.05702	-0.06729	0.06544
Complement C3 OS=Homo sapiens GN=C3 PE=1 SV=2	P01024	fISLGEAckk	0.79	10.54	31.8384	10.54	0.01759	0.02705	-0.1216	0.1784	0.1787	-0.01273	-0.3682	-0.05766	-0.139	-0.5479	-0.3812	-0.1201	-0.7064	-0.5704	-0.1333	-0.7634	-0.7361	-0.704	0.2112	0.3875	0.4923	-0.03596	0.04169	-0.09672
Complement C3 OS=Homo sapiens GN=C3 PE=1 SV=2	P01024	fLTTAk	0.17	6.7	32.3502	6.7	-0.4405	-0.1324	-0.1134	0.051	0.1827	-0.0004838	-0.3311	-0.2419	-0.2149	-0.3767	-0.1749	-0.02173	-0.6485	-0.8792	-0.7423	-0.1579	-0.1364	0.05315	-0.2836	0.1533	0.1936	-0.07022	0.04367	0.08691
Complement C3 OS=Homo sapiens GN=C3 PE=1 SV=2	P01024	fScQR	0.1	4.7	25.8433	4.7		-0.719			-0.077			-0.1207			-0.02314			0.5864			-0.846			0.2283			-0.149
Complement C3 OS=Homo sapiens GN=C3 PE=1 SV=2	P01024	fVTVQATFGTQVVEk	0.93	17.11	31.3862	17.11			-0.8038	0.1368					0.3102			-0.4233			0.4113			-0.4347			0.133			0.3336
Complement C3 OS=Homo sapiens GN=C3 PE=1 SV=2	P01024	fYHPEk	0.3	1.34	32.3426	1.34		-0.02365	-0.1679	0.1586	-0.2526			0.2801	-0.07446		0.3192	-0.04227		-1.652	-0.3829		0.3669	-0.2503		-0.07642	-0.07378		-0.08137	0.2172
Complement C3 OS=Homo sapiens GN=C3 PE=1 SV=2	P01024	fYHPEkEDGk	0.37	0.27	31.1661	0.27	-0.1498		0.09253	0.1987		-0.06147	-0.2275		0.4578	-0.4414		-0.7867	-0.6936		-0.8185	-0.3903		-0.5095	-0.2498		0.5067	-0.03129		0.2431
Complement C3 OS=Homo sapiens GN=C3 PE=1 SV=2	P01024	fYYIYNEk	0.85	9.72	30.8135	9.72	-0.1155	0.173	0.2387	-0.1892	-0.1824	-0.4409	-0.008192	0.02515	0.2154	-0.5678	-0.6054	-0.3704	-0.5835	-0.428	-0.3055	-0.4438	-0.594	-0.2767	0.3537	0.6503	0.168	-0.4553	-0.1588	-0.0962
Complement C3 OS=Homo sapiens GN=C3 PE=1 SV=2	P01024	gLEVTITAR	1	20.29	32.2814	20.29		-0.1975	0.171	0.02149	0.2152			-0.3266	-0.26		0.3085	0.07436		0.08851	0.2787		-0.5518	-0.9353		-0.657	-0.03472		0.0005531	0.0685
Complement C3 OS=Homo sapiens GN=C3 PE=1 SV=2	P01024	gPLLNk	0.23	8.65	29.987	4.49	-0.5153					-0.1114	-0.3425			-0.1961			-0.7383			-0.1586			0.1633			-0.3463
Complement C3 OS=Homo sapiens GN=C3 PE=1 SV=2	P01024	gQGTLSVVTMYHAk	1	47.53	31.6316	47.53	-0.1814	0.006791	0.1105	0.2918	0.4831	-0.05239	-0.1792	0.1634	0.05636	-0.4049	-0.2516	-0.2211	-0.4627	-0.8641	-0.1206	-0.2143	-0.1804	-0.2127	-0.6807	-0.5303	-0.6006	-0.1173	0.05288	0.08041
Complement C3 OS=Homo sapiens GN=C3 PE=1 SV=2	P01024	gQGTLSVVTMyHAk	0.81	9.49	31.1594	9.49	-0.08622	-0.1321	0.4763	-0.1215	0.02586	-0.3026	-0.245	-0.06598	-0.3372	-0.2845	-0.1121	-0.2095	-0.2434	-0.6517	-0.3677	-0.2445	-0.3018	-0.2487	-0.8248	-0.2745	0.008747	0.04427	0.4044	0.2318
Complement C3 OS=Homo sapiens GN=C3 PE=1 SV=2	P01024	gRLLk	0.1	6.92	29.5665	0			-0.2492	-0.6137					-0.4268			0.7497			-0.1718			-0.1179			0.1864			0.02733
Complement C3 OS=Homo sapiens GN=C3 PE=1 SV=2	P01024	gVFVLNk	0.9	18.21	32.1958	18.21	-0.3857	0.1046			-0.2346	-0.2974	-0.268	-0.2574		-0.3573	-0.2893		-0.5105	-0.5134		-0.3217	0.001997		0.0582	-0.06953		-0.1525	0.131
Complement C3 OS=Homo sapiens GN=C3 PE=1 SV=2	P01024	gVFVLNkk	0.87	13.81	29.4201	13.81	-0.426	-0.08783	-0.2129	0.3577	-0.0492	0.4754	-0.02006	-0.386	-0.4278	-0.3445	0.04022	-0.1708	-0.6883	0.1152	-0.5472	-0.6067	-0.3735	-0.188	-0.6281	-0.2612	0.2469	-0.2016	-0.153	0.3262
Complement C3 OS=Homo sapiens GN=C3 PE=1 SV=2	P01024	gYTQQLAFR	1	28.55	31.0415	28.55	-0.5576	-0.3526	-0.2705	0.01416	-0.4245	-0.5525	-0.2993	-0.1863	0.0178	-0.1774	0.1364	0.02555	-0.6651	-0.5894	-0.2421	0.6725	0.1587	0.07487	-0.275	0.09891	-0.1686	-0.4407	-0.001138	-0.03197
Complement C3 OS=Homo sapiens GN=C3 PE=1 SV=2	P01024	gyTQQLAFR	0.12	3.21	31.8977	3.21	-0.264	-0.4519	-0.03976	-0.05139	-0.004813	0.03833	-0.294	-0.05479	-0.003337	-0.6734	0.06898	0.2648	-0.5816	-0.2416	-0.5384	0.01124	-0.1322	0.1529	-0.6681	-0.6384	-0.8945	0.1866	0.3347	0.4937
Complement C3 OS=Homo sapiens GN=C3 PE=1 SV=2	P01024	hQQTVTIPPk	0.61	12.76	37.3862	12.76	-0.2634	-0.1007	-0.04721	0.1188	0.1234	0.06016	-0.3313	-0.2173	-0.1427	-0.3316	-0.08042	-0.08949	-0.6058	-0.4398	-0.4972	-0.2029	-0.07945	0.05327	-0.4377	-0.1648	-0.1482	-0.1527	-0.115	0.1415
Complement C3 OS=Homo sapiens GN=C3 PE=1 SV=2	P01024	iFTVNHk	0.53	8.38	33.2305	7.83	-0.1008	-0.1317			0.1271	-0.2898	-0.2053	-0.1975		-0.6944	-0.161		-0.9828	-0.5929		-0.2451	-0.2014		-0.1699	0.02902		0.2338	0.1004
Complement C3 OS=Homo sapiens GN=C3 PE=1 SV=2	P01024	iHWESASLLR	0.85	10.6	32.2272	10.02	-0.2638	0.01715	0.3441	-0.3838	-0.4975	-0.6693	-0.1979	-0.1396	-0.0187	-0.2865	-0.1279	-0.04206	-0.2182	0.2479	-0.2812	-0.6299	-0.5593	-0.717	0.2984	0.336	0.7914	-0.3666	-0.3523	-0.326
Complement C3 OS=Homo sapiens GN=C3 PE=1 SV=2	P01024	iLLQGTPVAQMTEDAVDAER	1	69.91	29.154	65.01	-0.3157	-0.1684	-0.08823	-0.08644	-0.3595	-0.4863	-0.2741	-0.07668	0.02836	-0.2875	-0.1513	-0.1369	0.002137	0.1822	0.1131	-0.5247	-0.3802	-0.3201	-0.3547	-0.3091	-0.2949	-0.1178	0.1224	0.1512
Complement C3 OS=Homo sapiens GN=C3 PE=1 SV=2	P01024	iPIEDGSGEVVLSR	1	47.26	31.5168	38.67	-0.179	0.01669	-0.08377	0.02246	0.04151	-0.2491	-0.2977	0.08301	-0.04805	-0.2572	0.02259	0.0005751	-0.4159	-0.5794	-0.2632	-0.4699	-0.2269	-0.1457	-0.2167	-0.5376	-0.2226	-0.1544	0.1739	0.1765
Complement C3 OS=Homo sapiens GN=C3 PE=1 SV=2	P01024	iSLPESLk	0.99	23.54	32.3754	16.64	-0.393	-0.1298	-0.2003	0.07378	-0.1427	-0.1214	-0.2572	-0.07912	-0.07477	-0.3279	0.1194	0.1778	-0.8452	-0.6006	-0.7531	-0.04979	0.05046	0.1131	-0.2683	-0.2894	-0.2613	-0.06762	-0.06222	0.09696
Complement C3 OS=Homo sapiens GN=C3 PE=1 SV=2	P01024	iSLPESLkR	0.91	12.91	31.0175	10.74		0.002837			0.06894			-0.04097			-0.5054			-0.3989			-0.3677			0.168			-0.03431
Complement C3 OS=Homo sapiens GN=C3 PE=1 SV=2	P01024	iWDVVEk	0.41	9.36	32.584	9.36	-0.2891	-0.01539	-0.02301	0.2911	0.1179	-0.4353	-0.2043	-0.05907	-0.1633	0.05466	-0.2434	0.02592	-0.7526	-0.4167	-0.5535	-0.04959	-0.01227	0.07362	-0.6718	-0.571	-0.444	0.07361	0.002838	0.04919
Complement C3 OS=Homo sapiens GN=C3 PE=1 SV=2	P01024	kGYTQQLAFR	0.64	12.88	31.7406	12.88	-0.3928	0.1587			-0.02047	0.05555	-0.3874	-0.312		-0.2952	-0.0501		-0.3344	-0.4801		-0.293	-0.2956		-0.3742	-0.02582		-0.2237	-0.09471
Complement C3 OS=Homo sapiens GN=C3 PE=1 SV=2	P01024	kLVLSSEk	0.16	7.84	30.4493	3.38	-0.1509	-0.1301	-0.2211	0.2037	0.0425	-0.03823	-0.2946	-0.1244	-0.01748	-0.4234	-0.2928	-0.09549	-0.8684	-0.7234	-0.6486	-0.2742	-0.1334	-0.1437	-0.2175	0.09558	0.1979	0.008653	0.1369	0.1159
Complement C3 OS=Homo sapiens GN=C3 PE=1 SV=2	P01024	kQELSEAEQATR	0.73	8.45	31.2969	8.45	-0.1682	-0.1638	0.02802	0.2905	0.114	-0.09196	-0.05182	0.4609	-0.0215	-0.6036	-0.5842	-0.4972	-0.8305	-0.2961	-0.04755	-0.6761	-0.7687	-0.6365	0.3037	0.391	0.5109	-0.1102	-0.2732	-0.2201
Complement C3 OS=Homo sapiens GN=C3 PE=1 SV=2	P01024	kVEGTAFVIFGIQDGEQR	1	44.15	30.983	44.15	0.1567	0.4133	-0.03448	-0.2138	-0.2757	-0.3178	0.1938	0.1237	0.3556	-1.128	-0.8494	-0.7935	-0.484	-0.3029	-0.2051	-0.5082	-0.1339	-0.01688	-0.1834	-0.06976	0.04462	0.05419	0.02048	0.2547
Complement C3 OS=Homo sapiens GN=C3 PE=1 SV=2	P01024	kVFLDccNYITELR	0.99	18.03	29.7405	17.1	-0.3805		-0.2007	-0.1368		-0.3128	-0.1842		0.1206	-0.5132		-0.1816	0.3591		-0.004392	-0.5423		-0.2411	-0.5863		-0.1036	-0.121		0.1542
Complement C3 OS=Homo sapiens GN=C3 PE=1 SV=2	P01024	kVLLDGVQNPR	0.76	9.66	35.9813	9.66	-0.1683	-0.05705	-0.2694	0.0417	0.1518	-0.2736	-0.4233	-0.3854	-0.2094	-0.1649	-0.1647	-0.2789	-0.5367	-0.4033	0.2427	-0.4208	-0.0306	-0.1594	-0.2224	-0.2887	0.2155	-0.1192	0.03666	-0.1417
Complement C3 OS=Homo sapiens GN=C3 PE=1 SV=2	P01024	lcRDELcR	0.98	14.19	27.1767	14.19	-0.06097	-0.03683	0.1189	-0.3425	-0.1073	-0.5828	-0.5865	-0.2777	-0.6776	0.05753	-0.1829	0.9293	-0.1295	-0.2388	1.042	-0.835	-0.4218	-1.089	0.0207	0.1997	0.3372	-0.1284	-0.05446	-0.9337
Complement C3 OS=Homo sapiens GN=C3 PE=1 SV=2	P01024	lESEETMVLEAHDAQGDVPVTVTVHDFPGk	1	72.72	25.9988	72.72	-0.37	0.2048	-0.1565	0.1495	0.137	-0.1245	-0.1231	-0.06069	0.2676	-0.5492	-0.4976	-0.4378	-0.2851	-0.5246	-0.2929	-0.1951	-0.4451	0.04806	-0.2829	-0.1395	-0.3074	-0.2974	0.2056	0.1894
Complement C3 OS=Homo sapiens GN=C3 PE=1 SV=2	P01024	lESEETMVLEAHDAQGDVPVTVTVHDFPGkk	1	74.86	27.2591	74.86	0.04845	0.01681	0.1679	0.02919	0.1985	-0.2029	-0.01002	-0.3051	-0.0857	-0.8186	-0.4845	-0.3442	-0.5447	-0.3439	-0.2889	-0.6425	-0.4135	-0.2478	0.0161	0.2488	0.1355	-0.07383	-0.03725	-0.01413
Complement C3 OS=Homo sapiens GN=C3 PE=1 SV=2	P01024	lkGPLLNk	0.94	10.14	25	10.14	-0.2497	-0.1076	0.006843	0.3479	0.2126	0.0691	-0.244	0.03758	0.1013	-0.845	-0.5674	-0.4544	-0.844	-0.635	-0.6945	-0.3029	-0.09136	-0.1792	0.02907	0.03754	0.1532	0.06379	0.07301	0.1814
Complement C3 OS=Homo sapiens GN=C3 PE=1 SV=2	P01024	lLPVGR	0.4	8.93	32.6623	5.63	-0.6332	-0.1373	-0.2116	0.173	-0.0213	-0.1065	-0.6306	-0.5341	-0.6198	-0.263	0.05987	0.08212	-0.2852	-0.1635	0.05649	-0.3084	-0.5716	-0.1437	0.124	0.184	0.1384	-0.1785	0.06384	-0.1704
Complement C3 OS=Homo sapiens GN=C3 PE=1 SV=2	P01024	lMNIFLk	0.73	16.25	36.6483	13.18	-0.002484	-0.3602	-0.4686	-6.644	-0.1048	-0.4306	-0.7063	-0.3926	-6.644	-0.2448	0.6543	No Values	-0.1116	-0.7648	-6.644	-0.5154	0.1537	-0.2801	-0.1487	-0.499	1.155	-0.08521	0.1933	-0.7146
Complement C3 OS=Homo sapiens GN=C3 PE=1 SV=2	P01024	lPYSVVR	0.39	9.19	32.0276	4.13	-0.1995	0.09257	-0.07407	0.4454	-0.2878	-0.1739	-0.3941	-0.1495	-0.1635	-0.4541	-0.2097	-0.384	-0.3067	-0.04766	-0.5769	-0.7578	-0.6016	0.2573	0.5759	0.4056	-0.1864	-0.5886	-0.4291	0.06616
Complement C3 OS=Homo sapiens GN=C3 PE=1 SV=2	P01024	lSINTHPSQkPLSITVR	0.51	7.01	29.6988	7.01	-0.4771	-0.09157	-0.4427	-0.3347	-0.8503	-0.1695	-1.068	0.08816	-0.2542	-0.109	0.1333	0.2417	0.03544	0.5726	0.08281	-0.1073	-0.7448	-0.3971	0.01974	-0.036	0.5356	-0.3695	-0.1915	-0.04737
Complement C3 OS=Homo sapiens GN=C3 PE=1 SV=2	P01024	lVAYYTLIGASGQR	0.99	16.82	31.8099	16.82	0.09896	0.03677	0.1476	-0.4077	-0.1797	-0.4705	-0.1692	-0.1474	0.152	-0.5035	-0.271	-0.11	-0.3345	-0.2101	-0.08413	-0.4359	-0.07903	-0.04127	-0.4675	-0.2442	-0.1451	-0.02366	0.1073	0.05354
Complement C3 OS=Homo sapiens GN=C3 PE=1 SV=2	P01024	lVAyYTLIGASGQR	0.95	20.65	31.7406	6.22	-0.3185	-0.1844	-0.1288	-0.08547	-0.01417	0.00136	-0.3159	-0.2112	-0.02246	-0.002546	-0.4161	-0.2036	-0.7326	0.5484	0.008706	-0.2107	-0.2381	0.04687	-1.065	-1.05	-0.6778	0.3985	0.4454	0.4461
Complement C3 OS=Homo sapiens GN=C3 PE=1 SV=2	P01024	lVAYyTLIGASGQR	0.14	11.62	36.6361	3.4	0.1773	0.07803	0.1628	-0.1195	0.1437	-0.3171	-0.4376	-0.3544	-0.2237	-0.4162	-0.4569	-0.1489	-0.4861	-0.2048	-0.08931	-0.4996	-0.04622	0.07449	-0.3917	-0.6784	-0.6855	0.1292	0.3275	0.3729
Complement C3 OS=Homo sapiens GN=C3 PE=1 SV=2	P01024	lVLSSEk	0.9	24.05	33.251	16.36	-0.2189	0.0582	-0.01271	0.2667	0.1173	-0.0718	-0.2376	-0.06918	-0.2869	-0.5012	-0.337	-0.2792	-0.753	-0.8303	-0.6788	-0.2304	-0.2411	0.006626	-0.1485	-0.05889	0.09948	-0.0133	0.3039	0.2554
Complement C3 OS=Homo sapiens GN=C3 PE=1 SV=2	P01024	nTLIIYLDk	1	53.93	31.8611	37.66	-0.2656	0.03534	0.02295	0.1112	0.1382	-0.003899	-0.05151	-0.02515	0.1773	-0.616	-0.3987	-0.3379	-0.8167	-0.475	-0.6137	-0.004193	-0.2458	0.009497	-0.6779	-0.4001	-0.3982	0.1502	0.2502	0.4406
Complement C3 OS=Homo sapiens GN=C3 PE=1 SV=2	P01024	nTLIIyLDk	0.31	5.91	30.4415	5.91			-0.08733	0.02097					-0.261			-0.58			-0.0205			0.2546			-0.484			0.5413
Complement C3 OS=Homo sapiens GN=C3 PE=1 SV=2	P01024	nTMILEIcTR	1	31.93	29.5856	31.93	-0.2007	-0.1317	0.1317	-0.03438	-0.2727	-0.3739	-0.08651	-0.1065	-0.03523	-0.3669	0.02114	-0.0854	-0.09197	0.1459	-0.06375	-0.4884	-0.4582	-0.3544	-0.5176	-0.1545	-0.2148	-0.1088	-0.08389	0.0298
Complement C3 OS=Homo sapiens GN=C3 PE=1 SV=2	P01024	qcQDLGAFTESMVVFGcPN	1	52.96	25	52.96		-0.9579			-0.6449			0.3278			No Values			-0.1067			No Values			0.1792			0.3626
Complement C3 OS=Homo sapiens GN=C3 PE=1 SV=2	P01024	qELSEAEQATR	1	25.6	27.9169	25.6	-0.3743	-0.0386	0.1315	-0.3918	-0.1199	-0.5646	0.1309	0.1471	0.1891	-0.7714	-0.7502	-0.5166	0.2824	0.005088	0.07064	-1.359	-0.9653	-1.004	0.6761	0.8984	1.272	-0.2245	-0.3027	-0.3953
Complement C3 OS=Homo sapiens GN=C3 PE=1 SV=2	P01024	qGALELIk	0.98	29.09	31.9479	11.66	-0.3888	-0.1789	-0.1156	0.1351	0.0799	-0.152	-0.266	-0.1541	-0.1275	-0.3605	-0.163	0.04544	-0.6006	-0.5045	-0.4032	-0.4606	-0.3093	-0.1548	-0.3857	-0.03292	-0.03568	-0.2963	0.202	0.04891
Complement C3 OS=Homo sapiens GN=C3 PE=1 SV=2	P01024	qkPDGVFQEDAPVIHQEMIGGLR	1	44.12	30.2653	44.12		-0.518			-0.3631			-0.4705			0.6864			-0.0923			0.359			-0.3862			-0.3354
Complement C3 OS=Homo sapiens GN=C3 PE=1 SV=2	P01024	qLANGVDR	0.98	21.27	31.8893	10.02	-0.5513	0.01133			0.07506	-0.1143	-0.3278	0.1009		-0.1579	0.1091		-0.1531	-0.351		-0.6525	-0.5418		-0.0861	-0.3638		-0.2094	-0.1598
Complement C3 OS=Homo sapiens GN=C3 PE=1 SV=2	P01024	qPSSAFAAFVk	1	31.69	31.9201	31.69	-0.5737	-1.221	-0.7537	0.3196	0.3506	-0.03971	-0.06552	0.04029	0.1433	-0.2988	0.04257	-0.06153	-0.5619	-0.5817	-0.3933	-0.4184	-0.006183	0.04206	-0.2172	0.008476	-0.01457	-0.01543	0.2911	0.06158
Complement C3 OS=Homo sapiens GN=C3 PE=1 SV=2	P01024	qPVPGQQMTLk	1	35.33	31.6613	32.15	-0.3551	-0.2046	-0.2179	0.5206	0.129	0.01376	-0.3328	-0.3545	-0.1046	-0.1804	-0.4489	0.02357	-0.9338	0.08306	-0.9556	-0.1999	-0.4568	0.01165	-0.4411	0.3084	-0.2642	0.1409	-0.138	0.3559
Complement C3 OS=Homo sapiens GN=C3 PE=1 SV=2	P01024	rIPIEDGSGEVVLSR	1	60.07	31.6137	52.88	-0.2632	-0.2228	0.09532	-0.2142	-0.1297	-0.2514	-0.09294	-0.09421	-0.6235	-0.06224	-0.007181	0.06053	-0.5671	0.1634	-0.3613	-0.4282	-0.3078	0.2884	-0.7703	-0.5649	-0.24	0.1946	0.04308	0.3007
Complement C3 OS=Homo sapiens GN=C3 PE=1 SV=2	P01024	rQGALELIk	0.44	9.73	31.5076	8.08	-0.2144	-0.01069	-0.3508	0.3414	0.03448	0.2023	-0.6162	-0.1418	-0.471	-0.004871	-0.1204	0.4832	-1.246	-0.18	-0.2952	-0.5104	-0.5976	-0.05183	0.02329	-0.1117	-0.1009	0.1129	0.03426	-0.07672
Complement C3 OS=Homo sapiens GN=C3 PE=1 SV=2	P01024	sDDkVTLEER	0.97	14.94	31.3001	14.94	-0.4347	0.04793	0.2755	-0.4168	-0.06362	-0.3279	-0.2868	-0.2059	0.2759	-0.3598	-0.8518	-0.6425	-0.6757	0.02615	0.3287	-1.225	-1.134	-0.8665	1.694	0.9959	0.4099	-0.6286	0.06531	0.01991
Complement C3 OS=Homo sapiens GN=C3 PE=1 SV=2	P01024	sEETkENEGFTVTAEGk	1	28.08	28.8874	28.08	-0.1072	0.09964	-0.0002475	0.1697	0.1004	-0.07681	0.1582	0.329	0.1489	-0.961	-1.197	-0.9774	-0.644	-0.6973	-0.3725	-0.6927	-0.4227	-0.4451	0.2123	0.4244	0.558	-0.04856	0.198	0.304
Complement C3 OS=Homo sapiens GN=C3 PE=1 SV=2	P01024	sEFPESWLWNVEDLkEPPk	0.79	15.27	34.4217	15.27	-0.264	-0.1647	0.2488	-0.1711	-0.01924	-0.1646	0.0274	0.2038	0.2085	-0.4348	-0.3056	-0.4505	-0.7639	-0.6554	-0.6367	-0.2686	-0.2171	0.02589	-0.5477	-0.172	-0.1112	0.1246	0.1902	0.2881
Complement C3 OS=Homo sapiens GN=C3 PE=1 SV=2	P01024	sGIPIVTSPYQIHFTk	1	40.79	31.0106	40.79			0.1211	0.2687					-0.3631			-0.1483			-0.04426			0.1721			-0.9972			0.3751
Complement C3 OS=Homo sapiens GN=C3 PE=1 SV=2	P01024	sGIPIVTSPyQIHFTk	0.1	4.54	30.7041	4.54			0.2137	0.1513					-0.5498			-0.1168			-0.3415			-0.001012			-0.1807			0.2087
Complement C3 OS=Homo sapiens GN=C3 PE=1 SV=2	P01024	sGQSEDRQPVPGQQMTLk	0.17	4.82	27.8247	4.82	-0.3548	0.08807	-0.1085	-0.165	-0.2083	-0.2759	-0.3404	0.352	0.4205	-0.0127	-0.4541	-0.08387	-0.9191	-0.9234	-0.1763	-0.7293	-0.06064	-0.6133	0.3654	0.03432	-0.2107	0.02179	0.05197	0.3214
Complement C3 OS=Homo sapiens GN=C3 PE=1 SV=2	P01024	sGSDEVQVGQQR	1	33.6	27.4741	33.6		-0.03104	-0.07629	-0.01597	-0.3443			0.4157	0.2777		-0.1696	-0.5808		0.5429	0.02768		-1.926	-1.145		1.326	0.9935		-0.9335	-0.09637
Complement C3 OS=Homo sapiens GN=C3 PE=1 SV=2	P01024	sNLDEDIIAEENIVSR	1	70.77	27.9449	70.77	-0.1915	0.1944	0.07627	-0.2365	-0.4043	-0.4302	-0.1018	-0.1087	-0.02055	-0.6755	-0.3892	-0.477	-0.002823	-0.01393	-0.1782	-0.7506	-0.6698	-0.2247	0.08224	0.06962	0.4128	-0.1867	0.1914	-0.06116
Complement C3 OS=Homo sapiens GN=C3 PE=1 SV=2	P01024	sSLSVPYVIVPLk	0.69	7.78	29.8945	7.78	0.06796	0.04156			-0.2291	-0.8474	-0.4762	-0.8229		-0.1068	-0.02469		-0.2168	-0.7334		0.471	-0.2324		-0.6315	-0.5447		-0.5052	0.105
Complement C3 OS=Homo sapiens GN=C3 PE=1 SV=2	P01024	sSLSVPyVIVPLk	0.11	1.07	28.9982	1.07		-0.05502	-0.25	0.1892	0.3639			-0.3357	0.1375		-0.1478	-0.01453		-0.7435	-0.7251		-0.08966	-0.014		-0.7126	-0.2361		0.6003	0.2971
Complement C3 OS=Homo sapiens GN=C3 PE=1 SV=2	P01024	sVQLTEk	0.9	33.96	33.6455	22.31	-0.3085	0.08033	-0.0457	0.3173	0.241	0.05839	-0.2977	-0.5706	0.02089	-0.5397	-0.06614	-0.2872	-0.8212	-0.8736	-0.7311	-0.3776	0.0427	-0.07008	0.07826	0.1306	0.07167	-0.03697	-0.1039	0.1082
Complement C3 OS=Homo sapiens GN=C3 PE=1 SV=2	P01024	syTVAIAGYALAQMGR	0.77	14.04	30.899	4.23	-0.5128	0.1186	-0.1143	-0.2377	-0.09271	0.1093	-0.352	-0.2176	-0.07334	-0.09858	-0.1204	0.2795	-0.481	0.2542	0.404	-0.389	-0.1161	-0.556	-0.6147	-1.201	-0.4989	0.1847	0.2779	-0.04617
Complement C3 OS=Homo sapiens GN=C3 PE=1 SV=2	P01024	sYTVAIAGyALAQMGR	0.85	10.24	30.899	10.24			-0.2314	-0.8924					0.02631			0.06865			-0.2535			0.4482			0.1928			0.04788
Complement C3 OS=Homo sapiens GN=C3 PE=1 SV=2	P01024	tFISPIk	0.28	11.08	32.7416	3.69	-1.239	-0.6783	-0.8309	-0.7854	0.04332	0.1533	-0.3716	-0.6558	0.3954	1.6	1.117	0.6922	-1.122	-0.3098	No Values	0.6277	0.3502	-0.1259	-1.294	-0.479	0.1214	-1.145	-0.5803	-0.005908
Complement C3 OS=Homo sapiens GN=C3 PE=1 SV=2	P01024	tGLQEVEVk	1	22.48	32.7323	20.99	-0.259	-0.05852	-0.1083	-0.1684	0.08488	0.1095	-0.1529	-0.1701	-0.02305	-0.4061	-0.2081	-0.07737	-0.8382	-0.5097	-0.2585	-0.3764	-0.2089	-0.04398	-0.3542	-0.2218	-0.1639	0.0256	0.1321	0.09491
Complement C3 OS=Homo sapiens GN=C3 PE=1 SV=2	P01024	tIYTPGSTVLYR	0.27	5.51	31.245	5.51	-0.3415	-0.1388	0.1103	-0.1	0.01987	-0.1233	-0.3313	0.04427	0.1302	-0.5413	-0.3868	-0.2291	-0.0611	-0.4132	-0.345	-0.2889	-0.1065	-0.284	-0.7297	-0.3866	-0.4783	0.1589	0.2758	0.5798
Complement C3 OS=Homo sapiens GN=C3 PE=1 SV=2	P01024	tIyTPGSTVLYR	0.9	15.02	31.8412	12.21	-0.2763	0.2011	-0.008259	0.0184	-0.2046	-0.1794	-0.3951	-0.197	-0.1781	-0.3512	-0.5251	-0.3171	-0.3947	-0.3238	-0.1674	0.0005527	-0.3055	0.04383	-0.7178	-0.03262	-0.1418	0.03034	0.2674	0.09828
Complement C3 OS=Homo sapiens GN=C3 PE=1 SV=2	P01024	tIYTPGSTVLyR	0.39	8.97	31.7406	8.97	-0.2571	0.1399	-0.2399	0.2564	-0.09172	0.08355	-0.2034	0.4822	-0.2931	-0.2667	0.158	0.1515	-0.5624	-0.3164	-0.1378	-0.3583	-1.086	-0.09217	-0.4466	-0.2611	-0.1642	-0.2341	-0.1451	-0.03571
Complement C3 OS=Homo sapiens GN=C3 PE=1 SV=2	P01024	tLDPER	0.47	5.35	30.1912	5.35			-0.961	0.03427					-0.4582			0.1323			0.6632			-0.144			0.4759			-0.3585
Complement C3 OS=Homo sapiens GN=C3 PE=1 SV=2	P01024	tVMVNIENPEGIPVk	1	40.92	31.4208	40.92	-0.05039	-0.5647			0.3656	0.6407	0.126	-0.5916		-0.6101	No Values		No Values	No Values		-1.176	-0.523		-0.777	No Values		-0.1178	0.6137
Complement C3 OS=Homo sapiens GN=C3 PE=1 SV=2	P01024	vEGTAFVIFGIQDGEQR	1	52.36	28.8536	52.36			-0.826	-0.6829					No Values			No Values			0.6928			-0.7207			1.034			0.04093
Complement C3 OS=Homo sapiens GN=C3 PE=1 SV=2	P01024	vELLHNPAFcSLATTk	1	22.74	30.607	22.74	-0.4399	-0.2676	-0.1961	0.03953	0.01794	-0.1308	-0.1191	0.07418	0.07536	-0.3368	-0.1295	-0.2013	-0.7869	-0.626	-0.5359	-0.1867	-0.07838	-0.0597	-0.33	-0.1859	0.01281	-0.04446	0.1033	0.2915
Complement C3 OS=Homo sapiens GN=C3 PE=1 SV=2	P01024	vFLDccNYITELR	1	56.17	25.172	54.4	-0.5953	-0.2025	-0.1177	-0.5164	-0.229	-0.465	-0.01051	-0.06789	0.3164	-0.4354	-0.4466	-0.04833	0.2243	0.2119	-0.01824	-0.4442	-0.3521	-0.1617	0.01929	-0.05461	-0.1497	-0.4935	-0.01624	0.06361
Complement C3 OS=Homo sapiens GN=C3 PE=1 SV=2	P01024	vGkYPk	0.5	9.22	30.8063	9.22			0.05891	0.2551					0.1013			-0.3905			-0.08592			-0.5967			0.8242			-0.7823
Complement C3 OS=Homo sapiens GN=C3 PE=1 SV=2	P01024	vHQYFNVELIQPGAVk	1	56.6	35.8092	56.33	-0.1983	-0.1971	-0.1113	-0.008125	-0.2874	-0.1483	-0.1512	-0.1308	-0.08688	-0.4313	-0.06726	-0.3427	-0.5057	-0.2459	-0.1853	-0.3625	-0.1292	0.03531	-0.2982	-0.1373	-0.241	-0.06845	0.08546	0.2699
Complement C3 OS=Homo sapiens GN=C3 PE=1 SV=2	P01024	vHQyFNVELIQPGAVk	1	39.13	29.7772	39.13	-0.2194	-0.02361	-0.06609	0.2256	0.3548	0.2189	-0.1263	-0.2338	-0.03992	-0.5377	-0.2058	-0.1906	-0.7436	-0.5084	-0.5079	-0.05559	0.09316	0.2613	-1.014	-0.9117	-0.7472	0.2284	0.3839	0.4844
Complement C3 OS=Homo sapiens GN=C3 PE=1 SV=2	P01024	vLLDGVQNPR	1	29.23	33.2469	21.3	-0.2927	-0.2709	-0.08649	0.1242	-0.1972	-0.2243	-0.22	-0.03153	-0.1266	0.1094	0.1211	0.2523	-0.6954	-0.3095	-0.724	-0.4015	-0.2386	-0.07019	-0.2165	0.004085	-0.2269	-0.3252	-0.1816	0.1855
Complement C3 OS=Homo sapiens GN=C3 PE=1 SV=2	P01024	vPVAVQGEDTVQSLTQGDGVAk	1	44.63	30.5077	44.63	-0.2702	-0.1054	-0.1834	-0.06904	-0.09215	-0.4326	-0.3296	-0.1091	-0.2764	-0.2254	-0.3321	-0.04617	-0.581	-0.5473	-0.2586	-0.2984	0.02655	0.05486	-0.2325	-0.1748	-0.01126	0.07286	0.2088	0.1004
Complement C3 OS=Homo sapiens GN=C3 PE=1 SV=2	P01024	vSHSEDDcLAFk	1	73.17	27.1767	73.17	-0.2332	-0.2956	-0.1728	0.05117	0.2719	-0.1483	-0.1205	0.1202	0.03447	-0.5199	-0.3167	-0.4086	-1.384	-0.9191	-0.6329	-0.4686	-0.367	-0.07164	0.4259	-0.01453	0.3363	0.2528	0.4007	0.3469
Complement C3 OS=Homo sapiens GN=C3 PE=1 SV=2	P01024	vTIkPAPETEk	0.93	11.57	29.8811	11.57	-0.3208	0.03421	-0.03048	0.3571	0.09617	-0.05854	-0.179	-0.1885	-0.03706	-0.4971	-0.6374	-0.3692	-0.6809	-0.749	-0.7661	-0.292	-0.009123	0.02434	-0.3413	0.3139	-0.1158	0.1245	0.0166	0.3212
Complement C3 OS=Homo sapiens GN=C3 PE=1 SV=2	P01024	vTLEER	0.5	24.34	32.8126	5.02		-0.2229			0.07033			0.02799			-0.3254			-0.3405			-0.868			0.6771			-0.1387
Complement C3 OS=Homo sapiens GN=C3 PE=1 SV=2	P01024	vVLVAVDk	0.99	33.76	31.383	10.83	-0.1461	-0.2274	0.1707	0.1568	-0.0004351	-0.2473	-0.4655	-0.309	0.1244	-0.5527	-0.06701	-0.2989	-0.4405	-0.6347	-0.7848	-0.4795	-0.01091	-0.7368	-0.01423	-0.07292	0.248	0.04994	0.09815	0.5048
Complement C3 OS=Homo sapiens GN=C3 PE=1 SV=2	P01024	vVLVSLQSGYLFIQTDk	0.1	1.37	30.6446	1.37		-0.4794			0.1734			-0.2783			-0.1603			-0.03586			0.1019			-0.2429			-0.1986
Complement C3 OS=Homo sapiens GN=C3 PE=1 SV=2	P01024	vVPEGIR	0.5	9.77	32.9425	7.55	-0.5304	-0.3995	-0.3968	0.2618	-0.5041	-0.1626	-0.5634	-0.04937	-0.2072	-0.2232	-0.04135	0.3065	0.1499	0.3081	0.2681	-0.5581	-0.6252	-0.5216	-0.1943	0.07739	0.06428	-0.173	0.1926	-0.2205
Complement C3 OS=Homo sapiens GN=C3 PE=1 SV=2	P01024	vYAYYNLEEScTR	0.85	12.83	25	12.83	-0.6175		-0.05245	-0.05182		-0.6462	0.0395		0.2529	-0.9755		0.1372	0.2611		-0.01208	0.1923		-0.3278	-0.005296		0.07387	-0.4935		-0.6358
Complement C3 OS=Homo sapiens GN=C3 PE=1 SV=2	P01024	vyAYYNLEEScTR	0.64	4.53	26.3043	3.28	-0.08827	0.236	0.4488	-0.5716	-0.6748	-0.386	0.1301	0.0914	0.03409	-0.6972	-0.07151	-0.494	-0.6842	-0.7337	0.05274	-0.2605	-0.2001	-0.2618	-0.0363	0.3684	0.06277	-0.2375	-0.07796	0.1661
Complement C3 OS=Homo sapiens GN=C3 PE=1 SV=2	P01024	vYAyYNLEEScTR	0.38	11.66	27.8176	4.51	0.137					-1.121	0.09103			-0.2298			-0.137			-0.5127			-0.633			0.1605
Complement C3 OS=Homo sapiens GN=C3 PE=1 SV=2	P01024	wEDPGk	0.5	14.12	30.4021	13.46	-0.03885	0.1691	-0.2668	0.2051	0.1185	-0.1589	-0.04758	-0.04421	0.5866	-0.5355	-0.2621	-0.7008	-0.571	-0.9445	-0.4303	-0.4113	-0.3476	-0.6391	-0.5291	-0.132	0.3407	-0.01858	0.2726	0.2886
Complement C3 OS=Homo sapiens GN=C3 PE=1 SV=2	P01024	wLILEk	0.5	16.82	32.6482	11.11	-0.163	-0.002252	0.00444	0.1924	0.106	-0.08688	-0.3155	-0.1337	-0.08955	-0.2991	-0.1451	-0.09299	-0.7548	-0.8639	-0.5987	-0.2543	-0.112	-0.02664	-0.5601	-0.2493	-0.2167	0.2188	0.257	0.3315
Complement C3 OS=Homo sapiens GN=C3 PE=1 SV=2	P01024	wLNEQR	0.5	15.96	33.092	7.77	-0.3415	-0.4431			-0.02153	-0.1102	-0.2476	0.3472		-0.3687	0.08933		0.2736	-0.02828		-0.3783	-0.09699		-0.2621	-0.8194		-0.7604	-0.1473
Complement C3 OS=Homo sapiens GN=C3 PE=1 SV=2	P01024	yELDk	0.1	11.05	32.584	3.47	-0.04414	-0.09523	0.5543	-0.2145	-0.06261	-0.3443	0.1315	0.6596	0.6319	-1.304	-1.235	-1.604	-0.7472	-0.7882	-0.2123	-0.8667	-0.8742	-1.279	1.175	1.443	1.653	-0.2448	-0.1672	-0.1451
Complement C3 OS=Homo sapiens GN=C3 PE=1 SV=2	P01024	yYTYLIMNk	0.27	9.51	35.7749	9.51	-0.178		-0.1565	-0.8273		-0.3098	-0.2432		-0.4551	-0.9451		0.06465	0.3852		0.5432	-0.9422		-0.2248	-0.4204		0.02303	0.4084		0.4352
Complement C3 OS=Homo sapiens GN=C3 PE=1 SV=2	P01024	yYTyLIMNk	0.27	2.28	31.5564	0.94		-0.2563			-0.06984			-0.6631			-0.3928			-0.5032			0.1944			0.1806			0.3901
Complement C4-A OS=Homo sapiens GN=C4A PE=1 SV=1	P0C0L4,P0C0L5	aAANQMR	0.9	24.1	30.7518	18.07	0.1934	0.1912	0.0376	0.3324	0.221	0.06081	0.2096	-0.1502	-0.2084	0.6501	0.5931	0.7335	0.08814	0.3844	0.2962	0.1802	0.244	-0.4635	0.6127	0.5283	1.098	0.4986	0.6045	0.4532
Complement C4-A OS=Homo sapiens GN=C4A PE=1 SV=1	P0C0L4,P0C0L5	aAcAQLNDFLQEYGTQGcQV	1	43.44	25	43.44	-0.1269	-0.07696	0.314	0.1541	0.1566	-0.02345	-0.07496	-0.006811	-0.2161	-0.1564	0.2843	0.1228	0.7322	0.6244	0.3296	0.001502	0.08638	0.3564	1.237	1.223	0.8129	0.6091	0.3657	0.3633
Complement C4-A OS=Homo sapiens GN=C4A PE=1 SV=1	P0C0L4,P0C0L5	aDGSYAAWLSR	1	26.89	27.7452	26.89	0.2953	0.1274	0.3906	0.1994	0.3842	0.2918	0.8513	0.3498	0.07121	-0.09062	-0.1771	0.09121	0.01091	0.5091	-0.4116	-0.1887	-0.05561	0.1756	0.734	0.8892	1.416	0.4976	0.5577	0.3474
Complement C4-A OS=Homo sapiens GN=C4A PE=1 SV=1	P0C0L4,P0C0L5	aEFQDALEk	1	40.99	31.2516	37.89	0.2146	-0.03487	-0.2879	0.5382	0.5792	0.5352	0.2999	0.1708	0.401	-0.4143	-0.4586	-0.2797	-0.09639	0.06303	0.1005	0.3371	0.3285	0.3157	0.9699	1.188	0.8897	0.5973	0.627	0.5945
Complement C4-A OS=Homo sapiens GN=C4A PE=1 SV=1	P0C0L4,P0C0L5	aEMADQASAWLTR	0.33	0.37	30.6483	0.37		-0.187	0.07002	-0.5129	-1.172			0.007445	-0.03218		-0.2613	-0.4877		0.918	0.4768		0.8199	0.7043		1.095	0.7658		0.8825	0.9215
Complement C4-A OS=Homo sapiens GN=C4A PE=1 SV=1	P0C0L4,P0C0L5	aLEILQEEDLIDEDDIPVR	0.9	14.76	29.3095	14.76	0.1436		0.4248	-0.11		0.2002	-0.2086		-0.09076	-0.5914		-0.2167	1.2		1.467	-0.1044		-0.201	0.5739		0.751	1.205		0.2549
Complement C4-A OS=Homo sapiens GN=C4A PE=1 SV=1	P0C0L4,P0C0L5	aNSFLGEk	0.99	36.39	32.5455	33.1	-0.03821	0.4937	0.2659	0.747	0.1967	0.4171	0.146	0.07074	0.17	0.2456	0.5409	0.0843	-0.08902	-0.3508	-1.111	0.1111	0.1096	-0.0761	1.106	0.8388	1.356	0.6785	0.7081	0.8163
Complement C4-A OS=Homo sapiens GN=C4A PE=1 SV=1	P0C0L4,P0C0L5	cSVFYGAPSk	1	44.36	30.1242	44.36	0.2712	0.3783	0.1416	0.5327	0.3487	0.2574	0.2744	0.2809	0.08608	0.05385	0.537	0.2193	-0.1047	-0.3501	-0.2289	0.6802	0.5152	0.2116	0.5038	0.6275	1.021	0.4509	0.314	0.2836
Complement C4-A OS=Homo sapiens GN=C4A PE=1 SV=1	P0C0L4,P0C0L5	cSVFyGAPSk	0.29	1.62	31.2516	1.62	0.08833	-0.3553			0.2521	0.3191	-0.5218	0.241		0.1246	0.6662		0.07678	-0.2353		0.6497	0.7555		1.047	0.3805		0.6282	0.8792
Complement C4-A OS=Homo sapiens GN=C4A PE=1 SV=1	P0C0L4,P0C0L5	dDPDAPLQPVTPLQLFEGR	0.45	0.92	28.8874	0.92	-0.08734	-0.3196	-0.7123	-0.1875	0.02872	0.03933	0.2918	0.3964	0.4372	0.8618	1.005	1.166	0.2565	0.3248	0.315	0.2735	0.3745	-0.05742	0.4343	-0.1011	0.2569	0.3213	0.3773	0.29
Complement C4-A OS=Homo sapiens GN=C4A PE=1 SV=1	P0C0L4,P0C0L5	dFALLSLQVPLk	1	35.45	31.3988	35.45	-0.0432	0.1391	0.2265	0.5543	0.3634	0.5011	0.1808	0.1932	0.1377	0.2598	0.04141	0.2245	-0.3903	-0.2016	-0.5107	0.6212	0.8476	0.7935	0.3938	0.1753	0.2685	0.8065	1.041	0.6688
Complement C4-A OS=Homo sapiens GN=C4A PE=1 SV=1	P0C0L4,P0C0L5	dFALLSLQVPLkDAk	0.75	13.57	33.3526	13.57	0.3251	0.3566	-0.1133	0.4492	0.4887	0.3876	0.3874	0.3048	0.1835	-0.01198	0.2232	0.3353	-0.09517	0.004428	-0.1139	0.322	0.3564	0.5824	0.8162	0.3669	0.3311	0.2874	0.5104	0.5879
Complement C4-A OS=Homo sapiens GN=C4A PE=1 SV=1	P0C0L4,P0C0L5	dHAVDLIQk	1	56.34	32.4229	56.27	0.04893	0.2253	0.1346	0.2133	0.2028	0.119	0.1547	0.03945	0.3665	0.2666	0.3635	0.1323	-0.1958	-0.3516	-0.3488	0.3942	0.4077	0.4307	1.114	1.058	0.7092	0.5392	0.6228	0.4857
Complement C4-A OS=Homo sapiens GN=C4A PE=1 SV=1	P0C0L4,P0C0L5	dkGQAGLQR	0.98	18.32	32.5912	18.32	-0.1028	-0.11	0.1722	0.5048	0.3834	0.3639	-0.3144	-0.4399	-0.3856	-0.2321	-0.3887	-0.08573	0.8516	1.159	-0.5019	0.2911	0.3211	0.614	1.242	1.293	1.36	0.3196	0.3983	0.6013
Complement C4-A OS=Homo sapiens GN=C4A PE=1 SV=1	P0C0L4,P0C0L5	dSSTWLTAFVLk	0.12	2.84	31.6495	2.84	0.08347	0.1522	-0.04793	0.5807	0.4978	0.254	0.2909	0.5131	0.03618	-0.3113	-0.1921	-0.2396	-0.06317	-0.4612	-0.3122	-0.4701	-0.6595	-0.4159	1.666	1.607	1.667	0.8954	1.011	1.044
Complement C4-A OS=Homo sapiens GN=C4A PE=1 SV=1	P0C0L4,P0C0L5	eELVYELNPLDHR	1	56.92	29.3651	48.38	0.2276	0.2013	0.2264	-0.04236	0.2193	0.222	0.1461	0.1389	0.3229	0.4103	0.1134	0.03863	0.1488	0.3988	0.3156	0.2081	0.3395	0.3909	0.595	0.7058	0.6068	0.4167	0.4732	0.4911
Complement C4-A OS=Homo sapiens GN=C4A PE=1 SV=1	P0C0L4,P0C0L5	eELVyELNPLDHR	0.9	13.72	30.7262	11.85			0.9577	0.282					-0.5382			-0.1372			0.9143			0.06718			0.5765			0.1572
Complement C4-A OS=Homo sapiens GN=C4A PE=1 SV=1	P0C0L4,P0C0L5	eFHLHLR	0.11	4.93	32.8668	2.72	-0.1702	0.03229	0.05133	0.1477	0.7412	0.4805	0.1581	0.2221	0.3112	-0.04596	0.8215	0.5845	-0.1759	-2.09	-0.1703	0.4278	0.6226	0.1337	0.989	1.329	0.8941	0.6398	0.9372	0.3272
Complement C4-A OS=Homo sapiens GN=C4A PE=1 SV=1	P0C0L4,P0C0L5	eGAIHREELVYELNPLDHR	1	53.57	28.9927	53.57	0.6157	0.5454	0.3108	-0.1225	0.1217	0.2019	-0.1535	-0.2562	0.06759	-0.1438	-0.04447	0.009275	0.5786	0.1216	0.3498	0.1443	0.1753	-0.09762	0.8626	1.756	1.482	0.3422	0.1793	0.2738
Complement C4-A OS=Homo sapiens GN=C4A PE=1 SV=1	P0C0L4,P0C0L5	eGAIHREELVyELNPLDHR	0.95	15.45	29.9388	15.45		-0.04545			0.8431			0.1333			0.59			-0.2905			0.07918			0.72			0.5866
Complement C4-A OS=Homo sapiens GN=C4A PE=1 SV=1	P0C0L4,P0C0L5	eMSGSPASGIPVk	1	29.4	31.232	29.4	0.3399	0.1605	0.1493	0.4452	0.08391	0.3456	0.1219	0.222	-0.2167	0.6722	0.6768	0.6582	-0.8885	0.01606	-0.4247	0.4283	0.4639	0.351	0.7788	0.3997	0.6156	0.6208	0.5494	0.7016
Complement C4-A OS=Homo sapiens GN=C4A PE=1 SV=1	P0C0L4,P0C0L5	ePFLSccQFAESLR	1	34.17	28.2151	33.23	-0.1171	-0.3106	0.01599	-0.006253	0.2628	0.114	0.06223	0.2137	-0.03642	0.7088	0.7265	0.5349	0.1991	0.5981	0.4716	0.2662	0.1723	0.5768	0.6651	0.5067	0.2621	0.2279	0.5609	0.4408
Complement C4-A OS=Homo sapiens GN=C4A PE=1 SV=1	P0C0L4,P0C0L5	ePFLSccQFAESLRk	0.71	6.39	27.7085	6.39	0.5096	-0.1437	-0.6487	0.07777	0.09846	0.2186	0.3906	0.3486	0.796	0.5871	0.4667	0.2336	-0.521	0.2509	0.3541	-0.1639	0.06738	0.3388	1.01	1.037	0.44	0.3878	0.4092	0.6879
Complement C4-A OS=Homo sapiens GN=C4A PE=1 SV=1	P0C0L4,P0C0L5	fAcYYPR	0.9	15.21	26.9285	15.21	0.3353	0.05741	-0.06806	0.391	0.4623	0.4378	-0.00865	-0.3031	-0.5161	0.7609	0.9642	0.9754	-0.2526	0.08226	-0.04885	0.4549	0.6424	0.8063	-0.2506	0.1355	0.2937	0.942	0.5751	0.4461
Complement C4-A OS=Homo sapiens GN=C4A PE=1 SV=1	P0C0L4,P0C0L5	fAcYYPRVEYGFQVk	0.89	10.56	28.9098	10.56		0.3059			0.4146			0.2137			0.2427			0.5698			0.6012			0.02151			0.2903
Complement C4-A OS=Homo sapiens GN=C4A PE=1 SV=1	P0C0L4,P0C0L5	fGLLDEDGk	0.4	11.76	32.1775	10.01		0.0188	0.09263	0.7508	0.7879			0.6965	0.3857		-0.3607	-0.1938		-0.1252	-0.2432		0.4778	0.6725		0.8239	0.2591		0.2971	0.5559
Complement C4-A OS=Homo sapiens GN=C4A PE=1 SV=1	P0C0L4,P0C0L5	fGLLDEDGkk	1	21.37	31.7551	21.37	0.2421	0.4622	0.3119	0.4495	0.4339	0.349	0.02807	0.03202	0.03899	0.0955	0.02645	-0.2993	-0.2541	-0.4562	-0.2438	0.4873	0.3708	0.3259	0.8992	1.004	0.9845	0.5456	0.7773	0.7063
Complement C4-A OS=Homo sapiens GN=C4A PE=1 SV=1	P0C0L4,P0C0L5	gcGEQTMIYLAPTLAASR	1	65.85	27.1265	65.85	0.4282	0.1918	-0.1105	-0.06531	0.1249	0.0138	0.2334	0.1068	0.291	0.07198	0.417	0.4471	0.4885	0.4223	0.7123	0.09077	0.06884	0.03071	1.048	0.9265	0.8055	0.1141	0.2228	0.2105
Complement C4-A OS=Homo sapiens GN=C4A PE=1 SV=1	P0C0L4,P0C0L5	gcGEQTMIyLAPTLAASR	0.3	8.3	29.6237	8.3	-0.09485					0.302	-0.05097			-0.2013			0.5785			0.4636			0.3347			1.087
Complement C4-A OS=Homo sapiens GN=C4A PE=1 SV=1	P0C0L4,P0C0L5	gHLFLQTDQPIYNPGQR	1	59.97	29.2891	59.97	0.04397	0.1355	0.7663	-0.2735	0.6272	0.3007	0.04226	-0.04255	-0.2728	0.6482	0.8871	0.3395	1.121	0.6003	0.7599	0.341	0.6974	0.4781	-0.06518	0.2024	0.698	0.04472	-0.4975	-0.2537
Complement C4-A OS=Homo sapiens GN=C4A PE=1 SV=1	P0C0L4,P0C0L5	gHLFLQTDQPIyNPGQR	0.84	12.36	30.2938	12.36	0.1014		0.2119	0.503		0.1725	0.1743		0.1948	0.9912		0.4414	0.5259		-0.03951	1.337		1.22	-1.545		-0.7831	0.6609		0.5316
Complement C4-A OS=Homo sapiens GN=C4A PE=1 SV=1	P0C0L4,P0C0L5	gLcVATPVQLR	0.92	16.79	31.2254	16.79	0.3155	-0.6391	0.08898	0.3529	0.5852	-0.1136	-0.2354	0.2682	-0.1937	0.6128	0.1092	0.2893	0.587	1.105	0.005146	0.3278	-0.07602	0.111	0.42	1.02	1.01	0.5051	0.2437	0.6155
Complement C4-A OS=Homo sapiens GN=C4A PE=1 SV=1	P0C0L4,P0C0L5	gLEEELQFSLGSk	1	44.68	35.7183	34.28	0.08048	0.1372	0.0776	0.2171	0.352	0.5684	0.08664	0.314	0.2105	-0.08464	0.05794	-0.0196	0.143	0.3306	-0.1194	0.4418	0.3067	0.4027	0.742	0.3539	0.8848	0.4578	0.6461	0.7307
Complement C4-A OS=Homo sapiens GN=C4A PE=1 SV=1	P0C0L4,P0C0L5	gLESQTk	0.9	23.92	33.5755	13.54	0.4447	0.4728	0.2388	0.8963	0.9702	0.6747	1.174	1.124	0.8617	-0.291	-0.4997	-0.1923	-0.2532	-0.03905	-0.2026	-0.6255	-0.7306	-0.4354	1.204	1.267	0.9279	0.09141	0.0514	0.1851
Complement C4-A OS=Homo sapiens GN=C4A PE=1 SV=1	P0C0L4,P0C0L5	gLQDEDGYR	1	36.98	25	36.98	0.5182	0.3255	0.5523	0.003685	-0.4305	-0.0818	0.2271	0.4787	0.4981	-0.3484	-0.3609	-0.8434	0.5741	0.7846	0.6342	-0.6784	-0.8952	-0.731	2.361	2.286	2.211	-0.153	0.4279	-0.04557
Complement C4-A OS=Homo sapiens GN=C4A PE=1 SV=1	P0C0L4,P0C0L5	gPEVQLVAHSPWLk	1	32.97	31.7202	32.97	0.3964	0.4006	0.4073	0.3357	0.4193	0.3787	-0.04875	-0.009764	-0.05648	0.3128	0.2115	0.3612	-0.1813	0.02964	-0.2593	0.389	0.3595	0.3113	0.7003	0.6962	0.7412	0.4502	0.506	0.4427
Complement C4-A OS=Homo sapiens GN=C4A PE=1 SV=1	P0C0L4,P0C0L5	gQAGLQR	0.9	25.07	30.77	10.75	-0.1394					0.1245	-0.2646			0.6713			0.8176			0.1146			0.4427			0.6524
Complement C4-A OS=Homo sapiens GN=C4A PE=1 SV=1	P0C0L4,P0C0L5	gQIVFMNR	0.99	20.35	30.4336	18.29	0.7425	0.1589	0.3638	0.1481	0.08806	0.35	-0.005713	0.6689	-0.04993	0.3769	-0.2387	0.3215	-0.1273	0.0466	-0.2593	0.02302	0.3921	0.2456	0.4203	0.8924	0.7201	0.6805	0.6079	0.7709
Complement C4-A OS=Homo sapiens GN=C4A PE=1 SV=1	P0C0L4,P0C0L5	gSFEFPVGDAVSk	1	75.49	34.2553	75.49	0.1599	-0.07689	0.1699	0.2169	0.5021	0.459	0.2823	0.2293	0.08391	0.1232	0.1842	0.5317	-0.1731	-0.1356	-0.2887	0.3873	0.5006	0.43	0.763	0.6839	0.7485	0.4949	0.7174	0.3562
Complement C4-A OS=Homo sapiens GN=C4A PE=1 SV=1	P0C0L4,P0C0L5	gSVFLR	0.5	12.76	31.5927	11.47	0.4606	-0.06798	-0.7605	0.5921	0.3372	0.05039	-0.02668	-0.04195	-0.4269	0.212	0.5479	0.4005	0.305	0.3355	0.3963	0.1076	0.235	0.2543	0.7951	0.7632	1.206	0.4361	0.4507	0.6177
Complement C4-A OS=Homo sapiens GN=C4A PE=1 SV=1	P0C0L4,P0C0L5	hLVPGAPFLLQALVR	0.86	13.01	31.4768	13.01		Value Missing			0.02762			-0.2871			0.3138			0.3209			0.9937			No Values			0.5931
Complement C4-A OS=Homo sapiens GN=C4A PE=1 SV=1	P0C0L4,P0C0L5	iQQFR	0.1	8.08	31.8469	1.6	-0.05408	-0.2926	-0.1192	0.4188	0.185	0.4477	-0.289	-0.04998	-0.228	0.2099	0.4857	0.3149	0.6442	0.4089	0.5555	0.07177	0.1955	0.1108	1.116	1.307	1.004	0.3476	0.2987	0.2155
Complement C4-A OS=Homo sapiens GN=C4A PE=1 SV=1	P0C0L4,P0C0L5	iTQVLHFTk	0.86	10.15	32.0951	10.15		0.5371			0.1396			0.3064			0.2561			0.06686			0.1524			0.8541			0.3466
Complement C4-A OS=Homo sapiens GN=C4A PE=1 SV=1	P0C0L4,P0C0L5	kADGSYAAWLSR	1	22.15	31.345	22.15		0.6134			0.7658			-0.2031			-0.2184			0.1941			-0.054			1.08			0.406
Complement C4-A OS=Homo sapiens GN=C4A PE=1 SV=1	P0C0L4,P0C0L5	kYVLPNFEVk	0.97	17.06	31.329	17.06	0.342	0.302	0.3282	0.4313	0.2769	0.5216	0.3907	-0.04568	0.02949	-0.009052	0.3702	0.1701	-0.1986	-0.3365	-0.2821	0.5544	0.4889	0.4093	0.2972	0.9791	0.6624	0.4964	0.6493	0.5415
Complement C4-A OS=Homo sapiens GN=C4A PE=1 SV=1	P0C0L4,P0C0L5	kyVLPNFEVk	0.18	0.94	27.1012	0.94		0.5645			0.5479			-0.2742			-0.7949			0.4675			0.4037			0.4162			1.285
Complement C4-A OS=Homo sapiens GN=C4A PE=1 SV=1	P0C0L4,P0C0L5	lELSVDGAk	1	36.67	33.0664	30.05	0.2614	0.5885	0.4553	0.3211	0.3723	0.5631	0.09364	0.2836	-0.03665	0.1305	-0.0436	0.1707	-0.1149	-0.1509	-0.3323	0.2649	0.2506	0.388	0.6861	0.7828	0.7759	0.5525	0.5096	0.5457
Complement C4-A OS=Homo sapiens GN=C4A PE=1 SV=1	P0C0L4,P0C0L5	lFETk	0.1	4.16	32.7323	4.16		0.002566	-0.01865	0.4536	0.5383			0.01614	-0.03387		0.5253	0.1237		-0.3722	-0.2421		0.3062	0.5083		0.8869	1.029		0.713	0.5492
Complement C4-A OS=Homo sapiens GN=C4A PE=1 SV=1	P0C0L4,P0C0L5	lGQYASPTAk	1	46.55	32.1005	36.35	0.4836	0.1807	0.1758	0.3277	0.4355	0.1516	-0.3593	-0.265	-0.2074	0.1679	0.8086	0.194	-0.06845	-0.1194	-0.06932	0.2999	0.5458	0.3302	0.9769	0.6068	1.069	0.6033	0.3507	0.3394
Complement C4-A OS=Homo sapiens GN=C4A PE=1 SV=1	P0C0L4,P0C0L5	lGQyASPTAk	0.28	6.79	31.3001	6.79	-0.3328					0.6143	0.4534			0.2297			-0.3776			0.3631			1.195			0.2743
Complement C4-A OS=Homo sapiens GN=C4A PE=1 SV=1	P0C0L4,P0C0L5	lLATLcSAEVcQcAEGk	1	64.66	27.2263	64.66	0.3078	0.3549	0.4147	0.05243	0.2527	0.1218	0.1515	0.1667	0.2381	0.008106	-0.1223	-0.03312	-0.1001	-0.08513	0.0638	0.322	0.3093	0.03065	0.893	0.9201	0.8717	0.6782	0.8657	0.6472
Complement C4-A OS=Homo sapiens GN=C4A PE=1 SV=1	P0C0L4,P0C0L5	lNMGITDLQGLR	1	46.16	31.8583	39.56	0.3074	0.2924	0.214	0.4854	0.1905	0.2548	-0.1389	-0.05332	-0.1008	0.1359	0.116	0.2531	-0.04258	0.447	-0.3247	0.1134	0.174	0.2482	1.095	0.8754	0.9788	0.6416	0.6229	0.5266
Complement C4-A OS=Homo sapiens GN=C4A PE=1 SV=1	P0C0L4,P0C0L5	lPMSVR	0.2	6.47	33.4908	4.22	0.1043	0.3409	0.3484	0.1978	0.1261	0.1604	-0.0895	-0.1549	0.004562	0.1335	0.05148	0.3154	0.519	0.4739	0.4322	0.09477	-0.3993	-0.5846	1.491	1.764	1.467	0.02953	0.4691	0.08592
Complement C4-A OS=Homo sapiens GN=C4A PE=1 SV=1	P0C0L4,P0C0L5	lScPk	0.1	5.07	33.9182	0	-0.07414	0.403			0.9968	0.8951	1.067	1.017		0.0985	0.4029		-0.8893	-0.7568		0.09187	-0.3064		0.8616	0.5849		0.3689	0.2752
Complement C4-A OS=Homo sapiens GN=C4A PE=1 SV=1	P0C0L4,P0C0L5	lTSLSDR	0.39	9.11	32.4155	3.44	0.1752	0.02274	0.1549	0.3853	0.1743	0.3784	-0.1969	-0.06556	-0.2217	0.164	0.1828	0.2209	0.5924	0.7323	0.4843	0.09995	-0.01438	0.02957	0.9033	1.172	0.8818	0.3492	0.3636	0.3847
Complement C4-A OS=Homo sapiens GN=C4A PE=1 SV=1	P0C0L4,P0C0L5	lTVAAPPSGGPGFLSIERPDSRPPR	0.75	8.25	29.9913	8.25	-0.07707	-0.1024	0.01623	-0.03665	0.06359	0.03269	-0.1487	0.1728	0.03223	1.027	0.8073	0.7846	0.2183	0.305	0.1312	0.2204	0.2094	0.05823	0.555	0.4775	0.9768	0.5838	0.6184	0.4095
Complement C4-A OS=Homo sapiens GN=C4A PE=1 SV=1	P0C0L4,P0C0L5	mRPSTDTITVMVENSHGLR	1	21.87	28.1889	21.87	0.4038	0.3577	0.2518	0.3738	0.2697	0.1084	0.2424	-0.001932	0.6937	0.2498	0.6209	0.4454	0.3502	0.2918	-0.4236	0.1362	0.08466	-0.07886	0.3964	0.6926	0.5456	0.5114	0.3727	0.372
Complement C4-A OS=Homo sapiens GN=C4A PE=1 SV=1	P0C0L4,P0C0L5	nFLVR	0.1	4.78	31.529	4.78	-0.2247	-0.297	-0.04501	0.1609	0.2171	0.1476	-0.2143	-0.2508	-0.1102	0.4322	0.7697	0.4213	0.716	0.9738	0.5573	0.3098	0.1355	-0.0001578	1.042	0.7584	1.144	0.2373	0.264	0.2001
Complement C4-A OS=Homo sapiens GN=C4A PE=1 SV=1	P0C0L4,P0C0L5	nNVPcSPk	0.64	9.29	30.4297	9.29	0.3517	0.3689	0.1517	0.2639	0.5577	0.572	0.1062	0.2762	0.2665	-0.171	-0.1208	0.1884	-0.7443	-0.683	-0.4547	0.3162	0.2923	0.08	1.379	1.466	1.357	0.6095	0.4584	0.415
Complement C4-A OS=Homo sapiens GN=C4A PE=1 SV=1	P0C0L4,P0C0L5	nVNFQk	0.5	17.14	32.6788	17.14	0.09212	0.2882	0.1545	0.5289	0.4006	0.5501	-0.1644	-0.1507	-0.2045	0.2584	0.3287	0.113	-0.2921	-0.5808	-0.4027	0.3667	0.5254	0.5171	0.8263	1.119	1.173	0.5904	0.7214	0.4686
Complement C4-A OS=Homo sapiens GN=C4A PE=1 SV=1	P0C0L4,P0C0L5	qGSFQGGFR	0.98	15.16	27.9379	15.16	0.1316	-0.006308	-0.4545	0.2843	0.3445	0.1831	-0.2476	0.05982	-0.1378	0.4421	0.1087	0.4986	0.1296	0.2555	0.5439	0.1699	0.2872	-0.04009	0.9235	1.037	1.064	0.6926	0.4827	0.5041
Complement C4-A OS=Homo sapiens GN=C4A PE=1 SV=1	P0C0L4,P0C0L5	rGHLFLQTDQPIYNPGQR	1	50.02	29.8588	50.02	0.1555	0.108	-0.08428	0.4077	-0.5666	-0.009153	0.09782	0.5301	-0.04686	0.7871	0.892	0.6027	0.5064	-0.1677	0.4978	0.7599	0.9936	0.4143	-0.4013	No Values	0.003255	0.5646	0.4998	0.4848
Complement C4-A OS=Homo sapiens GN=C4A PE=1 SV=1	P0C0L4,P0C0L5	scGLHQLLR	0.99	17.04	31.9562	17.04		0.2817			1.02			0.1096			0.2881			0.4901			-0.3211			0.468			0.28
Complement C4-A OS=Homo sapiens GN=C4A PE=1 SV=1	P0C0L4,P0C0L5	sHALQLNNR	0.99	17.09	31.9507	16.98	0.03274	0.09722	0.05924	0.4796	0.9017	0.3458	0.1193	-0.4048	-0.1738	0.4367	0.2167	0.3444	0.1962	0.6178	0.2952	0.03717	-0.04641	0.1211	0.9916	0.9464	0.8816	0.2715	0.3181	0.2197
Complement C4-A OS=Homo sapiens GN=C4A PE=1 SV=1	P0C0L4,P0C0L5	sHkPLNMGk	0.4	4.69	31.5168	4.69	0.02331	0.2768	0.143	0.5009	0.6075	0.4303	0.2406	0.1725	-0.1124	0.1532	0.136	0.04495	-0.182	-0.1277	0.01959	0.3499	0.009562	0.2536	0.7941	0.7883	0.6478	0.4963	0.7533	0.7822
Complement C4-A OS=Homo sapiens GN=C4A PE=1 SV=1	P0C0L4,P0C0L5	tEQWSTLPPETk	0.37	5.64	30.5423	5.64		0.1725	0.3624	0.1429	0.1494			0.3029	0.5689		0.7499	0.272		0.07977	-0.192		0.4384	0.503		0.4734	0.4978		0.25	0.1246
Complement C4-A OS=Homo sapiens GN=C4A PE=1 SV=1	P0C0L4,P0C0L5	tTNIQGINLLFSSR	1	36.19	35.1348	36.19	0.217	0.335	0.09854	0.2873	0.3633	0.4032	0.1778	-0.1502	-0.02333	0.08494	0.5353	0.4563	-0.1267	0.06143	-0.0399	0.4997	0.2865	0.6312	0.5156	0.2881	0.1036	0.6208	0.8307	0.7469
Complement C4-A OS=Homo sapiens GN=C4A PE=1 SV=1	P0C0L4,P0C0L5	tYNVLDMk	0.81	14.57	31.784	11.91	0.1883	0.3891	0.06922	0.2213	0.5018	0.7307	-0.3533	0.08086	0.07254	0.443	0.1888	0.3215	0.01776	-0.206	-0.0008755	0.374	0.1707	0.4553	0.5029	0.6475	0.4761	0.6006	0.8133	0.6889
Complement C4-A OS=Homo sapiens GN=C4A PE=1 SV=1	P0C0L4,P0C0L5	vDFTLSSER	0.39	1.39	29.248	1.39	-0.01514	0.09944	0.1017	-0.0528	0.3617	0.3318	0.1546	0.3546	0.2802	0.2737	0.2847	0.5862	0.2119	0.2399	0.3289	0.2907	0.2902	0.2911	0.5232	0.4895	0.3285	0.6062	0.5544	0.4136
Complement C4-A OS=Homo sapiens GN=C4A PE=1 SV=1	P0C0L4,P0C0L5	vDVQAGAcEGk	1	38.84	29.2376	38.84	0.4277	0.2703	0.229	0.4977	0.5302	0.5692	0.1592	0.1758	0.265	-0.3554	-0.07725	-0.2731	-0.2796	0.4961	-0.4007	0.1746	0.1544	0.2186	1.078	0.7179	1.07	0.6454	0.3487	0.7285
Complement C4-A OS=Homo sapiens GN=C4A PE=1 SV=1	P0C0L4,P0C0L5	vEASISk	0.12	9.3	36.5089	2.7	0.5662	0.3031	0.1657	0.5255	0.229	0.7219	-0.4082	-0.07553	0.2863	0.214	0.1969	0.04464	0.4499	0.6936	-0.1599	0.02523	0.01039	0.1319	0.5247	0.3504	0.7109	0.3253	0.9296	0.5305
Complement C4-A OS=Homo sapiens GN=C4A PE=1 SV=1	P0C0L4,P0C0L5	vEYGFQVk	0.13	5.18	35.7646	5.18	-1.192	0.2156	0.5651	0.2374	0.3442	0.8833	-0.3945	-0.0007446	0.2539	0.4326	0.04731	0.7882	1.182	0.1217	0.2192	0.2809	0.3152	-0.4324	0.4535	0.8929	0.356	0.7731	0.6791	0.2212
Complement C4-A OS=Homo sapiens GN=C4A PE=1 SV=1	P0C0L4,P0C0L5	vEyGFQVk	0.23	3	32.0575	3			0.2451	0.5542					-0.1176			0.0735			-0.2341			0.7929			-0.01017			0.9703
Complement C4-A OS=Homo sapiens GN=C4A PE=1 SV=1	P0C0L4,P0C0L5	vFALDQk	0.21	7.72	32.8981	6.15	0.2441	0.2216	0.1131	0.4799	0.4142	0.8384	-0.03145	-0.1963	-0.3087	-0.02021	0.1662	0.1272	-0.235	-0.1969	0.2517	0.1365	0.477	0.3255	0.6923	0.8341	0.9405	0.7944	0.8991	0.3335
Complement C4-A OS=Homo sapiens GN=C4A PE=1 SV=1	P0C0L4,P0C0L5	vGDTLNLNLR	1	34.31	32.5768	23.37	0.5526	0.3705	0.4278	0.1561	0.3134	0.3758	-0.4296	-0.2484	-0.207	0.2975	0.08862	0.1831	-0.09455	0.1429	0.2616	0.3275	0.2238	0.2345	0.9489	1	1.079	0.4737	0.6743	0.1809
Complement C4-A OS=Homo sapiens GN=C4A PE=1 SV=1	P0C0L4,P0C0L5	vGLSGMAIADVTLLSGFHALR	1	50.44	35.6146	50.44	Value Missing	0.6766	-0.7055	0.01436	-0.2947	0.617	0.3047	No Values	0.4421	0.9482	0.3165	0.5369	-0.171	0.0188	0.9673	-0.1657	0.9036	1.475	0.3105	No Values	-0.5729	0.273	0.3413	0.1224
Complement C4-A OS=Homo sapiens GN=C4A PE=1 SV=1	P0C0L4,P0C0L5	vHYTVcIWR	0.89	10.45	29.8767	10.45	-0.6966	0.0365			-0.4963	0.02626	1.352	1.231		1.303	1.261		0.6377	-0.1209		-0.4701	-0.04384		0.279	1.314		-0.01258	-0.564
Complement C4-A OS=Homo sapiens GN=C4A PE=1 SV=1	P0C0L4,P0C0L5	vLQIEk	0.5	24.4	33.5545	0	0.05892	0.2564	-6.644	No Values	0.5629	0.344	-0.4776	-0.1016	-6.644	0.3189	-0.03781	No Values	-0.2745	-0.3559	No Values	0.5863	0.4186	-6.644	1.139	1.219	1.137	0.4938	0.6546	-0.5674
Complement C4-A OS=Homo sapiens GN=C4A PE=1 SV=1	P0C0L4,P0C0L5	vLSLAQEQVGGSPEk	1	36.61	36.7339	32.93	0.2072	0.274	0.2734	0.3614	0.123	0.1693	0.08558	0.1757	0.2397	0.3409	0.327	0.2723	-0.05049	-0.08319	0.02369	0.2332	0.2786	0.0849	0.9034	0.7477	0.7425	0.5085	0.4546	0.4385
Complement C4-A OS=Homo sapiens GN=C4A PE=1 SV=1	P0C0L4,P0C0L5	vQQPDcR	0.9	34.62	26.2634	32.3		0.3057			0.201			0.0162			0.09164			0.1402			0.5284			0.8023			0.5308
Complement C4-A OS=Homo sapiens GN=C4A PE=1 SV=1	P0C0L4,P0C0L5	vQQPDcREPFLSccQFAESLR	1	46.43	28.6982	46.43	0.0268	0.4937	0.3687	0.01255	0.129	0.4611	0.009588	0.1205	0.2234	0.0879	-0.1356	0.05973	0.9221	0.8491	0.2256	-0.3183	-0.5376	-0.2969	0.9097	1.539	1.424	0.3202	0.1662	0.2423
Complement C4-A OS=Homo sapiens GN=C4A PE=1 SV=1	P0C0L4,P0C0L5	vVEEQESR	0.99	24.19	30.0775	24.19	-0.07371	0.5014	0.233	0.2513	-0.02922	0.4886	-0.1388	-0.3891	-0.3844	0.1408	0.2336	0.3352	0.6447	0.1273	0.04033	-0.2478	0.05676	-0.4772	1.269	1.717	1.661	0.3358	0.3987	0.6205
Complement C4-A OS=Homo sapiens GN=C4A PE=1 SV=1	P0C0L4,P0C0L5	yIYGkPVQGVAYVR	0.94	15.63	31.245	15.63	0.4115	0.4948	0.3916	0.1112	0.1301	0.2259	-0.04712	0.161	0.08214	0.256	-0.5466	0.1837	-0.3193	No Values	0.2199	0.5172	0.3702	0.01052	0.6811	1.349	0.8347	0.6939	0.3307	0.4192
Complement C4-A OS=Homo sapiens GN=C4A PE=1 SV=1	P0C0L4,P0C0L5	yLDkTEQWSTLPPETk	0.53	6.83	30.0303	6.83	0.3276	0.7795			-0.3547	-0.1108	-0.3304	0.3311		-0.0985	-0.2438		1.181	-0.2776		-0.105	0.2457		1.439	1.158		0.1159	0.9778
Complement C4-A OS=Homo sapiens GN=C4A PE=1 SV=1	P0C0L4,P0C0L5	yVLPNFEVk	1	29.99	32.071	29.99	0.3279	0.5148	0.3829	0.2047	0.3682	0.1833	-0.1985	0.1675	-0.1203	0.2796	0.05241	0.02979	-0.1298	-0.3421	-0.3942	0.4086	0.2988	0.3487	1.02	1.101	1.292	0.5282	0.4703	0.619
Prostaglandin-H2 D-isomerase OS=Homo sapiens GN=PTGDS PE=1 SV=1	P41222	aALSMck	0.18	8.46	37.02	8.46	-0.08995	0.05122	-0.02531	-0.05378	0.03214	-0.1965	-0.07364	0.2561	-0.2537	0.4203	0.3099	0.07908	-0.09773	0.1267	-0.2651	0.1098	0.04643	-0.05358	0.2646	0.2859	0.09758	-0.1066	0.04239	-0.04191
Prostaglandin-H2 D-isomerase OS=Homo sapiens GN=PTGDS PE=1 SV=1	P41222	aQGFTEDTIVFLPQTDk	0.56	11.51	35.8872	11.51	-0.3755	-0.1374	-0.4306	-0.268	-0.1393	-0.2779	0.1624	0.1832	0.04108	0.1101	0.3519	0.1493	0.02407	0.1944	-0.02603	0.2318	0.3166	-0.0007915	-0.0006266	0.1342	-0.1707	0.1056	0.08794	-0.09111
Prostaglandin-H2 D-isomerase OS=Homo sapiens GN=PTGDS PE=1 SV=1	P41222	aQGFTEDTIVFLPQTDkcMTEQ	1	35.53	25.5991	35.53	0.3754	-0.04319	-0.1923	-0.4199	-0.3077	0.228	1.026	0.6262	0.6262	-0.6246	0.6384	-0.4266	0.1748	0.2666	-0.3166	-0.6911	-0.1114	-0.386	0.3579	0.1856	0.3175	-0.4356	0.00558	0.2671
Prostaglandin-H2 D-isomerase OS=Homo sapiens GN=PTGDS PE=1 SV=1	P41222	ekFTAFck	0.97	14.47	32.0656	14.47	0.06479	0.2218	0.0783	0.009028	0.2908	0.06987	0.2707	0.3186	0.07017	-0.6379	-0.6713	-0.8848	0.3206	0.3474	-0.1054	-0.6975	-0.2477	-0.8078	0.9504	0.9068	0.7978	0.005146	0.08204	0.3138
Prostaglandin-H2 D-isomerase OS=Homo sapiens GN=PTGDS PE=1 SV=1	P41222	fTAFck	0.34	5.8	30.7918	5.8	-0.5245	-0.2546	-0.5908	0.06231	0.1052	-0.2027	-0.1483	0.1099	0.1217	0.3704	-0.08578	-0.4421	-0.01974	0.1263	0.05663	0.4011	0.1814	-0.182	0.4193	0.6139	0.5632	-0.0656	0.143	-0.2176
Prostaglandin-H2 D-isomerase OS=Homo sapiens GN=PTGDS PE=1 SV=1	P41222	gPGEDFR	0.77	9.79	28.014	9.79	-0.3013	-0.45	-0.5425	-0.0722	-0.01618	-0.1901	0.3175	0.374	0.05236	-0.3568	-0.1468	-0.2275	0.5674	0.5591	0.3211	-0.8831	-0.8481	-0.879	0.568	0.9452	0.3074	-0.1725	-0.113	-0.3749
Prostaglandin-H2 D-isomerase OS=Homo sapiens GN=PTGDS PE=1 SV=1	P41222	kAALSMck	0.29	0.02	31.8441	0.02	0.1209	0.1975	-0.09676	-0.2441	0.2491	0.0306	-0.007053	0.3117	-0.2232	-0.08728	-0.1823	-0.004154	-0.1977	-0.1454	-0.3779	-0.2862	-0.1942	-0.1481	0.4543	0.5072	0.2003	0.2127	0.4609	0.06523
Prostaglandin-H2 D-isomerase OS=Homo sapiens GN=PTGDS PE=1 SV=1	P41222	mATLYSR	0.9	20.41	29.6802	17.85	0.09629	0.06975	-0.04753	-0.3524	-0.0336	-0.1332	0.07501	0.2349	0.02054	0.04329	0.1498	-0.2371	0.2429	0.4025	0.2547	-0.4633	-0.3251	-0.7199	0.4176	0.5528	0.5023	0.006321	0.1476	-0.09307
Prostaglandin-H2 D-isomerase OS=Homo sapiens GN=PTGDS PE=1 SV=1	P41222	mATLySR	0.18	7.99	32.1139	7.99	0.07654	0.2374	-0.04566	-0.2256	0.1586	-0.08035	-0.0006416	0.1209	-0.4302	0.1269	-0.264	-0.1985	0.2895	0.6025	0.2881	-0.3244	-0.4034	-0.3993	0.07346	0.5456	0.4384	0.2318	0.1761	-0.04217
Prostaglandin-H2 D-isomerase OS=Homo sapiens GN=PTGDS PE=1 SV=1	P41222	nQcETR	0.5	0.8	25.3908	0		-0.9703			3.202			0.429			-0.4873			-0.3796			0.3636			-1.136			0.1876
Prostaglandin-H2 D-isomerase OS=Homo sapiens GN=PTGDS PE=1 SV=1	P41222	sVVAPATDGGLNLTSTFLR	1	62.26	30.8171	62.26	0.2519	0.1579	0.1926	-0.5374	0.1436	-0.7037	0.07643	0.03223	-0.1926	0.143	0.326	-0.02541	0.4086	0.01712	0.3992	0.1118	0.09636	0.04718	0.05163	0.3182	-0.01506	0.175	0.1827	-0.3398
Prostaglandin-H2 D-isomerase OS=Homo sapiens GN=PTGDS PE=1 SV=1	P41222	tMLLQPAGSLGSYSYR	1	21.26	28.7679	21.26	0.2043	0.3324	-0.0006952	-0.1129	-0.08658	-0.04063	0.2413	0.3967	0.1601	-0.1433	0.002995	-0.1486	0.2998	0.04504	0.08	-0.1882	-0.04808	-0.2318	-0.1124	-0.1075	-0.391	0.1884	0.2197	0.05347
Prostaglandin-H2 D-isomerase OS=Homo sapiens GN=PTGDS PE=1 SV=1	P41222	tMLLQPAGSLGSySYR	0.97	23.41	30.3663	4.56	0.03531	0.2765			0.2957	-0.08639	0.1734	0.3216		-0.1815	-0.01498		0.1439	0.03411		-0.05693	0.08533		-0.02483	-0.3508		0.4078	0.5612
Prostaglandin-H2 D-isomerase OS=Homo sapiens GN=PTGDS PE=1 SV=1	P41222	tMLLQPAGSLGSYSyR	0.32	14.94	33.3866	0	0.2106	0.3834	0.2408	-0.207	0.03244	-0.08725	0.1722	0.1808	0.1194	-0.1505	-0.096	-0.295	0.1348	0.2725	0.05786	-0.02434	0.02498	-0.2647	-0.2261	-0.1324	-0.2968	0.3724	0.4211	0.02828
Prostaglandin-H2 D-isomerase OS=Homo sapiens GN=PTGDS PE=1 SV=1	P41222	tMLLQPAGSLGSySyR	0.33	1.98	30.5423	1.98	0.3094	0.3452	0.1566	-0.1705	0.06249	-0.1063	0.2666	0.2598	0.1201	-0.0749	0.09608	-0.1797	0.1717	0.1839	-0.1119	0.1098	0.2174	-0.1298	-0.5877	-0.5116	-0.5966	0.3469	0.5962	0.2761
Prostaglandin-H2 D-isomerase OS=Homo sapiens GN=PTGDS PE=1 SV=1	P41222	tQTPR	0.1	12.67	32.2943	8.59	0					-0.6912	0.3089			-0.07257			0.1182			0.3644			0.3078			0.07519
Alpha-1-antitrypsin OS=Homo sapiens GN=SERPINA1 PE=1 SV=3	P01009	aVLTIDEk	0.94	19.65	33.0856	14.67	0.1395	-0.008765	0.09765	-0.186	-0.1258	-0.2257	-0.201	-0.2667	-0.3846	1.162	0.9114	0.9712	-0.2938	-0.2278	-0.2953	0.199	0.0662	0.003215	-0.5517	-0.4299	-0.5242	-0.2226	-0.2923	-0.2092
Alpha-1-antitrypsin OS=Homo sapiens GN=SERPINA1 PE=1 SV=3	P01009	dTEEEDFHVDQVTTVk	0.7	13.17	30.5652	13.17	0.2111	0.05763	0.06746	0.04579	-0.01783	0.02618	0.04817	0.1014	0.1093	0.1771	0.005429	0.05716	0.3	0.335	0.2561	-0.5692	-0.809	-0.5106	-0.1379	0.04416	-0.2926	0.1396	0.01204	-0.004354
Alpha-1-antitrypsin OS=Homo sapiens GN=SERPINA1 PE=1 SV=3	P01009	fLEDVk	0.5	16.66	32.6788	0	0.2318	0.146	0.2512	0.1634	0.1568	0.3287	-0.223	-0.1531	-0.05542	0.7402	0.6393	0.8192	-0.3993	-0.3506	-0.6081	0.2582	0.1996	0.2524	-0.6862	-0.9968	-0.9927	-0.03142	0.07705	-0.1228
Alpha-1-antitrypsin OS=Homo sapiens GN=SERPINA1 PE=1 SV=3	P01009	fLEDVkk	0.9	12.92	30.8672	12.92	0.1031	-0.02109	0.1532	0.3248	0.2037	0.378	-0.1059	-0.2324	-0.1248	0.508	0.6198	0.4676	-0.3662	-0.4635	-0.5901	0.02406	0.1259	0.02771	-0.439	-0.5268	-0.482	0.07307	-0.03687	-0.03998
Alpha-1-antitrypsin OS=Homo sapiens GN=SERPINA1 PE=1 SV=3	P01009	fLENEDR	0.9	33.36	26.7761	33.36	-0.04339	0.1667	0.1912	-0.04851	-0.0927	0.08915	0.02408	-0.02355	-0.1684	0.4512	0.3872	0.4615	0.7394	0.3979	0.5323	-0.4418	-0.2805	-0.42	-0.6479	-0.7993	-0.6968	0.0677	0.05021	-0.07803
Alpha-1-antitrypsin OS=Homo sapiens GN=SERPINA1 PE=1 SV=3	P01009	fLENEDRR	0.46	3.85	29.1698	3.85	-0.2906		-0.2969	0.0218		-0.05342	-0.4095		-0.3537	0.7509		0.6645	0.6003		0.3881	-0.5425		-0.7611	0.6414		0.6963	-0.4699		-0.7246
Alpha-1-antitrypsin OS=Homo sapiens GN=SERPINA1 PE=1 SV=3	P01009	fNkPFVFLMIEQNTk	0.97	14.4	29.9034	14.4		0.2152	-0.6089	0.8452	0.6065			0.1536	-0.6084		0.8108	1.001		-1.225	0.347		0.528	0.9416		-0.8951	-1.348		-0.4115	-0.8661
Alpha-1-antitrypsin OS=Homo sapiens GN=SERPINA1 PE=1 SV=3	P01009	gkWERPFEVk	0.13	1.84	31.1361	1.84	-0.06974					0.3673	0.3237			0.8322			-0.9338			0.1193			-0.4324			0.02028
Alpha-1-antitrypsin OS=Homo sapiens GN=SERPINA1 PE=1 SV=3	P01009	gkWERPFEVkDTEEEDFHVDQVTTVk	0.84	7.74	27.6268	7.74	0.9605					0.0135	0.1373			-0.6115			0.4311			-0.9614			0.3106			-0.0532
Alpha-1-antitrypsin OS=Homo sapiens GN=SERPINA1 PE=1 SV=3	P01009	iTPNLAEFAFSLYR	1	43.08	30.5767	42.37	0.3047					-6.644	No Values			-6.644			-6.644			No Values			-6.644			-0.248
Alpha-1-antitrypsin OS=Homo sapiens GN=SERPINA1 PE=1 SV=3	P01009	iVDLVk	0.5	20.43	30.9968	9.75	0.1436	-0.0816	0.1575	0.02335	0.1594	0.2828	-0.09456	-0.6534	-0.2117	0.7408	0.4135	0.4431	-0.1433	-0.5441	-0.4892	-0.003002	-0.8199	0.04719	-0.5352	1.99	-0.2179	-0.133	-0.4492	-0.05835
Alpha-1-antitrypsin OS=Homo sapiens GN=SERPINA1 PE=1 SV=3	P01009	kLSSWVLLMk	0.65	8.99	29.3601	8.99	0.01973	0.1157	0.1727	0.1196	0.104	0.4096	-0.09585	-0.3445	-0.2389	1.418	1.383	1.367	-0.536	-0.7817	-0.8264	0.1498	0.1106	0.2721	-1.39	-1.119	-1.25	0.07733	-0.1129	-0.06825
Alpha-1-antitrypsin OS=Homo sapiens GN=SERPINA1 PE=1 SV=3	P01009	kLYHSEAFTVNFGDTEEAkk	0.91	16.6	35.2789	16.6			0.1277	-0.582					0.6163			-0.3726			-0.075			0.04481			-0.04627			-0.008961
Alpha-1-antitrypsin OS=Homo sapiens GN=SERPINA1 PE=1 SV=3	P01009	kQINDYVEk	1	22.44	32.079	22.44	0.1819	0.4222	0.1886	0.003655	0.1575	0.1287	0.1749	-0.1565	-0.5887	0.254	-0.08594	1.144	-0.2918	-0.1773	-0.7128	-0.01272	-0.3415	-0.1553	-0.1098	-0.125	-0.01123	-0.09828	0.08959	-0.1646
Alpha-1-antitrypsin OS=Homo sapiens GN=SERPINA1 PE=1 SV=3	P01009	lGMFNIQHck	1	21.23	30.6408	21.23	-0.337	-0.4927			0.5457	0.5814	-0.3806	-1.151		1.582	-0.3971		-0.1792	0.6047		0.6012	-0.3665		-1.691	1.062		-0.0136	-0.02257
Alpha-1-antitrypsin OS=Homo sapiens GN=SERPINA1 PE=1 SV=3	P01009	lQHLENELTHDIITk	1	55.95	31.014	55.95	0.22	0.1973	0.2697	0.1874	0.1606	0.2908	0.03539	0.1352	-0.07413	0.6445	0.6834	0.5768	-1.044	-1.164	-0.9004	0.1007	0.2559	0.08824	-0.2778	-0.602	-0.5842	-0.0291	0.01146	0.03248
Alpha-1-antitrypsin OS=Homo sapiens GN=SERPINA1 PE=1 SV=3	P01009	lSITGTYDLk	0.9	16.54	36.9417	16.54	0.1778	0.1088	0.1286	-0.1897	0.06513	0.03239	-0.2517	-0.3866	-0.3071	0.906	0.9686	0.8776	-0.233	-0.5698	-0.4031	0.07149	0.1232	0.07724	-0.5106	-0.3168	-0.5373	-0.1481	-0.1533	-0.2108
Alpha-1-antitrypsin OS=Homo sapiens GN=SERPINA1 PE=1 SV=3	P01009	lSITGTyDLk	0.38	6.67	31.5045	6.67	0.3714	0.3034	0.2394	0.01382	0.2234	0.4395	-0.2207	-0.4479	-0.3483	0.52	0.3537	0.4409	-0.4248	-0.3563	-0.2198	0.2361	0.08424	0.02217	-0.9227	-0.5285	-0.4599	0.2238	0.2396	0.04136
Alpha-1-antitrypsin OS=Homo sapiens GN=SERPINA1 PE=1 SV=3	P01009	lSSWVLLMk	0.74	9.75	32.6834	9.75	0.2089	-0.9206			2.089	0.1472	-0.2357	-0.005108		0.7416	1.072		-0.7909	-1.045		0.7532	-0.9222		-1.263	No Values		0.6656	-0.4576
Alpha-1-antitrypsin OS=Homo sapiens GN=SERPINA1 PE=1 SV=3	P01009	lVDkFLEDVkk	0.97	11.83	25.9106	11.83	0.341					0.03936	0.1217			0.3249			0.5147			-0.7321			0.4566			-0.8393
Alpha-1-antitrypsin OS=Homo sapiens GN=SERPINA1 PE=1 SV=3	P01009	lYHSEAFTVNFGDTEEAk	1	31.47	27.1517	31.47	0.0005312	-0.09928	-0.2926	-0.3241	-0.3387	-0.3816	0.4101	0.7883	0.6455	0.1329	0.343	0.0191	-0.1837	-0.7825	0.3566	0.1149	-0.3008	-0.4241	0.1382	-0.2164	-0.4673	0.06724	0.3894	0.191
Alpha-1-antitrypsin OS=Homo sapiens GN=SERPINA1 PE=1 SV=3	P01009	lYHSEAFTVNFGDTEEAkk	0.72	14.13	35.392	14.13	0.4626	-0.1356	-0.02702	-0.002652	-0.1475	-0.6125	0.4004	0.8568	0.2165	-0.01335	0.2381	-0.1171	-0.3558	-1.517	-0.7099	-0.5775	-0.3879	0.0278	0.9169	0.3352	-0.1923	0.1867	0.6123	0.309
Alpha-1-antitrypsin OS=Homo sapiens GN=SERPINA1 PE=1 SV=3	P01009	qINDYVEk	0.82	11.17	31.5106	11.17	0.2193	0.1722	0.1338	0.1505	0.1484	0.01655	-0.3199	-0.3895	-0.1355	0.6341	0.4663	0.3337	-0.2515	-0.4078	-0.2589	0.1308	0.005187	-0.2441	-0.3745	-0.03156	-0.2481	-0.1507	-0.2068	-0.09811
Alpha-1-antitrypsin OS=Homo sapiens GN=SERPINA1 PE=1 SV=3	P01009	qINDyVEk	0.46	5.05	31.6346	5.05		0.1865	0.1527	0.484	0.6654			6.771e-05	-0.1377		-0.001108	0.1828		-0.2668	-0.4034		-0.2456	0.02724		-0.6653	-0.7947		0.11	0.193
Alpha-1-antitrypsin OS=Homo sapiens GN=SERPINA1 PE=1 SV=3	P01009	rLGMFNIQHck	0.96	13.61	31.1694	13.61	-0.1269	-0.07679	-0.2206	0.583	0.3227	0.2967	-0.1639	-0.104	-0.1264	0.7708	0.71	0.5681	-0.02798	-0.4024	-0.1484	-0.2991	-0.3675	-0.576	-0.2231	-0.1695	-0.4873	0.0004654	-0.1296	0.1114
Alpha-1-antitrypsin OS=Homo sapiens GN=SERPINA1 PE=1 SV=3	P01009	sASLHLPk	0.99	28.91	32.4304	28.91	0.3165	0.2969	0.2216	-0.343	-0.009108	-0.06217	0.1019	0.04313	0.05335	0.3383	0.3464	0.3411	-0.2832	-0.5021	-0.3005	-0.3393	-0.2695	-0.3994	0.3856	0.1235	0.565	-0.2992	-0.3162	-0.4535
Alpha-1-antitrypsin OS=Homo sapiens GN=SERPINA1 PE=1 SV=3	P01009	sPLFMGk	0.4	10.87	32.9798	1.87	-6.048	-0.7317	0.5208	-0.2753	-0.2232	-0.3753	-2.078	-0.9732	0.5264	3.105	2.059	0.2658	-2.085	0.6759	0.03674	0.9808	0.484	-0.02375	-0.1425	-0.5774	-0.1793	-0.4684	-0.09982	-1.167
Alpha-1-antitrypsin OS=Homo sapiens GN=SERPINA1 PE=1 SV=3	P01009	sPLFMGkVVNPTQk	0.45	0.21	30.1157	0.21	-0.1603		-0.1833	0.7634		0.4645	0.04142		-0.6568	0.1918		-0.2554	-0.551		No Values	-0.1351		-0.1099	0.3389		No Values	0.03654		0.2199
Alpha-1-antitrypsin OS=Homo sapiens GN=SERPINA1 PE=1 SV=3	P01009	sVLGQLGITk	1	47.29	32.1801	44.6	-0.1008	-0.2147	-0.0004969	-0.1554	-0.2507	-0.1091	-0.1321	-0.2316	-0.2739	0.8511	0.9107	0.9815	-0.3394	-0.3039	-0.4651	0.133	0.06957	0.118	-0.5268	-0.4093	-0.3954	-0.2684	-0.1263	-0.4389
Alpha-1-antitrypsin OS=Homo sapiens GN=SERPINA1 PE=1 SV=3	P01009	tDTSHHDQDHPTFNk	1	30.14	25	30.14	0.5003	0.4969	0.5038	-0.9529	-0.8773	-1.067	0.4833	0.2965	0.3178	-0.2648	-0.3869	-0.3158	-0.2833	-0.3387	-0.2049	-0.6244	-0.9772	-1.207	2.034	1.777	1.753	-0.5513	-0.2079	-0.2282
Alpha-1-antitrypsin OS=Homo sapiens GN=SERPINA1 PE=1 SV=3	P01009	tLNQPDSQLQLTTGNGLFLSEGLk	0.98	18.71	30.2612	18.71	-0.005657	-0.1869	-0.08261	-0.2834	-0.1896	-0.2186	-0.2999	-0.04736	-0.01546	0.5361	0.6755	0.3201	0.1735	0.105	0.2659	0.04857	-0.1198	-0.1797	0.06166	0.0592	-0.06764	-0.3223	-0.5225	-0.2975
Alpha-1-antitrypsin OS=Homo sapiens GN=SERPINA1 PE=1 SV=3	P01009	vFSNGADLSGVTEEAPLk	0.28	5.91	29.8227	5.91	0.1234	-0.1406	-0.004453	-0.1515	-0.1823	-0.11	0.04181	-0.223	-0.2741	0.643	0.7105	0.7794	0.004673	-0.0238	-0.1248	-0.006534	-0.02015	-0.005461	-0.3147	-0.282	-0.2941	-0.04052	-0.1628	-0.2366
Alpha-1-antitrypsin OS=Homo sapiens GN=SERPINA1 PE=1 SV=3	P01009	vFSNGADLSGVTEEAPLkLSk	0.99	21.16	30.0647	21.16		-0.09492			-1.457			0.3605			0.1792			0.3549			-0.1762			0.2279			0.3889
Alpha-1-antitrypsin OS=Homo sapiens GN=SERPINA1 PE=1 SV=3	P01009	vPMMk	0.1	10.88	33.7475	0	0.5935	0.4056	0.5363	0.1214	0.01468	-0.07527	-0.3987	-0.3504	-0.3296	0.3059	0.2102	0.1754	0.2306	0.01551	-0.0355	-0.4234	-0.6427	-0.821	0.9387	1.104	0.8598	-0.9444	-0.9738	-0.8028
Alpha-1-antitrypsin OS=Homo sapiens GN=SERPINA1 PE=1 SV=3	P01009	vVNPTQk	0.46	10.97	31.3258	4.99	0.2102	-0.05535	-0.05642	0.1208	0.07577	0.3435	-0.3073	-0.3831	-0.3802	0.607	0.65	0.3588	-0.2284	-0.2987	-0.1208	-0.09598	-0.1882	-0.2764	0.03242	-0.09061	0.1189	-0.1418	-0.1422	-0.4217
Alpha-1-antitrypsin OS=Homo sapiens GN=SERPINA1 PE=1 SV=3	P01009	wERPFEVk	0.31	2.13	32.5382	2.13	0.2173	0.09864	0.03506	-0.04636	0.2271	0.008453	-0.04063	0.103	-0.109	0.6587	0.6503	0.6509	-0.3511	-0.6035	-0.3809	0.07594	0.03286	0.02778	-0.4796	-0.5879	-0.5258	0.1567	-0.1318	0.1365
Alpha-1-antitrypsin OS=Homo sapiens GN=SERPINA1 PE=1 SV=3	P01009	wERPFEVkDTEEEDFHVDQVTTVk	1	29.51	27.0927	29.51	0.6407	0.4096			0.2029	0.3781	-0.1346	-0.2953		-0.321	-0.1344		0.2584	0.2806		-0.7281	-1.031		0.04032	0.32		0.09625	0.04243
Alpha-1-antitrypsin OS=Homo sapiens GN=SERPINA1 PE=1 SV=3	P01009	yLGNATAIFFLPDEGk	1	39.38	29.7543	39.38		0.3359			-0.4483			-0.6704			0.2827			-0.05139			-0.06741			1.052			-0.6504
Hemopexin OS=Homo sapiens GN=HPX PE=1 SV=2	P02790	aLPQPQNVTSLLGcTH	1	42.14	33.5449	42.14	-0.3891	0.1896	0.1025	-1.035	0.4038	0.05226	-0.1157	-0.4177	-0.08479	0.3672	0.8226	0.3683	0.1605	0.2252	0.2176	-0.6684	0.1011	0.3847	0.9462	-0.7459	0.7806	-0.3539	-0.1728	-1.074
Hemopexin OS=Homo sapiens GN=HPX PE=1 SV=2	P02790	dYFMPcPGR	1	24.57	25	19.35	-0.08217	0.1407	0.0611	-0.182	-0.2972	-0.1642	-0.1781	0.0481	-0.1671	0.4214	0.4259	0.2324	0.07553	-0.2093	-0.104	-0.2049	-0.1466	-0.3961	0.3805	0.3991	0.4614	-0.1657	0.01266	-0.1907
Hemopexin OS=Homo sapiens GN=HPX PE=1 SV=2	P02790	dyFMPcPGR	0.57	2.66	26.9636	2.66	-0.00829	-0.1682			0.3076	0.1159	-0.1042	-0.2409		0.208	0.5615		0.1324	-0.1928		0.08333	0.1502		-0.5534	-0.2158		0.1736	0.2475
Hemopexin OS=Homo sapiens GN=HPX PE=1 SV=2	P02790	eVGTPHGIILDSVDAAFIcPGSSR	1	72.97	27.1181	72.97	-0.4298	-0.4384	-0.5136	-0.2837	-0.243	-0.07938	0.1448	0.2207	0.005659	-0.3011	0.04676	0.1736	0.5134	0.3772	0.1456	-0.2865	-0.1121	-0.1345	0.5067	0.5647	0.1425	-0.0379	-0.1724	-0.009539
Hemopexin OS=Homo sapiens GN=HPX PE=1 SV=2	P02790	fDPVR	0.1	4.68	32.7138	2.4	-0.3041	-0.08216	-0.1556	-0.1029	-0.08658	-0.01441	-0.5117	-0.4718	-0.6275	0.5752	0.06956	0.2687	0.2996	0.6962	0.2383	0.1006	-0.008964	0.1437	0.3433	0.3422	0.2769	-0.515	-0.2071	-0.4615
Hemopexin OS=Homo sapiens GN=HPX PE=1 SV=2	P02790	fDPVRGEVPPR	0.1	5.69	31.4364	5.69	0.02577	-0.04121	-0.1672	-0.09689	0.06	0.01764	-0.202	-0.2415	-0.4276	0.2779	0.389	0.3543	0.1122	0.2712	0.1469	-0.3484	-0.2278	-0.1845	0.4119	0.3817	0.2509	-0.3041	-0.1533	-0.2639
Hemopexin OS=Homo sapiens GN=HPX PE=1 SV=2	P02790	gDkVWVYPPEk	1	36.52	31.329	36.52	0.03717	0.2418	-0.06631	-0.008559	0.1979	0.1082	-0.2177	0.1164	-0.01439	0.08738	-0.517	-0.1002	-0.2279	0.03406	-0.218	-0.09786	-0.1754	-0.1626	0.4256	0.4593	0.3423	-0.01376	0.04857	-0.06212
Hemopexin OS=Homo sapiens GN=HPX PE=1 SV=2	P02790	gDkVWVYPPEkk	0.37	3.13	29.3247	3.13		0.2629			0.3789			-0.01122			-0.5268			-0.3125			-0.08322			0.789			-0.04722
Hemopexin OS=Homo sapiens GN=HPX PE=1 SV=2	P02790	gEcQAEGVLFFQGDR	1	64.41	25	64.41	0.5141	0.05141	-0.183	-0.2521	-0.1763	-0.09917	-0.1949	-0.0432	0.5448	-0.09738	0.1967	0.6816	-0.02588	0.2747	-0.6656	-0.09312	0.2586	-0.08505	0.2232	-0.2682	-0.3	-0.2363	0.04081	0.006439
Hemopexin OS=Homo sapiens GN=HPX PE=1 SV=2	P02790	gEFVWk	0.5	18.34	32.6505	15.53	0.5505	-0.3658	0.09036	0.3307	-0.4912	-0.6509	-0.484	No Values	-0.0353	0.1413	1.786	-0.5523	-0.7799	No Values	-0.4436	0.4383	1.439	0.1188	0.1763	-1.209	0.2055	0.6075	-0.7381	-0.02199
Hemopexin OS=Homo sapiens GN=HPX PE=1 SV=2	P02790	gGYTLVSGYPk	1	38.99	35.432	26.78	0.01218	0.01751	0.1537	0.1684	0.1927	0.1483	-0.1003	-0.2982	-0.1089	-0.01635	0.2412	0.006116	-0.3896	-0.1994	-0.5224	0.1421	0.1096	0.0696	0.03775	0.3544	0.04182	0.1574	-0.03907	-0.04565
Hemopexin OS=Homo sapiens GN=HPX PE=1 SV=2	P02790	gGyTLVSGYPk	0.85	18.17	34.0993	6.49	0.09789	0.1791	0.2177	0.3392	0.268	0.204	-0.1329	-0.1524	-0.3058	-0.1268	0.2262	-0.001624	-0.6318	-0.5018	-0.9144	0.3336	0.3388	0.4875	-0.04445	-0.1642	-0.4286	0.2277	0.1963	0.3328
Hemopexin OS=Homo sapiens GN=HPX PE=1 SV=2	P02790	gGYTLVSGyPk	0.57	9.47	31.6077	5.46	0.1431	0.3136	0.3177	-0.03232	0.4623	0.2346	-0.1354	-0.003572	-0.3077	-0.09195	-0.1205	-0.1378	-0.2871	-0.5071	-0.4295	0.2351	0.2596	0.3529	-0.08851	-0.08359	-0.2721	0.01129	0.1975	0.2069
Hemopexin OS=Homo sapiens GN=HPX PE=1 SV=2	P02790	lHIMAGR	0.25	5.8	34.3886	-1.78	0.1363	0.04866	-0.2138	-0.5694	-0.002962	0.263	-0.3797	-0.3028	-0.467	0.4862	0.2108	0.5485	-0.5047	0.5291	0.004095	-0.2501	-0.3033	-0.08282	0.1254	0.416	0.6285	-0.2807	-0.1185	-0.1878
Hemopexin OS=Homo sapiens GN=HPX PE=1 SV=2	P02790	lLQDEFPGIPSPLDAAVEcHR	1	80.98	27.5967	80.98	-0.5194	-0.4009	-0.1712	-0.02615	No Values	0.1651	0.06669	0.06572	-0.2919	0.05859	-0.1361	-0.268	0.3796	0.2299	0.1167	-0.05854	-0.02184	0.3467	-0.0335	0.3328	0.2395	0.07872	0.2856	-0.09049
Hemopexin OS=Homo sapiens GN=HPX PE=1 SV=2	P02790	nFPSPVDAAFR	1	26.7	29.0091	17.89	-0.6054	-0.07589	-0.03813	0.3501	0.09737	-0.2096	-0.07769	-0.1016	-0.3993	0.03289	0.08759	0.06446	-0.4286	0.3679	-0.03864	0.1747	-0.2186	0.01566	0.6453	0.4277	0.02485	0.4676	-0.2525	-0.3188
Hemopexin OS=Homo sapiens GN=HPX PE=1 SV=2	P02790	qGHNSVFLIk	0.4	10.77	36.3347	10.77	-0.1764	-0.155	-0.3058	0.3957	0.2071	0.5503	-0.1746	-0.04392	-0.2558	0.2178	0.2925	0.4581	-0.2985	0.07801	-0.6683	0.4529	-0.05618	0.432	-0.4491	0.8058	-0.7762	-0.2697	-0.4825	0.3358
Hemopexin OS=Homo sapiens GN=HPX PE=1 SV=2	P02790	rLWWLDLk	0.89	10.92	32.1272	10.92	-0.05322	0.4072	0.3798	0.1132	0.448	-0.03994	-0.4817	-0.2463	-0.6988	-0.1528	0.2207	0.06985	-0.8444	-0.5943	-0.5524	0.09361	0.5439	0.4911	-0.422	-0.5052	-0.4611	0.3884	0.2089	0.3555
Hemopexin OS=Homo sapiens GN=HPX PE=1 SV=2	P02790	sGAQATWTELPWPHEk	1	35.02	35.662	33.54	0.1349	0.1959	-0.06752	-0.1558	-0.09184	0.2574	0.03189	0.01098	0.002741	-0.17	-0.05907	-0.3317	-0.3619	-0.04175	-0.1881	0.1228	0.05128	-0.06261	-0.02845	0.4499	0.3029	-0.003969	-0.1096	-0.09401
Hemopexin OS=Homo sapiens GN=HPX PE=1 SV=2	P02790	sLGPNScSANGPGLYLIHGPNLYcYSDVEk	0.11	2.05	27.9309	2.05	0.4883	0.4084	0.3574	-0.399	-0.4174	-0.3191	0.1967	0.09817	0.2128	-0.3111	-0.5249	-0.4228	-0.6001	-0.1276	-0.1507	-0.08475	-0.09183	-0.37	1.104	1.097	0.9476	-0.5094	-0.2495	-0.4648
Hemopexin OS=Homo sapiens GN=HPX PE=1 SV=2	P02790	sLGPNScSANGPGLyLIHGPNLYcYSDVEk	0.75	6.1	25.5991	3.01		-0.5209			-0.6597			0.5954			-0.1905			1.412			-0.1915			1.086			-1.124
Hemopexin OS=Homo sapiens GN=HPX PE=1 SV=2	P02790	vDGALcMEk	1	46.71	29.7635	36.13	0.2184	0.03637	0.1602	-0.01225	0.1271	0.1664	-0.1629	-0.1783	-0.5296	0.1214	0.2348	0.2383	-0.3138	-0.0995	-0.5384	0.1328	0.03258	0.1525	-0.1913	0.307	-0.0414	0.06852	-0.01778	0.01607
Hemopexin OS=Homo sapiens GN=HPX PE=1 SV=2	P02790	vWVYPPEk	0.99	31.54	32.6387	26.35	0.135	0.2174	0.1303	0.2428	0.1882	0.1753	-0.07267	-0.001131	-0.07537	-0.02302	0.06994	0.1085	-0.3998	-0.3688	-0.7645	0.2662	0.3214	0.3263	-0.1626	-0.06354	-0.2323	0.04359	0.0588	-0.04388
Hemopexin OS=Homo sapiens GN=HPX PE=1 SV=2	P02790	vWVyPPEk	0.42	11.1	31.9811	7.26	-0.2643	0.001409	-0.09475	0.1429	0.3859	0.1153	0.2136	0.2087	-0.07486	0.2748	0.3398	0.1644	-0.5095	-1.077	-0.1727	0.5514	0.7399	0.5683	-0.8509	-0.8072	-1.288	0.4171	0.5522	0.4091
Hemopexin OS=Homo sapiens GN=HPX PE=1 SV=2	P02790	vWVYPPEkk	0.43	6.35	31.0312	6.35	0.1858	0.2288	-0.06849	0.1351	0.1393	0.1751	-0.3791	-0.1226	-0.118	0.01609	0.108	0.04054	-0.04619	-0.2835	-0.2688	-0.1479	0.09084	-0.00501	0.3251	0.2337	-0.04161	-0.1373	0.07929	-0.08595
Hemopexin OS=Homo sapiens GN=HPX PE=1 SV=2	P02790	yYcFQGNQFLR	1	21.37	25	21.37	0.3879	0.009152	0.3913	-0.008946	0.2208	0.04899	-0.2412	-0.07485	-0.2645	0.1054	0.1292	0.1153	-0.303	-0.1802	-0.5572	0.4705	0.7078	0.5127	-0.7367	-0.8444	-0.7144	0.2755	0.465	0.2248
Hemopexin OS=Homo sapiens GN=HPX PE=1 SV=2	P02790	yYcFQGNQFLR	0.58	5.23	27.9169	2.38	0.04853	0.1959	-0.01873	0.09383	0.1419	0.1078	-0.3023	-0.1691	-0.3089	0.2053	0.1564	0.09732	0.07486	-0.04787	0.0964	0.34	0.3778	0.3682	-0.6842	-0.5918	-0.8261	0.2861	0.3923	0.2308
Hemopexin OS=Homo sapiens GN=HPX PE=1 SV=2	P02790	yycFQGNQFLR	0.93	18.04	28.109	0.15	0.1719	0.2316			0.05123	-0.1626	-0.3588	-0.3687		-0.1408	0.1293		-0.2814	0.216		0.5582	0.3615		-0.08884	-0.5084		0.3015	0.2934
Apolipoprotein E OS=Homo sapiens GN=APOE PE=1 SV=1	P02649	aATVGSLAGQPLQER	0.9	16.93	36.3296	16.93	0.124	-0.09085	-0.0704	0.02788	-0.1456	0.143	0.07123	0.1066	0.2716	0.1672	-0.1372	-0.2046	0.6994	0.6803	0.4749	0.0977	0.03296	0.1649	0.1797	-0.1404	0.1356	0.1611	0.1018	0.08819
Apolipoprotein E OS=Homo sapiens GN=APOE PE=1 SV=1	P02649	akLEEQAQQIR	0.73	9.63	31.7725	9.63	0.01186	-0.1933	-0.02512	-0.2177	-0.2068	0.04573	0.1833	-0.1215	0.1057	0.2576	0.02911	-0.1732	0.488	0.01185	0.3045	0.08166	0.5637	0.2041	0.3253	0.03696	0.08625	0.2419	0.1611	0.1806
Apolipoprotein E OS=Homo sapiens GN=APOE PE=1 SV=1	P02649	aLMDETMk	0.7	8.94	30.1284	8.94	0.1677	0.1678	0.08471	-0.06081	0.21	-0.02878	0.2753	0.2494	0.2554	0.4169	-0.2656	0.01137	0.3101	0.3223	0.1412	0.1365	-0.3039	0.004369	-0.1146	-0.2211	-0.05891	0.4374	0.3824	0.2933
Apolipoprotein E OS=Homo sapiens GN=APOE PE=1 SV=1	P02649	aQAWGER	0.9	23.04	28.7506	8.4	-0.01927	-0.1117	-0.1981	0.1869	0.03159	0.175	0.2192	0.1659	0.004755	0.3984	0.07849	0.01811	0.4277	0.4694	0.7434	-0.02629	-0.1398	-0.1844	0.2596	-0.07256	0.1437	0.1633	0.1227	0.0245
Apolipoprotein E OS=Homo sapiens GN=APOE PE=1 SV=1	P02649	aYkSELEEQLTPVAEETR	1	70.11	29.8137	70.11	0.4672	0.306	0.4247	-0.27	-0.3119	0.1603	0.2	0.03889	0.1734	-0.6346	-0.4865	-0.8642	0.5554	0.4682	0.5965	-0.2305	-0.443	-0.3683	0.9801	0.7901	0.9814	0.1959	0.07366	0.0651
Apolipoprotein E OS=Homo sapiens GN=APOE PE=1 SV=1	P02649	aykSELEEQLTPVAEETR	1	40.98	34.6657	40.98	0.05274	0.1691	0.562	0.2028	0.01248	0.132	0.227	0.3847	0.2216	-0.4302	-0.3226	-0.4495	0.5596	-0.1302	0.07365	-0.01783	-0.05217	-0.07421	0.6722	0.1054	0.2384	0.4838	0.3177	0.006684
Apolipoprotein E OS=Homo sapiens GN=APOE PE=1 SV=1	P02649	dADDLQk	0.67	16.72	33.3102	4.01	0.2339	-0.1396	0.1564	0.3459	0.5829	0.4463	0.5843	0.9592	0.5731	-0.2586	-1.748	-0.9203	-0.02733	0.3355	-0.07839	-0.5964	-0.8244	-0.1634	0.4167	0.7549	0.437	0.6426	0.5635	0.4311
Apolipoprotein E OS=Homo sapiens GN=APOE PE=1 SV=1	P02649	dADDLQkR	0.86	10.24	31.8639	10.24	0.1684		-0.1042	0.5884		0.4612	0.2758		0.07933	0.07127		-0.0643	1.181		0.6623	-0.8653		-0.5356	0.01166		0.032	0.3758		0.1235
Apolipoprotein E OS=Homo sapiens GN=APOE PE=1 SV=1	P02649	dRLDEVk	0.3	1.1	33.0942	0.59	0.1354	-0.07877	-0.0595	0.1424	-0.07375	0.1288	-0.3416	0.4027	0.5094	0.372	-0.3559	-0.5663	0.191	0.344	-0.0654	-0.3493	-0.6427	-0.4244	1.159	0.8517	0.8991	0.3837	0.05185	0.2806
Apolipoprotein E OS=Homo sapiens GN=APOE PE=1 SV=1	P02649	dRLDEVkEQVAEVR	1	23.33	31.186	23.33	0.09212	-0.02539	0.02695	-0.1193	-0.0682	-0.1159	0.2638	0.1785	0.2558	-0.3497	-0.664	-0.4203	0.6931	0.8289	0.8197	-0.06507	-0.4557	-0.5141	0.7323	0.5216	0.6409	0.5153	0.1686	0.08596
Apolipoprotein E OS=Homo sapiens GN=APOE PE=1 SV=1	P02649	eLQAAQAR	0.99	26.22	31.3194	17.45	-0.02306	-0.164	-0.1885	-0.3487	-0.1833	0.029	0.1093	0.2266	-0.1348	0.4117	-0.08492	0.2336	0.7617	0.4054	0.8972	0.08463	-0.1427	-0.2235	0.1595	0.2997	0.2956	0.1302	0.06865	0.2639
Apolipoprotein E OS=Homo sapiens GN=APOE PE=1 SV=1	P02649	eQVAEVR	0.9	29.75	32.3198	12.61	-0.3297	-0.1171	0.03276	0.07417	0.2154	0.1828	0.1454	0.03408	0.2841	0.09528	-0.07472	-0.3511	0.9235	0.5546	0.5593	-0.4395	-0.5986	-0.4997	0.9683	0.5071	0.6132	-0.04433	-0.004141	0.05279
Apolipoprotein E OS=Homo sapiens GN=APOE PE=1 SV=1	P02649	fWDYLR	0.5	11.21	28.2151	2.61	Value Missing		-0.0676	-0.6321		No Values	-0.07007		0.3521	No Values		0.1696	No Values		-0.1727	No Values		0.2889	No Values		0.7514	0.4899		0.09173
Apolipoprotein E OS=Homo sapiens GN=APOE PE=1 SV=1	P02649	gEVQAMLGQSTEELR	0.33	10.07	34.4716	10.07	0.05832	-0.1705	0.07859	-0.3296	-0.1333	-0.02563	0.4901	0.04487	0.1829	-0.1239	-0.06961	0.05976	0.6976	0.4886	0.436	0.1643	0.06243	0.04978	0.2666	-0.05296	-0.04116	0.2624	0.05694	0.2138
Apolipoprotein E OS=Homo sapiens GN=APOE PE=1 SV=1	P02649	gLSAIR	0.5	15.9	37.0885	10.08	0.1271	-0.2628	-0.3019	0.1021	-0.05662	0.02843	0.03045	0.1309	0.1434	-0.02096	-0.2483	-0.1134	0.9168	0.6075	0.3869	0.1984	-0.05464	-0.106	0.2833	0.4022	0.2702	0.201	-0.001055	-0.0446
Apolipoprotein E OS=Homo sapiens GN=APOE PE=1 SV=1	P02649	lASHLR	0.5	14	36.9862	11.56	-0.375	-0.1182	0.003039	0.1247	-0.3646	0.1436	0.08144	-0.09478	0.4399	0.6984	0.04358	-0.4447	0.8968	0.05716	0.04036	-0.3994	0.3284	0.1469	0.5587	0.5174	0.4263	0.07464	0.1238	0.0449
Apolipoprotein E OS=Homo sapiens GN=APOE PE=1 SV=1	P02649	lAVYQAGAR	0.65	9.73	31.5897	7.42	-0.07121	-0.007775	-0.08397	0.1562	0.006996	0.2388	0.3787	0.2157	0.1846	0.07732	-0.0163	0.09752	0.7759	0.5325	0.4786	0.1826	0.07086	0.1378	-0.4053	-0.522	-0.4097	0.5207	0.151	0.1341
Apolipoprotein E OS=Homo sapiens GN=APOE PE=1 SV=1	P02649	lAVyQAGAR	0.44	6.75	32.2968	6.75		-0.03898	-0.2143	0.299	0.3375			0.3138	0.7486		-0.2404	-0.2708		0.3779	0.4025		0.3775	0.7032		-1.221	-1.235		0.5817	0.3484
Apolipoprotein E OS=Homo sapiens GN=APOE PE=1 SV=1	P02649	lDEVk	0.1	2.11	36.7348	0	0.05787	0.2037	-0.2377	0.1053	-0.1271	-0.07168	0.8027	0.8168	0.8825	0.1171	-0.1112	0.2374	0.08359	0.09076	0.1511	0.4055	-0.5438	0.09915	0.1602	0.04062	-0.3563	0.1004	0.09377	-0.06677
Apolipoprotein E OS=Homo sapiens GN=APOE PE=1 SV=1	P02649	lDEVkEQVAEVR	1	36.08	35.1706	36.08	0.472	-0.02494	0.04884	-0.2084	-0.1017	-0.1442	0.343	0.2433	0.1319	-0.822	-0.8953	-0.629	1.165	0.8075	0.8872	-0.6552	-0.5056	-0.5361	1.054	0.8211	0.8984	0.3095	0.1451	0.2865
Apolipoprotein E OS=Homo sapiens GN=APOE PE=1 SV=1	P02649	lEEQAQQIR	0.95	19.78	31.5715	7.89	0.07253	-0.1293	0.006189	0.3503	-0.2921	0.2541	0.2859	0.3632	0.1749	-0.0753	-0.27	-0.5955	0.3261	0.2572	0.4677	0.4988	0.1253	0.1629	-0.01379	0.2037	0.1896	0.3241	0.2161	0.06903
Apolipoprotein E OS=Homo sapiens GN=APOE PE=1 SV=1	P02649	lGADMEDVcGR	1	58.17	25	58.17	0.166	0.07666	0.08779	0.2331	0.3071	0.4119	-0.0503	-0.2424	-0.1736	-0.3841	-0.6152	-0.4162	1.033	0.8493	0.704	0.2953	0.09745	0.201	-0.5719	-0.5927	-0.4808	0.8157	0.5991	0.62
Apolipoprotein E OS=Homo sapiens GN=APOE PE=1 SV=1	P02649	lGPLVEQGR	0.99	20.67	33.2077	20.67	0.1118	-0.0926	0.01349	-0.1266	-0.03208	0.1309	0.2495	0.04291	0.05345	-0.04954	0.01486	0.1047	0.5484	0.3829	0.3711	0.1882	0.03034	0.04732	0.1454	0.08858	0.2645	0.2885	-0.02332	0.1339
Apolipoprotein E OS=Homo sapiens GN=APOE PE=1 SV=1	P02649	lQAEAFQAR	0.86	19.3	30.9587	10.36	-0.05559	-0.0438	-0.08718	-0.2127	-0.09343	-0.1013	0.1366	-0.06835	-0.1367	0.2487	-0.1044	0.4359	0.5452	0.3671	0.4844	0.3714	0.1886	0.3689	0.1042	-0.09995	-0.09679	0.3031	0.3317	0.04455
Apolipoprotein E OS=Homo sapiens GN=APOE PE=1 SV=1	P02649	lVQYR	0.1	2.76	31.0992	2.76	-0.09448	-0.16	-0.1461	-0.0741	-0.1865	-0.001179	0.3089	0.007109	0.145	-0.02642	-0.1146	-0.07147	0.9418	0.6138	0.5194	-0.135	-0.2075	-0.08579	0.5672	0.5148	0.5254	0.09712	-0.01977	0.004303
Apolipoprotein E OS=Homo sapiens GN=APOE PE=1 SV=1	P02649	mEEMGSR	0.88	10.2	25	6.1	-0.2473	-0.1669	-0.1555	0.2665	-0.04417	0.2986	0.9336	0.6417	0.3404	-0.3755	-0.8592	0.1594	0.7747	0.8688	0.4224	-0.6493	-0.8188	-0.6642	0.711	0.6477	0.3071	0.2335	0.2153	0.08529
Apolipoprotein E OS=Homo sapiens GN=APOE PE=1 SV=1	P02649	qQTEWQSGQR	1	25.55	26.981	22.15	0.3399	-0.009507	0.2068	-0.1801	-0.185	0.1714	0.1517	0.2693	0.1999	-0.2212	-0.4055	-0.6035	0.6086	0.4131	0.3646	0.02319	0.1296	0.2595	0.03576	0.2366	0.3134	0.5888	0.02598	0.2353
Apolipoprotein E OS=Homo sapiens GN=APOE PE=1 SV=1	P02649	qWAGLVEk	0.99	22.37	32.3249	16.22	0.2253	0.07311	0.2854	-0.1683	-0.1586	0.2044	0.3509	0.2149	0.4636	-0.2642	-0.1649	-0.3998	0.2371	-0.215	0.02144	0.258	0.4526	-0.03172	0.189	-0.1124	0.19	0.4605	0.1466	0.426
Apolipoprotein E OS=Homo sapiens GN=APOE PE=1 SV=1	P02649	sELEEQLTPVAEETR	1	25.56	26.7394	25.56	0.1195	0.0423	0.03053	0.1564	-0.1654	0.05963	0.5413	0.3385	0.4102	-0.1812	-0.5111	-0.4632	0.7592	0.7042	0.5815	-0.05624	-0.233	-0.1423	0.3001	0.1222	0.1554	0.277	0.07621	0.08579
Apolipoprotein E OS=Homo sapiens GN=APOE PE=1 SV=1	P02649	sWFEPLVEDMQR	1	24.46	30.5154	24.46		-0.9838			-0.7339			0.2305			-0.05474			0.2634			-0.8169			-0.08036			-0.197
Apolipoprotein E OS=Homo sapiens GN=APOE PE=1 SV=1	P02649	vQAAVGTSAAPVPSDNH	1	19.29	28.791	19.29	0.1807	0.1785	0.2369	-0.1714	-0.2363	-0.8824	0.6901	0.5957	0.4093	-0.3513	-0.09133	-0.04927	0.4337	0.05777	-0.05704	0.1591	-0.3559	-0.1488	0.3602	0.46	0.7248	-0.1501	0.1097	-0.1623
Apolipoprotein E OS=Homo sapiens GN=APOE PE=1 SV=1	P02649	wELALGR	0.28	4.98	33.1513	4.98	0.1794	-0.09625	-0.04279	-0.1851	-0.2235	0.04617	0.2648	-0.04102	0.1163	-0.06007	0.02195	0.1242	0.8295	0.5761	0.4943	-0.01066	-0.06683	0.115	0.1257	0.2315	0.08214	0.2635	0.06203	0.03903
Alpha-2-macroglobulin OS=Homo sapiens GN=A2M PE=1 SV=3	P01023	aAQVTIQSSGTFSSk	0.58	11.76	36.3789	11.76	0.3016		0.8959	-0.9212		-0.7611	-0.04468		-0.007598	0.1517		-0.05622	0.08328		-0.3887	-0.4488		-0.2674	-0.2852		-0.1695	0.5374		0.7082
Alpha-2-macroglobulin OS=Homo sapiens GN=A2M PE=1 SV=3	P01023	aFTNSk	0.5	23.16	32.7807	18.48	-0.03085		-0.1515	0.3187		0.09571	0.6431		0.9127	-0.4148		-0.2846	0.03451		-0.3106	-0.4317		-0.8414	-0.006008		0.1511	-0.3292		-0.001029
Alpha-2-macroglobulin OS=Homo sapiens GN=A2M PE=1 SV=3	P01023	aIGYLNTGYQR	0.38	5.68	34.853	5.68	-0.2112	-0.2217	-0.01237	-0.233	-0.2555	-0.142	-0.116	-0.2392	-0.2548	0.03884	-0.1081	0.1828	-0.05134	0.2201	0.4447	-0.2142	-0.4394	-0.2642	-0.06405	0.07213	-0.181	0.3111	-0.1078	0.06899
Alpha-2-macroglobulin OS=Homo sapiens GN=A2M PE=1 SV=3	P01023	aIGyLNTGYQR	0.48	7.28	31.6376	5.56		0.2177			0.1785			-0.06174			-0.2896			0.04136			-0.5858			0.3295			-0.02036
Alpha-2-macroglobulin OS=Homo sapiens GN=A2M PE=1 SV=3	P01023	aTVLNYLPk	0.55	16.72	37.7254	9	-0.08923	-0.1036	0.02432	-0.09534	0.07395	-0.07571	-0.02928	0.1021	-0.07649	-0.03081	-0.01679	-0.1096	-0.3186	-0.3098	-0.2161	-0.02022	-0.314	-0.1026	0.1929	0.4712	0.4041	-0.127	-0.1058	-0.0791
Alpha-2-macroglobulin OS=Homo sapiens GN=A2M PE=1 SV=3	P01023	aVDQSVLLMkPDAELSASSVYNLLPEk	1	47.78	28.293	47.78	-0.0001583	0.0889			0.05767	0.002368	0.417	0.5995		-0.1427	-0.5055		-0.7143	-0.4316		-0.4389	-0.186		-0.04367	-0.09143		0.4546	0.2779
Alpha-2-macroglobulin OS=Homo sapiens GN=A2M PE=1 SV=3	P01023	aVDQSVLLMkPDAELSASSVyNLLPEk	0.85	7.3	26.5706	7.3	-1.009	-0.02103	-0.09734	0.1898	0.1817	-0.08525	0.3492	-0.02871	0.2034	0.1246	-0.1992	-0.1527	-0.1587	-0.4233	-0.1146	0.1836	-0.0615	-0.163	-0.03124	0.1043	-0.662	0.1609	0.2958	0.5851
Alpha-2-macroglobulin OS=Homo sapiens GN=A2M PE=1 SV=3	P01023	dLkPAIVk	0.96	16.15	27.9518	16.03	-0.1111	0.02505	-0.1249	0.1834	0.07232	0.03231	-0.02537	-0.1359	0.01699	-0.175	-0.07382	-0.3133	-0.5187	-0.4384	-0.5268	0.04372	0.1321	0.0683	0.2787	0.1586	0.4129	-0.006176	0.02041	0.1202
Alpha-2-macroglobulin OS=Homo sapiens GN=A2M PE=1 SV=3	P01023	dLTGFPGPLNDQDNEDcINR	0.99	17.54	25	17.54	0.06773	-0.04677	0.1523	-0.2686	-0.1786	-0.1647	0.1071	0.115	0.1084	-0.3913	-0.3957	-0.1916	-0.2467	-0.09771	0.04778	-0.2473	-0.02838	-0.1265	0.1806	0.1129	0.001827	0.2184	0.2755	0.1349
Alpha-2-macroglobulin OS=Homo sapiens GN=A2M PE=1 SV=3	P01023	dMySFLEDMGLk	0.45	5.23	29.9782	5.23		0.2713			-0.662			0.4363			-0.7101			0.2413			-1.22			0.7737			0.6791
Alpha-2-macroglobulin OS=Homo sapiens GN=A2M PE=1 SV=3	P01023	dTVIkPLLVEPEGLEk	0.44	6.66	29.0146	6.66	-0.05372	-0.07195	-0.0776	-0.3564	-0.1487	-0.1251	0.006244	-0.1515	-0.09021	-0.1511	0.1582	0.05155	-0.2623	-0.1222	-0.01803	-0.05549	0.001033	0.01319	-0.003462	0.02473	0.1031	0.1213	0.07784	0.2101
Alpha-2-macroglobulin OS=Homo sapiens GN=A2M PE=1 SV=3	P01023	eEFPFALGVQTLPQTcDEPk	1	33.65	27.6641	33.65	0.04022	-0.191	-0.2316	-0.7026	-0.2018	-0.5959	0.5227	0.1525	0.1933	0.2209	0.2594	0.3181	-0.2767	-0.2979	0.2002	-0.3439	0.04199	0.04147	-0.234	-0.1381	-0.1167	0.2009	0.138	0.1445
Alpha-2-macroglobulin OS=Homo sapiens GN=A2M PE=1 SV=3	P01023	eQAPHcIcANGR	1	30.07	25	30.07	-0.09166	-0.2048	-0.3294	0.1169	0.003002	0.03736	-0.3294	-0.1923	-0.17	0.09689	0.1152	0.01391	0.2559	0.5963	0.3902	-0.8374	-0.6456	-0.4282	0.6477	0.6855	0.2832	-0.2777	-0.3051	-0.09073
Alpha-2-macroglobulin OS=Homo sapiens GN=A2M PE=1 SV=3	P01023	eTTFNSLLcPSGGEVSEELSLk	1	29.08	28.0003	29.08	-0.02165	-0.104	0.07648	-0.1268	-0.1494	0.01359	0.2952	0.4891	0.2521	-0.4317	-0.02496	-0.3311	0.1232	0.2543	0.2826	-0.3864	-0.5323	-0.37	-0.134	-0.00228	0.1456	0.07198	-0.167	-0.2031
Alpha-2-macroglobulin OS=Homo sapiens GN=A2M PE=1 SV=3	P01023	eYEMk	0.1	7.39	30.9447	6.18		0.2461			-0.3967			0.2186			-0.4019			-0.2491			-0.4951			1.038			-0.1508
Alpha-2-macroglobulin OS=Homo sapiens GN=A2M PE=1 SV=3	P01023	fEVQVTVPk	1	30.87	37.5724	27.79	-0.2321	0.002133	-0.06726	-0.0584	-0.04069	-0.07708	-0.1053	-0.1239	-0.1995	-0.1597	-0.07092	-0.111	0.1806	-0.1157	-0.2338	-0.03619	-0.04768	0.1954	-0.04245	0.1822	0.1161	-0.04463	0.02618	0.1555
Alpha-2-macroglobulin OS=Homo sapiens GN=A2M PE=1 SV=3	P01023	fQVDNNNR	0.95	12.72	28.3632	12.72	-0.5652	-0.2379	0.1452	-0.04191	-0.02512	-0.2773	-0.1961	0.02696	0.06154	-0.002643	-0.2826	0.1267	0.4476	0.2415	-0.2984	-0.2067	-0.3745	-0.385	0.4914	0.4573	0.1048	-0.167	0.003944	0.05873
Alpha-2-macroglobulin OS=Homo sapiens GN=A2M PE=1 SV=3	P01023	fSGQLNSHGcFYQQVk	0.83	14.31	28.8762	14.31	-0.3927	-0.5105	-0.6028	-0.3141	-0.4707	-0.5515	0.4653	0.9009	0.811	-0.01913	-0.1409	-0.5232	0.6765	1.139	1.708	-0.6251	-0.9302	-1.055	0.6008	-0.05999	0.5719	-0.6585	-0.2224	-0.9798
Alpha-2-macroglobulin OS=Homo sapiens GN=A2M PE=1 SV=3	P01023	fSGQLNSHGcFyQQVk	0.87	14.73	30.7882	14.73	-0.5564					0.0648	0.3639			0.1126			-0.1875			-0.0798			-0.4825			0.2991
Alpha-2-macroglobulin OS=Homo sapiens GN=A2M PE=1 SV=3	P01023	gEAFTLk	0.81	15.24	32.9623	7.47	-0.2784	-0.1973	-0.08563	-0.1346	0.02217	0.005062	0.1845	0.1618	0.2419	-0.1464	-0.2171	-0.3551	-0.498	-0.2777	-0.4388	-0.09633	-0.1409	0.02521	0.365	0.3727	0.5295	-0.05281	-0.00633	-0.01779
Alpha-2-macroglobulin OS=Homo sapiens GN=A2M PE=1 SV=3	P01023	gHFSISIPVk	0.99	17.13	32.0276	17.13		-0.6612	-0.8426	-1.861	-1.318			0.4306	0.3757		-0.5705	-0.1253		-0.07148	0.2752		-0.1741	-0.1448		2.316	2.517		-0.1418	-0.4007
Alpha-2-macroglobulin OS=Homo sapiens GN=A2M PE=1 SV=3	P01023	gPTQEFk	0.9	22.25	32.4279	17.1	-0.03414	0.0488	-0.1914	-0.1068	-0.08105	-0.1402	0.1195	0.1862	-0.05496	-0.0566	-0.08069	-0.04725	-0.4392	-0.1259	-0.1891	-0.1255	-0.1443	-0.06628	0.3241	0.2843	0.5486	-0.1137	-0.2778	-0.09943
Alpha-2-macroglobulin OS=Homo sapiens GN=A2M PE=1 SV=3	P01023	gVPIPNk	0.9	21.41	31.7435	19.68	-0.2691	-0.1273	-0.09531	-0.02966	0.001134	0.175	-0.08438	-0.04206	-0.09567	-0.02655	-0.2024	-0.2211	-0.7713	-0.3346	-0.5799	0.00851	0.001562	-0.1996	0.3769	0.3773	0.7678	0.1823	0.06037	0.2393
Alpha-2-macroglobulin OS=Homo sapiens GN=A2M PE=1 SV=3	P01023	hNVYINGITYTPVSSTNEk	0.5	5.97	28.7967	5.97	0.2898		-0.2059	-0.1886		-0.1051	0.3122		-0.08448	-0.2286		0.2061	-0.7017		-0.3619	-0.1718		0.4014	-0.01489		0.1085	0.1542		-0.08166
Alpha-2-macroglobulin OS=Homo sapiens GN=A2M PE=1 SV=3	P01023	iAQWQSFQLEGGLk	0.62	8.04	31.0415	8.04			0.1218	-0.7774					-0.06451			0.3475			0.173			0.0651			0.7394			-0.3239
Alpha-2-macroglobulin OS=Homo sapiens GN=A2M PE=1 SV=3	P01023	kDTVIkPLLVEPEGLEk	0.63	5.13	25	5.13		0.2538			-1.268			0.05488			-0.09388			-0.04449			0.417			0.4776			0.01281
Alpha-2-macroglobulin OS=Homo sapiens GN=A2M PE=1 SV=3	P01023	lHTEAQIQEEGTVVELTGR	0.75	13.48	33.6003	13.48	0.0004017	0.1744	0.1778	-0.4206	-0.4409	-0.3232	-0.09922	0.05177	0.1758	-0.02851	-0.1901	-0.09141	0.3713	0.1289	0.3274	-0.2792	0.02073	-0.2096	0.1364	0.1111	0.142	-0.2942	0.006743	-0.2658
Alpha-2-macroglobulin OS=Homo sapiens GN=A2M PE=1 SV=3	P01023	lLIyAVLPTGDVIGDSAk	0.99	19.46	27.2509	19.46	-0.6409					0.3576	-0.1579			0.2438			-0.2			0.7763			-0.7848			-0.0597
Alpha-2-macroglobulin OS=Homo sapiens GN=A2M PE=1 SV=3	P01023	lLLQQVSLPELPGEYSMk	0.99	24.01	30.8529	24.01		-0.4421			0.002971			0.08794			-0.2178			0.6409			-0.001337			-0.7422			0.4811
Alpha-2-macroglobulin OS=Homo sapiens GN=A2M PE=1 SV=3	P01023	lLLQQVSLPELPGEySMk	0.85	11.56	30.2694	11.56	0.5025	0.09262	-0.2641	0.09085	0.4512	0.05623	-0.3653	0.1064	0.2226	-0.6828	-0.3229	-0.5204	0.2213	-0.5262	0.305	-0.3215	0.1204	0.1653	-0.2335	-0.6614	-0.4804	0.3573	0.4831	0.1817
Alpha-2-macroglobulin OS=Homo sapiens GN=A2M PE=1 SV=3	P01023	lPPNVVEESAR	1	26.69	31.7202	18.87	-0.09096	0.1499	-0.1191	-0.1142	-0.3223	-0.2301	-0.1058	-0.1062	0.03163	0.05602	-0.0213	-0.05218	-0.0967	-0.07868	0.01698	-0.329	-0.2961	-0.1897	0.2711	0.1364	0.04034	0.02514	0.158	0.1679
Alpha-2-macroglobulin OS=Homo sapiens GN=A2M PE=1 SV=3	P01023	lSFVk	0.1	4.83	31.5534	0		-0.3606	-2.726	-0.5643	-0.4125			0.2517	0.2735		-0.07892	0.1114		-0.489	-2.647		0.2496	-1.78		0.5506	0.7827		0.05015	-0.08404
Alpha-2-macroglobulin OS=Homo sapiens GN=A2M PE=1 SV=3	P01023	lVHVEEPHTETVR	1	22.98	30.6032	22.98	-0.193	-0.09858	-0.1904	-0.1314	0.2519	-0.1096	0.07693	-0.3708	-0.2283	-0.2247	0.3981	-0.1224	0.2518	0.4243	0.5232	-0.3497	-0.458	-0.2114	0.08622	0.03571	0.2483	-0.1133	-0.3508	-0.07732
Alpha-2-macroglobulin OS=Homo sapiens GN=A2M PE=1 SV=3	P01023	lVHVEEPHTETVRk	0.14	2.48	31.2352	1.93		0.01461			-0.2152			0.1209			-0.216			0.4882			-1.483			1.495			-0.3955
Alpha-2-macroglobulin OS=Homo sapiens GN=A2M PE=1 SV=3	P01023	mcPQLQQYEMHGPEGLR	1	36.02	25	36.02	-0.3238					-0.5745	-0.7512			0.2415			-0.2025			0.1068			0.8149			0.2231
Alpha-2-macroglobulin OS=Homo sapiens GN=A2M PE=1 SV=3	P01023	mcPQLQQyEMHGPEGLR	0.72	5.2	25	5.2	0.1468					-0.2429	-0.008611			0.6064			-0.03251			-0.3863			-0.8747			0.3261
Alpha-2-macroglobulin OS=Homo sapiens GN=A2M PE=1 SV=3	P01023	mVSGFIPLkPTVk	0.37	6.76	29.1645	6.76	-0.09909	0.2745	0.2802	-0.0968	0.00279	-0.2127	-0.09994	-0.1789	-0.1879	-0.03998	-0.08886	-0.1871	-0.3799	-0.4007	-0.01299	0.09354	-0.2515	-0.1774	-0.1186	-0.02305	-0.03733	0.3909	0.4754	0.2256
Alpha-2-macroglobulin OS=Homo sapiens GN=A2M PE=1 SV=3	P01023	nEDSLVFVQTDk	1	62.68	30.607	61.25	-0.2508	-0.05772	-0.1324	-0.0003359	-0.1446	-0.2656	0.01805	0.03521	-0.1518	-0.1036	-0.2172	-0.1979	0.04226	-0.008293	-0.00746	-0.05277	-0.03288	-0.06077	-0.0313	-0.1667	0.2016	0.1632	0.3924	0.1329
Alpha-2-macroglobulin OS=Homo sapiens GN=A2M PE=1 SV=3	P01023	nQGNTWLTAFVLk	0.46	9.37	31.6137	9.37	-2.283					0.7987	0.604			0.3155			-0.04824			0.02422			0.5544			-0.4312
Alpha-2-macroglobulin OS=Homo sapiens GN=A2M PE=1 SV=3	P01023	qFSFPLSSEPFQGSYk	1	27.96	28.5003	27.96	-0.1002		-0.7405	-0.4549		-0.1007	-0.976		0.5263	0.159		-0.3397	0.8894		0.1261	-0.9222		0.09719	0.4642		0.3089	0.1207		0.4113
Alpha-2-macroglobulin OS=Homo sapiens GN=A2M PE=1 SV=3	P01023	qFSFPLSSEPFQGSyk	1	24.51	30.0043	24.51	-0.2778	-0.462	-0.1903	-0.0531	-0.09496	0.169	0.1346	0.2184	0.06253	-0.7473	-0.1219	-0.3523	0.03331	-0.2078	-0.2766	0.06234	0.2045	0.05215	-0.08183	-0.1482	0.4765	0.2684	0.3534	0.05881
Alpha-2-macroglobulin OS=Homo sapiens GN=A2M PE=1 SV=3	P01023	qGIPFFGQVR	0.91	14.98	31.1628	12.37	-0.04451	-0.2307	-0.1833	-0.2585	-0.1308	-0.006116	-0.2203	-0.1713	-0.03846	0.03617	0.0563	-0.05813	-0.1509	0.03313	-0.0515	-0.196	0.03781	0.1729	0.1281	0.02786	0.1101	-0.04997	0.1942	-0.06029
Alpha-2-macroglobulin OS=Homo sapiens GN=A2M PE=1 SV=3	P01023	qkDNGcFR	0.98	19.07	31.2548	19.07		-0.6401			0.1688			0.02262			-0.1337			0.5225			-0.9041			1.367			-0.5931
Alpha-2-macroglobulin OS=Homo sapiens GN=A2M PE=1 SV=3	P01023	qLNYk	0.1	5.91	32.5672	0		0.0203			0.05174			-0.02938			-0.2784			-0.4356			-0.01885			0.5259			-0.04841
Alpha-2-macroglobulin OS=Homo sapiens GN=A2M PE=1 SV=3	P01023	qQNAQGGFSSTQDTVVALHALSk	1	97.26	30.2694	97.26	-0.425	-0.2521	0.08872	-0.2618	-0.1468	-0.06872	0.1343	0.5941	0.27	-0.3251	-0.3225	-0.2441	-0.0137	-0.1953	-0.2801	-0.1468	-0.2771	-0.1946	0.2303	0.2262	0.4236	0.1032	0.1742	-0.07262
Alpha-2-macroglobulin OS=Homo sapiens GN=A2M PE=1 SV=3	P01023	qTVSWAVTPk	0.17	3.32	32.2789	3.32	-0.02866	0.1407	-0.0572	0.0331	0.04661	-0.09345	-0.03949	-0.2085	-0.12	-0.1001	-0.03169	0.13	-0.3049	-0.409	-0.154	-0.1495	0.08272	-0.1541	0.1014	0.1089	0.2526	0.1143	0.1529	-0.0416
Alpha-2-macroglobulin OS=Homo sapiens GN=A2M PE=1 SV=3	P01023	sASNMAIVDVk	1	37.5	31.9838	36.83	-0.1871	-0.146	0.03287	-0.1885	-0.1832	-0.304	0.3496	0.3242	0.05246	-0.05303	0.01875	0.03887	0.01262	-0.2881	-0.06647	-0.5157	-0.1366	-0.2527	0.2147	-0.04018	0.2692	0.03703	0.2674	0.004801
Alpha-2-macroglobulin OS=Homo sapiens GN=A2M PE=1 SV=3	P01023	sDIAPVAR	0.99	33.24	32.3654	27.43	-0.3136	-0.3676	-0.2441	-0.235	0.1368	-0.2686	-0.04072	-0.04705	0.1973	0.08737	0.2329	-0.04274	0.4677	0.04503	0.2504	-0.5664	0.01843	-0.4867	0.176	-0.2814	0.3823	-0.04935	0.07233	-0.02801
Alpha-2-macroglobulin OS=Homo sapiens GN=A2M PE=1 SV=3	P01023	sIYkPGQTVk	1	18.95	30.4297	18.95	-0.06021	-0.06204	-0.02291	0.1054	0.1564	0.002954	0.2463	0.2093	0.1687	-0.2584	-0.1963	-0.3491	-0.7065	-0.4543	-0.4168	-0.2404	-0.1213	-0.05368	0.3714	0.2014	0.2249	0.1792	0.08208	0.1369
Alpha-2-macroglobulin OS=Homo sapiens GN=A2M PE=1 SV=3	P01023	sLNEEAVk	0.92	15.62	32.3096	15.62	-0.1287		-0.07163	-0.4271		-0.4209	-0.04798		0.2902	0.226		-0.06768	0.1513		-0.3902	-0.502		-0.4831	1.224		1.328	-0.9672		-0.3855
Alpha-2-macroglobulin OS=Homo sapiens GN=A2M PE=1 SV=3	P01023	sLNEEAVkk	0.99	20.26	31.6702	20.26	-0.172	-0.03856	0.1311	-0.2856	0.1224	0.1864	0.004233	0.1322	0.2133	-0.375	-0.605	-0.6076	-0.5116	-0.4735	-0.334	-0.0434	-0.2305	-0.1264	0.397	0.7043	0.7527	0.04645	0.1983	0.07091
Alpha-2-macroglobulin OS=Homo sapiens GN=A2M PE=1 SV=3	P01023	sSGSLLNNAIk	0.42	10.19	32.6126	10.19	-0.08638	-0.1093	-0.2815	0.3034	0.2228	0.2715	0.1217	-0.01413	-0.1048	-0.06965	0.1731	-0.002178	-0.5685	-0.2471	-0.1803	-0.2378	-0.2812	-0.1881	0.2057	0.1184	0.392	-0.05958	-0.004658	-0.09094
Alpha-2-macroglobulin OS=Homo sapiens GN=A2M PE=1 SV=3	P01023	sSSNEEVMFLTVQVk	0.96	14.34	30.3503	14.34			0.03249	-0.07362					-0.06361			-0.9915			-0.2054			0.1917			0.6484			0.255
Alpha-2-macroglobulin OS=Homo sapiens GN=A2M PE=1 SV=3	P01023	tEHPFTVEEFVLPk	1	51.02	31.0243	51.02	-0.756	-0.1112	-0.3856	-0.2473	-0.1811	-0.3745	-0.2875	0.3191	-0.3817	0.8003	-0.1816	0.8701	-0.1122	-0.3236	-0.9088	0.2582	0.06767	0.3227	-0.06538	0.5212	0.07697	-0.07679	-0.331	0.4471
Alpha-2-macroglobulin OS=Homo sapiens GN=A2M PE=1 SV=3	P01023	tEVSSNHVLIYLDk	0.99	18.03	31.1227	18.03	-0.3186					-0.2239	-0.3397			0.3383			0.3454			-0.5638			0.6876			-0.3912
Alpha-2-macroglobulin OS=Homo sapiens GN=A2M PE=1 SV=3	P01023	tEVSSNHVLIyLDk	0.41	3.78	30.5843	3.78	-0.1439	0.06499			-0.377	-0.5181	-0.1031	0.2985		-0.3401	-0.3457		0.3779	0.5214		-0.06764	-0.4868		0.3688	0.3191		-0.03957	-0.1717
Alpha-2-macroglobulin OS=Homo sapiens GN=A2M PE=1 SV=3	P01023	tGTHGLLVk	1	18.64	31.4239	18.64	-0.1904	0.0363	-0.1461	0.125	-0.05928	0.01307	-0.1397	-0.02918	-0.001056	0.09279	-0.3885	-0.2041	-0.4419	-0.09401	-0.3706	-0.009361	-0.1714	-0.005306	0.1803	0.359	0.4696	0.002189	0.1168	-0.07381
Alpha-2-macroglobulin OS=Homo sapiens GN=A2M PE=1 SV=3	P01023	tTVMVk	0.5	20.51	33.1576	15.64	-0.08711	-0.05342	-0.001814	0.05691	-0.1527	-0.09416	0.02622	-0.006323	0.1173	-0.03123	0.203	0.08703	-0.415	0.574	-0.4111	-0.333	-0.7636	-0.259	0.3278	0.3487	0.1856	0.1306	-0.3509	0.07103
Alpha-2-macroglobulin OS=Homo sapiens GN=A2M PE=1 SV=3	P01023	vDLSFSPSQSLPASHAHLR	1	27	29.9826	27	-0.3277		-0.8437	-0.1498		-0.2091	-0.1518		0.1542	0.2703		0.3566	0.2932		-0.3623	-0.06032		-0.08659	0.08927		0.848	-0.3696		-0.1231
Alpha-2-macroglobulin OS=Homo sapiens GN=A2M PE=1 SV=3	P01023	vDSHFR	0.5	18.47	29.6802	11.8	-0.7945	-0.2517	-0.7399	-0.4861	-0.2775	-0.4676	-0.1776	0.02647	-0.2972	-0.4433	0.172	-0.07773	1.124	-0.07911	1.19	-0.7155	-0.4342	-0.8753	1.447	1.073	1.392	-0.4382	-0.4594	-0.3126
Alpha-2-macroglobulin OS=Homo sapiens GN=A2M PE=1 SV=3	P01023	vGFYESDVMGR	1	20.72	25	20.72	-0.1277	-0.01504	-0.1407	-0.07781	-0.5645	-0.183	-0.2865	0.02316	0.1956	-0.0484	0.006904	0.05574	0.3396	0.1791	-0.2422	-0.4953	-0.3725	-0.1055	0.1673	0.2927	-0.05832	0.2213	0.2291	0.1968
Alpha-2-macroglobulin OS=Homo sapiens GN=A2M PE=1 SV=3	P01023	vGFyESDVMGR	0.99	21.79	31.3925	21.79	-0.4443	-0.05105	-0.4804	0.2117	0.1414	0.2403	-0.168	0.1228	-0.2868	-0.1011	-0.09264	0.1668	0.2095	-0.07233	0.1169	-0.2766	-0.341	-0.06836	-0.2982	-0.5156	-0.2006	0.3575	0.5829	0.3064
Alpha-2-macroglobulin OS=Homo sapiens GN=A2M PE=1 SV=3	P01023	vIFIR	0.1	7.65	33.9881	0	-4.363	-1.721			0.5214	-0.5022	-2.591	-1.482		0.1799	0.3317		-1.663	-0.2741		0.08791	-1.487		0.4869	0.6004		-0.8599	0.07195
Alpha-2-macroglobulin OS=Homo sapiens GN=A2M PE=1 SV=3	P01023	vSVQLEASPAFLAVPVEk	1	80.67	30.7041	80.67	-0.7027	-0.5736	-0.3331	0.1507	-0.05099	0.05717	0.3254	0.2607	0.1527	-0.4224	-0.2116	-0.1462	0.1752	-0.2902	0.04241	-0.4371	0.3409	-0.4127	0.02976	0.02693	-0.06642	0.5089	0.3074	0.4061
Alpha-2-macroglobulin OS=Homo sapiens GN=A2M PE=1 SV=3	P01023	vTAAPQSVcALR	0.36	0.41	31.3672	0.41	-0.0231	-0.07558	0.06343	-0.4639	-0.2068	0.3082	0.1034	0.3831	-0.0516	0.9102	0.1351	0.08545	-0.4105	-0.04321	0.2008	-0.2328	-0.5824	-0.4616	-0.5396	0.6238	0.5101	-0.5696	-0.3483	-0.08917
Alpha-2-macroglobulin OS=Homo sapiens GN=A2M PE=1 SV=3	P01023	vTGEGcVYLQTSLk	1	37.05	30.899	37.05	-0.1144	0.07316	0.5048	-0.03961	0.1872	-0.8295	-0.3411	0.2063	-0.4347	-0.02863	-0.439	-0.3865	1.273	0.2497	0.6524	0.1543	-0.1769	-0.1314	-0.4487	-0.5518	-0.1339	-0.1309	0.201	-0.2377
Alpha-2-macroglobulin OS=Homo sapiens GN=A2M PE=1 SV=3	P01023	vTGEGcVyLQTSLk	0.43	5.91	31.0037	5.91		0.2149			-0.05332			0.03907			-0.1863			-0.1711			0.03639			-0.1726			0.1025
Alpha-2-macroglobulin OS=Homo sapiens GN=A2M PE=1 SV=3	P01023	vYDYYETDEFAIAEYNAPcSk	1	57.44	28.6153	57.44			1.221	-0.855					0.03801			-1.131			0.3326			-0.7842			1.134			-0.1615
Alpha-2-macroglobulin OS=Homo sapiens GN=A2M PE=1 SV=3	P01023	yDVENcLANk	0.91	12.99	32.8262	12.99	0.102	0.04367	-0.1642	-0.1961	-0.1026	-0.07111	-0.165	0.1442	0.161	-0.1224	-0.1341	-0.1148	-0.02285	-0.2636	-0.2061	-0.2158	-0.155	-0.05094	0.1087	0.04207	0.1101	0.08871	0.1978	0.2743
Alpha-2-macroglobulin OS=Homo sapiens GN=A2M PE=1 SV=3	P01023	yDVENcLANk	0.75	7.8	30.1242	7.8	-0.2753	-0.087	0.1558	0.1995	-0.1132	0.1563	-0.03973	0.05284	-0.003546	-0.1133	-0.1667	-0.3097	-0.2905	-0.08142	-0.1994	0.06763	0.2004	0.1384	-0.3887	-0.3381	-0.6687	0.2844	0.3371	0.4913
Alpha-2-macroglobulin OS=Homo sapiens GN=A2M PE=1 SV=3	P01023	yGAATFTR	0.99	28.89	29.1803	26.11	0.04916	-0.1668	-0.07277	-0.3	0.3896	-0.5236	0.06686	-0.3452	0.09171	-0.2942	-0.1781	-0.03427	-0.006521	0.3352	-0.1129	-0.327	-0.2652	-0.4621	0.847	0.5819	0.844	-0.2647	-0.5973	-0.1496
Alpha-2-macroglobulin OS=Homo sapiens GN=A2M PE=1 SV=3	P01023	yGAATFTR	0.19	2.11	33.8292	2.11		-0.5867			0.3277			0.3599			-0.5615			0.2408			-0.06879			-0.3169			0.4151
Alpha-2-macroglobulin OS=Homo sapiens GN=A2M PE=1 SV=3	P01023	yNILPEkEEFPFALGVQTLPQTcDEPk	0.94	12.45	27.6492	10.69	0.1431					-0.06291	0.1298			-0.3139			-0.3607			0.2039			-0.5159			0.3108
Apolipoprotein A-I OS=Homo sapiens GN=APOA1 PE=1 SV=1	P02647	aELQEGAR	0.99	30.53	31.1594	18.8	-0.1529	-0.217	-0.2556	0.1662	0.2758	0.1775	-0.3673	-0.1391	-0.3881	0.1918	0.3456	-0.009873	0.2337	0.1709	0.06973	-0.7265	-0.9663	-0.8675	0.9169	1.175	1.146	-0.5806	-0.553	-0.3065
Apolipoprotein A-I OS=Homo sapiens GN=APOA1 PE=1 SV=1	P02647	aHVDALR	0.9	23.27	34.8572	21.44	-0.1438	-0.0857			0.4119	0.1888	-0.4753	-0.6448		0.2543	0.4157		0.08405	0.01204		-0.1271	-0.0008621		0.03601	0.1243		-0.1243	-0.1405
Apolipoprotein A-I OS=Homo sapiens GN=APOA1 PE=1 SV=1	P02647	akPALEDLR	0.99	21.33	37.34	20.35	-0.2747	-0.2478	-0.2725	0.123	0.1855	0.3451	-0.5527	-0.3517	-0.4581	0.3893	0.3781	0.3347	-0.3234	-0.1556	-0.3348	0.1464	0.1863	-0.1558	-0.1277	0.2174	-0.3546	-0.166	-0.2535	-0.2047
Apolipoprotein A-I OS=Homo sapiens GN=APOA1 PE=1 SV=1	P02647	aTEHLSTLSEk	1	48.52	31.4145	47.98	0.1181	0.3014	0.03829	-0.08692	-0.1289	0.01579	-0.282	-0.0212	-0.3506	0.3722	0.4263	0.226	-0.391	-0.1696	-0.5049	-0.1587	-0.09807	-0.1086	-0.168	1.429	0.513	-0.2032	-1.74	-0.3558
Apolipoprotein A-I OS=Homo sapiens GN=APOA1 PE=1 SV=1	P02647	dLATVYVDVLk	0.33	10.18	36.6839	10.18	-0.2779	-0.03063	-0.02032	0.248	0.07452	0.5873	-0.6837	0.09141	-0.2341	-0.04442	-0.1321	-0.05171	0.4215	-0.1907	-0.02983	-0.1716	0.1707	-0.2688	-0.7863	-0.2003	-0.7821	0.6476	0.376	0.05448
Apolipoprotein A-I OS=Homo sapiens GN=APOA1 PE=1 SV=1	P02647	dLATVyVDVLk	0.39	3.33	30.6558	3.33	0.0004785	-0.0129	-0.06379	0.2226	0.3463	0.546	-0.5996	-0.3367	-0.3867	0.1575	0.2083	0.08081	-0.3319	-0.2164	-0.2653	0.2142	0.4609	0.4601	-0.9418	-0.9835	-1.128	0.5892	0.6087	0.6344
Apolipoprotein A-I OS=Homo sapiens GN=APOA1 PE=1 SV=1	P02647	dLEEVk	0.5	28.99	32.8488	12.13	-0.05749	0.1266	-0.005972	0.6044	0.4988	0.2646	-0.1481	-0.3138	-0.4056	-0.1258	0.1052	-0.08402	-0.4814	-0.7448	-0.5709	-0.2335	-0.3204	-0.3728	0.502	0.6432	0.517	0.008402	0.05521	-0.1409
Apolipoprotein A-I OS=Homo sapiens GN=APOA1 PE=1 SV=1	P02647	dSGRDYVSQFEGSALGk	1	35.89	28.1224	35.89	0.08195		0.1795	-0.1951		-0.1369	-0.267		-0.07245	-0.3533		-0.5766	0.02914		-0.2458	-0.5487		-0.389	1.312		1.002	-0.4248		-0.1484
Apolipoprotein A-I OS=Homo sapiens GN=APOA1 PE=1 SV=1	P02647	dYVSQFEGSALGk	0.66	14.6	34.936	12.37	-0.3744	-0.5843	-0.2527	-0.2375	0.3355	-0.439	-0.3356	-0.1345	-0.3457	0.461	0.3045	0.3436	-0.05569	-0.2962	-0.1908	-0.04769	0.1922	0.253	0.06071	-0.1038	0.1604	-0.00372	0.048	-0.2068
Apolipoprotein A-I OS=Homo sapiens GN=APOA1 PE=1 SV=1	P02647	dyVSQFEGSALGk	0.68	8.95	30.9656	7.29		0.2229			0.4755			-0.3139			0.07373			-0.4097			0.3593			-0.466			0.2232
Apolipoprotein A-I OS=Homo sapiens GN=APOA1 PE=1 SV=1	P02647	eQLGPVTQEFWDNLEk	1	43.08	29.9388	42.62	-0.1405	0.04186	-0.1839	0.1811	0.1737	0.0862	-0.3774	-0.3071	-0.2025	0.4772	0.3495	0.2001	-0.3062	-0.4514	-0.465	0.415	0.4752	0.4079	-0.5329	-0.7662	-0.43	-0.01323	0.3865	0.06715
Apolipoprotein A-I OS=Homo sapiens GN=APOA1 PE=1 SV=1	P02647	eTEGLRQEMSk	0.99	17.81	30.1199	17.81	0.2709	0.1576	-0.3268	0.4148	0.3886	0.3965	-0.3917	-0.3284	0.05322	-0.0878	0.08294	0.04639	-0.4368	-0.3868	-0.1349	-0.3796	-0.3263	-0.5008	0.1972	0.05409	0.05869	0.1237	0.4505	-0.05654
Apolipoprotein A-I OS=Homo sapiens GN=APOA1 PE=1 SV=1	P02647	kWQEEMELYR	0.3	1.69	29.4349	1.69		0.3466			-0.3797			-0.2693			-0.0007143			0.1058			-0.133			0.4438			-0.0213
Apolipoprotein A-I OS=Homo sapiens GN=APOA1 PE=1 SV=1	P02647	lAEYHAk	0.25	4.91	32.3603	4.91	-0.01384	-0.07033	0.00416	0.3204	-0.03325	0.1351	-0.5879	-0.4855	-0.6006	0.2757	0.5523	0.2922	-0.2003	-0.02729	-0.125	0.2382	0.176	0.1261	-0.003908	0.0915	-0.2732	-0.1941	-0.2997	-0.213
Apolipoprotein A-I OS=Homo sapiens GN=APOA1 PE=1 SV=1	P02647	lAEyHAk	0.3	1.71	31.6584	1.71	0.1434	-0.106			0.2451	0.5462	-0.4359	-0.1737		0.07128	0.1042		-0.5019	-0.4915		0.03693	0.2818		-0.2511	0.3392		-0.002148	-0.1075
Apolipoprotein A-I OS=Homo sapiens GN=APOA1 PE=1 SV=1	P02647	lEALkENGGAR	0.69	12.6	32.235	12.6		-0.04392	0.09478	0.04689	0.1352			-0.426	-0.4509		0.07559	0.3678		0.2064	-0.08666		-0.3411	-0.2973		0.4839	0.05519		0.003086	-0.2164
Apolipoprotein A-I OS=Homo sapiens GN=APOA1 PE=1 SV=1	P02647	lHELQEk	0.1	4.18	32.413	4.18	-0.05184	-0.05207	-0.1686	0.211	0.371	0.1131	-0.744	-0.5018	-0.5704	0.6386	0.4973	0.3453	-0.5697	-0.5431	-0.2392	0.3475	0.2782	0.2474	-0.2158	0.02572	-0.1477	0.005858	-0.079	-0.1948
Apolipoprotein A-I OS=Homo sapiens GN=APOA1 PE=1 SV=1	P02647	lLDNWDSVTSTFSk	0.97	18.34	34.4498	18.34	-0.3966	-0.3694	-0.1367	-0.2261	0.1444	0.07206	-0.3267	-0.07215	-0.4702	0.5041	0.2869	0.3936	-0.1884	-0.132	-0.0315	0.39	0.1992	0.2346	-0.4825	-0.06329	-0.1247	-0.002783	0.03343	-0.1659
Apolipoprotein A-I OS=Homo sapiens GN=APOA1 PE=1 SV=1	P02647	lSPLGEEMR	1	29.23	30.4493	29.23	-0.01474	0.09372	0.09194	0.1567	0.1909	0.02104	-0.5696	-0.4151	-0.4777	0.586	0.6261	0.5191	0.02595	0.04472	-0.207	-0.0896	-0.101	-0.2578	-0.3306	-0.3042	-0.1458	0.07367	-0.0238	-0.102
Apolipoprotein A-I OS=Homo sapiens GN=APOA1 PE=1 SV=1	P02647	lSPLGEEMRDR	0.67	7.61	29.7818	7.61	0.137	0.5596			-0.1078	-0.2722	-0.4483	-1.136		-0.339	0.2289		0.7728	1.106		-1.374	-1.637		1.463	1.585		-0.2467	-0.5062
Apolipoprotein A-I OS=Homo sapiens GN=APOA1 PE=1 SV=1	P02647	qGLLPVLESFk	1	30.32	31.7056	26.09	0.09818	-0.3733	-0.1459	0.198	0.5804	0.08303	-0.4826	-0.4034	-0.6159	0.3459	0.2017	0.4015	-0.1468	-0.213	-0.3555	-0.002017	0.2104	-0.06012	-0.2513	-0.3747	-0.5294	-0.05888	0.1621	0.2189
Apolipoprotein A-I OS=Homo sapiens GN=APOA1 PE=1 SV=1	P02647	qkLHELQEk	0.36	0.66	31.3001	0.66	0.2749		0.07301	0.05961		0.1896	-0.4974		-0.6107	-0.2605		0.03072	0.02689		-0.1401	-0.4197		-0.1578	0.8807		0.664	-0.502		-0.4242
Apolipoprotein A-I OS=Homo sapiens GN=APOA1 PE=1 SV=1	P02647	qkVEPLR	0.45	3.35	30.5767	3.35	-0.1208	-0.1806	-0.8595	0.4917	0.4461	-0.1247	-0.9354	-0.5849	-0.7182	0.7488	0.3856	0.446	-0.223	-0.001407	-0.6554	0.05754	-0.1299	0.1821	0.4422	0.3492	0.14	0.07027	-0.1626	-0.1989
Apolipoprotein A-I OS=Homo sapiens GN=APOA1 PE=1 SV=1	P02647	qkVEPLRAELQEGAR	0.67	7.75	31.0924	7.75	-0.2855	0.3599	-0.3176	0.1959	0.02941	0.2194	-0.6011	-0.5831	-0.08087	0.5891	0.1041	-0.1588	0.5374	0.5553	0.5676	-0.9478	-0.8395	-0.6034	0.8977	0.8939	0.8563	-0.7165	-0.4104	-0.905
Apolipoprotein A-I OS=Homo sapiens GN=APOA1 PE=1 SV=1	P02647	qLNLk	0.1	9.24	35.1772	0	0.03549	-0.3419	-0.3908	-0.6909	-0.1989	0.3468	-0.618	-0.4801	-0.9065	0.3579	1.852	1.656	-0.5173	-0.3164	-0.6147	0.3128	0.9671	0.807	-0.1064	-1.19	-0.1803	-0.1186	-0.6222	-0.9045
Apolipoprotein A-I OS=Homo sapiens GN=APOA1 PE=1 SV=1	P02647	tHLAPYSDELR	0.67	13.09	30.7737	11.55	0.1298	-0.02183	-0.1433	-0.07515	-0.06037	0.001122	-0.17	-0.2448	-0.1055	0.1854	0.5017	0.3336	-0.108	0.1248	0.08274	-0.1047	-0.1809	-0.2001	-0.1525	0.09434	-0.3259	-0.02536	-0.05497	-0.2586
Apolipoprotein A-I OS=Homo sapiens GN=APOA1 PE=1 SV=1	P02647	tHLAPySDELR	0.69	13.71	36.2675	13.71	0.1596	0.1422	-0.1099	0.3621	0.3234	0.3545	-1.104	-0.6505	-0.8641	0.3734	0.1801	0.08507	0.1037	0.2329	0.3634	0.1409	0.1525	0.2461	-0.05627	-0.1197	-0.252	-0.2459	-0.05806	-0.3343
Apolipoprotein A-I OS=Homo sapiens GN=APOA1 PE=1 SV=1	P02647	vEPLR	0.1	14.24	33.4792	8.89	-0.1209	-0.1416	-0.1264	-0.07573	0.2571	0.2638	-0.9639	-0.7081	-0.7863	0.6315	0.3818	0.545	0.1896	0.3215	0.5272	-0.08723	-0.007749	-0.1138	0.2943	0.1809	0.03391	-0.5146	-0.1916	-0.4497
Apolipoprotein A-I OS=Homo sapiens GN=APOA1 PE=1 SV=1	P02647	vEPLRAELQEGAR	0.77	8.75	31.6286	8.75	-0.224	-0.06857	-0.2467	-0.1125	0.1994	-0.2884	-0.3835	-0.2105	-0.5828	0.3997	0.5327	0.4785	0.3863	0.1447	0.4571	-0.3723	-0.4229	-0.09664	0.4985	0.591	0.3088	-0.3225	-0.6739	-0.5918
Apolipoprotein A-I OS=Homo sapiens GN=APOA1 PE=1 SV=1	P02647	vkDLATVYVDVLk	0.96	15.62	29.1169	15.62	-0.03386	0.073	0.0588	0.2106	0.06036	0.07141	-0.3641	-0.5022	-0.4247	0.246	0.4734	0.117	-0.2901	-0.2334	-0.4311	0.3128	0.3086	0.1833	-0.3579	-0.2225	-0.1655	-0.1352	-0.051	-0.141
Apolipoprotein A-I OS=Homo sapiens GN=APOA1 PE=1 SV=1	P02647	vQPYLDDFQk	0.63	9.93	31.0209	9.93	0.01831	-0.07428	-0.08632	0.03897	0.4306	0.07704	-0.3352	0.04962	-0.5882	0.5129	0.5067	0.4546	-0.3394	-0.855	-0.4891	0.4005	0.3445	0.3642	-0.4076	-0.3567	-0.4221	-0.2531	0.1226	-0.1063
Apolipoprotein A-I OS=Homo sapiens GN=APOA1 PE=1 SV=1	P02647	vQPYLDDFQkk	0.42	6.18	31.089	6.18		0.1938			0.2837			-0.5368			-0.04054			-0.1498			-0.6267			0.7694			0.1203
Apolipoprotein A-I OS=Homo sapiens GN=APOA1 PE=1 SV=1	P02647	vQPyLDDFQkk	0.34	0.67	29.89	0.67		0.3098			0.6926			-0.6616			0.1219			0.1598			-0.3898			-0.2815			0.1411
Apolipoprotein A-I OS=Homo sapiens GN=APOA1 PE=1 SV=1	P02647	vSFLSALEEyTk	1	18.95	30.9968	18.95	0.1391	0.5322	0.8081	-0.013	0.1432	0.07681	-0.4966	-0.8394	-0.6101	-0.1136	-0.1149	-0.03527	-0.2351	-0.1783	-0.5905	0.2682	0.4127	0.2022	0.1581	0.07189	0.1743	-0.02585	0.08519	-0.331
Apolipoprotein A-I OS=Homo sapiens GN=APOA1 PE=1 SV=1	P02647	wQEEMELYR	1	24.27	25	24.27	0.1997	0.3975	0.152	-0.3466	-0.05752	-0.1977	-0.1906	-0.04856	0.06228	-0.094	-0.01456	-0.2996	0.1113	0.08243	0.08988	-0.2131	-0.4781	-0.4424	0.1951	0.2904	0.4036	-0.01789	-0.07944	-0.07876
Apolipoprotein A-I OS=Homo sapiens GN=APOA1 PE=1 SV=1	P02647	wQEEMELyR	0.99	16.13	28.4261	16.13	0.1281	0.2304	0.3277	-0.3148	0.3512	0.1191	0.006736	-0.1914	-0.2478	-0.4019	-0.1025	-0.3035	-0.2444	0.09917	0.4558	-0.1438	-0.01136	-0.06918	0.09082	-0.2732	-0.3441	0.1379	-0.01006	0.04988
Clusterin OS=Homo sapiens GN=CLU PE=1 SV=1	P10909	aLQEYR	0.17	2.51	29.9913	2.51	-0.01837	0.001551	-0.0174	-0.1587	0.04347	-0.2279	-0.2754	-0.05342	-0.03904	-0.002029	-0.1029	0.04555	0.3834	0.4992	0.5236	-0.01086	-0.07203	-0.2182	0.1197	0.224	0.3097	0.04357	-0.05023	0.133
Clusterin OS=Homo sapiens GN=CLU PE=1 SV=1	P10909	aLQEyR	0.24	3.58	36.5011	0	-0.0555	-0.196	-0.4214	0.02888	-0.004291	0.1753	-0.4157	0.06022	-0.2015	-0.2678	-0.4349	0.0967	0.5032	0.4369	0.5264	-0.1766	-0.0005751	-0.09762	0.1032	0.195	0.3221	0.3608	0.4732	0.3069
Clusterin OS=Homo sapiens GN=CLU PE=1 SV=1	P10909	aSSIIDELFQDR	1	24.01	33.7785	24.01	-0.07127	-0.2212	0.08576	0.008191	-0.05817	-0.2423	0.4821	0.379	-0.1588	-0.2899	-0.4145	-0.3406	0.2457	0.5997	0.6127	-0.1711	0.04682	-0.04717	0.02143	0.1365	-0.1214	0.2595	0.04218	0.1037
Clusterin OS=Homo sapiens GN=CLU PE=1 SV=1	P10909	cREILSVDcSTNNPSQAk	1	19.76	27.2673	19.76	-0.03168	0.4819	0.5514	-0.07508	0.2824	0.4081	-0.791	-0.9346	-0.1484	0.01777	0.1121	-0.02708	0.8958	0.5384	1.01	-1.008	-0.9941	-1	0.5835	0.6898	0.6926	0.1596	0.3535	-0.4398
Clusterin OS=Homo sapiens GN=CLU PE=1 SV=1	P10909	eILSVDcSTNNPSQAk	1	64.94	30.4571	64.94	0.08292	0.2197	0.1665	0.1423	-0.09618	-0.007385	0.1407	0.1323	0.2031	-0.3377	-0.1943	-0.4555	-0.1552	-0.06802	-0.1325	0.07593	0.06964	0.1313	0.01585	0.1076	0.1347	0.4031	0.3908	0.4215
Clusterin OS=Homo sapiens GN=CLU PE=1 SV=1	P10909	eIQNAVNGVk	0.87	12.81	32.1669	12.81	-0.007076	0.03889	-0.1209	0.2686	0.2314	0.1278	0.2036	0.03051	-0.04362	-0.2929	-0.1633	-0.0879	-0.04841	0.05661	-0.06732	0.03805	0.04237	0.1079	-0.01129	0.1379	0.06658	0.2243	0.1804	0.2287
Clusterin OS=Homo sapiens GN=CLU PE=1 SV=1	P10909	eLDESLQVAER	1	39.96	29.4349	32.33	0.1505	0.1129	0.2125	-0.03497	-0.1686	-0.2295	0.2424	0.4717	0.4921	-0.5363	-0.6112	-0.6857	0.43	0.6019	0.3338	-0.3548	-0.3346	-0.1414	0.4441	0.4188	0.2937	0.04938	0.03476	0.141
Clusterin OS=Homo sapiens GN=CLU PE=1 SV=1	P10909	ePQDTYHYLPFSLPHR	1	45.59	27.2673	45.59	0.5222	-0.09053	-0.01535	-0.7557	-0.2868	-0.4384	-0.1391	0.519	0.3501	-0.04321	-0.15	0.1223	0.5234	1.018	0.9457	-0.7599	-0.3638	-1.042	0.9229	0.8922	1.276	-0.3637	-0.7574	-0.3337
Clusterin OS=Homo sapiens GN=CLU PE=1 SV=1	P10909	ePQDTyHYLPFSLPHR	0.82	13.43	29.0037	6.3		-0.03			-0.3494			-0.1989			-0.3047			0.8376			-0.4508			1.21			-0.1847
Clusterin OS=Homo sapiens GN=CLU PE=1 SV=1	P10909	fMETVAEk	0.34	8.31	31.0755	8.31	-0.1032	0.01627	0.01655	0.001599	0.03147	-0.1157	-0.06169	-0.004129	-0.2242	0.1125	0.1751	0.3204	0.06617	-0.007753	0.08323	0.08793	0.1822	0.2988	-0.1077	-0.2752	-0.1653	0.2328	0.392	0.2286
Clusterin OS=Homo sapiens GN=CLU PE=1 SV=1	P10909	iDSLLENDR	1	32.63	30.6145	13.7	-0.04727	0.08977	0.007406	0.01304	-0.07153	-0.1726	0.02805	0.346	0.171	-0.1999	-0.4005	-0.2999	0.4596	0.3918	0.5086	0.05942	-0.1224	-0.05939	-0.07363	-0.01431	0.04171	0.2594	0.2616	0.196
Clusterin OS=Homo sapiens GN=CLU PE=1 SV=1	P10909	kTLLSNLEEAk	0.52	8.95	30.3181	4.98	-0.1916					-0.3357	-0.009164			-0.3505			-0.01036			0.6474			0.4876			-0.003632
Clusterin OS=Homo sapiens GN=CLU PE=1 SV=1	P10909	kTLLSNLEEAkk	0.41	9.93	30.4336	9.93	0.09867	0.08726	0.07581	0.2594	0.2087	0.1821	0.17	0.1838	0.149	-0.319	-0.3767	-0.2953	-0.24	-0.1979	-0.2096	0.1949	0.2027	0.2354	-0.06982	0.06988	0.01699	0.2375	0.3484	0.3813
Clusterin OS=Homo sapiens GN=CLU PE=1 SV=1	P10909	kYNELLk	0.4	6.62	30.7591	1.29	0.03119	-0.0148	0.1997	0.09871	0.1556	0.1376	0.1455	-0.02325	0.1586	-0.4383	-0.1441	-0.2852	-0.2912	-0.2189	-0.3631	0.1176	0.267	0.5914	0.2084	0.187	-0.05104	0.1814	0.2522	0.2142
Clusterin OS=Homo sapiens GN=CLU PE=1 SV=1	P10909	lFDSDPITVTVPVEVSR	0.1	4.92	30.5881	4.92	-0.03347	0.05425	0.2569	-0.1418	0.1381	-0.1675	0.2235	-0.07716	0.2593	-0.566	-0.2756	-0.316	0.5934	0.756	0.3429	0.1721	0.04429	-0.0645	0.05154	-0.172	-0.1426	-0.02158	0.02611	0.3585
Clusterin OS=Homo sapiens GN=CLU PE=1 SV=1	P10909	qQTHMLDVMQDHFSR	1	44.2	25	44.2	0.3238	0.3531	0.1805	-0.4896	-1.104	-0.7323	0.00794	0.4245	0.08855	-0.1062	-0.1768	0.203	0.5221	0.8378	0.4409	-0.2857	-0.5087	-0.3051	0.4425	0.7618	0.4564	0.04776	0.08521	0.07071
Clusterin OS=Homo sapiens GN=CLU PE=1 SV=1	P10909	rELDESLQVAER	1	35.13	30.1828	35.13	-0.2017	0.001752	0.1517	-0.09462	0.1886	0.2697	0.002584	0.01553	0.1157	-0.3247	0.1938	-0.101	0.5774	0.2547	0.4433	0.01855	-0.107	-0.2584	-0.07011	0.1756	0.3448	-0.1077	-0.2659	-0.04565
Clusterin OS=Homo sapiens GN=CLU PE=1 SV=1	P10909	rPHFFFPk	0.58	7.36	32.9137	7.36	-1.082	-0.7672	-0.7029	0.1006	0.1167	0.03922	0.2673	0.1483	0.2974	0.272	0.31	0.002925	0.06297	0.1551	0.1161	0.2789	0.4279	0.3079	0.14	0.2113	0.1892	0.1696	-0.08041	0.3269
Clusterin OS=Homo sapiens GN=CLU PE=1 SV=1	P10909	sGSGLVGR	0.32	9.45	32.4969	6.68	-0.2318	-0.3069	0.01314	-0.1467	-0.1838	-0.0129	-0.1157	0.02229	-0.4394	0.1983	0.618	0.1668	0.6251	0.4983	1.008	-0.03629	-0.228	-0.02325	0.09818	0.2651	0.1742	-0.2786	-0.1442	-0.1895
Clusterin OS=Homo sapiens GN=CLU PE=1 SV=1	P10909	sYQWk	0.1	11.55	32.2401	6.94	0.227	-0.04809	0.2216	0.05783	0.2206	-0.1544	0.3843	0.09263	0.4284	-0.5133	-0.5172	-0.6636	-0.07407	0.03325	-0.1816	-0.1478	0.4774	-0.05786	0.2979	-0.1003	0.4931	0.1771	0.3712	0.2741
Clusterin OS=Homo sapiens GN=CLU PE=1 SV=1	P10909	syQWk	0.1	2.86	32.2531	0.49			0.005737	0.3477					0.5078			-0.4594			-0.007921			0.3068			-0.8			0.6627
Clusterin OS=Homo sapiens GN=CLU PE=1 SV=1	P10909	tLIEk	0.1	12.29	34.501	0		0.0882			-0.1092			0.2044			-0.1421			0.01006			0.06669			0.1833			0.2281
Clusterin OS=Homo sapiens GN=CLU PE=1 SV=1	P10909	tLLSNLEEAk	1	26.8	32.4005	26.8	-0.1465	-0.01445	-0.06235	-0.1426	-0.3176	-0.3042	0.02402	-0.06372	0.06304	0.03122	-0.02372	0.1153	0.1654	0.2271	0.1924	0.3548	0.3706	0.3879	0.03535	0.1296	0.03956	0.01316	0.1723	0.04744
Clusterin OS=Homo sapiens GN=CLU PE=1 SV=1	P10909	tLLSNLEEAkk	1	30.21	30.693	30.21	0.5643	-0.3065	-0.1252	0.2376	0.4499	0.3105	0.08906	0.02376	0.01957	-0.1817	0.2284	0.2499	-0.5911	-0.2966	0.1997	0.323	0.4054	-0.4029	-0.1719	-0.5185	-0.04919	-0.108	0.5436	0.3324
Clusterin OS=Homo sapiens GN=CLU PE=1 SV=1	P10909	vTTVASHTSDSDVPSGVTEVVVk	1	60.69	29.8317	60.69	0.09561	-0.02362	-0.147	-1.424	-1.329	-1.441	0.8651	0.8579	0.6446	-0.2469	-0.6173	-0.3288	-0.002644	0.2353	0.2969	-0.4215	-0.3497	-0.5014	2.15	2.526	2.562	-0.5983	-0.8173	-0.6246
Clusterin OS=Homo sapiens GN=CLU PE=1 SV=1	P10909	yNELLk	0.5	13.35	32.8601	7.47	0.06916	0.1422	0.1597	0.2164	0.2446	0.0905	0.1806	-0.04619	-0.01985	-0.1425	-0.1888	-0.3363	-0.01487	0.03018	0.05077	-0.1071	0.004792	0.2844	0.06229	0.1684	-0.009688	0.07926	0.1563	0.2387
Clusterin OS=Homo sapiens GN=CLU PE=1 SV=1	P10909	yNELLk	0.26	1.05	31.7696	1.05	-0.2388	-0.08494	-0.1185	0.292	0.4963	0.3017	-0.002421	-0.06086	0.1535	-0.3179	0.02637	-0.2306	-0.01886	-0.2457	-0.004092	0.3767	0.5595	0.4063	-0.3488	-0.8172	-0.5565	0.4825	0.6398	0.6212
Apolipoprotein D OS=Homo sapiens GN=APOD PE=1 SV=1	P05090	cPNPPVQENFDVNk	1	39.33	28.3696	39.33	0.168	-0.1252	-0.07195	0.09825	0.1795	0.1462	-0.1538	-0.1829	-0.1371	0.2498	-0.003472	0.03982	0.07314	0.2465	0.1925	0.1416	0.131	0.09972	-0.0111	0.03053	0.006076	0.3504	0.152	0.1655
Apolipoprotein D OS=Homo sapiens GN=APOD PE=1 SV=1	P05090	iPTTFENGR	0.98	19.97	35.9835	19.97	-0.1504	-0.29	-0.187	0.1981	0.07734	0.258	-0.2549	-0.2598	-0.3769	0.002546	-0.05711	0.1307	0.6305	0.7038	0.2697	-0.2626	-0.4485	-0.12	0.4884	0.4277	0.3856	0.1331	0.1073	0.1227
Apolipoprotein D OS=Homo sapiens GN=APOD PE=1 SV=1	P05090	kMTVTDQVNcPk	0.12	6.69	35.6229	6.69	-0.02214	0.03615	-0.009499	0.2763	0.2325	0.09501	-0.008028	-0.2252	-0.2343	0.4508	-0.05953	-0.08494	-0.02482	-0.1986	0.001873	0.0002537	0.05296	-0.1657	0.1767	0.1201	0.2359	0.1094	0.2282	0.1799
Apolipoprotein D OS=Homo sapiens GN=APOD PE=1 SV=1	P05090	mTVTDQVNcPk	0.96	18.88	34.4623	18.88	-0.2202	-0.2711			0.12	0.08191	0.008067	-0.02138		0.4751	0.3476		0.3188	0.2723		0.05841	-0.2083		0.1738	-0.1456		0.07022	0.2722
Apolipoprotein D OS=Homo sapiens GN=APOD PE=1 SV=1	P05090	nILTSNNIDVk	1	21.22	32.2531	17.38	-0.009251	-0.009251	-0.06584	0.2762	0.2202	0.3049	-0.00475	-0.2836	-0.2417	0.1893	0.1318	0.1982	0.1665	0.1432	0.1394	0.08735	-0.01491	0.01865	0.09917	0.1749	0.03274	0.08612	0.1347	0.0237
Apolipoprotein D OS=Homo sapiens GN=APOD PE=1 SV=1	P05090	nPNLPPETVDSLk	0.99	21.04	31.6909	21.04	0.02222	0.03456	-0.008482	0.1897	0.09585	0.3227	-0.08278	-0.1144	-0.1597	0.2057	0.1636	0.2401	0.1456	0.127	0.09817	0.1149	0.08972	0.09414	-0.0178	-0.04767	-0.1293	0.1975	0.1827	0.1611
Apolipoprotein D OS=Homo sapiens GN=APOD PE=1 SV=1	P05090	vLNQELR	0.9	22.83	33.0471	10.24	0.02131	0.02738	0.03819	0.2619	0.1332	0.2546	-0.2567	-0.2465	-0.3478	0.139	0.01526	0.06282	0.479	0.4262	0.2772	-0.09874	-0.05635	-0.159	0.3088	0.04639	0.2371	0.06502	0.09745	0.08891
Apolipoprotein D OS=Homo sapiens GN=APOD PE=1 SV=1	P05090	wYEIEk	0.5	13.45	32.052	11.29	0.2946	0.3935	0.08138	0.02607	-0.001184	0.09357	0.1614	0.0251	-0.06468	-0.4052	-0.457	-0.06752	0.3197	0.2248	0.2066	-0.1165	-0.2212	-0.03973	0.5234	0.5044	0.2505	0.04593	-0.07543	-0.05389
Fibronectin OS=Homo sapiens GN=FN1 PE=1 SV=4	P02751	aQITGYR	0.82	18.69	32.1431	6.05	-0.06656	-0.004991	0.453	-0.07655	-0.0763	0.3209	-0.2522	0.7915	0.5552	-0.4635	0.2892	-0.1605	0.8502	0.673	0.9132	0.1326	-0.8311	-0.2831	0.2877	0.5885	-0.1475	-0.2448	0.1899	0.3676
Fibronectin OS=Homo sapiens GN=FN1 PE=1 SV=4	P02751	aTITGYR	0.87	14.44	32.3528	14.44		0.4212	0.673	0.05364	0.0109			0.002243	0.2365		0.2068	-0.4248		0.4359	1.195		0.01256	-0.3811		0.07141	0.3589		0.4586	-0.08985
Fibronectin OS=Homo sapiens GN=FN1 PE=1 SV=4	P02751	cDPHEATcYDDGk	0.74	3.6	25	3.6	0.3061		-0.2746	0.4591		-0.1851	0.411		0.1091	-1.363		0.4863	0.6566		1.142	-0.1695		-0.569	0.9743		0.2702	-0.06625		-0.001992
Fibronectin OS=Homo sapiens GN=FN1 PE=1 SV=4	P02751	cDPVDQcQDSETGTFYQIGDSWEk	1	56.25	25	56.25	0.4145					-0.1001	-0.2555			0.102			0.6401			-0.4557			-0.1806			0.3998
Fibronectin OS=Homo sapiens GN=FN1 PE=1 SV=4	P02751	cTcVGNGR	0.98	20.7	30.9447	20.7		0.3322			0.7072			0.244			0.009404			0.5003			-0.04388			0.02354			-0.1531
Fibronectin OS=Homo sapiens GN=FN1 PE=1 SV=4	P02751	dAPIVNk	0.15	5.71	31.5076	5.71	0.2152	-0.06769	0.2055	0.4366	0.2393	0.3567	-0.002229	0.2144	-0.005821	-0.3961	-0.3873	0.1805	0.006084	0.5816	0.3054	-0.02848	0.04721	0.1843	0.3952	0.6597	0.3741	0.04056	0.3324	-0.004646
Fibronectin OS=Homo sapiens GN=FN1 PE=1 SV=4	P02751	dDkESVPISDTIIPAVPPPTDLR	0.16	8.3	34.5773	8.3	-0.307	0.321	-0.003492	0.4408	0.5354	0.1261	0.1807	0.4383	0.169	-0.05291	0.1514	-0.1757	0.2529	0.1631	0.3947	0.01616	-0.03235	-0.1346	0.205	-0.2252	0.7049	0.1473	0.2719	0.3125
Fibronectin OS=Homo sapiens GN=FN1 PE=1 SV=4	P02751	dLQFVEVTDVk	1	44.95	31.7173	44.95	-0.3103	-0.1765	-0.2629	-0.1183	-0.08401	0.1541	0.3485	0.4337	0.3349	-0.3583	-0.3124	-0.2908	0.2554	0.6863	0.7652	0.2037	-0.1833	0.1042	0.103	0.7803	0.6298	0.1718	0.3381	0.4125
Fibronectin OS=Homo sapiens GN=FN1 PE=1 SV=4	P02751	eATIPGHLNSYTIk	0.99	22.99	35.0705	22.96	0.0882	0.684	0.4777	-0.2504	0.1365	-0.04945	0.4535	0.3021	0.02544	-0.4954	-0.1065	-0.9594	-0.5695	-0.1967	0.9385	0.2101	0.005597	0.1045	0.7142	0.8987	1.104	0.2127	-0.1362	0.1815
Fibronectin OS=Homo sapiens GN=FN1 PE=1 SV=4	P02751	eATIPGHLNSyTIk	0.38	3.05	30.693	3.05	-0.3723		-0.1794	0.1991		0.4715	-0.001036		0.1566	0.1983		0.298	-0.02922		0.1676	0.4152		0.3245	-0.3257		0.3017	0.2075		0.3533
Fibronectin OS=Homo sapiens GN=FN1 PE=1 SV=4	P02751	eESPLLIGQQSTVSDVPR	1	77.96	29.7909	77.96	0.0858	0.2645	0.178	0.3181	0.1764	-0.05477	0.3596	0.42	0.3163	-0.08387	0.2193	0.2445	0.4121	0.368	0.5472	-0.1154	0.2849	0.1826	-0.2551	-0.3695	-0.3923	0.1644	0.2287	0.2581
Fibronectin OS=Homo sapiens GN=FN1 PE=1 SV=4	P02751	eINLAPDSSSVVVSGLMVATk	1	43.78	31.038	41.04		1.554			-0.4893			0.2949			-0.5227			-0.01985			0.1266			-0.3778			1.054
Fibronectin OS=Homo sapiens GN=FN1 PE=1 SV=4	P02751	eSkPLTAQQTTk	1	24.01	31.2156	24.01	-0.123	-0.02705	0.1371	0.6191	0.3308	0.3158	0.3344	0.3114	0.5366	-0.4679	-0.07636	-0.3765	-0.1323	0.01834	-0.2553	-0.09796	0.158	0.05968	0.3566	0.4986	0.5456	0.3787	0.406	0.3551
Fibronectin OS=Homo sapiens GN=FN1 PE=1 SV=4	P02751	eYLGAIcScTcFGGQR	1	80.38	25	80.38	0.09466	0.3276	0.5277	-0.1079	0.1071	-0.2112	0.435	0.4989	0.3392	-0.06738	-0.1722	-0.3852	0.3436	0.6832	0.4903	-0.1455	0.2418	-0.05249	-0.02073	-0.2797	0.7356	0.1389	0.2664	0.1175
Fibronectin OS=Homo sapiens GN=FN1 PE=1 SV=4	P02751	fGFcPMAAHEEIcTTNEGVMYR	1	40.52	25	40.52	0.05806	0.597	0.3326	0.07704	0.1614	-0.4392	0.07637	0.1864	0.2379	-0.2084	-0.4247	-0.3108	1.177	0.7652	0.9527	-0.6635	-0.3028	0.09412	0.5588	0.4972	0.4291	-0.3046	-0.1925	-0.1367
Fibronectin OS=Homo sapiens GN=FN1 PE=1 SV=4	P02751	fTNIGPDTMR	0.96	14.73	28.2866	14.73	-0.23	0.06104	0.02089	0.2919	-0.3397	-0.0004046	0.1416	0.2434	0.1568	-0.08119	0.06234	0.2767	0.8729	0.9328	0.5152	-0.2614	-0.1432	-0.05912	0.01957	0.7525	0.4921	0.1049	0.06224	-0.01854
Fibronectin OS=Homo sapiens GN=FN1 PE=1 SV=4	P02751	gDSPASSkPISINYR	0.82	12.24	31.1059	12.24	-0.2334	0.3847	-0.08243	0.5181	0.4911	0.4633	0.5235	0.1974	0.7628	-0.1208	-0.3182	0.3447	0.03549	-0.06816	0.05982	-0.0519	0.68	-0.3488	0.2661	0.0383	0.4074	-0.3179	0.2146	-0.04019
Fibronectin OS=Homo sapiens GN=FN1 PE=1 SV=4	P02751	gDSPASSkPISINyR	0.13	0.98	30.8135	0.98	0.1341	-0.09314			0.4966	0.3311	-0.1175	0.3525		0.7017	0.7364		0.03815	0.1494		0.3382	0.3039		-0.752	-0.5128		-0.1093	0.1867
Fibronectin OS=Homo sapiens GN=FN1 PE=1 SV=4	P02751	gEWTcIAYSQLR	1	23.32	26.6558	20.77	0.3761	0.2864	0.4169	-0.177	-0.129	-0.6685	0.3105	0.7218	0.5716	-0.3341	-0.4479	-0.4528	0.8567	1.179	0.7446	-0.3497	-0.8411	-0.3262	0.4192	0.4823	0.7626	-0.1273	0.3683	0.08222
Fibronectin OS=Homo sapiens GN=FN1 PE=1 SV=4	P02751	gEWTckPIAEk	0.14	3.52	31.2057	3.52	-0.1553					0.5336	0.1663			-0.6792			0.09868			0.2495			0.2278			0.123
Fibronectin OS=Homo sapiens GN=FN1 PE=1 SV=4	P02751	gFNcESkPEAEETcFDk	0.8	4.23	25	4.23	-0.04156	0.1571	0.3013	0.2383	0.2979	0.1329	0.737	0.3186	0.5853	-0.7755	-0.1876	-0.147	0.1555	0.1531	-0.05481	-0.02787	0.2708	0.205	0.2683	-0.08418	0.2349	0.1156	0.6806	0.2733
Fibronectin OS=Homo sapiens GN=FN1 PE=1 SV=4	P02751	gLAFTDVDVDSIk	1	78.37	31.6047	69.98	0.02518	-0.4058	0.3521	0.1996	-0.0669	-0.07797	0.7217	0.914	0.9036	-0.04713	0.1408	0.03721	0.4893	0.4288	0.009596	-0.3521	-0.03612	-0.1403	-0.2018	0.6231	0.07393	-0.06988	0.02181	0.1823
Fibronectin OS=Homo sapiens GN=FN1 PE=1 SV=4	P02751	gLkPGVVYEGQLISIQQYGHQEVTR	0.94	13.89	29.3551	13.89			0.3358	0.3601					0.5173			-0.2419			0.3698			0.3441			-0.5695			0.5057
Fibronectin OS=Homo sapiens GN=FN1 PE=1 SV=4	P02751	gNLLQcIcTGNGR	1	20.69	26.9108	20.69	0.1494	0.1743	0.1889	-0.02879	0.05141	-0.1173	0.2346	-0.2344	4.578e-05	0.02514	-6.644	0.2513	0.3805	-6.644	0.4398	0.02579	0.9076	-0.3853	0.1063	0.378	0.6033	-0.1525	-0.06223	0.4904
Fibronectin OS=Homo sapiens GN=FN1 PE=1 SV=4	P02751	hYQINQQWER	0.6	1.18	26.8485	1.18	0.09022	0.2466	0.04731	0.2833	-0.5739	0.5583	-0.08821	0.4838	0.1192	-0.1548	-0.2681	0.4366	1.029	1.196	0.4995	-0.9739	-0.5779	0.09547	0.7945	1.08	0.3367	-0.6905	0.03324	-0.1255
Fibronectin OS=Homo sapiens GN=FN1 PE=1 SV=4	P02751	hyQINQQWER	0.5	3.44	29.5231	3.44		0.2035	-0.04002	0.4717	0.122			0.5698	0.175		-0.1843	-0.1375		0.7451	0.7325		-0.4276	0.06399		0.6689	0.9067		-0.07777	-0.551
Fibronectin OS=Homo sapiens GN=FN1 PE=1 SV=4	P02751	iAWESPQGQVSR	1	35.4	30.1578	33.39	-0.1126	0.07923	0.0438	0.2639	-0.1092	-0.0536	0.4285	0.5697	0.3693	-0.05884	0.2027	0.6346	0.3246	0.2378	0.5473	-0.4697	0.0187	-0.2406	0.5096	0.4099	0.05995	-0.00354	0.2327	-0.08985
Fibronectin OS=Homo sapiens GN=FN1 PE=1 SV=4	P02751	iGDQWDk	0.9	18.6	31.3354	14.33	0.006643	0.1821	0.08115	0.3248	0.218	0.265	0.1718	0.1646	0.502	-0.1814	0.3474	-0.3657	0.2571	0.4604	0.1428	-0.01603	0.01647	0.1615	-0.01588	-0.2262	0.2313	0.1345	0.4262	0.5124
Fibronectin OS=Homo sapiens GN=FN1 PE=1 SV=4	P02751	iGDTWR	0.5	21.94	31.6791	17.66	-0.04264	0.1516	0.334	0.1384	0.2814	-0.126	0.2765	0.2236	0.295	0.01453	0.06707	-0.08593	0.4753	0.4818	0.7443	-0.3123	-0.3044	-0.1842	0.435	0.6137	0.3154	-0.1859	0.1458	0.1851
Fibronectin OS=Homo sapiens GN=FN1 PE=1 SV=4	P02751	iGDTWSk	0.9	26.8	32.66	25.57	0.02965	0.06318	0.199	0.3465	0.2753	0.5193	0.1276	0.2845	0.3483	0.03242	-0.112	-0.3548	-0.111	0.2009	0.3989	-0.4263	0.01469	-0.201	0.3483	0.1817	0.5401	0.02733	0.7113	0.3441
Fibronectin OS=Homo sapiens GN=FN1 PE=1 SV=4	P02751	iScTIANR	0.99	21.89	30.4297	20.15	-0.1107	-0.1105	0.1581	0.1968	0.2224	0.1105	-0.08809	-0.1579	0.4292	0.1666	0.4695	-0.03739	0.3843	0.6732	0.5241	-0.1431	-0.07922	-0.2002	0.4582	1.168	0.4414	-0.3466	-0.5232	0.09559
Fibronectin OS=Homo sapiens GN=FN1 PE=1 SV=4	P02751	iTGYIIk	0.88	13.33	32.3955	13.09	0.2577	0.1888	0.2102	0.5054	0.1332	0.219	0.07329	0.3264	0.2296	-0.2926	-0.1451	-0.1211	-0.06745	0.1751	-0.006585	-0.04228	0.128	0.08711	0.2305	0.3897	0.4084	0.1492	0.3518	0.3424
Fibronectin OS=Homo sapiens GN=FN1 PE=1 SV=4	P02751	iTGyIIk	0.15	1.65	28.8818	1.65	-0.228					1.135	-0.2899			0.2636			0.2479			0.6169			-1.646			0.4651
Fibronectin OS=Homo sapiens GN=FN1 PE=1 SV=4	P02751	iTyGETGGNSPVQEFTVPGSk	0.76	8.4	29.9344	8.4		0.5487	0.1406	0.2142	0.0321			-0.224	0.3996		0.3837	-0.1289		0.6063	0.4216		-0.6247	0.1516		-0.1672	-0.1464		1.065	0.5975
Fibronectin OS=Homo sapiens GN=FN1 PE=1 SV=4	P02751	iYLYTLNDNAR	1	24.05	30.0303	24.05	0.2202	0.1838	0.2993	0.07761	0.0451	-0.2565	0.2691	0.6917	0.2101	0.1831	-0.319	-0.3644	0.4026	0.6947	0.7466	-0.3608	-0.4836	-0.05692	0.2389	0.6898	0.6545	0.03954	0.1171	0.09846
Fibronectin OS=Homo sapiens GN=FN1 PE=1 SV=4	P02751	lGVRPSQGGEAPR	0.4	10.78	36.8404	10.78	-0.1939	-0.08573	-0.4777	0.4264	0.1966	0.1691	-0.05502	0.004492	-0.06323	0.4613	0.7427	0.7415	0.3223	0.879	1.158	-0.4631	-0.3843	-0.6525	0.7421	0.2421	0.7637	-0.3731	0.0751	-0.3058
Fibronectin OS=Homo sapiens GN=FN1 PE=1 SV=4	P02751	lTVGLTR	0.78	12.77	32.2608	6.85	-0.253	0.06627	-0.02189	0.4111	0.1786	-0.3103	0.2347	0.238	-0.1163	-0.1912	0.2376	0.02547	0.4989	0.6362	0.8384	-0.2265	-0.1216	-0.09343	-0.2553	0.1721	0.02974	0.4055	0.2124	0.5483
Fibronectin OS=Homo sapiens GN=FN1 PE=1 SV=4	P02751	mSESGFk	0.9	11.88	31.3066	11.88	0.07483	0.3601	0.114	0.4132	0.4271	0.4627	-0.009231	0.2261	0.1189	-0.5701	0.4075	-0.2487	0.446	0.08178	0.1257	-0.1111	-0.3838	0.2642	-0.1745	0.1698	0.5215	0.4458	0.4302	0.3127
Fibronectin OS=Homo sapiens GN=FN1 PE=1 SV=4	P02751	nLQPASEYTVSLVAIk	1	68.7	31.0958	68.7	0.1918	0.2601	0.206	-0.107	0.2719	0.3402	0.4823	0.608	0.7069	-0.3063	0.01637	0.2895	0.02328	0.06125	0.1994	-0.3031	-0.06549	-0.1939	-0.1261	0.1483	0.1409	0.2622	0.3193	0.3796
Fibronectin OS=Homo sapiens GN=FN1 PE=1 SV=4	P02751	nTFAEVTGLSPGVTYYFk	1	33.69	29.7681	33.69	0.3123	0.5409	0.2268	0.1923	-0.1198	-0.5239	0.5292	0.4423	0.3109	-0.7965	-0.4527	0.3504	0.7151	0.2677	0.3241	-0.0636	0.2481	0.2485	0.3236	0.2474	0.3312	0.06175	0.412	-0.3628
Fibronectin OS=Homo sapiens GN=FN1 PE=1 SV=4	P02751	nTFAEVTGLSPGVTYyFk	0.78	19.14	30.0303	0	0.1289	0.2559	0.365	0.4717	0.5004	0.3627	0.02591	0.4456	0.4422	0.4143	0.3643	-0.4611	0.3343	-0.1609	0.6224	0.1335	0.3289	0.342	-0.2748	-0.3695	-0.454	-0.5606	0.255	0.2931
Fibronectin OS=Homo sapiens GN=FN1 PE=1 SV=4	P02751	qYNVGPSVSk	1	44.83	31.9201	44.83	-0.1142	0.01893	0.2487	0.5034	0.5716	0.2889	0.4522	0.6988	0.3995	-0.4478	0.1351	-0.2405	0.1065	-0.1134	-0.1337	-0.1924	-0.1139	0.4224	0.3548	0.3092	0.1216	0.1162	0.1133	0.3001
Fibronectin OS=Homo sapiens GN=FN1 PE=1 SV=4	P02751	rPGGEPSPEGTTGQSYNQySQR	1	26	25.4777	12.42	0.1269					0.3803	0.09775			-0.08123			0.6631			-0.1534			-0.68			0.2109
Fibronectin OS=Homo sapiens GN=FN1 PE=1 SV=4	P02751	sDTVPSPR	0.48	6.99	29.8722	2.37	-0.449	-0.1991	-0.1008	0.06674	-0.03447	0.7562	0.287	0.5833	0.3442	0.5248	0.6514	0.8775	0.2057	0.6207	0.5746	-0.8883	-0.1032	-0.3622	0.6156	-0.002339	0.322	-0.4876	0.1083	-0.03285
Fibronectin OS=Homo sapiens GN=FN1 PE=1 SV=4	P02751	sEPLIGR	0.12	3.08	32.0276	3.08	-0.0989	0.08971	0.1697	0.3705	0.1834	-0.06315	0.1758	-0.01676	0.1566	0.1265	-0.02558	-0.219	0.3788	0.8856	0.5155	-0.2878	-0.4058	0.1473	0.3858	0.6971	0.323	-0.05269	0.2119	0.1321
Fibronectin OS=Homo sapiens GN=FN1 PE=1 SV=4	P02751	sSPVVIDASTAIDAPSNLR	1	81.44	30.2325	80.02	0.08261	0.04667	0.5046	-0.1762	-0.1197	0.0483	0.643	0.2147	0.2134	-0.1815	0.567	0.361	0.2075	0.5256	0.9998	-0.4124	0.2307	-0.2905	0.165	-0.03228	0.06739	0.1393	0.1709	-0.05987
Fibronectin OS=Homo sapiens GN=FN1 PE=1 SV=4	P02751	sTTPDITGYR	1	25.81	28.5248	21.07	0.1243	0.2229	0.3386	0.04029	0.1151	0.08955	0.3838	0.1223	0.5226	-0.4264	-0.4091	0.01011	0.4137	0.9689	0.562	-0.6937	-0.1036	-0.4041	0.5907	0.6714	0.6101	0.08187	0.0305	-0.07906
Fibronectin OS=Homo sapiens GN=FN1 PE=1 SV=4	P02751	sYTITGLQPGTDYk	0.85	15.68	30.4493	14.67	-0.1204	0.2116	0.2444	0.1236	-0.1333	-0.2249	0.3244	0.8257	0.3339	0.04065	-0.4111	-0.1508	0.2035	0.2904	0.3186	-0.3543	-0.2403	0.05842	0.5683	0.7445	0.6774	0.002787	0.2741	0.005164
Fibronectin OS=Homo sapiens GN=FN1 PE=1 SV=4	P02751	syTITGLQPGTDYk	0.95	13.17	30.9272	13.17		0.3254	0.0274	-0.1189	0.1615			0.8467	0.772		-0.3738	-0.2667		0.317	0.3392		-0.2587	0.2199		0.2074	0.08856		0.3943	0.56
Fibronectin OS=Homo sapiens GN=FN1 PE=1 SV=4	P02751	tDELPQLVTLPHPNLHGPEILDVPSTVQk	1	21	28.2086	21		0.414			0.2063			0.1819			0.5968			0.5003			0.1129			-0.725			0.3325
Fibronectin OS=Homo sapiens GN=FN1 PE=1 SV=4	P02751	tEIDkPSQMQVTDVQDNSISVk	1	52.57	29.4694	52.57	0.1455	0.0918	0.2249	0.3694	0.4441	0.2855	0.5698	0.7724	0.435	-0.6346	-0.3945	-0.2488	-0.03629	0.4302	0.07367	-0.03402	-0.2492	0.3541	-0.1646	0.3202	-0.0254	0.3024	0.2047	0.4384
Fibronectin OS=Homo sapiens GN=FN1 PE=1 SV=4	P02751	tETITGFQVDAVPANGQTPIQR	1	72.55	29.1222	72.55	-5.026	-1.024	-0.5645	-0.02288	0.4666	-0.5131	0.3008	0.5435	0.9243	0.2247	0.4792	-0.8102	0.238	-0.006846	1.413	-0.06606	0.3174	0.5439	0.6814	0.3116	-0.4158	0.2687	0.4416	0.5533
Fibronectin OS=Homo sapiens GN=FN1 PE=1 SV=4	P02751	tFYScTTEGR	1	27.29	25	27.29	0.03376	0.2701	0.3158	0.1007	0.3747	-0.06971	0.5851	0.4134	0.5478	0.246	-0.3271	-0.2316	0.0335	0.3268	0.3436	-0.9147	-0.2164	0.04168	0.5913	0.6699	0.4642	0.03927	0.02482	0.03924
Fibronectin OS=Homo sapiens GN=FN1 PE=1 SV=4	P02751	tIkPDVR	0.6	11.23	31.4706	11.23	-0.1125	-0.03006	0.3212	0.5641	0.07897	0.685	0.3458	0.2286	0.5507	-0.449	-0.08976	0.4858	0.2969	0.7798	0.1077	0.2703	0.05562	-0.1594	0.05581	0.4183	-0.4601	-0.528	0.2268	0.2317
Fibronectin OS=Homo sapiens GN=FN1 PE=1 SV=4	P02751	tkTETITGFQVDAVPANGQTPIQR	1	38.18	29.8137	38.18	-0.1395	-0.2209	-0.08777	-0.07646	0.1495	-0.528	0.0796	0.3634	0.05158	-0.2489	-0.04405	0.4849	0.8972	0.6544	0.2632	-0.0953	-0.1068	0.3437	0.7875	0.5082	0.1521	-0.1	0.3452	0.4901
Fibronectin OS=Homo sapiens GN=FN1 PE=1 SV=4	P02751	tYHVGEQWQk	1	25	30.2243	25	-0.4186	0.1097			0.5341	-0.2828	0.9488	0.5092		0.0489	-0.4791		-0.9372	-1.087		0.15	0.6368		0.4734	0.738		0.5819	0.6334
Fibronectin OS=Homo sapiens GN=FN1 PE=1 SV=4	P02751	tYLGNALVcTcYGGSR	1	47.24	25	47.24	-0.1524	0.6105	-0.0492	0.5438	0.2947	0.08659	0.4797	-0.02608	0.5958	-0.0441	0.3798	-0.1436	-0.05792	0.4911	0.1884	-0.509	-0.4411	0.1949	0.4141	0.1983	0.05066	0.005183	0.1126	0.2406
Fibronectin OS=Homo sapiens GN=FN1 PE=1 SV=4	P02751	tyLGNALVcTcYGGSR	0.99	19.85	27.8462	19.85			0.433	0.1017					0.2152			0.07342			0.3298			-0.2083			0.1474			0.5292
Fibronectin OS=Homo sapiens GN=FN1 PE=1 SV=4	P02751	tYLGNALVcTcyGGSR	0.19	1.87	28.0889	1.87		0.7956			-0.6394			0.4222			0.5554			0.6398			-0.08359			-0.5076			0.4373
Fibronectin OS=Homo sapiens GN=FN1 PE=1 SV=4	P02751	vDVIPVNLPGEHGQR	1	30.2	36.1521	30.2	0.2589	0.3566	-0.1429	0.002705	0.3334	0.07906	0.02432	0.2778	0.5067	0.04663	0.2231	0.06092	0.3356	0.3516	0.6386	-0.3423	-0.05357	-0.1832	0.09302	0.2181	0.586	0.1467	-0.004027	-0.01783
Fibronectin OS=Homo sapiens GN=FN1 PE=1 SV=4	P02751	vFAVSHGR	0.99	30.81	32.2194	30.81		-1.416	-0.07133	0.03321	0.5877			0.4852	0.3362		-0.2927	-0.1786		0.8592	0.3981		-0.03243	0.003685		1.082	1.191		-0.03125	-0.09034
Fibronectin OS=Homo sapiens GN=FN1 PE=1 SV=4	P02751	vGDTYERPk	0.96	13.98	32.0167	13.98	-0.1572	0.1211			0.0949	0.5092	0.07024	0.2968		-0.05409	0.5291		0.1207	-0.1062		-0.4126	-0.5839		0.7956	0.7527		-0.3076	0.5151
Fibronectin OS=Homo sapiens GN=FN1 PE=1 SV=4	P02751	vPGTSTSATLTGLTR	1	39.18	31.245	37.44	-0.0684	0.6914	0.2281	0.9051	0.07339	0.2188	0.2417	0.6046	-0.2577	0.5216	-0.2477	0.4094	-0.6492	0.1754	0.07505	-0.176	0.1063	0.3608	0.5207	0.1673	-0.311	-0.04482	0.04891	0.2117
Fibronectin OS=Homo sapiens GN=FN1 PE=1 SV=4	P02751	vTIMWTPPESAVTGYR	1	31.85	28.5126	31.85	0.5752	-0.08988	-0.03586	0.1004	0.1704	-0.332	0.4811	0.7378	0.6707	-0.3205	-0.5852	0.3277	-0.09002	0.353	0.266	-0.0367	-0.08545	0.03261	0.07125	0.6259	0.06675	0.2161	0.493	0.2064
Fibronectin OS=Homo sapiens GN=FN1 PE=1 SV=4	P02751	wcGTTQNYDADQk	0.99	16.74	25	16.74	-0.4191					0.02866	0.253			-0.1418			0.4778			-0.3363			0.09061			0.6115
Fibronectin OS=Homo sapiens GN=FN1 PE=1 SV=4	P02751	wLPSSSPVTGYR	1	27.04	29.7313	27.04	0.1913	0.4311	0.1033	0.3234	0.01435	0.4634	0.2626	0.9805	0.5102	0.655	-0.1305	0.1825	-0.1861	0.5124	-0.1616	-0.03428	0.4496	0.6987	-0.7063	-0.8358	-0.3807	-0.01405	0.1979	0.3455
Fibronectin OS=Homo sapiens GN=FN1 PE=1 SV=4	P02751	wLPSSSPVTGyR	0.4	3.62	31.5715	3.62		-0.341	0.1305	0.4864	0.5639			-0.2462	0.3229		0.3482	-0.07228		0.6294	0.4771		-0.001381	0.1386		0.2372	-0.1482		0.3636	0.2864
Fibronectin OS=Homo sapiens GN=FN1 PE=1 SV=4	P02751	yEkPGSPPR	0.69	7.99	31.8977	7.99	-0.01016	-0.1098			0.1686	0.2094	0.1409	0.2707		0.02879	0.2401		0.3688	0.7035		-0.6162	-0.3794		0.5323	0.5697		-0.08944	0.1562
Fibronectin OS=Homo sapiens GN=FN1 PE=1 SV=4	P02751	yEVSVYALk	1	40.67	32.0925	40.67	0.1535	0.4327	0.2576	0.243	0.1351	0.09422	0.546	0.6642	0.6124	-0.7541	-0.08529	-0.3182	0.4146	0.0539	0.2838	0.01367	0.1752	-0.08011	0.2646	-0.3522	0.5456	-0.1682	0.596	0.07997
Fibronectin OS=Homo sapiens GN=FN1 PE=1 SV=4	P02751	ySFcTDHTVLVQTR	0.31	5.04	29.5617	5.04	0.3217	0.2039			0.3109	-0.2338	-0.6034	-0.2797		0.7447	0.07474		-0.234	0.06181		0.02376	0.1309		0.378	0.6168		0.1674	0.5004
Fibronectin OS=Homo sapiens GN=FN1 PE=1 SV=4	P02751	yTGNTYR	0.9	14.47	28.5431	14.47	-0.1012	0.4285	-0.01663	0.43	0.4886	0.413	0.2495	0.8735	0.5418	-0.4185	-0.3741	0.2995	0.4862	-0.6985	-0.01289	-0.7969	-0.3608	-0.52	0.9713	1.453	0.9431	-0.2391	-0.1908	-0.04343
Gelsolin OS=Homo sapiens GN=GSN PE=1 SV=1	P06396	aGALNSNDAFVLk	1	39.08	31.7725	39.08	-0.2244	-0.1694	-0.1366	0.2793	0.06509	0.406	0.2421	0.375	0.1268	0.08791	0.01769	0.1144	0.1472	0.1581	0.1186	0.1054	-0.08911	0.09603	0.2972	0.2718	-0.01827	0.3211	0.4018	0.4002
Gelsolin OS=Homo sapiens GN=GSN PE=1 SV=1	P06396	aGkEPGLQIWR	0.21	3.14	31.8013	3.14	0.05548	0.2483			0.2121	0.3813	-0.155	0.04206		0.3829	-0.03164		-0.005381	0.2018		0.2176	-0.1417		0.5397	0.3401		0.0611	0.2283
Gelsolin OS=Homo sapiens GN=GSN PE=1 SV=1	P06396	aMAELAA	0.9	27.6	31.6495	22.52	0.02	-0.04704	-0.0165	0.2027	0.1831	0.4171	0.0636	0.02102	0.03627	0.2031	0.1457	0.2969	0.07114	0.1123	0.1323	-0.09446	-0.0253	-0.01592	0.2278	0.2325	0.1949	0.571	0.514	0.05184
Gelsolin OS=Homo sapiens GN=GSN PE=1 SV=1	P06396	aQPVQVAEGSEPDGFWEALGGk	1	36.69	26.8753	36.69	0.1875	0.1875	0.05847	0.05428	0.0605	0.1839	0.2375	0.2423	0.2575	-0.1116	-0.1494	-0.2382	0.2858	0.06932	0.142	0.1531	0.161	0.235	0.2243	0.068	0.1276	0.3135	0.2692	0.208
Gelsolin OS=Homo sapiens GN=GSN PE=1 SV=1	P06396	aVEVLPk	0.9	21.62	30.3902	17.36	0.1434	-0.02414	0.1233	-0.09308	0.1165	0.1143	0.09748	0.1776	0.07527	0.1448	-0.01507	0.1028	-0.1356	0.03973	-0.2209	0.7569	0.2013	0.6764	0.0992	0.4325	-0.1927	0.145	0.2016	0.2664
Gelsolin OS=Homo sapiens GN=GSN PE=1 SV=1	P06396	dPDQTDGLGLSyLSSHIANVER	0.98	15.45	28.0889	15.45	0.02229		-0.2049	-0.4463		-0.2325	0.1173		1.09	0.2924		-0.5094	0.6365		0.6377	0.601		0.1293	-0.2515		0.02537	0.2923		0.1698
Gelsolin OS=Homo sapiens GN=GSN PE=1 SV=1	P06396	dSQEEEkTEALTSAk	1	33.1	29.8137	33.1	0.3594	0.2329	0.5257	0.1868	0.1113	0.1873	0.578	0.4208	0.5753	-0.6693	-0.8554	-0.829	-0.1939	-0.2831	-0.3545	-0.5018	-0.05341	-0.5998	1.148	1.27	1.08	0.57	0.2298	0.3068
Gelsolin OS=Homo sapiens GN=GSN PE=1 SV=1	P06396	eGGQTAPASTR	0.9	13.22	29.6473	9.25	0.4109	0.3994	-0.6106	0.671	0.05844	0.539	0.5311	0.3384	No Values	-0.8653	-0.6753	-0.08027	0.2461	-0.4116	1.444	-0.4625	-0.0008738	-0.6114	1.042	1.051	-0.03723	0.03679	0.3134	0.004529
Gelsolin OS=Homo sapiens GN=GSN PE=1 SV=1	P06396	ePGLQIWR	0.99	25.93	32.33	19.72	0.104	-0.03597	-0.2218	-0.1334	0.1978	-0.01914	0.377	0.2025	0.2213	0.00433	-0.0161	0.04661	0.318	0.1923	0.4804	0.029	0.08809	0.02815	0.2497	0.3472	0.145	0.3582	0.04221	0.3493
Gelsolin OS=Homo sapiens GN=GSN PE=1 SV=1	P06396	eVQGFESATFLGYFk	0.94	16.52	28.7852	16.52	-0.4833	-0.09737	-0.2198	-0.1687	-0.01385	0.1395	0.6966	0.5022	0.6515	-0.4793	-0.331	-0.4758	0.4085	0.2331	0.1321	-0.07231	-0.1587	-0.03979	0.8207	0.614	0.5393	0.4684	0.285	0.1849
Gelsolin OS=Homo sapiens GN=GSN PE=1 SV=1	P06396	gASQAGAPQGR	0.19	2.27	29.8498	2.27	-1.895	-0.1025	0.1002	0.1541	0.03259	-0.05161	0.0007091	0.3399	-0.1938	0.5157	0.5306	0.1612	0.1131	0.2944	0.3447	0.5621	0.09912	-0.2983	0.5791	-0.3873	No Values	0.02451	0.2661	0.512
Gelsolin OS=Homo sapiens GN=GSN PE=1 SV=1	P06396	gGVASGFk	0.29	11.79	32.6482	0.71	-0.09566	-0.3028	0.03951	0.4413	0.3939	0.4623	-0.3197	0.2289	-0.7773	0.2912	0.3028	0.8412	0.3626	-0.04682	-0.04489	0.2107	0.08433	0.4493	-0.07635	0.1506	-0.04406	0.3483	0.2703	-0.03012
Gelsolin OS=Homo sapiens GN=GSN PE=1 SV=1	P06396	hVVPNEVVVQR	0.96	13.79	31.9866	13.79	0.138	0.01593	-0.009247	-0.08435	-0.04775	0.06469	0.09255	0.0003424	0.03753	0.2131	0.2055	0.136	0.499	0.5557	0.3597	0.002431	-0.0074	0.1468	0.3741	0.3265	0.2465	0.001934	-0.009763	0.1574
Gelsolin OS=Homo sapiens GN=GSN PE=1 SV=1	P06396	iFVWk	0.1	0.26	35.6679	0		-0.2529			0.1867			-0.1623			-0.1541			0.4348			0.1041			0.5091			0.2636
Gelsolin OS=Homo sapiens GN=GSN PE=1 SV=1	P06396	kGGVASGFk	0.3	1.04	31.0278	1.04	0.3972	-0.1658	-0.1098	0.4072	0.4333	0.5749	0.3207	0.3805	0.3346	-0.0109	-0.179	0.06642	-0.3583	-0.1611	-0.8327	0.3023	0.2017	0.3813	-0.2165	0.3147	0.1979	0.4684	0.2486	0.4467
Gelsolin OS=Homo sapiens GN=GSN PE=1 SV=1	P06396	kMDAHPPR	0.85	15.05	32.4748	15.05		0.04542	-0.3133	0.4604	0.1832			0.1898	-0.1008		0.0363	0.339		0.1176	0.6116		-0.2699	-0.4088		0.4443	0.258		0.3262	0.04545
Gelsolin OS=Homo sapiens GN=GSN PE=1 SV=1	P06396	lFAcSNk	0.79	10.8	32.1906	9.52	0.01615	-0.008566	-0.4415	0.02518	0.229	0.2604	0.1826	0.08813	0.1778	0.3117	0.3218	0.6468	-0.2754	-0.1455	-0.332	0.3704	0.1463	0.4355	0.2926	0.2225	0.08596	0.244	0.1783	0.3141
Gelsolin OS=Homo sapiens GN=GSN PE=1 SV=1	P06396	lFQVk	0.1	18.37	33.4479	10.53		-0.04589			0.3737			0.2819			-0.1585			-0.1367			0.15			0.4831			0.1872
Gelsolin OS=Homo sapiens GN=GSN PE=1 SV=1	P06396	lFQVR	0.1	6.66	32.0194	0	-0.1449	-0.3195	-0.4115	0.2566	0.04248	0.07347	0.08143	-0.1771	-0.05359	-0.02585	0.08829	-0.1615	0.2826	0.8312	0.8475	0.2874	-0.3104	-0.199	0.5945	0.7178	0.4269	0.04396	0.1921	0.1026
Gelsolin OS=Homo sapiens GN=GSN PE=1 SV=1	P06396	mDAHPPR	0.9	20.53	28.3442	11.21	-0.3327	0.3192			0.3637	-0.1656	0.2753	0.03301		1.054	0.1734		0.615	0.197		-0.4609	-0.3303		0.6782	0.17		-0.1853	0.1468
Gelsolin OS=Homo sapiens GN=GSN PE=1 SV=1	P06396	nWRDPDQTDGLGLSYLSSHIANVER	1	52.24	26.1066	52.24	0.8022	0.5432			-0.3358	-1.174	0.694	0.07517		0.1699	0.07891		0.1444	0.5681		-0.2058	No Values		1.046	0.8519		0.0005198	-0.8426
Gelsolin OS=Homo sapiens GN=GSN PE=1 SV=1	P06396	nWRDPDQTDGLGLSyLSSHIANVER	1	18.95	27.6118	18.95	0.495		0.3343	-0.3854		-0.0741	0.1142		0.5419	0.2857		0.009092	0.2519		0.4039	-0.09839		-0.3127	0.2612		0.2764	0.2423		0.02414
Gelsolin OS=Homo sapiens GN=GSN PE=1 SV=1	P06396	qTQVSVLPEGGETPLFk	0.31	0.73	31.038	0	0.7552	-0.02892			0.2045	-0.2042	-0.4095	0.03498		0.4227	0.5481		-6.644	-0.5512		0.5525	-0.1399		-6.644	0.2212		-0.008437	0.7843
Gelsolin OS=Homo sapiens GN=GSN PE=1 SV=1	P06396	rTPITVVk	0.18	3.47	29.9078	0.5	0.1367	0.09836	0.1062	0.1147	0.5193	0.0326	0.03278	-0.0773	0.03228	0.1751	-0.1102	0.1831	0.253	-0.1352	-0.111	0.1146	0.05175	-0.07479	0.4796	0.3818	0.2883	0.2463	0.2955	0.2789
Gelsolin OS=Homo sapiens GN=GSN PE=1 SV=1	P06396	sEDcFILDHGk	1	62.26	27.7305	62.26	0.09812	0.06637	0.05503	0.1546	0.284	0.407	0.4933	0.4477	0.3719	-0.01417	-0.07183	0.1745	-0.3029	-0.03651	-0.2908	0.3682	0.222	0.1716	0.05841	-0.1964	-0.1226	0.4296	0.3875	0.2947
Gelsolin OS=Homo sapiens GN=GSN PE=1 SV=1	P06396	tASDFITk	0.99	18.15	32.3679	18.15	-0.09637	-0.04804	-0.07818	0.2707	0.4747	0.4518	0.02462	0.1053	0.3457	0.03531	-0.108	-0.1965	0.1883	-0.07043	-0.0609	0.327	0.06317	0.07743	0.2103	0.2068	0.0545	0.3376	0.359	0.4641
Gelsolin OS=Homo sapiens GN=GSN PE=1 SV=1	P06396	tEALTSAk	0.83	13.12	33.0835	8.51		-0.63	-0.1048	-0.3159	0.2589			0.6823	0.2491		-0.06468	0.06471		0.8871	0.5248		-0.6173	0.04203		0.7338	0.05609		-0.1772	0.3755
Gelsolin OS=Homo sapiens GN=GSN PE=1 SV=1	P06396	tGAQELLR	0.99	41.3	33.0146	19.64	0.2353	-0.1274	0.1946	0.5572	-0.233	-0.000999	-0.3913	-0.9296	-0.1904	0.5819	0.5637	0.06613	0.6583	0.3121	0.3834	0.2309	0.1188	-0.2202	-0.0288	0.2953	-0.02406	0.1478	-0.2573	0.06817
Gelsolin OS=Homo sapiens GN=GSN PE=1 SV=1	P06396	tPITVVk	0.81	14.68	29.7174	7.75	0.1101	-0.07229	-0.142	0.3124	0.334	0.04076	0.2574	0.4179	0.1812	0.3388	0.01748	0.1404	-0.2664	0.06146	-0.02745	0.3067	0.1702	0.1318	0.306	-0.09025	0.0749	0.2434	0.1946	0.1645
Gelsolin OS=Homo sapiens GN=GSN PE=1 SV=1	P06396	tPSAAYLWVGTGASEAEk	1	50.88	29.8182	50.88	0.2089	-0.04949	0.1217	-0.0404	-0.05815	-0.1386	0.647	0.202	0.369	-0.7567	-0.3127	-0.08594	0.1116	0.7376	0.4382	0.4579	-0.09141	0.2665	-0.9206	0.3679	-0.2573	0.3969	0.2252	0.1953
Gelsolin OS=Homo sapiens GN=GSN PE=1 SV=1	P06396	tPSAAyLWVGTGASEAEk	0.11	2.99	34.8302	2.99	0.3548	0.2315	0.2174	0.157	0.1576	0.175	0.2481	-0.03445	0.06067	-0.3218	-0.116	-0.192	0.2636	0.3362	-0.1473	0.2513	0.1449	0.281	0.0757	-0.02566	0.02641	0.5381	0.3611	0.4107
Gelsolin OS=Homo sapiens GN=GSN PE=1 SV=1	P06396	vPEARPNSMVVEHPEFLk	0.14	1.69	30.3181	1.69		-0.0473			0.03835			0.2413			0.04667			-0.2897			0.1617			0.4139			0.5079
Gelsolin OS=Homo sapiens GN=GSN PE=1 SV=1	P06396	vSNGAGTMSVSLVADENPFAQGALk	1	43.42	29.3197	32.37	0.3202	0.5347	0.695	0.3073	0.01164	0.4429	0.3827	0.2074	0.754	-0.5994	-0.04816	-0.5156	-0.3562	0.09083	0.09719	0.2458	-0.1787	-0.5734	0.3217	0.04999	-0.3758	0.72	0.4052	0.503
Gelsolin OS=Homo sapiens GN=GSN PE=1 SV=1	P06396	yIETDPANR	0.57	5.37	28.4757	5.37	-0.0211	-0.02083	0.1953	-0.1359	-0.1963	-0.3987	0.4021	-0.08636	0.1605	-0.272	-0.4909	-0.04367	0.9855	0.9529	0.4904	-0.4215	-0.187	-0.3502	0.8462	0.6547	0.4808	0.3571	0.4467	0.09419
Gelsolin OS=Homo sapiens GN=GSN PE=1 SV=1	P06396	yIETDPANRDR	0.31	9.17	30.1494	9.17	0.3667	0.3783	0.3812	0.3268	-0.1179	-0.2247	-0.04704	0.1653	-0.1627	-0.2679	0.05726	-0.1272	1.129	0.277	-0.2376	-0.5224	0.2682	-0.336	1.019	0.1184	0.9395	0.02427	-0.07363	0.1074
Ig kappa chain C region OS=Homo sapiens GN=IGKC PE=1 SV=1	P01834	dSTYSLSSTLTLSk	0.52	11.18	35.7841	11.18	0.03703	-0.0007508	-0.02059	-0.2497	-0.3733	-0.25	0.09052	0.06627	0.06066	-0.3334	-0.1156	-0.4204	-0.01128	0.1299	0.04111	-0.1298	-0.2678	-0.1011	-0.03527	-0.0006671	0.01918	-0.08715	-0.09595	-0.08803
Ig kappa chain C region OS=Homo sapiens GN=IGKC PE=1 SV=1	P01834	dSTySLSSTLTLSk	0.35	0.39	31.1528	0.39	0.2471	0.4317	0.3482	-0.2166	-0.1402	-0.1599	-0.06101	-0.127	-0.01411	-0.658	-0.4493	-0.663	-0.1337	-0.2765	-0.2055	-0.01854	-0.04018	0.04745	-0.1931	-0.2648	-0.1928	0.1726	0.1402	0.0256
Ig kappa chain C region OS=Homo sapiens GN=IGKC PE=1 SV=1	P01834	sFNRGEc	0.87	8.78	25	5.03	-0.02819	0.1563			0.1928	-0.1578	-0.6204	-0.5941		-0.3524	-0.6516		0.6866	0.9323		-1.353	-1.17		1.205	0.8874		-0.09707	-0.4399
Ig kappa chain C region OS=Homo sapiens GN=IGKC PE=1 SV=1	P01834	sGTASVVcLLNNFYPR	0.51	9.71	29.2169	9.71	0.2324	0.1788	-0.1269	-0.9052	-0.4195	-0.7554	0.2458	0.3131	-0.2711	-0.672	-0.7833	-0.08408	-0.05381	0.1857	0.3517	-0.3747	-0.5339	0.1542	0.3849	0.608	0.2266	0.0318	-0.2358	-0.1122
Ig kappa chain C region OS=Homo sapiens GN=IGKC PE=1 SV=1	P01834	sGTASVVcLLNNFyPR	0.3	2.58	30.0604	2.58	-0.1647	-0.03267	-0.1414	-0.3864	-0.09968	-0.1737	0.8398	0.6776	0.6663	-1.047	-0.9677	-0.6503	-0.1976	-0.116	-0.1518	-0.07915	-0.1689	-0.06796	-0.05928	-0.04738	-0.01998	0.153	0.009723	-0.08271
Ig kappa chain C region OS=Homo sapiens GN=IGKC PE=1 SV=1	P01834	tVAAPSVFIFPPSDEQLk	1	37.98	36.5753	37.98	-0.3996	-0.5418	-0.3994	-0.09033	-0.07319	-0.005073	-0.06697	0.07821	-0.1626	-0.2133	-0.1976	-0.05291	-0.0263	-0.0683	0.02231	0.1101	0.2205	0.1836	-0.2625	-0.2768	-0.2325	0.01791	0.08464	0.031
Ig kappa chain C region OS=Homo sapiens GN=IGKC PE=1 SV=1	P01834	vDNALQSGNSQESVTEQDSk	1	63.55	30.9342	63.55	0.04547	-0.06975	-0.2765	0.0982	-0.054	0.002663	0.1052	-0.07692	0.1227	-0.6581	-0.4021	-0.3064	-0.2028	-0.1063	-0.2426	0.1406	0.03817	-0.05348	-0.06859	0.1892	0.009704	-0.2439	-0.2406	-0.3273
Ig kappa chain C region OS=Homo sapiens GN=IGKC PE=1 SV=1	P01834	vDNALQSGNSQESVTEQDSkDSTYSLSSTLTLSk	0.98	15.69	25.8771	15.69	0.3681		-0.4785	-0.7086		-0.2073	-0.3488		-0.04393	-0.7625		0.02268	-0.4488		0.2965	-0.5736		0.1268	1.328		0.822	-0.07322		-0.8362
Ig kappa chain C region OS=Homo sapiens GN=IGKC PE=1 SV=1	P01834	vDNALQSGNSQESVTEQDSkDSTySLSSTLTLSk	0.18	5.42	28.4198	5.42		0.4421			-0.3102			-0.005852			-0.2165			-0.5217			-0.5818			0.8599			-0.3528
Ig kappa chain C region OS=Homo sapiens GN=IGKC PE=1 SV=1	P01834	vYAcEVTHQGLSSPVTk	1	25.97	29.8677	25.97	-0.001001	0.01611	0.04416	-0.5026	-0.3057	-0.5495	1.137	0.7896	0.861	-1.694	-0.9356	-0.7928	0.4417	0.1985	-0.09471	-1.21	-0.9434	-1.011	1.526	0.6083	1.274	-0.3143	-0.0872	-0.4898
Ig kappa chain C region OS=Homo sapiens GN=IGKC PE=1 SV=1	P01834	vyAcEVTHQGLSSPVTk	0.96	14.23	30.41	14.23	0.07424	0.153	0.3263	0.007431	-0.2968	0.2861	0.6742	0.7599	1.037	-1.055	-0.9836	-1.397	-0.3916	-0.1802	-0.145	-0.6818	-0.6408	-1.107	0.1391	0.4501	0.2222	0.1811	0.04298	0.2578
Cystatin-C OS=Homo sapiens GN=CST3 PE=1 SV=1	P01034	aLDFAVGEYNk	1	43.16	35.7136	40.87	-0.0007811	-0.235	-0.197	-0.3153	-0.5044	-0.3152	0.3385	0.1544	0.06942	0.2313	-0.1415	0.1223	0.4622	0.1604	0.7034	0.1987	-0.02162	-0.06316	0.2973	0.06215	0.2167	-0.1192	-0.3115	-0.02045
Cystatin-C OS=Homo sapiens GN=CST3 PE=1 SV=1	P01034	aLDFAVGEyNk	0.31	2.56	31.5564	2.56	0.192	-0.2287	-0.01314	0.05386	0.1018	0.1162	0.48	0.2193	0.4172	-0.383	-0.6498	-0.2265	0.1491	-0.02362	0.01072	0.2874	0.05948	0.1828	-0.4102	-0.5258	-0.2284	0.6721	0.4525	0.3762
Cystatin-C OS=Homo sapiens GN=CST3 PE=1 SV=1	P01034	aLQVVR	0.29	9.46	31.5503	0	-0.2324	-0.4988	0.2176	0.08526	-0.8146	0.07733	0.1216	-1.874	0.4314	0.02241	0.7136	-0.6403	0.5525	0.4854	0.1464	0.4375	-0.008585	-1.035	-0.5841	0.2247	-0.3377	0.3385	-0.5786	0.129
Cystatin-C OS=Homo sapiens GN=CST3 PE=1 SV=1	P01034	aSNDMYHSR	0.97	13.89	25	13.89	-0.3082	-0.08602	-0.1002	-0.2304	-0.5736	-0.06842	0.01732	0.4422	-0.06294	0.4343	-0.4341	0.5324	1.072	0.5188	0.6013	-1.237	-1.094	-0.8395	1.582	1.11	1.061	-0.3786	-0.5097	-0.2991
Cystatin-C OS=Homo sapiens GN=CST3 PE=1 SV=1	P01034	aSNDMyHSR	0.97	14.39	27.5587	14.39	0.08183	-0.261	-0.08111	-0.2206	-0.4798	0.1495	0.7443	0.3067	0.4754	0.3684	-0.7195	-0.3859	0.9484	0.8851	0.6552	-0.1887	-1.061	-0.8124	-1.192	0.9562	1.075	0.3124	-0.2736	-0.1572
Cystatin-C OS=Homo sapiens GN=CST3 PE=1 SV=1	P01034	kQIVAGVNYFLDVELGR	1	42.53	30.7078	42.53		-0.0294			0.06196			0.06181			-0.477			0.4472			-0.3366			-0.4931			0.1593
Cystatin-C OS=Homo sapiens GN=CST3 PE=1 SV=1	P01034	kQIVAGVNyFLDVELGR	0.75	7.51	28.9982	7.51	0.2881	-0.0741			-0.1003	0.1493	0.8177	0.02884		-0.6648	-1.494		0.4618	0.1154		-0.2325	0.949		-0.2126	-0.4703		0.6172	0.4395
Cystatin-C OS=Homo sapiens GN=CST3 PE=1 SV=1	P01034	lVGGPMDASVEEEGVR	0.98	19.33	32.2712	19.33	0.153	-0.1301	0.03251	-0.2514	-0.368	-0.2001	0.2244	0.1306	0.4279	0.1002	-0.0002623	-0.008302	0.6896	0.5835	0.5173	-0.1701	-0.4784	-0.06936	-0.2847	-0.2702	-0.2795	0.08816	-0.1087	0.2159
Cystatin-C OS=Homo sapiens GN=CST3 PE=1 SV=1	P01034	lVGGPMDASVEEEGVRR	0.98	20.06	35.2009	20.06	-0.01911	-0.1059	-0.01621	0.08047	-0.2315	0.1698	0.3283	-0.01059	0.09687	0.1922	0.1279	0.1695	0.6112	0.3017	0.4754	-0.4453	-0.4352	-0.4041	0.2777	-0.1175	0.211	0.04048	-0.03917	-0.02214
Cystatin-C OS=Homo sapiens GN=CST3 PE=1 SV=1	P01034	qIVAGVNyFLDVELGR	0.72	8.35	31.0551	8.35		-0.07409	-0.2082	0.2621	-0.09499			0.0003486	-0.427		0.2452	-0.5164		0.1332	0.8558		-0.06833	-0.1104		-1.245	0.2239		0.1285	0.5523
Cystatin-C OS=Homo sapiens GN=CST3 PE=1 SV=1	P01034	rALDFAVGEYNk	1	39.47	36.2211	30.22	0.5274	0.3075	0.5242	0.3279	0.1897	0.4529	-1.301	-1.5	-1.547	-0.2382	-0.2807	-0.2211	1.066	0.9059	1.074	-0.2707	-0.7539	-0.3508	0.7115	0.4709	0.6683	0.3353	-0.009122	0.2273
Cystatin-C OS=Homo sapiens GN=CST3 PE=1 SV=1	P01034	rALDFAVGEyNk	0.71	8.19	31.4768	8.19	0.4397	0.02431	0.1493	0.5394	0.3647	0.4685	-1.101	-1.247	-0.8481	0.05957	-0.2244	0.1189	0.9839	0.6773	0.9517	-0.05454	-0.314	-0.7451	-0.2057	-0.3027	-0.05921	0.6334	0.4162	0.5253
Cystatin-C OS=Homo sapiens GN=CST3 PE=1 SV=1	P01034	tQPNLDNcPFHDQPHLk	0.83	7.61	27.16	7.61	0.144	0.04587	0.1321	-0.1192	-0.2445	0.06751	0.4458	0.06268	0.2442	-0.231	-0.3026	-0.102	0.2845	-0.03446	0.08578	0.1442	-0.04623	0.1316	0.08391	-0.2284	-0.008497	0.2778	0.01774	0.228
Cystatin-C OS=Homo sapiens GN=CST3 PE=1 SV=1	P01034	tQPNLDNcPFHDQPHLkR	1	26.17	28.5854	26.17		0.0132			-0.2735			0.06913			-0.5484			0.4698			-0.9046			0.7794			-0.2685
Vitamin D-binding protein OS=Homo sapiens GN=GC PE=1 SV=1	P02774	akLPDATPk	0.83	12.91	30.4844	12.91	1.764	1.902	2.008	-2.052	-1.424	-2.113	No Values	-1.98	-2.814	-1.666	-1.485	-2.586	-2.303	-1.863	-2.018	-2.704	-2.426	No Values	3.231	3.671	3.414	2.911	3.302	2.998
Vitamin D-binding protein OS=Homo sapiens GN=GC PE=1 SV=1	P02774	dVcDPGNTk	1	38.37	28.2543	38.37	-0.5686	0.209	0.3218	-0.524	0.1233	-0.374	-0.08387	-0.4213	0.02539	-0.0393	0.01399	-0.8938	-0.8487	-0.5115	-0.405	-0.3594	-0.1748	-0.4135	1.22	0.8469	0.9575	0.04691	-0.3888	-0.2689
Vitamin D-binding protein OS=Homo sapiens GN=GC PE=1 SV=1	P02774	eFSHLGk	0.9	12.81	32.2557	12.29	-0.2737	-0.1399	-0.4249	0.2474	0.2725	0.2328	-0.07658	-0.5134	-0.5469	-0.1174	0.1191	0.04781	-0.6637	-0.3164	-0.2793	0.2674	0.3049	0.3936	-0.1632	0.2143	-0.3799	-0.2124	-0.2431	-0.2468
Vitamin D-binding protein OS=Homo sapiens GN=GC PE=1 SV=1	P02774	eGLER	0.1	8.74	32.2272	0		Value Missing			0.1961			-0.07518			-1.057			1.477			-0.5936			0.09027			-0.3025
Vitamin D-binding protein OS=Homo sapiens GN=GC PE=1 SV=1	P02774	eLPEHTVk	0.99	20.73	32.531	18.68	0.08254	-0.04185	-0.1265	-0.4861	-0.07691	0.1051	-0.1991	-0.2045	-0.5544	-0.6774	0.813	0.5847	-0.2872	-1.144	-0.2946	-0.0679	0.4944	0.3684	0.1301	0.1862	-0.4777	-0.1298	-0.4155	-0.4034
Vitamin D-binding protein OS=Homo sapiens GN=GC PE=1 SV=1	P02774	eLSSFIDk	0.32	5.18	32.1405	5.18	-0.3435	-0.5435	-0.1618	-0.2662	0.008507	0.005461	-0.002673	0.1248	-0.1957	0.1403	0.385	-0.1615	-0.05173	-0.09558	-0.1781	0.446	0.4604	0.2667	-0.7805	-0.6777	-0.3843	-0.2188	0.02881	-0.1202
Vitamin D-binding protein OS=Homo sapiens GN=GC PE=1 SV=1	P02774	eLSSFIDkGQELcADYSENTFTEYk	1	37.04	30.306	37.04	0.7735	-0.005778	0.5608	-0.1056	0.2521	-0.8113	0.1314	-0.1073	0.1787	-0.8224	-0.3136	-1.288	0.2553	-0.1787	-0.4529	-0.3637	0.08522	-0.1968	0.5968	0.4212	0.6169	-0.7663	-0.5545	-0.4625
Vitamin D-binding protein OS=Homo sapiens GN=GC PE=1 SV=1	P02774	eVVSLTEAccAEGADPDcYDTR	1	88.24	25	88.24	-0.01601	0.1072	0.01453	-0.01202	-0.0444	0.1062	-0.5924	-0.1351	-0.4541	-0.1159	-0.4806	-0.1819	0.1458	0.6394	-0.02564	-0.03625	-0.1625	-0.121	0.07955	-0.2467	-0.00582	-0.5602	0.001653	-0.3646
Vitamin D-binding protein OS=Homo sapiens GN=GC PE=1 SV=1	P02774	eVVSLTEAccAEGADPDcyDTR	1	49.69	25	49.69	0.1867	0.3779	0.06467	0.003054	0.07727	0.2235	-0.1742	-0.06561	-0.4293	-0.3153	-0.1134	-0.4244	-0.4774	-0.1981	-0.1259	0.2737	0.342	0.243	-0.7567	-0.6858	-0.5867	-0.04823	-0.03745	0.04339
Vitamin D-binding protein OS=Homo sapiens GN=GC PE=1 SV=1	P02774	fEDccQEk	0.74	8.17	25	8.17	0.02912	-0.1122	0.1675	-0.3109	-0.5258	-0.3718	0.3804	0.6306	-0.08647	-1.039	-1.79	-0.8253	0.02712	0.156	-0.2549	-0.8703	No Values	-0.6953	1.171	1.541	1.071	-0.333	-0.1649	-0.2658
Vitamin D-binding protein OS=Homo sapiens GN=GC PE=1 SV=1	P02774	gPLLk	0.1	0.47	28.7967	0		0.2804	-0.1563	-0.4091	-0.1633			-0.2647	-0.9492		0.06247	0.6367		-0.1698	-0.4314		0.2664	0.6438		-0.04701	0.5545		-0.2677	-0.7585
Vitamin D-binding protein OS=Homo sapiens GN=GC PE=1 SV=1	P02774	gPLLkk	0.5	15.95	27.0329	0	0.3949					0.7745	-0.1681			-1.504			-0.1192			-0.3937			1.102			-1.092
Vitamin D-binding protein OS=Homo sapiens GN=GC PE=1 SV=1	P02774	gQELcADYSENTFTEYk	1	66.96	25	66.96	0.1843	0.232	0.2673	-0.2127	-0.1081	-0.09636	0.08709	0.06772	0.1134	-0.4758	-0.2661	-0.4006	-0.4387	-0.2105	-0.3641	0.006823	0.1148	0.1603	0.03487	0.04568	-0.3171	-0.2788	-0.1924	-0.5018
Vitamin D-binding protein OS=Homo sapiens GN=GC PE=1 SV=1	P02774	gQELcADySENTFTEYk	0.96	25.16	28.6923	11.52			-0.1789	0.0001829					-0.3608			-0.1916			0.03489			-0.08875			-0.5227			0.1219
Vitamin D-binding protein OS=Homo sapiens GN=GC PE=1 SV=1	P02774	gQELcADYSENTFTEyk	0.96	17.25	25.8995	9.63		0.2808			0.04862			-0.03326			0.09549			-0.7739			0.4181			-0.4846			0.1455
Vitamin D-binding protein OS=Homo sapiens GN=GC PE=1 SV=1	P02774	gQELcADYSENTFTEYkk	1	42.78	25.2114	42.78		0.457	0.169	-0.261	0.06848			0.3256	0.2631		-0.153	-0.5182		-0.5301	-0.1966		-0.2959	-0.304		-0.03622	-0.03201		-0.1391	-0.3208
Vitamin D-binding protein OS=Homo sapiens GN=GC PE=1 SV=1	P02774	hLSLLTTLSNR	1	50.37	32.2763	50.37	-0.1916	-0.3223	-0.3772	-0.17	-0.1307	-0.3121	-0.2033	-0.5363	-0.0346	0.113	0.3041	-0.01194	-0.3526	0.1282	-0.03169	-0.1174	0.02411	-0.3134	0.5762	0.9686	0.4554	-0.5	-0.7594	-0.693
Vitamin D-binding protein OS=Homo sapiens GN=GC PE=1 SV=1	P02774	hQPQEFPTYVEPTNDEIcEAFR	1	71.98	25	71.98	-0.1888	-0.6838	0.04699	-0.5925	-0.3069	-0.3867	0.03214	0.1398	-0.06784	0.2736	0.1999	0.2429	0.1076	0.1556	-0.1007	-0.08832	-0.8188	-0.05849	-0.101	0.9327	-0.1991	-0.6362	0.2473	-0.4883
Vitamin D-binding protein OS=Homo sapiens GN=GC PE=1 SV=1	P02774	hQPQEFPTyVEPTNDEIcEAFR	1	31	25	31	-0.2762		0.0169	-0.07466		0.0275	-0.3152		-0.2893	-0.0263		-0.1565	-0.1369		-0.2975	0.2176		0.1665	-0.6105		-0.8094	0.1243		0.1981
Vitamin D-binding protein OS=Homo sapiens GN=GC PE=1 SV=1	P02774	hQPQEFPTYVEPTNDEIcEAFRk	1	45.26	25	45.26		0.2655	0.1179	-0.7875	-0.03106			-0.2266	-0.4449		-0.1871	0.1078		-0.3004	0.04273		-0.1918	-0.1932		0.5443	0.419		-0.273	-0.452
Vitamin D-binding protein OS=Homo sapiens GN=GC PE=1 SV=1	P02774	kFPSGTFEQVSQLVk	1	33.53	30.4727	33.53	-0.1361	-0.05633	-0.1794	0.1352	0.2487	0.1497	-0.02373	0.1195	0.05566	-0.3398	-0.3227	-0.435	-0.5742	-0.4066	-0.5538	0.2157	0.2703	0.2672	-0.2738	-0.192	-0.253	-0.1276	0.008768	-0.1272
Vitamin D-binding protein OS=Homo sapiens GN=GC PE=1 SV=1	P02774	kLcMAALk	0.65	7.55	30.9795	7.55	0.006996	-0.006096	0.03059	0.1262	0.2109	0.1432	-0.1517	-0.1327	-0.2224	-0.3095	-0.09262	-0.1804	-0.452	-0.4389	-0.4797	0.009178	0.01807	0.07396	0.02618	0.2801	-0.2888	-0.2422	-0.1135	-0.1631
Vitamin D-binding protein OS=Homo sapiens GN=GC PE=1 SV=1	P02774	lcDNLSTk	0.99	25.75	33.5641	25.75	-0.184	0.04051	-0.002337	0.2089	0.1358	0.02147	-0.4099	-0.1379	-0.17	-0.05521	-0.2411	-0.3845	-0.2195	-0.1654	-0.6064	0.5522	0.1627	0.2822	-0.2981	0.1178	-0.1682	-0.4113	-0.1823	-0.3582
Vitamin D-binding protein OS=Homo sapiens GN=GC PE=1 SV=1	P02774	lcMAALk	0.19	8.13	33.2593	1.82		0.02761			0.08189			-0.05454			-0.01684			-0.2568			0.1011			0.07354			-0.1912
Vitamin D-binding protein OS=Homo sapiens GN=GC PE=1 SV=1	P02774	lPDATPk	0.71	15.09	32.2401	8.32	0.5471		1.39	-1.572		-0.7823	-0.393		-1.87	-1.035		-1.143	-0.8305		-1.83	-1.797		-0.8869	2.095		2.794	1.189		1.918
Vitamin D-binding protein OS=Homo sapiens GN=GC PE=1 SV=1	P02774	lSNLIk	0.26	1.55	32.1112	0	-0.07769	-0.001798	-0.688	0.431	-0.05085	0.4058	0.07389	-0.1445	-0.2731	-0.4462	-0.1942	0.4131	-0.5766	-0.2397	-6.644	0.08909	0.1611	0.0605	-0.1319	0.1757	0.08057	-0.3648	-0.06575	-1.075
Vitamin D-binding protein OS=Homo sapiens GN=GC PE=1 SV=1	P02774	rTHLPEVFLSk	1	31.4	31.6286	31.4	-0.1983	-0.3228	-0.2314	0.1253	0.2436	0.2362	-0.1159	-0.02879	-0.3622	-0.3545	-0.06338	-0.2038	-0.3711	-0.4177	-0.4566	-0.07807	0.2223	0.03205	0.118	-0.1108	0.2242	-0.1921	0.1651	-0.3134
Vitamin D-binding protein OS=Homo sapiens GN=GC PE=1 SV=1	P02774	scESNSPFPVHPGTAEccTk	1	17.71	25	17.71	-0.225	-0.3148	0.0225	-0.07045	-0.14	-0.1328	0.3964	0.5053	0.1983	-0.4286	-0.3726	-0.5809	-0.393	-0.03427	-0.2927	-0.2092	0.04241	-0.008148	0.1832	0.3111	0.2219	-0.1977	-0.3004	-0.7186
Vitamin D-binding protein OS=Homo sapiens GN=GC PE=1 SV=1	P02774	sDFASNccSINSPPLYcDSEIDAELk	1	44.97	25	44.97	0.3842	0.198	-0.09351	-0.2845	-0.7132	-0.09836	0.3335	0.2975	0.04333	-0.4763	-0.8222	-0.9596	-0.6963	-0.5151	0.1082	0.2808	0.7058	0.01453	-0.4147	0.463	0.3845	-0.27	0.08305	-0.3608
Vitamin D-binding protein OS=Homo sapiens GN=GC PE=1 SV=1	P02774	sDFASNccSINSPPLycDSEIDAELk	1	27.66	25	27.66	0.1307	0.362			0.1951	-0.07065	-0.2265	-0.07381		-0.6128	-0.4686		-0.09564	-0.3303		0.1144	0.476		-0.1435	-0.06587		-0.1286	-0.3976
Vitamin D-binding protein OS=Homo sapiens GN=GC PE=1 SV=1	P02774	sLGEccDVEDSTTcFNAk	1	29.01	29.7081	29.01	-0.08482	0.09584	-0.006518	-0.154	0.1545	-0.03923	-0.1348	-0.04104	0.007069	-0.3196	-0.1749	-0.2001	0.01097	-0.1825	-0.3738	-0.05032	0.1045	-0.0822	-0.2669	-0.1972	-0.2607	-0.1161	-0.05497	-0.1835
Vitamin D-binding protein OS=Homo sapiens GN=GC PE=1 SV=1	P02774	tHLPEVFLSk	0.98	16.57	31.8355	16.57	-0.08835	0.03773	-0.1268	0.0443	0.203	0.01906	-0.01844	0.1736	-0.08846	-0.1233	-0.2722	-0.09481	-0.5301	-0.4378	-0.5865	0.3533	0.474	0.3657	-0.27	-0.5527	-0.5876	-0.351	0.02291	-0.1727
Vitamin D-binding protein OS=Homo sapiens GN=GC PE=1 SV=1	P02774	tSALSAk	0.18	7.99	33.9933	7.99	-1.01	-0.1477	-0.7979	0.2825	0.5358	0.6482	-0.07297	0.5004	-0.02104	-0.1169	-0.2011	-0.05219	0.04407	-0.3703	1.379	-0.4152	-0.2414	-1.542	-0.03996	0.1289	-0.2681	-0.04436	-0.5584	-0.1813
Vitamin D-binding protein OS=Homo sapiens GN=GC PE=1 SV=1	P02774	vcSQYAAYGEk	1	32.87	27.6042	32.87	0.077	0.4326	0.2025	-0.4756	-0.4112	-0.5183	-0.02885	0.3184	-0.008263	-0.4454	-0.4123	-0.5223	-0.4014	-0.1608	-0.489	-0.08349	-0.3865	-0.2392	0.7003	0.4291	0.1416	-0.3066	-0.09291	0.1897
Vitamin D-binding protein OS=Homo sapiens GN=GC PE=1 SV=1	P02774	vcSQyAAYGEk	0.79	9.79	30.306	7.35	-0.02359	0.1512	-0.1107	-0.3738	0.1485	-0.1741	0.1423	-0.1261	0.1342	-0.6268	-0.1416	-0.3258	-0.2186	-0.4175	-0.1541	0.0359	0.2232	-0.1109	-0.2394	-0.1774	-0.1651	0.05826	-0.02751	-0.09434
Vitamin D-binding protein OS=Homo sapiens GN=GC PE=1 SV=1	P02774	vcSQYAAyGEk	0.1	4.78	30.3822	1.43		0.227	0.0253	0.05407	-0.2613			0.0766	-0.1378		-0.2624	-0.4001		-0.7776	-0.555		0.4567	0.2387		0.004056	-0.4579		0.2337	0.04322
Vitamin D-binding protein OS=Homo sapiens GN=GC PE=1 SV=1	P02774	vLEPTLk	0.1	2.2	33.2675	2.2	-0.2904	-0.2043	-0.4679	-1.052	0.2309	0.5656	-0.4035	-0.4887	0.18	-0.3664	-0.008777	1.55	-0.3355	-0.07568	-0.1842	0.2411	0.3486	1.516	-0.2125	-0.09166	-2.261	-0.3536	-0.2169	-0.647
Vitamin D-binding protein OS=Homo sapiens GN=GC PE=1 SV=1	P02774	vMDkYTFELSR	0.35	3.33	30.5576	3.33	0.08362	0.2485	0.08602	-0.6168	-0.08462	-0.956	-0.2089	-0.3868	-0.07292	-0.4275	-0.2739	-0.5551	0.5841	0.3796	0.4645	-0.5483	-0.5725	-0.8396	0.702	0.6989	0.9455	-0.2179	-0.3123	-0.612
Vitamin D-binding protein OS=Homo sapiens GN=GC PE=1 SV=1	P02774	yTFELSR	0.9	16.73	29.3298	7.65	-0.2439	-0.1453	-0.1027	-0.2015	-0.2083	-0.07193	0.1266	0.1168	-0.001446	-0.3753	-0.17	-0.2275	0.1881	0.308	0.02383	-0.2628	-0.2468	-0.02614	-0.08005	0.3561	-0.3788	-0.2874	-0.3204	-0.2878
Pigment epithelium-derived factor OS=Homo sapiens GN=SERPINF1 PE=1 SV=4	P36955	aLYYDLISSPDIHGTYk	1	57.75	30.0604	56.79	0.1434	0.1417	0.4864	-1.046	-0.4125	-0.9065	0.5245	0.5945	0.6049	-0.9835	-0.9339	-1.028	-0.3873	-0.1428	-0.07317	-0.5116	-0.8051	-0.487	1.317	1.308	1.62	-0.6473	-0.796	-0.7136
Pigment epithelium-derived factor OS=Homo sapiens GN=SERPINF1 PE=1 SV=4	P36955	aLYyDLISSPDIHGTYk	0.58	10.02	30.249	0.03	0.2865		0.08427	-0.3519		-1.188	0.2663		0.6553	-0.6051		-0.8461	0.1156		-0.07779	-0.5528		-0.2584	0.5339		0.45	-0.2547		-0.2655
Pigment epithelium-derived factor OS=Homo sapiens GN=SERPINF1 PE=1 SV=4	P36955	aLYYDLISSPDIHGTyk	0.59	12.38	34.2308	12.38	0.1733	0.6821			-0.7974	-0.2817	-0.02935	0.07539		-0.5891	-0.6055		-0.2108	-0.1437		-0.1097	-0.004309		-0.324	0.2852		-0.02677	-0.3868
Pigment epithelium-derived factor OS=Homo sapiens GN=SERPINF1 PE=1 SV=4	P36955	dTDTGALLFIGk	0.89	15.93	31.6435	15.93			-1.604	0.03543					-1.176			0.4303			-1.45			0.4058			-1.001			-0.503
Pigment epithelium-derived factor OS=Homo sapiens GN=SERPINF1 PE=1 SV=4	P36955	eIPDEISILLLGVAHFk	0.99	17.48	30.1953	15.17	-6.644					-0.1439	-6.644			No Values			-6.644			-0.002077			-0.1983			-0.3547
Pigment epithelium-derived factor OS=Homo sapiens GN=SERPINF1 PE=1 SV=4	P36955	eLLDTVTAPQk	0.8	14.7	36.6342	14.7	-0.1257	-0.2137	-0.3153	-0.4191	-0.2031	-0.1922	0.1539	-0.2666	0.03422	-0.4213	0.2349	0.08665	-0.201	-0.6217	0.2301	-0.2399	0.1374	-0.4304	0.04071	0.2822	0.1847	-0.3516	-0.1544	-0.129
Pigment epithelium-derived factor OS=Homo sapiens GN=SERPINF1 PE=1 SV=4	P36955	gQWVTk	0.5	33.49	34.0466	24.33	-0.1294	-0.07525	-0.1714	-0.2927	-0.07537	-0.3161	0.06778	0.2897	0.07181	-0.6449	-0.6067	-0.5924	-0.2394	-0.5339	-0.1336	-0.2891	-0.1639	0.05483	0.4179	0.3689	0.4587	-0.2806	-0.1044	-0.02899
Pigment epithelium-derived factor OS=Homo sapiens GN=SERPINF1 PE=1 SV=4	P36955	ikSSFVAPLEk	0.27	0.89	29.3802	0.89		-0.2151	0.3147	0.2328	0.2035			-0.1372	-0.1678		0.5343	0.4746		-0.5036	-0.5513		0.07493	0.4732		-1.162	-1.347		0.2854	-0.1071
Pigment epithelium-derived factor OS=Homo sapiens GN=SERPINF1 PE=1 SV=4	P36955	iLDPR	0.1	12.5	37.4131	0		-0.2654			-0.3249			-0.7779			0.06815			0.5656			-0.3693			0.5119			-0.3275
Pigment epithelium-derived factor OS=Homo sapiens GN=SERPINF1 PE=1 SV=4	P36955	iTGkPIk	0.84	6.69	25.2763	6.69		0.1499	0.01955	0.1204	-0.1053			0.1535	-0.08215		-0.9654	-0.8425		-0.2682	-0.3921		-0.3048	0.02082		0.658	0.6446		-0.2369	-0.1248
Pigment epithelium-derived factor OS=Homo sapiens GN=SERPINF1 PE=1 SV=4	P36955	iVFEk	0.1	4.49	33.2695	0	-0.9061	-0.7956	-0.3308	-1.08	-0.3845	-0.05734	0.1023	-0.2895	-0.2042	-0.2485	0.824	1.948	0.04597	-0.5021	No Values	-0.2046	0.3846	1.008	0.5999	0.4155	-1.083	-0.7295	-0.5654	-0.8153
Pigment epithelium-derived factor OS=Homo sapiens GN=SERPINF1 PE=1 SV=4	P36955	kTSLEDFYLDEER	1	30.93	28.488	30.93	0.009095	0.1967	0.2021	-0.4805	-0.46	-0.6324	0.3055	0.03052	0.09429	-0.874	-0.5205	-0.9754	0.3544	0.1601	0.373	-0.6387	-0.5367	-0.3837	0.6699	0.6342	0.9484	-0.5455	-0.4618	-0.4161
Pigment epithelium-derived factor OS=Homo sapiens GN=SERPINF1 PE=1 SV=4	P36955	kTSLEDFyLDEER	0.93	12.24	30.1828	12.24		-0.03203	0.2976	-0.5244	-0.4978			0.2555	0.3781		-0.4583	-0.7268		0.1181	0.02315		-0.3289	0.06419		0.164	-0.05333		-0.1401	-0.09468
Pigment epithelium-derived factor OS=Homo sapiens GN=SERPINF1 PE=1 SV=4	P36955	lAAAVSNFGYDLYR	0.17	7.65	31.1193	7.63			-0.4615	-1.098					-0.2515			0.2741			0.7245			0.3304			0.4058			-0.56
Pigment epithelium-derived factor OS=Homo sapiens GN=SERPINF1 PE=1 SV=4	P36955	lAAAVSNFGyDLYR	0.37	6.44	31.1528	0.45	-0.1908	-0.4395			-0.3503	-0.08088	0.03052	0.3745		-0.5966	-1.098		-0.2899	0.06699		0.05645	0.1388		No Values	-0.2697		-0.2097	0.6576
Pigment epithelium-derived factor OS=Homo sapiens GN=SERPINF1 PE=1 SV=4	P36955	lAAAVSNFGYDLyR	0.29	1.49	31.0958	0		-0.02673			-0.2904			0.9321			-1.522			No Values			-0.04511			0.1089			0.03923
Pigment epithelium-derived factor OS=Homo sapiens GN=SERPINF1 PE=1 SV=4	P36955	lAAAVSNFGyDLyR	0.33	2.14	31.0483	2.14	-0.4113					-0.7269	0.4631			-0.3075			-0.2956			0.2784			-1.028			0.63
Pigment epithelium-derived factor OS=Homo sapiens GN=SERPINF1 PE=1 SV=4	P36955	lQSLFDSPDFSk	1	27.7	30.8099	27.7	-0.555	-0.2864	-0.5718	-0.2247	-0.3147	-0.2754	0.0797	0.2322	0.3187	-0.3909	-0.4924	-0.4837	-0.2474	-0.04541	0.04035	-0.004202	-0.09612	0.002073	0.1702	0.1681	0.3371	-0.1702	-0.2322	-0.07917
Pigment epithelium-derived factor OS=Homo sapiens GN=SERPINF1 PE=1 SV=4	P36955	lSYEGEVTk	1	30.91	32.1458	24.08	-0.1296	-0.04237	-0.1647	-0.0953	-0.3472	-0.2323	-0.07125	0.07039	0.1362	-0.392	-0.4139	-0.6249	0.1248	-0.1337	0.1152	-0.4959	-0.2679	-0.4743	0.3657	0.3572	0.5262	-0.6581	-0.1752	-0.1391
Pigment epithelium-derived factor OS=Homo sapiens GN=SERPINF1 PE=1 SV=4	P36955	lSyEGEVTk	0.35	2.55	31.9257	2.55	-0.1223	-0.2195	-0.1584	-0.3145	-0.1779	-0.1967	0.3334	0.4214	-0.004565	-0.8618	-0.5918	-0.4026	-0.2906	-0.3764	-0.1452	-0.0214	0.3171	0.3249	-0.4556	-0.4372	0.1022	0.217	0.1449	-0.04174
Pigment epithelium-derived factor OS=Homo sapiens GN=SERPINF1 PE=1 SV=4	P36955	lTQVEHR	0.9	28.52	32.5382	26.58	-0.377	-0.2833	-0.4376	-0.5296	-0.547	-0.3287	0.08277	-0.1426	-0.02996	-0.7801	-0.8973	-0.5097	0.4039	0.8162	0.8384	-0.5991	-0.5851	-0.6336	0.8252	1.08	1.001	-0.6422	-0.3601	-0.3353
Pigment epithelium-derived factor OS=Homo sapiens GN=SERPINF1 PE=1 SV=4	P36955	sLQEMk	0.32	4.75	32.9092	0	-0.2364		-0.02765	-0.2748		-0.59	-0.1999		0.07073	0.286		-0.3622	-0.6331		-0.1069	0.01173		-0.4372	0.2771		0.4753	-0.3134		0.05902
Pigment epithelium-derived factor OS=Homo sapiens GN=SERPINF1 PE=1 SV=4	P36955	sSFVAPLEk	0.1	5.44	32.6694	5.44	-0.05546	-0.4798	0.1372	-0.1413	0.04699	0.06182	-0.1103	-0.1063	-0.05619	-0.6062	-0.05599	-0.5035	-0.3594	-0.2135	-0.2028	-0.03667	-0.1643	0.03745	-0.1687	0.1397	0.243	-0.1528	-0.2318	-0.1009
Pigment epithelium-derived factor OS=Homo sapiens GN=SERPINF1 PE=1 SV=4	P36955	tESIIHR	0.9	37.56	32.5358	13.43	-0.6018	-0.1883	-0.1954	-0.2075	-0.5475	-0.0361	-0.04589	-0.09492	0.02346	-0.4205	-0.4473	-0.3354	0.625	0.6315	0.6374	-0.6947	-0.8569	-0.7322	0.3382	1.067	0.8151	-0.4651	-0.476	-0.7158
Pigment epithelium-derived factor OS=Homo sapiens GN=SERPINF1 PE=1 SV=4	P36955	tSLEDFYLDEER	1	50.03	25	50.03	0.3602	0.3792	0.7687	-0.7333	-0.5693	-0.6742	0.1031	0.2499	0.07412	-0.9201	-0.5896	-0.5992	0.1506	0.5862	0.177	-0.6043	-0.761	-0.3667	1.051	0.3069	1.073	-0.8246	-0.5912	-1.013
Pigment epithelium-derived factor OS=Homo sapiens GN=SERPINF1 PE=1 SV=4	P36955	tSLEDFyLDEERTVR	0.12	0.91	27.4194	0.91	-0.3728					-0.5393	0.05255			-0.0649			-0.1048			-0.02947			-0.7621			0.4227
Pigment epithelium-derived factor OS=Homo sapiens GN=SERPINF1 PE=1 SV=4	P36955	tVQAVLTVPk	1	47.47	30.6521	40.27	-0.01789	-0.03212	0.008226	0.1144	-0.1191	-0.5496	-0.2594	0.03525	0.2421	-0.3147	-0.769	-0.2888	-0.001743	-0.4976	-0.3664	0.1192	0.2151	0.1834	-0.2147	0.3266	0.1049	-0.08973	-0.07853	-0.6339
Pigment epithelium-derived factor OS=Homo sapiens GN=SERPINF1 PE=1 SV=4	P36955	vLTGNPR	0.44	8.37	33.092	5.61	-0.1971	-0.02816	-0.06328	-0.1455	-0.3527	-0.4587	0.005462	0.07206	-0.04752	-0.1052	-0.3418	-0.04274	0.1434	0.2566	0.006374	-0.9273	-0.7445	-0.3261	0.6248	0.5158	0.4474	-0.5257	-0.2027	-0.4549
Pigment epithelium-derived factor OS=Homo sapiens GN=SERPINF1 PE=1 SV=4	P36955	vPMMSDPk	0.51	6.45	31.0278	6.45	-0.1936	-0.1456	0.01509	0.007161	-0.1887	-0.6331	0.1147	-0.009184	-0.1045	-0.4611	-0.2946	-0.4684	-0.1071	0.09832	0.02553	-0.7695	-0.7705	-0.7436	0.76	0.6337	0.6729	-0.1348	-0.2405	-0.0862
Pigment epithelium-derived factor OS=Homo sapiens GN=SERPINF1 PE=1 SV=4	P36955	yGLDSDLSck	1	27.86	29.058	27.86	-0.0371	0.006654	-0.0396	-0.1771	-0.3961	-0.4948	0.1883	0.1646	0.1693	-0.8288	-0.4943	-0.4937	-0.08444	-0.08628	0.2437	-0.4459	-0.3586	-0.285	0.4223	0.3439	-0.03707	-0.1514	-0.1279	0.03639
Pigment epithelium-derived factor OS=Homo sapiens GN=SERPINF1 PE=1 SV=4	P36955	yGLDSDLSck	0.96	12.85	31.0721	12.85	-0.05116	0.01383	-0.004471	-0.132	-0.08247	-0.1762	0.2217	-0.08985	0.1733	-0.6626	-0.558	-0.4384	-0.4014	-0.1976	-0.1866	-0.08669	-0.1206	0.002936	-0.2727	0.02027	-0.2511	0.07664	0.1761	0.1302
Ig gamma-1 chain C region OS=Homo sapiens GN=IGHG1 PE=1 SV=1	P01857	ePQVYTLPPSRDELTk	0.89	14.5	30.835	14.5		-0.05154			0.2326			-0.2708			0.4162			0.7652			-0.1524			-0.221			-0.1859
Ig gamma-1 chain C region OS=Homo sapiens GN=IGHG1 PE=1 SV=1	P01857	fNWYVDGVEVHNAk	1	25.02	29.02	25.02	0.2527	0.3205	0.2344	-0.1249	-0.04897	0.06675	0.0571	0.05623	-0.0948	-0.02022	-0.1449	-0.1386	0.3888	0.4384	0.2361	-0.09359	-0.1018	-0.1261	0.1183	0.08412	-0.08883	0.2254	0.08482	0.1572
Ig gamma-1 chain C region OS=Homo sapiens GN=IGHG1 PE=1 SV=1	P01857	fNWyVDGVEVHNAk	1	23.54	29.9739	23.54	0.2846	0.2324	0.1459	0.2202	0.2107	0.3345	0.04275	0.004065	-0.05797	-0.1486	-0.1692	-0.2967	0.2677	0.1947	0.005054	0.219	0.1214	0.2718	-0.5992	-0.5406	-0.7541	0.6444	0.4565	0.485
Ig gamma-1 chain C region OS=Homo sapiens GN=IGHG1 PE=1 SV=1	P01857	gPSVFPLAPSSk	0.7	14.35	35.824	13.7	-0.2232	-0.2065	-0.2893	0.2592	0.3442	0.3827	-0.05754	-0.08141	-0.1329	0.1743	0.09325	0.08439	0.3222	0.2748	0.1056	0.1164	0.04631	0.02297	0.1255	0.03576	0.09657	0.06376	0.1057	-0.01554
Ig gamma-1 chain C region OS=Homo sapiens GN=IGHG1 PE=1 SV=1	P01857	tHTcPPcPAPELLGGPSVFLFPPkPk	1	39.89	28.7679	39.89	0.1135	-0.1032	0.05131	0.7278	0.5216	0.681	0.03182	-0.5919	-0.1704	0.5805	0.251	0.6931	-0.02996	-0.01795	-0.5732	0.6663	0.5259	0.595	-1.569	-0.8888	-1.882	0.5475	0.3095	0.6334
Ig gamma-1 chain C region OS=Homo sapiens GN=IGHG1 PE=1 SV=1	P01857	tPEVTcVVVDVSHEDPEVk	1	32.62	33.7291	32.62	0.2568	0.1745	0.04177	0.075	0.08319	0.1297	0.5691	0.427	0.3528	-0.2473	-0.3785	-0.3375	0.3789	0.2992	0.2068	-0.2592	-0.2551	-0.3864	-0.0879	-0.07498	-0.07072	0.3431	0.3146	0.2045
Ig gamma-1 chain C region OS=Homo sapiens GN=IGHG1 PE=1 SV=1	P01857	tTPPVLDSDGSFFLYSk	1	26.73	30.216	26.73	-0.3182	-0.3554	-0.2089	-0.01201	0.08923	-0.09367	-0.0446	-0.2928	-0.1083	1.192	1.016	0.8926	0.686	0.8108	0.2771	-0.3341	-0.2986	-0.3168	0.3006	-0.2383	-0.07877	-0.3169	-0.3331	-0.4379
Ig gamma-1 chain C region OS=Homo sapiens GN=IGHG1 PE=1 SV=1	P01857	tTPPVLDSDGSFFLySk	0.99	16.71	30.2036	16.71	0.1709	0.4167	0.1932	0.2452	0.309	0.5539	-0.5767	-0.5638	-0.6443	1.043	0.8704	0.7857	0.4672	0.5269	0.5814	-0.1827	0.2012	-0.1945	-0.2122	-1.326	-0.5949	-0.2186	0.09832	-0.1826
Complement factor B OS=Homo sapiens GN=CFB PE=1 SV=2	P00751	aLFVSEEEkk	0.5	5.87	31.0483	5.87	-0.121	-0.1114	0.08353	0.379	0.1855	0.2668	0.495	0.3382	0.2179	-0.1084	-0.2557	-0.2523	-0.4356	-0.1581	-0.2678	-0.03966	0.1214	0.2312	0.07518	0.215	0.1781	0.2715	0.1908	0.2524
Complement factor B OS=Homo sapiens GN=CFB PE=1 SV=2	P00751	cLVNLIEk	0.27	4.13	33.0514	4.13	0.1369	0.2644	0.04562	0.3335	0.03575	0.1675	0.07878	0.05563	0.02131	-0.07424	-0.06778	0.2285	-0.4398	-0.3056	-0.2489	0.1395	0.03663	0.3491	0.2508	-0.112	0.1018	0.2092	0.4955	-0.00987
Complement factor B OS=Homo sapiens GN=CFB PE=1 SV=2	P00751	dAQYAPGYDk	1	24.4	33.3546	17.87	-0.0164	-0.1822	0.2859	-0.4076	0.377	0.3213	-0.2462	0.7036	0.7522	-0.02136	-0.2572	-0.3322	0.4294	-0.01163	-0.2694	-0.6999	-0.4949	0.3224	0.6166	0.1302	0.3735	0.04061	0.2058	0.1
Complement factor B OS=Homo sapiens GN=CFB PE=1 SV=2	P00751	dISEVVTPR	1	19.34	31.9838	19.34	-0.1619	-0.06463	0.1518	0.4465	-0.00927	0.2668	0.2326	0.00821	0.09994	0.4074	0.3782	0.2004	-0.274	-0.3513	-0.4096	0.1585	0.114	-0.06016	-0.2422	0.2126	0.1079	-0.05898	0.1603	0.3003
Complement factor B OS=Homo sapiens GN=CFB PE=1 SV=2	P00751	dLLYIGk	0.9	29.94	32.1272	24.55	0.1539	0.1652	0.1856	0.3655	0.4429	0.2524	0.2304	0.1033	0.3732	-0.2472	-0.03933	-0.2809	-0.2889	-0.1857	-0.3028	0.1196	0.03418	0.003075	0.05822	-0.1156	0.1254	0.1491	0.1017	0.4038
Complement factor B OS=Homo sapiens GN=CFB PE=1 SV=2	P00751	dNEQHVFk	0.99	31.29	30.4883	31.07	-0.04966	0.2963	-0.0543	-0.2095	-0.1503	-0.07442	0.03219	-0.3212	-0.1682	0.09679	0.01327	0.299	0.04677	0.0611	-0.07276	-0.1978	-0.1469	0.3264	0.6515	0.3742	0.3261	-0.08125	0.3352	0.3718
Complement factor B OS=Homo sapiens GN=CFB PE=1 SV=2	P00751	eAGIPEFYDYDVALIk	1	22.98	29.7681	20.59	0.1526	0.3822	0.4209	-0.06837	-0.2218	-0.2158	0.3979	0.5213	0.4147	-0.2195	-0.5081	-0.3412	-0.1127	0.1444	0.02351	0.01178	-0.3014	-0.3539	0.412	0.6132	0.7544	-0.06328	-0.2295	-0.03054
Complement factor B OS=Homo sapiens GN=CFB PE=1 SV=2	P00751	eELLPAQDIk	0.99	22.5	35.172	22.5	0.08435	-0.04088	0.1982	0.1721	-0.04093	0.3146	0.1986	0.3007	0.2895	-0.04368	0.02567	-0.03596	-0.1253	0.1436	0.01905	0.01842	-0.223	0.1119	-0.1157	0.1074	-0.1866	0.08676	0.1318	0.2212
Complement factor B OS=Homo sapiens GN=CFB PE=1 SV=2	P00751	ekLQDEDLGFL	0.98	15.86	31.313	15.86	-0.02271	-0.3074	-0.09385	0.03617	0.06833	0.1474	0.5302	0.5756	0.5667	-0.5751	-0.3179	-0.4757	-0.0844	0.2592	0.1295	-0.2602	-0.3321	-0.1258	0.4959	0.4114	0.7007	0.1827	0.2297	0.1379
Complement factor B OS=Homo sapiens GN=CFB PE=1 SV=2	P00751	eVYIk	0.1	13.26	32.9336	6.81	-0.1994		0.2814	-0.2078		-0.132	0.4488		0.3426	0.3222		0.414	-0.5912		-0.2803	0.0007315		0.2755	0.4397		0.1987	0.1352		-0.1423
Complement factor B OS=Homo sapiens GN=CFB PE=1 SV=2	P00751	fLcTGGVSPYADPNTcR	0.98	14.65	25	14.65		0.1602			-0.3584			0.3189			0.006747			0.1623			0.2467			0.2149			-0.1763
Complement factor B OS=Homo sapiens GN=CFB PE=1 SV=2	P00751	fLcTGGVSPyADPNTcR	0.58	0.83	25.9879	0.83		0.5568	0.341	0.03947	0.1185			-0.6518	0.2286		0.7154	-0.3607		0.09595	-0.09045		-0.586	0.1813		-0.05309	0.2044		0.2749	0.2814
Complement factor B OS=Homo sapiens GN=CFB PE=1 SV=2	P00751	gDSGGPLIVHk	1	58.43	32.2917	58.43	0.4125	0.005596	0.02453	0.1064	0.4583	0.2748	0.149	0.2023	0.1452	-0.1425	-0.2611	0.07929	-0.1325	0.02522	-0.1447	-0.3088	-0.1023	-0.3738	-0.01864	-0.1022	0.9924	0.1903	0.2838	0.006586
Complement factor B OS=Homo sapiens GN=CFB PE=1 SV=2	P00751	gLTLR	0.1	7.58	33.2613	0.49	-0.1324	-0.3488	-0.1434	0.07682	-0.02974	0.02291	-0.11	-0.4375	-0.06743	0.2134	0.1106	0.1215	0.2437	0.762	0.3561	-0.3895	0.1903	-0.1692	0.6391	0.9476	0.6588	-0.05096	-0.6812	-0.08758
Complement factor B OS=Homo sapiens GN=CFB PE=1 SV=2	P00751	iSVIRPSk	0.79	12.11	30.7041	12.11	0.1774	-0.04058			-0.1103	0.7059	0.3103	0.1998		-0.163	-1.015		-0.2455	0.1113		-0.3152	-0.03892		-0.1576	0.9179		0.1118	0.4463
Complement factor B OS=Homo sapiens GN=CFB PE=1 SV=2	P00751	kcLVNLIEk	0.9	11.6	30.6108	11.6	0.2043	0.02473	0.4337	0.2128	0.1785	0.09375	0.02603	-0.02602	-0.0449	-0.02547	-0.2515	-0.1301	0.1592	-0.006635	-0.395	-0.1893	-0.06372	0.02176	0.091	0.2082	0.2856	0.0508	0.4072	0.4579
Complement factor B OS=Homo sapiens GN=CFB PE=1 SV=2	P00751	kDNEQHVFk	0.2	7.84	31.4891	7.84	0.1809		0.002026	0.6317		0.3247	0.2533		-0.02458	-0.7254		0.2811	-0.4546		-0.5902	-0.1178		0.07339	0.5803		0.4089	0.3827		0.04259
Complement factor B OS=Homo sapiens GN=CFB PE=1 SV=2	P00751	kEVYIk	0.39	5.15	30.7298	5.15			0.366	0.1209					0.2848			-0.4455			-0.514			-0.1203			0.908			0.225
Complement factor B OS=Homo sapiens GN=CFB PE=1 SV=2	P00751	kVGSQYR	0.2	5.94	32.3249	5.94	0.2589					0.08788	0.517			-0.1034			0.1933			-0.7866			0.8086			-0.5516
Complement factor B OS=Homo sapiens GN=CFB PE=1 SV=2	P00751	lEDSVTyHcSR	0.13	5.39	29.1593	5.39	-0.2787	0.09954	-0.1063	0.1055	-0.06861	0.4063	0.5336	-0.3678	0.4934	-0.1876	-0.5112	0.06637	-0.162	0.2617	0.2886	-0.4923	0.448	-0.9895	0.9594	0.7077	0.9408	-0.3546	-0.09855	0.02605
Complement factor B OS=Homo sapiens GN=CFB PE=1 SV=2	P00751	lLQEGQALEYVcPSGFYPYPVQTR	1	42.94	25.065	42.94			0.2565	-0.4542					0.01767			0.3349			0.6149			-0.8307			1.681			-0.7956
Complement factor B OS=Homo sapiens GN=CFB PE=1 SV=2	P00751	lLQEGQALEYVcPSGFyPYPVQTR	1	41.99	27.7012	0.19			-0.312	-0.06319					0.3376			0.1111			0.04845			0.07681			0.268			0.3581
Complement factor B OS=Homo sapiens GN=CFB PE=1 SV=2	P00751	lLQEGQALEYVcPSGFYPyPVQTR	0.99	30.8	28.0482	0.11		0.3689			0.1184			0.5401			-0.0748			-0.8617			0.2341			-0.2745			0.4202
Complement factor B OS=Homo sapiens GN=CFB PE=1 SV=2	P00751	lPPTTTcQQQk	0.78	8.86	31.1628	8.86	0.04686	-0.07604	0.1157	0.08087	0.1228	0.2442	0.1546	0.1522	0.1717	-0.2701	-0.1178	0.114	-0.6227	-0.4809	-0.2347	0.1361	0.1254	-0.03284	0.4613	0.4284	0.4105	0.371	0.3971	0.1998
Complement factor B OS=Homo sapiens GN=CFB PE=1 SV=2	P00751	lQDEDLGFL	1	23.04	33.9111	23.04	-2.686	-1.31	-1.133	0.1106	0.1456	-0.008096	0.2176	0.3465	0.301	-0.02927	-0.0406	0.3883	-0.1532	0.1746	0.5316	0.1818	-0.1316	0.009394	0.8858	0.8852	0.8301	0.09181	0.104	-0.07862
Complement factor B OS=Homo sapiens GN=CFB PE=1 SV=2	P00751	qLNEINYEDHk	0.74	8.05	29.2012	8.05		0.2239	0.06281	-0.2075	-0.5843			0.4041	0.4147		0.07137	0.1692		-0.07958	0.1014		0.08676	-0.4321		0.3733	0.51		-0.02481	0.2055
Complement factor B OS=Homo sapiens GN=CFB PE=1 SV=2	P00751	qPWQAk	0.5	18.08	31.7114	12.8	0.02711	-0.1959	0.3232	0.2468	-0.2844	0.03041	-0.1629	0.3232	0.1154	0.1845	0.2285	-0.236	-0.2268	-0.2171	-0.103	-0.05638	-0.0001736	-0.1484	0.7055	0.7064	0.7168	-0.07745	-0.08974	-0.07055
Complement factor B OS=Homo sapiens GN=CFB PE=1 SV=2	P00751	sTGSWSTLk	0.9	16.91	31.8837	9.9	-0.05027	0.2275	-0.2429	-0.01202	-0.07201	0.1286	0.6374	0.1694	0.3558	0.5148	0.1057	0.06531	-0.8545	-0.1397	-0.2356	0.05768	-0.105	0.1038	-0.2007	0.001554	0.449	0.191	0.2832	0.3225
Complement factor B OS=Homo sapiens GN=CFB PE=1 SV=2	P00751	vASYGVkPR	1	21.65	32.4304	21.65	0.2915	0.4243	0.4851	-0.2144	0.04763	-0.1019	0.1516	-0.1553	0.01828	-0.233	0.3068	-0.2077	-0.199	-0.279	0.02875	0.03225	-0.2142	-0.04502	0.6617	0.4456	0.7762	-0.1435	-0.09664	-0.005632
Complement factor B OS=Homo sapiens GN=CFB PE=1 SV=2	P00751	vGSQYR	0.5	8.63	32.6717	7.56	-0.2434	-0.534	-0.2076	-0.5973	0.2933	0.2062	-0.1053	-0.2338	0.1513	0.2174	0.1562	0.375	-0.4178	1.546	0.9881	-0.2346	0.09888	-0.1343	1.172	-0.5216	1.107	-0.4087	-0.3341	-0.8569
Complement factor B OS=Homo sapiens GN=CFB PE=1 SV=2	P00751	vkDISEVVTPR	0.92	12.8	31.7609	12.8	0.2055	0.3287	0.2117	0.01448	-0.1224	-0.2087	0.04487	0.1777	0.2582	-0.2517	-0.6333	-0.3029	-0.1265	0.1101	-0.005189	-0.06434	-0.0397	-0.1164	0.5656	0.5829	0.5506	0.2182	0.04888	0.132
Complement factor B OS=Homo sapiens GN=CFB PE=1 SV=2	P00751	vSEADSSNADWVTk	1	75.71	27.4507	75.71	0.07497	0.2499	0.1406	0.04779	-0.04748	-0.1519	0.3381	0.536	0.4792	-0.03214	0.2371	0.1978	-0.2024	-0.2808	-0.1655	-0.08977	-0.4059	-0.4516	0.1135	-0.09115	0.2353	0.3501	0.2731	0.3344
Complement factor B OS=Homo sapiens GN=CFB PE=1 SV=2	P00751	vSVGGEk	0.43	12.53	33.8775	9.28			-0.09777	-0.3338					1.397			0.3404			0.2509			0.002509			-0.3731			-0.3612
Complement factor B OS=Homo sapiens GN=CFB PE=1 SV=2	P00751	wSGQTAIcDNGAGYcSNPGIPIGTR	1	47.58	25	47.58	0.3056	0.13	0.4296	0.3184	-0.7496	-0.3116	0.05004	0.04571	-0.2757	-0.04458	0.4769	0.0857	-0.2783	-0.04952	0.05587	-0.4648	0.1929	-0.6932	0.8721	0.4494	0.5416	0.3103	-0.02496	0.3626
Complement factor B OS=Homo sapiens GN=CFB PE=1 SV=2	P00751	wSGQTAIcDNGAGycSNPGIPIGTR	0.96	16.98	28.5309	16.98	0.02229					-0.0442	-0.3784			0.3204			-0.001597			0.2325			0.2408			-0.01335
Complement factor B OS=Homo sapiens GN=CFB PE=1 SV=2	P00751	yGLVTYATYPk	1	40.83	31.7202	40.83	0.3489	0.358	0.3038	-0.0785	-0.04234	-0.5687	0.3572	0.0575	0.2807	-0.07389	-0.05016	0.02188	0.03103	-0.07381	-0.2243	-0.07108	-0.1535	-0.2422	0.7477	0.3987	0.4322	-0.2833	-0.06579	0.283
Complement factor B OS=Homo sapiens GN=CFB PE=1 SV=2	P00751	yGQTIRPIcLPcTEGTTR	1	23.75	27.7159	23.75	0.1571	0.09868	0.01663	0.2868	-0.1077	-0.07822	-0.07834	0.239	-0.2248	0.3784	0.6861	0.6691	-0.05636	-0.3986	-0.1555	-0.06149	0.2012	-0.1531	-0.2467	-0.3566	0.0642	0.4097	0.1087	0.3215
Complement factor H OS=Homo sapiens GN=CFH PE=1 SV=4	P08603	aGEQVTYTcATYYk	0.99	20.89	32.8847	20.89			0.02025	0.3652					0.1205			0.6426			-0.05785			0.1318			-0.2135			-0.04129
Complement factor H OS=Homo sapiens GN=CFH PE=1 SV=4	P08603	aGEQVTYTcATyYk	0.77	11.58	28.6213	1.74			0.1323	0.001315					-0.11			-0.5014			-0.006509			0.5769			0.4861			0.3889
Complement factor H OS=Homo sapiens GN=CFH PE=1 SV=4	P08603	aGEQVTYTcATYyk	0.42	1.66	28.7679	0		0.2734			0.2987			0.2566			-0.6601			-0.4276			0.2181			0.3242			0.2719
Complement factor H OS=Homo sapiens GN=CFH PE=1 SV=4	P08603	aQTTVTcMENGWSPTPR	1	40.26	25	40.26	-0.2717	0.641	0.04023	0.1198	-0.3949	-0.5852	0.8972	0.2631	0.3505	0.6366	0.2807	0.2119	-0.4826	-0.3527	0.2689	-0.5545	-0.5605	-0.492	0.7674	0.3223	0.3488	0.2879	0.3559	0.1239
Complement factor H OS=Homo sapiens GN=CFH PE=1 SV=4	P08603	aVYTcNEGYQLLGEINYR	0.65	11.93	28.8649	11.93	0.5633	0.2991	0.2377	-0.441	-0.3554	0.3211	-0.05405	0.3081	0.05985	-0.4716	-0.4246	-0.6532	-0.2841	0.5095	0.9139	0.3209	-0.1508	0.2043	0.4148	0.1548	0.6628	-0.115	0.1881	-0.01679
Complement factor H OS=Homo sapiens GN=CFH PE=1 SV=4	P08603	cLPVTAPENGk	1	32.7	31.2775	32.7	-0.0635	-0.05338	0.219	0.3134	0.1211	0.284	0.159	0.08956	-0.1163	0.01277	0.1193	0.2534	0.1236	0.1807	-0.02968	-0.005555	-0.01736	0.09764	0.1249	-0.009632	0.08097	0.006354	0.1734	0.1965
Complement factor H OS=Homo sapiens GN=CFH PE=1 SV=4	P08603	cTLkPcDYPDIk	0.3	8.7	30.4179	8.7	0.3631	0.1444	0.1823	-0.04934	0.2242	0.1016	0.01056	0.2602	0.3228	0.04589	-0.09537	0.2551	0.01738	-0.2166	0.08198	-0.06543	-0.01775	-0.3884	0.117	0.1844	0.5982	0.1316	0.02537	-0.03494
Complement factor H OS=Homo sapiens GN=CFH PE=1 SV=4	P08603	cTSTGWIPAPR	0.99	16.88	28.8593	16.88		0.2538			0.2134			0.1935			0.2924			0.5191			-0.4642			-0.3344			-0.1186
Complement factor H OS=Homo sapiens GN=CFH PE=1 SV=4	P08603	cVEISck	0.9	18.56	30.2612	18.56	-0.07447	-0.005098	0.1684	0.2161	0.0104	0.1952	0.1291	-0.01852	0.005616	0.2805	0.1206	0.03967	0.1649	-0.08619	0.1825	-0.3538	0.02022	-0.1165	0.216	0.3908	0.1953	0.1377	0.1229	0.2765
Complement factor H OS=Homo sapiens GN=CFH PE=1 SV=4	P08603	dGWSAQPTcIk	1	19.37	29.5665	19.37	0.1806	-0.009714	0.0542	0.2312	0.06383	0.004449	0.4263	-0.1259	0.2139	0.1613	0.6425	0.4263	-0.38	-0.2092	-0.2032	0.01202	-0.01916	0.2621	-0.1003	0.0985	-0.1759	0.371	0.1143	0.1752
Complement factor H OS=Homo sapiens GN=CFH PE=1 SV=4	P08603	dTScVNPPTVQNAYIVSR	1	48.38	28.1023	48.38	-0.2179		0.3994	0.1512		0.6546	0.2391		-0.2169	-0.1645		0.2169	0.02951		0.007621	-0.3572		0.006593	0.7132		0.684	-0.2017		-0.2283
Complement factor H OS=Homo sapiens GN=CFH PE=1 SV=4	P08603	dTScVNPPTVQNAyIVSR	1	21.27	29.3902	21.27	-0.3577					-0.3228	0.4425			0.04251			0.6739			0.3839			-0.06328			-0.1039
Complement factor H OS=Homo sapiens GN=CFH PE=1 SV=4	P08603	ecDTDGWTNDIPIcEVVk	1	64.87	25	64.87	0.3293	0.4255	0.1344	-0.02384	-0.314	-0.18	0.3548	0.1473	0.2199	-0.2443	-0.3631	-0.04846	0.1277	0.2289	0.03519	-0.005087	0.2243	0.3422	-0.05454	0.04712	0.06387	0.3674	0.1864	0.3163
Complement factor H OS=Homo sapiens GN=CFH PE=1 SV=4	P08603	ecELPk	0.5	15.66	31.364	15.5	-0.02154	0.03052	-0.1905	0.1075	0.152	-0.04228	0.3629	0.7448	0.3315	-0.3686	-0.5175	-0.04606	0.2835	-0.08647	0.1258	-0.2584	-0.7203	-0.6331	1.376	1.177	1.788	-0.6362	-0.2255	-0.5157
Complement factor H OS=Homo sapiens GN=CFH PE=1 SV=4	P08603	eFDHNSNIR	0.52	2.2	26.8395	2.2	-1.34					0.02193	-0.1629			0.4636			1.412			0.2017			1.89			-1.791
Complement factor H OS=Homo sapiens GN=CFH PE=1 SV=4	P08603	eGWIHTVcINGR	0.27	1.76	29.1645	1.76		-0.4245			1.563			-0.3396			0.3273			0.1797			0.2258			-0.5702			-0.4067
Complement factor H OS=Homo sapiens GN=CFH PE=1 SV=4	P08603	eQVQScGPPPELLNGNVk	0.26	2.67	29.3146	2.67	0.2918					-0.2896	0.0655			0.2571			-0.04686			0.6596			-0.7091			0.4668
Complement factor H OS=Homo sapiens GN=CFH PE=1 SV=4	P08603	eYHFGQAVR	1	19.51	29.4988	18.65		-0.7955			0.05841			0.4577			0.4326			0.7768			-0.4882			0.2572			-0.144
Complement factor H OS=Homo sapiens GN=CFH PE=1 SV=4	P08603	fVcNSGYk	0.99	27.54	29.4645	27.54	0.2221	0.1853	0.04462	0.001189	0.5058	0.2102	-0.02987	0.3804	0.07852	-0.001159	0.04838	0.05592	-0.2699	-0.246	0.06956	0.0168	-0.03331	0.1651	0.3053	-0.4973	0.5338	0.2417	0.2011	0.01895
Complement factor H OS=Homo sapiens GN=CFH PE=1 SV=4	P08603	fVQGk	0.1	9.81	33.2695	9.8	0.1725	0.1618	0.149	0.02156	0.1424	0.3383	0.03821	0.1193	0.09532	0.2392	-0.3608	0.1192	-0.2791	0.04203	0.004415	0.06892	-0.04337	-0.02673	0.2749	1.062	0.8175	-0.1687	-0.5685	-0.2126
Complement factor H OS=Homo sapiens GN=CFH PE=1 SV=4	P08603	gDAVcTESGWRPLPScEEk	1	28.43	25	28.14	0.1563	-0.01059	0.1445	0.1409	-0.01128	0.225	0.3593	0.488	0.6656	-0.2602	-0.08276	-0.1341	-0.08707	-0.01659	-0.2531	-0.1765	0.01586	0.1709	0.284	0.1575	0.1333	0.2032	0.009041	0.1418
Complement factor H OS=Homo sapiens GN=CFH PE=1 SV=4	P08603	gEWVALNPLR	0.14	3.22	32.1775	3.22			-0.3896	-1.09					0.2942			0.4397			1.348			-0.4332			1.392			-0.5936
Complement factor H OS=Homo sapiens GN=CFH PE=1 SV=4	P08603	hGGLYHENMR	0.7	10.35	26.0638	10.35		0.116			0.004185			0.5736			-0.2336			-0.2677			-1.113			1.703			-0.2274
Complement factor H OS=Homo sapiens GN=CFH PE=1 SV=4	P08603	hGGLyHENMR	0.5	4.98	29.5376	4.98	0.5352					-0.0493	-0.0167			0.09959			-0.2962			-0.5186			1.211			-0.27
Complement factor H OS=Homo sapiens GN=CFH PE=1 SV=4	P08603	iDVHLVPDR	0.94	13.4	31.7173	13.4	-0.1947	-0.04853	-0.06987	-0.02538	0.1223	-0.401	0.3086	0.1598	0.299	0.2451	-0.08924	0.06366	0.5075	0.2764	0.5539	-0.2336	-0.0626	-0.07135	0.4402	0.1677	0.2041	0.05079	-0.005322	0.01617
Complement factor H OS=Homo sapiens GN=CFH PE=1 SV=4	P08603	iVSSAMEPDREYHFGQAVR	1	18.82	26.3043	18.82	-0.1037	-0.5043	-0.7232	-0.3686	-0.3501	-0.1414	-0.1789	0.3938	0.6276	0.5745	0.2959	0.5163	0.4829	0.1481	0.2278	-0.2231	-0.1537	0.0616	0.5033	0.2647	0.961	-0.1339	0.4994	-0.3048
Complement factor H OS=Homo sapiens GN=CFH PE=1 SV=4	P08603	kGEWVALNPLR	0.51	6.8	31.5106	6.8	0.04102	0.01433	0.07344	0.1015	0.006705	0.003441	0.2015	-0.03048	0.07144	0.07007	0.002001	0.1231	0.3031	0.3811	0.3068	-0.1166	-0.1147	0.03044	-0.01218	0.1647	0.1472	0.2051	0.06883	0.06984
Complement factor H OS=Homo sapiens GN=CFH PE=1 SV=4	P08603	lGYVTADGETSGSITcGk	1	62.14	27.7525	62.14	0.02659	0.4755	-0.1328	0.01829	-0.3538	0.2067	0.3419	0.4227	0.4995	-0.08412	0.1926	0.1128	0.04978	-0.1969	0.1371	-0.000865	-0.1287	-0.3866	-0.05517	0.3182	0.6498	0.2104	-0.1746	0.06958
Complement factor H OS=Homo sapiens GN=CFH PE=1 SV=4	P08603	lGyVTADGETSGSITcGk	0.77	14.09	30.9272	14.09	0.08555	-0.07866			0.3679	0.2497	0.4156	-0.06907		0.01201	0.1005		-0.4556	-0.2912		0.204	0.1493		-0.3459	-0.3604		0.5069	0.7367
Complement factor H OS=Homo sapiens GN=CFH PE=1 SV=4	P08603	lSYTcEGGFR	0.97	15.83	25	11.85		0.1071	-0.05115	-0.1192	-0.04874			-0.5376	0.3361		-0.7356	0.0386		0.793	0.2857		0.1436	0.1498		1.006	0.3784		-0.173	-0.05054
Complement factor H OS=Homo sapiens GN=CFH PE=1 SV=4	P08603	nDFTWFk	0.64	6.95	30.9026	6.95	0.008417	-0.1576	-0.6292	0.6719	0.03284	-0.1303	0.4103	0.3221	0.2709	0.2874	0.04569	-0.01277	-0.168	-0.57	0.1112	0.3152	0.4691	0.2635	-0.3373	0.2509	-0.2367	0.2732	0.1886	0.5289
Complement factor H OS=Homo sapiens GN=CFH PE=1 SV=4	P08603	nGFYPATR	0.12	5.35	31.0653	5.35	-0.04922	-0.1077	-0.7031	0.1897	-0.2762	-0.1712	-0.2599	0.3362	0.03978	0.1076	0.1466	0.1941	0.6769	0.5043	0.5306	-0.2185	-0.1688	-0.2648	0.856	0.06514	1.106	-0.2689	-0.2501	-0.1602
Complement factor H OS=Homo sapiens GN=CFH PE=1 SV=4	P08603	rPcGHPGDTPFGTFTLTGGNVFEYGVk	1	38.37	26.2428	38.37	-0.1127					0.2665	0.07203			0.2725			0.1502			0.2602			-0.7018			0.4883
Complement factor H OS=Homo sapiens GN=CFH PE=1 SV=4	P08603	rPYFPVAVGk	0.79	16.63	32.0602	13.21	-0.0287	-0.2378	-0.1584	-0.3101	-0.0004425	-0.2258	-0.1838	-0.01449	-0.007327	0.03218	-0.04442	0.1822	0.3761	0.3601	0.5053	-0.02535	-0.2398	-0.4096	0.9192	1.102	1.413	-0.2257	-0.3834	-0.3048
Complement factor H OS=Homo sapiens GN=CFH PE=1 SV=4	P08603	scDIPVFMNAR	1	24.65	25.9879	24.65	-0.2673	-0.2843	0.005879	0.0989	-0.1166	0.04844	0.2567	0.2657	0.4289	0.4447	0.4565	0.3504	0.3129	0.4005	-0.1405	0.1831	-0.1546	-0.07745	-0.2757	-0.272	0.1264	0.03229	0.2798	0.2213
Complement factor H OS=Homo sapiens GN=CFH PE=1 SV=4	P08603	sIDVAcHPGYALPk	1	48.09	30.7041	48.09	0.1357	-0.0157	0.01723	0.03282	0.1234	-0.07356	0.1586	0.08749	0.4972	0.0004113	0.1268	0.06975	0.1089	0.3363	-0.02022	-0.235	-0.1888	-0.3403	0.5402	0.2155	0.6724	0.1283	-0.04163	0.03619
Complement factor H OS=Homo sapiens GN=CFH PE=1 SV=4	P08603	sIDVAcHPGyALPk	0.85	9.52	31.014	9.52	0.1437	0.2062			0.2634	0.1982	0.03285	-0.01961		-0.08155	0.7027		-0.1797	-0.8513		-0.05621	0.5695		0.4236	-0.7981		0.2143	0.4823
Complement factor H OS=Homo sapiens GN=CFH PE=1 SV=4	P08603	sITcIHGVWTQLPQcVAIDk	1	61.43	29.9034	61.32	0.08001	0.311	0.1471	-0.1547	-0.08375	0.05709	0.113	0.5316	0.1069	0.313	0.38	0.8503	-0.01434	-0.5588	-0.1149	0.169	0.2213	0.05126	-0.2399	-0.3705	-0.1849	0.16	0.009604	0.2374
Complement factor H OS=Homo sapiens GN=CFH PE=1 SV=4	P08603	sLGNVIMVcR	1	30.12	30.1578	30.12	0.2344	0.1119	0.2253	-0.1379	-0.1977	-0.2321	0.1363	-0.5406	-0.05182	0.4599	0.7299	0.5792	0.09793	0.02166	0.278	-0.7888	-0.4468	-0.7864	0.5125	0.4806	0.3777	0.2751	0.3961	0.4836
Complement factor H OS=Homo sapiens GN=CFH PE=1 SV=4	P08603	sPDVINGSPISQk	0.88	15.75	31.2613	15.75	0.1083	0.09409	-0.1253	0.1288	0.1552	0.1243	-0.002371	-0.1582	0.2421	0.1901	0.5111	0.03235	0.05981	-0.2374	0.4636	0.02876	-0.1936	-0.1121	-0.02044	0.2378	0.2232	0.2127	0.05214	0.1149
Complement factor H OS=Homo sapiens GN=CFH PE=1 SV=4	P08603	sSIDIENGFISESQyTYALk	0.31	11.52	28.3948	0.29		-0.3214			0.05835			0.6334			-0.4556			0.8057			-0.3443			0.03841			0.1404
Complement factor H OS=Homo sapiens GN=CFH PE=1 SV=4	P08603	sSNLIILEEHLk	1	41.17	31.329	41.17	0.1702	0.02808	0.23	-0.2259	0.1749	-0.1318	0.3612	0.4687	0.5266	-0.05365	0.0252	-0.2641	0.01784	0.1402	0.4029	0.2365	-0.1792	-0.1744	-0.1692	-0.1518	0.5031	0.2284	0.0454	-0.03029
Complement factor H OS=Homo sapiens GN=CFH PE=1 SV=4	P08603	sSQESyAHGTk	0.35	3.3	30.7846	3.3	0.1531					-0.1714	0.3819			-0.2169			0.4556			-0.1655			0.6704			-0.412
Complement factor H OS=Homo sapiens GN=CFH PE=1 SV=4	P08603	tDcLSLPSFENAIPMGEk	0.99	17.96	26.3144	17.96		-0.09801			0.4257			-0.1355			-0.4254			-0.1364			0.03024			0.5244			0.37
Complement factor H OS=Homo sapiens GN=CFH PE=1 SV=4	P08603	tGESVEFVck	1	40.91	29.6755	40.91	-0.000402	-0.2069	0.3893	-0.06741	0.1564	0.2772	0.1814	0.1857	0.2025	-0.1386	0.1588	0.1223	-0.2163	0.1023	0.01946	0.1901	-0.1738	-0.03776	0.1092	0.2985	-0.03215	0.3717	-0.001707	0.3393
Complement factor H OS=Homo sapiens GN=CFH PE=1 SV=4	P08603	tkNDFTWFk	0.26	3.8	31.6227	3.8	0.2503					0.338	-0.1227			-0.1084			-0.06798			-0.237			0.4052			0.2378
Complement factor H OS=Homo sapiens GN=CFH PE=1 SV=4	P08603	vSVLcQENYLIQEGEEITck	1	72.93	27.5815	72.93	0.255	0.2063	0.3882	-0.01188	0.08362	-0.02893	0.4085	0.423	0.5408	-0.237	-0.378	-0.5455	-0.02263	-0.1421	0.2054	0.07453	-0.07782	-0.3612	0.2062	0.3214	0.4122	0.03947	0.1123	0.3398
Complement factor H OS=Homo sapiens GN=CFH PE=1 SV=4	P08603	vSVLcQENyLIQEGEEITck	1	37.7	28.2802	37.7	0.02053	0.3234	0.4489	-0.04528	0.1527	0.006643	0.261	0.08159	0.3116	-0.3275	0.00838	-0.2795	0.3411	0.08016	0.2422	-0.0993	-0.04807	0.3105	0.178	-0.3761	-0.1439	0.3148	0.3002	0.1231
Complement factor H OS=Homo sapiens GN=CFH PE=1 SV=4	P08603	wQSIPLcVEk	0.98	16.24	31.5594	16.24	0.3733	0.2382	0.3832	0.1544	-0.06296	0.1508	-0.1052	0.3354	0.178	0.09677	-0.01941	0.03715	0.03073	-0.07956	-0.07302	0.05719	-0.133	0.04687	0.02304	0.01235	0.2214	0.09168	0.2608	0.0528
Complement factor H OS=Homo sapiens GN=CFH PE=1 SV=4	P08603	wSHPPScIk	0.95	13.38	31.0619	13.38	-0.3835	0.1337	0.4552	0.6744	-0.008327	0.4461	0.5039	0.5384	0.005882	0.0691	0.5028	0.7031	-0.1976	-1.253	-0.7779	0.174	-0.2626	0.1976	-0.556	0.6215	-0.1462	0.6393	0.2826	-0.1443
Antithrombin-III OS=Homo sapiens GN=SERPINC1 PE=1 SV=1	P01008	aFLEVNEEGSEAAASTAVVIAGR	1	107.89	28.5794	107.89	-0.1567		0.06849	-0.2463		-0.3751	-0.1257		-0.1368	0.1464		-0.07372	0.6615		0.7874	-0.2249		-0.529	-0.1661		0.466	-0.199		-0.3493
Antithrombin-III OS=Homo sapiens GN=SERPINC1 PE=1 SV=1	P01008	aTEDEGSEQkIPEATNR	1	21.27	27.6193	21.27	0.1852	0.05063	0.1778	-0.08714	-0.4351	0.02449	-0.09325	-0.2945	0.1054	-0.7877	-0.5944	-0.4981	0.2947	0.3952	0.2437	-0.5892	-0.4013	-0.2648	0.8563	0.6662	0.7135	-0.3352	-0.09476	-0.5811
Antithrombin-III OS=Homo sapiens GN=SERPINC1 PE=1 SV=1	P01008	dDLYVSDAFHk	1	37.21	33.9393	37.21	-0.04109	0.1157	0.383	-0.3238	-0.2651	-0.1675	-0.1824	-0.01499	0.07111	-0.3348	-0.3397	-0.2102	-0.2282	-0.186	-0.08064	0.4296	-0.3266	-0.1012	0.2368	0.313	-0.1495	-0.1571	-0.004445	0.1692
Antithrombin-III OS=Homo sapiens GN=SERPINC1 PE=1 SV=1	P01008	dDLyVSDAFHk	0.41	0.55	30.7737	0.55			-0.1926	0.06789					-0.04773			0.05436			-0.4833			0.2704			0.02181			0.09398
Antithrombin-III OS=Homo sapiens GN=SERPINC1 PE=1 SV=1	P01008	dIPMNPMcIYR	1	21.58	25	21.58	0.1367	0.2104	0.3885	-0.03811	-0.063	-0.1252	-0.1226	-0.4735	-0.3031	0.01483	-0.1648	-0.1319	0.1064	0.3168	0.1394	-0.4025	-0.5233	-0.4891	0.1509	0.2498	0.3849	-0.1748	-0.2173	-0.3134
Antithrombin-III OS=Homo sapiens GN=SERPINC1 PE=1 SV=1	P01008	eLFYk	0.1	2.73	31.5442	2.73	-0.2363	-0.8656			0.3658	-0.2515	-0.1728	-0.3813		0.1688	0.4761		-0.3175	-0.3246		0.006712	0.1299		0.516	0.03404		-0.2298	-0.1425
Antithrombin-III OS=Homo sapiens GN=SERPINC1 PE=1 SV=1	P01008	eLFyk	0.1	8.3	32.7898	7.84		0.112	0.07306	-0.2161	0.5345			-0.3852	0.4609		-0.1836	-0.9022		0.2966	0.22		0.2381	0.193		-1.316	-0.4159		-0.004508	0.3452
Antithrombin-III OS=Homo sapiens GN=SERPINC1 PE=1 SV=1	P01008	eQLQDMGLVDLFSPEk	0.75	13.59	35.9062	13.59	-0.08208	-0.1793	-0.008266	-0.09669	-0.442	-0.2666	-0.1114	-0.1309	-0.03389	0.1146	-0.01625	0.04496	-0.0571	-0.08764	0.07994	-0.02773	-0.06809	-0.009587	-0.2418	-0.04759	-0.2444	0.07818	0.2194	0.04056
Antithrombin-III OS=Homo sapiens GN=SERPINC1 PE=1 SV=1	P01008	eVPLNTIIFMGR	0.26	7.5	32.0112	6.64	0.03611	-0.5056			-0.3645	-0.364	-0.379	No Values		-0.4494	0.6626		0.2104	-0.3781		-0.3402	-0.01434		0.4583	No Values		0.383	0.06886
Antithrombin-III OS=Homo sapiens GN=SERPINC1 PE=1 SV=1	P01008	fATTFYQHLADSk	1	29.81	29.6379	29.81	0.01577	-0.1765	0.1092	-0.3058	-0.3405	-0.3712	-0.02059	-0.2194	-0.3749	-0.1361	-0.1479	-0.08398	0.06891	0.1518	0.187	0.05281	-0.1004	-0.03282	0.1763	0.6762	0.645	-0.2615	-0.3484	-0.3933
Antithrombin-III OS=Homo sapiens GN=SERPINC1 PE=1 SV=1	P01008	fATTFyQHLADSk	0.47	8.24	30.5805	8.24	-0.4436		-0.4891	0.2328		-0.4041	-0.4258		-0.54	0.427		0.4912	0.6064		0.8911	0.1504		0.03921	-0.3495		-0.6147	-0.01667		-0.2908
Antithrombin-III OS=Homo sapiens GN=SERPINC1 PE=1 SV=1	P01008	fDTISEk	0.66	13.66	32.398	4.32	-0.02122	-0.009751	0.07002	0.0518	-0.08061	0.3029	-0.2221	-0.1373	-0.1525	-0.121	-0.1113	0.06005	-0.1091	-0.3082	-0.2184	0.09296	0.06131	0.1722	-0.22	0.002237	-0.04359	-0.1331	-0.1244	-0.1074
Antithrombin-III OS=Homo sapiens GN=SERPINC1 PE=1 SV=1	P01008	fRIEDGFSLk	0.34	3.46	31.959	3.46		-0.1762	0.215	0.3793	0.3211			-0.4487	-1.225		-0.02239	0.4521		0.2199	0.04366		-0.1144	-0.09169		-0.8551	0.1272		0.3676	-0.1427
Antithrombin-III OS=Homo sapiens GN=SERPINC1 PE=1 SV=1	P01008	fSPENTR	0.9	14.74	28.3442	14.74	-0.2691	-0.1416	-0.02061	0.0925	-0.04029	0.1017	-0.6149	-0.8438	-0.6214	0.3394	0.2593	0.3826	0.3525	0.2126	0.1391	0.04581	0.0598	0.06132	-0.1383	0.07484	-0.06237	-0.2175	-0.289	-0.2131
Antithrombin-III OS=Homo sapiens GN=SERPINC1 PE=1 SV=1	P01008	iEDGFSLk	0.17	3.25	32.3603	3.25	-0.01344	-0.02716	-0.1639	-0.005473	0.04313	0.1257	-0.2424	-0.3006	-0.1631	0.2015	0.02206	0.2814	-0.07384	-0.4214	-0.1306	0.2776	0.2099	0.1245	-0.6974	-0.1758	-0.3089	0.01165	-0.1023	0.01558
Antithrombin-III OS=Homo sapiens GN=SERPINC1 PE=1 SV=1	P01008	iPEATNR	0.9	12	31.7406	12	0.2631	0.1659	-0.1455	0.04405	0.2304	-0.02877	-0.1571	-0.5739	-0.1084	0.09631	0.2352	0.3814	-0.03974	0.2557	-0.2677	0.06013	0.144	0.279	-0.1458	-0.6691	-0.3849	-0.4928	-0.4963	-0.03997
Antithrombin-III OS=Homo sapiens GN=SERPINC1 PE=1 SV=1	P01008	kATEDEGSEQkIPEATNR	0.37	2.16	29.6237	2.16		-0.07802			-0.3585			0.2556			-0.6584			0.1866			-0.3007			0.6851			-0.4398
Antithrombin-III OS=Homo sapiens GN=SERPINC1 PE=1 SV=1	P01008	lFGDk	0.1	5.76	33.2695	0	-0.331	-0.8436	5.722e-05	0.1599	0.1812	0.31	-0.6306	0.07186	-0.4102	0.1479	-0.2615	-0.01526	-0.2851	No Values	-0.1126	0.1991	0.5511	0.07784	0.222	0.01871	0.1277	-0.1253	-0.3373	-0.1681
Antithrombin-III OS=Homo sapiens GN=SERPINC1 PE=1 SV=1	P01008	lPGIVAEGR	0.96	19.66	33.249	11.86	0.1012	-0.04833	0.07556	0.04778	-0.3655	-0.03095	-0.4914	-0.2661	-0.4133	0.3617	0.1911	0.3763	-0.07088	0.1791	0.03154	0.308	0.1215	0.1484	-0.446	-0.4071	-0.404	-0.1144	-0.07891	-0.07531
Antithrombin-III OS=Homo sapiens GN=SERPINC1 PE=1 SV=1	P01008	lQPLDFk	0.9	12.77	33.3945	11.77	-0.08281	-0.2706	-0.1076	0.2412	0.3285	0.1527	-0.429	-0.5905	-0.4955	0.1975	0.08804	0.2649	-0.2665	-0.3233	-0.1863	0.1098	0.1687	0.2039	-0.1545	-0.01903	-0.04666	0.02793	-0.1353	-0.1265
Antithrombin-III OS=Homo sapiens GN=SERPINC1 PE=1 SV=1	P01008	lVSANR	0.5	11.49	32.7277	5.93	-0.1045	-0.3517			0.09362	0.08115	-0.6625	-0.6936		0.0395	0.3816		0.03121	0.4661		-0.5357	-0.3653		0.8852	0.5746		-0.4052	-0.8134
Antithrombin-III OS=Homo sapiens GN=SERPINC1 PE=1 SV=1	P01008	rVWELSk	0.15	1.92	33.2736	1.92	0.2013		0.2959	-0.02782		0.1193	-0.7799		-0.7915	0.03924		-0.2783	-0.1071		-0.6797	0.1966		0.639	0.512		0.5928	-0.5656		0.007603
Antithrombin-III OS=Homo sapiens GN=SERPINC1 PE=1 SV=1	P01008	skLPGIVAEGR	1	30.86	31.2123	30.86	-0.1743	-0.8424	-0.01258	-0.1008	-0.4878	-0.195	0.0284	0.662	-0.3073	0.8944	0.3387	0.441	-0.8387	0.1962	0.054	0.2831	-0.2092	-0.07938	-0.7734	-0.08164	-0.07584	0.3308	-0.2839	-0.2432
Antithrombin-III OS=Homo sapiens GN=SERPINC1 PE=1 SV=1	P01008	tSDQIHFFFAk	1	21.75	30.9061	21.75	-0.06547	0.06614	0.1548	-0.5849	-0.3096	-0.2614	0.1605	0.02082	0.02587	-0.0715	-0.515	-0.06253	0.0008039	-0.125	0.07305	-0.2805	-0.01064	-0.1273	0.287	0.3136	0.2398	-0.2141	-0.1484	0.03916
Antithrombin-III OS=Homo sapiens GN=SERPINC1 PE=1 SV=1	P01008	vAEGTQVLELPFk	1	22.51	31.8184	19.33	-0.04436	0.005256	-0.1771	-0.8942	0.1253	-0.3391	-0.05753	-0.3337	-0.1806	-0.2771	0.5724	-1.316	0.1374	-0.7045	0.008994	0.1858	0.134	0.2158	0.3139	-0.7001	-1.661	-0.2232	0.1932	0.2669
Antithrombin-III OS=Homo sapiens GN=SERPINC1 PE=1 SV=1	P01008	vANPcVk	0.33	9.03	31.7898	8.15	-0.2488	-0.0521	0.2543	-0.8331	0.1291	0.2628	-0.9936	-0.524	-3.096	1.522	0.711	3.545	-0.07007	-0.2363	No Values	0.3189	-0.1543	2.085	-0.4154	-0.09908	-1.901	-0.8319	-0.4821	-0.265
Antithrombin-III OS=Homo sapiens GN=SERPINC1 PE=1 SV=1	P01008	vWELSk	0.5	20.79	34.0226	10.66		0.08384	0.1229	0.1775	0.132			-0.1879	-0.2241		-0.1697	-0.3913		-0.1819	-0.386		-0.07797	0.2428		-0.2553	0.02931		-0.1212	0.1869
Ceruloplasmin OS=Homo sapiens GN=CP PE=1 SV=1	P00450	aEEEHLGILGPQLHADVGDk	0.46	0.86	29.7543	0.86	0.3071	0.1977	0.03676	-0.3955	-0.5837	0.05428	0.357	0.04849	-0.4115	0.4072	0.1037	0.4946	-0.2996	-0.2656	0.5122	-0.5771	0.1009	-0.6494	-1.357	-0.1049	0.01825	0.2064	-0.3958	-0.1504
Ceruloplasmin OS=Homo sapiens GN=CP PE=1 SV=1	P00450	aETGDkVYVHLk	0.76	9.22	31.014	9.22		-0.09596			-0.1676			0.148			-0.03373			-0.1304			-1.703			1.208			-0.1123
Ceruloplasmin OS=Homo sapiens GN=CP PE=1 SV=1	P00450	aLYLQYTDETFR	1	44.57	28.5431	43.56	0.003261	0.2088	0.2146	-0.4596	-0.5172	-0.3862	0.02572	-0.08365	0.08312	-0.4606	-0.2717	-0.36	0.4689	0.3583	0.2065	-0.4672	-0.7474	-0.3261	0.3788	0.5971	0.341	-0.4668	-0.4434	-0.2638
Ceruloplasmin OS=Homo sapiens GN=CP PE=1 SV=1	P00450	aLyLQYTDETFR	0.33	5.15	30.5231	5.15			0.1738	-0.5784					0.02626			-0.2477			0.03036			-0.3096			0.1125			0.2477
Ceruloplasmin OS=Homo sapiens GN=CP PE=1 SV=1	P00450	aLYLQyTDETFR	0.36	2.17	30.3862	2.17		0.4161	0.5405	-0.2822	-0.2167			-0.3221	-0.09946		-0.8577	-0.591		0.09329	0.1044		-0.1027	-0.6035		0.03746	0.6188		0.06486	-0.2324
Ceruloplasmin OS=Homo sapiens GN=CP PE=1 SV=1	P00450	dIASGLIGPLIIck	1	41.93	31.2808	41.93	0.1486	-0.006312	0.1283	0.05081	-0.188	-0.1691	0.1867	0.1333	0.2397	-0.26	-0.37	-0.5886	-0.1974	-0.1663	-0.08686	-0.4147	-0.2526	-0.2235	0.2337	0.2098	0.1421	-0.3222	-0.1981	-0.2583
Ceruloplasmin OS=Homo sapiens GN=CP PE=1 SV=1	P00450	dIFTGLIGPMk	1	27.29	32.0167	22.68	-0.3019	-0.1924	-0.1976	0.1108	0.01664	0.09279	-0.2869	-0.3558	-0.2128	0.8202	0.8345	0.6706	-0.7918	-0.7138	-0.6436	-0.1895	0.1722	0.2565	-0.1368	-0.5543	-0.4623	-0.174	-0.1973	-0.08574
Ceruloplasmin OS=Homo sapiens GN=CP PE=1 SV=1	P00450	eVGPTNADPVcLAk	0.33	1.67	30.1828	1.67	0.03106	-0.1725	-0.3828	-0.2359	-0.2578	-0.2281	0.5832	0.1321	-0.135	-0.3814	-0.2505	-0.002836	-0.03188	0.1844	0.5073	-0.8676	-0.5597	0.2523	0.2962	0.2459	-0.4351	-0.3029	-0.2092	-0.1329
Ceruloplasmin OS=Homo sapiens GN=CP PE=1 SV=1	P00450	eYTDASFTNR	0.78	8.92	25	8.92	-0.2313	0.1507	0.3048	-0.5741	0.1054	-0.1687	-0.03923	-0.2455	0.07403	-0.04955	-0.1145	-0.2684	-0.1054	-0.2235	-0.3241	-0.2187	-0.3309	-0.02855	0.03224	-0.01203	0.2152	-0.1208	-0.2169	0.0562
Ceruloplasmin OS=Homo sapiens GN=CP PE=1 SV=1	P00450	gAYPLSIEPIGVR	0.16	8.47	36.5312	8.47	0.03424	-0.06785	0.2781	-0.5853	-0.1991	-0.3912	-0.3237	-0.2976	0.03573	0.1356	0.3822	-0.01517	0.2692	0.07624	0.04888	-0.4549	-0.3975	-0.1568	0.1885	0.1476	0.1886	-0.3162	-0.4973	-0.3138
Ceruloplasmin OS=Homo sapiens GN=CP PE=1 SV=1	P00450	gAyPLSIEPIGVR	1	21.92	31.7609	21.92	-0.02945	0.1312	0.01494	0.1344	-0.1314	-0.3755	-0.4263	-0.4457	-0.3753	0.1628	-0.04225	0.2389	0.009609	0.1661	-0.1195	-0.1843	-0.1421	-0.07151	-0.2054	-0.2923	-0.6572	0.188	-0.1826	0.2904
Ceruloplasmin OS=Homo sapiens GN=CP PE=1 SV=1	P00450	gEFYIGSk	0.85	9.59	31.271	9.59	-0.1329	-0.2334	-0.2855	0.1803	0.03817	-0.2043	0.122	-0.08961	0.2493	-0.2585	0.2136	-0.3591	-0.3918	-0.6253	-0.2943	-0.4096	-0.3508	-0.0773	0.357	0.1311	0.2558	0.01669	0.02882	-0.209
Ceruloplasmin OS=Homo sapiens GN=CP PE=1 SV=1	P00450	gEFyIGSk	0.43	6.06	32.2037	6.06	-0.489		-0.4216	0.2159		-0.05985	-0.07353		-0.1279	0.2703		0.03487	-0.7517		-0.4759	0.364		0.007297	-0.5749		-0.3029	0.4132		0.5252
Ceruloplasmin OS=Homo sapiens GN=CP PE=1 SV=1	P00450	iGGSYk	0.5	13.3	33.1006	7.36	-0.06567	-0.2344	0.1568	0.04128	0.2334	0.1712	-0.2617	-0.1231	-0.24	0.0802	-0.09065	-0.09285	-0.2755	-0.3952	-0.2942	-0.2404	-0.1729	-0.4609	0.08734	0.4629	0.6715	-0.3088	-0.4882	-0.3281
Ceruloplasmin OS=Homo sapiens GN=CP PE=1 SV=1	P00450	iYHSHIDAPk	0.6	7.62	31.9673	7.62	-0.1059	-0.2625	-0.2359	-0.01467	-0.4606	0.2486	-0.2501	-0.145	-0.09393	0.2878	0.5022	0.3535	-1.151	-0.185	-0.9779	-0.1612	-0.3304	-0.4411	0.3871	0.06443	0.5155	0.00269	-0.06265	-0.04632
Ceruloplasmin OS=Homo sapiens GN=CP PE=1 SV=1	P00450	kAEEEHLGILGPQLHADVGDk	0.97	14.68	29.7955	14.68	0.1643	0.01259	-0.1341	0.111	-0.291	0.08745	-0.3602	-0.1917	-0.1131	0.2199	0.3402	0.3816	-0.4214	-0.3227	-0.4973	-0.1068	-0.01228	-0.1689	-0.4712	-0.428	-0.2165	0.007863	0.06829	0.01174
Ceruloplasmin OS=Homo sapiens GN=CP PE=1 SV=1	P00450	kAEEEHLGILGPQLHADVGDkVk	0.92	10.47	26.5706	10.47	-0.004475					-0.1203	-0.4206			0.06859			-0.172			-0.4932			0.571			-0.3306
Ceruloplasmin OS=Homo sapiens GN=CP PE=1 SV=1	P00450	lISVDTEHSNIYLQNGPDR	1	27.35	28.3315	27.35	0.07022	0.2479			-0.9908	-0.577	0.04694	0.3661		-0.1354	0.4358		0.09073	-0.4628		-0.3166	-0.6223		0.275	0.2645		-0.3553	-0.1257
Ceruloplasmin OS=Homo sapiens GN=CP PE=1 SV=1	P00450	lISVDTEHSNIyLQNGPDR	0.38	1.24	29.4002	1.24	-0.2154	-0.1483			-0.2853	0.3487	-1.111	-0.2964		0.02907	-0.01867		0.4018	0.3961		0.4212	-0.07298		-0.5795	-0.7746		-0.1963	0.3128
Ceruloplasmin OS=Homo sapiens GN=CP PE=1 SV=1	P00450	mFTTAPDQVDkEDEDFQESNk	1	39.68	25	39.68	0.09678	0.1237	0.1229	0.09768	-0.2732	-0.2874	-0.08671	-0.03675	-0.2733	-0.1306	-0.08501	-0.09008	-0.2568	-0.1245	-0.3189	-0.4481	-0.2919	-0.2759	0.1371	-0.1966	0.02931	0.03415	-0.003175	0.237
Ceruloplasmin OS=Homo sapiens GN=CP PE=1 SV=1	P00450	mHAINGR	0.35	3.83	32.927	3.83			-0.5153	0.32					-0.5552			0.5449			0.6645			-1.046			0.7919			-0.75
Ceruloplasmin OS=Homo sapiens GN=CP PE=1 SV=1	P00450	qSEDSTFYLGER	1	18.2	27.4115	18.2	0.185	0.02587	0.2515	-0.5768	-0.2812	-0.4678	-0.1568	-0.2645	0.1498	-0.2555	-0.002151	-0.1623	0.3532	0.004385	-0.07375	-0.4657	-0.6128	-0.3479	0.2187	0.6467	0.4333	-0.3125	-0.3922	-0.2268
Ceruloplasmin OS=Homo sapiens GN=CP PE=1 SV=1	P00450	qYTDSTFR	0.99	23.02	26.7117	21.21	-0.2737	-0.03111	0.1811	-0.8615	-0.1215	-0.2623	-0.0499	0.01133	0.02791	-0.0308	-0.4484	0.4397	0.147	0.1809	0.1599	-0.2551	-0.5496	-0.4204	0.2341	0.1765	0.3041	-0.3998	-0.1055	-0.3759
Ceruloplasmin OS=Homo sapiens GN=CP PE=1 SV=1	P00450	qyTDSTFR	0.25	1.27	34.4107	1.27	-0.5871	-0.165			-0.1289	-0.7983	-0.4673	-0.4126		0.1529	-0.4747		-0.5527	-0.03177		0.1236	-0.514		2.092	1.363		-0.8644	-0.5234
Ceruloplasmin OS=Homo sapiens GN=CP PE=1 SV=1	P00450	rPYLk	0.1	1.3	33.2531	-0.35	0.2395					0.2419	0.06022			-0.2505			-0.3179			-0.8642			1.121			-1.132
Ceruloplasmin OS=Homo sapiens GN=CP PE=1 SV=1	P00450	sGAGTEDSAcIPWAYYSTVDQVk	1	67.78	25.7864	67.78	0.2631		0.07296	-0.8829		-0.3751	0.0316		0.01399	-0.6681		-0.04848	0.2065		0.7285	-0.4431		-0.2739	0.4005		-0.09345	-0.3169		-0.03814
Ceruloplasmin OS=Homo sapiens GN=CP PE=1 SV=1	P00450	sVPPSASHVAPTETFTYEWTVPk	1	32.76	29.1487	32.76	0.2958	-0.1674	0.4131	-1.67	-0.9915	-1.009	0.6091	1	0.7374	-0.6888	-0.788	-0.7357	No Values	-0.6336	0.422	-0.4496	-0.527	-0.6925	1.421	1.546	1.215	-0.9674	-0.3268	-0.2341
Ceruloplasmin OS=Homo sapiens GN=CP PE=1 SV=1	P00450	sVPPSASHVAPTETFTyEWTVPk	0.46	0.68	29.0902	0.68	0.1068		-0.0194	-0.1192		-0.06576	-0.2164		-0.01835	-0.03202		0.1106	-0.181		-0.647	-0.04842		-0.1253	-0.2921		0.2944	-0.1725		-0.02075
Ceruloplasmin OS=Homo sapiens GN=CP PE=1 SV=1	P00450	tYcSEPEkVDkDNEDFQESNR	0.94	11.4	25	11.4	0.3835		-0.08314	0.01643		-0.5008	-0.03574		0.01627	-0.9804		-0.799	-0.565		-0.487	-0.01066		-0.3493	0.5966		0.6648	0.211		0.476
Ceruloplasmin OS=Homo sapiens GN=CP PE=1 SV=1	P00450	tySDHPEk	0.19	2.39	31.6967	2.39		0.1786			0.2226			-0.1716			-0.47			0.03561			-0.5056			0.3576			-0.5347
Ceruloplasmin OS=Homo sapiens GN=CP PE=1 SV=1	P00450	vFNPR	0.1	12.47	33.5141	2.81	-0.537					-0.1119	-0.5492			0.1436			0.424			-0.4563			0.5738			-0.3884
Ceruloplasmin OS=Homo sapiens GN=CP PE=1 SV=1	P00450	vNkDDEEFIESNk	0.3	2.82	29.6379	2.82	-0.01092	0.06811	-0.247	-0.3098	-0.07315	0.1126	0.05887	-0.0767	0.05537	-0.7429	-0.7101	-0.2259	-0.2876	-0.2657	0.192	-0.8602	-0.5698	-0.5382	1.143	0.9616	0.5844	-0.314	-0.2216	-0.05577
Ceruloplasmin OS=Homo sapiens GN=CP PE=1 SV=1	P00450	vPVER	0.1	10.6	34.615	0	0.1204	0.2459	-0.1486	0.3649	0.4015	-0.3111	-0.6659	-1.679	-0.7667	0.02876	-0.3568	-0.06311	0.8465	1.028	0.9321	-0.2717	-0.2905	-0.3806	0.2392	0.2266	0.5408	-0.8876	-0.4631	-1.024
Ceruloplasmin OS=Homo sapiens GN=CP PE=1 SV=1	P00450	vTFHNk	0.1	0.51	33.3163	0.51	-0.05749	-0.08886	-0.6583	0.1964	0.08032	0.008195	-0.3326	-0.2079	-1.352	-0.1332	0.02233	1.337	-0.2516	-0.5629	-0.2159	-0.207	-0.2702	0.3345	0.4088	0.4688	0.5461	-0.3366	-0.3068	-0.7737
Ceruloplasmin OS=Homo sapiens GN=CP PE=1 SV=1	P00450	vYVHLk	0.5	10.42	32.0575	9.38	0.09143	0.03568	-0.4461	-0.08273	0.1824	0.4511	-0.7575	-0.3489	-0.1547	0.614	0.08131	0.4973	0.08921	-0.3709	-0.4292	-0.2637	-0.2969	-0.1805	-0.5416	0.1014	0.2447	-0.6354	-0.2237	0.09479
Ceruloplasmin OS=Homo sapiens GN=CP PE=1 SV=1	P00450	vyVHLk	0.5	10.09	29.6284	10.09	0.2194	0.3547	0.1595	0.3467	0.3392	0.6433	-0.7388	-0.4247	-0.7902	0.2448	-0.00486	0.1047	-0.5144	-0.5192	-0.04828	0.08206	0.01797	0.2599	-0.6533	-0.6948	-0.433	-0.1845	0.04432	-0.1443
Ceruloplasmin OS=Homo sapiens GN=CP PE=1 SV=1	P00450	yTVNQcR	0.31	1.64	30.8529	1.64	-0.3898	-0.421			-0.04094	0.5389	-1.051	-0.7093		0.2804	0.5946		0.3968	0.2937		-0.3466	-0.3829		0.2343	-0.207		-0.5646	-0.01451
Alpha-1-antichymotrypsin OS=Homo sapiens GN=SERPINA3 PE=1 SV=2	P01011	aDLSGITGAR	1	40.07	32.1696	30.66	-0.0032	-0.1024	-0.05521	-0.1998	-0.0455	-0.257	-0.4426	-0.3362	-0.5152	0.4064	0.1043	0.3229	0.1401	-0.01204	0.04866	-0.3524	-0.4319	-0.3356	0.1503	0.4504	0.2297	-0.2903	-0.1843	-0.2471
Alpha-1-antichymotrypsin OS=Homo sapiens GN=SERPINA3 PE=1 SV=2	P01011	aVLDVFEEGTEASAATAVk	1	70.07	34.7582	70.07	-0.2028	-0.1368	-0.2289	-0.1093	-0.01681	-0.0456	-0.1884	-0.09832	-0.4653	0.1177	-0.136	0.08733	-0.2944	-0.07904	-0.184	-0.09793	-0.3776	0.02673	0.07684	0.2904	0.1202	-0.03042	-0.07923	-0.1887
Alpha-1-antichymotrypsin OS=Homo sapiens GN=SERPINA3 PE=1 SV=2	P01011	dEELScTVVELk	0.5	10.25	34.3791	8.78	0.2064	0.111	0.09477	-0.1127	0.1911	-0.1779	-0.0159	-0.2576	-0.1437	0.06562	-0.00966	-0.0612	-0.5947	-0.3339	-0.3423	-0.2679	-0.2532	-0.3829	-0.02243	-0.1416	-0.009429	0.2881	0.1989	0.207
Alpha-1-antichymotrypsin OS=Homo sapiens GN=SERPINA3 PE=1 SV=2	P01011	dSLEFR	0.5	15.89	31.7811	7.59	-0.2636	-0.3575	-0.2434	-0.02381	-0.1798	-0.101	-0.07711	-0.4178	-0.232	0.3655	0.1362	-0.06867	0.01783	0.4615	0.3638	-0.3453	-0.1606	-0.5293	-0.02868	-0.01662	0.2827	-0.1867	-0.04038	-0.2546
Alpha-1-antichymotrypsin OS=Homo sapiens GN=SERPINA3 PE=1 SV=2	P01011	eIGELYLPk	1	34.72	32.4773	33.12	0.09817	0.1104	0.1097	-0.1833	-0.0889	-0.1132	-0.4272	-0.3186	-0.4646	0.08771	0.3156	0.3191	-0.3173	-0.5329	-0.4568	-0.1236	-0.281	-0.3061	0.2325	0.09677	0.1621	0.001443	-0.0442	0.09207
Alpha-1-antichymotrypsin OS=Homo sapiens GN=SERPINA3 PE=1 SV=2	P01011	eQLSLLDR	0.99	37.94	32.7091	24.92	0.04892	0.1128	-0.2266	-0.2288	0.1126	-0.1032	-0.5748	-0.4061	-0.5711	0.4312	0.1492	0.9229	0.2735	-0.4078	0.3262	-0.1294	-0.2684	0.1242	-0.2093	0.314	-0.5734	-0.2174	-0.1645	-0.5005
Alpha-1-antichymotrypsin OS=Homo sapiens GN=SERPINA3 PE=1 SV=2	P01011	fSISR	0.1	4.51	36.8895	0	-0.3736		0.4188	No Values		-0.06665	-0.3665		-0.7925	0.1405		0.4557	-0.1488		-0.07458	-0.1385		-0.6292	0.9308		0.2128	-0.551		-0.2483
Alpha-1-antichymotrypsin OS=Homo sapiens GN=SERPINA3 PE=1 SV=2	P01011	fTEDAk	0.21	0.42	31.827	0	0.2144	0.04879	0.002452	0.003662	0.4905	0.2652	0.1991	0.1269	0.2105	-1.156	-1.027	-1.343	0.0004997	-0.2116	-0.2137	-0.8105	-1.014	-0.8295	1.01	1.21	0.7842	-0.2938	-0.2246	-0.4
Alpha-1-antichymotrypsin OS=Homo sapiens GN=SERPINA3 PE=1 SV=2	P01011	fTEDAkR	0.65	8.59	32.4674	8.31		0.1483			-0.009233			-0.527			-0.08501			0.3034			-0.86			0.708			-0.2799
Alpha-1-antichymotrypsin OS=Homo sapiens GN=SERPINA3 PE=1 SV=2	P01011	fYLSk	0.1	10.89	31.4613	0	0.07266	-0.01914			0.001372	0.1337	-0.3307	-0.4157		0.2225	0.1784		-0.853	-0.5741		-0.2653	-0.1807		0.5379	0.462		-0.1257	-0.08425
Alpha-1-antichymotrypsin OS=Homo sapiens GN=SERPINA3 PE=1 SV=2	P01011	iTDLIk	0.23	10.47	33.5005	0	-0.04808	0.07198	0.3073	-0.3875	0.01595	-0.2085	-0.6186	-0.6071	-0.3331	0.3698	0.1617	0.1616	-0.3949	-0.4254	-0.7898	-0.2098	-0.01934	-0.327	0.3346	0.176	0.1262	0.0462	0.02046	0.3756
Alpha-1-antichymotrypsin OS=Homo sapiens GN=SERPINA3 PE=1 SV=2	P01011	iTLLSALVETR	0.13	4.69	32.014	0	0.01423	-0.3061	-0.4589	-0.172	-0.131	-0.03758	-0.0417	-0.3407	-0.6582	0.2602	0.386	0.03534	-0.3359	-0.164	-0.08547	-0.2636	-0.07634	-0.1062	0.01601	-0.04735	-0.2517	-0.2298	0.07007	-0.1327
Alpha-1-antichymotrypsin OS=Homo sapiens GN=SERPINA3 PE=1 SV=2	P01011	kLINDYVk	0.99	38.56	30.6183	21.86	0.1561	0.2163	0.06601	0.1866	0.1096	0.1797	-0.4512	-0.08484	-0.2886	-0.203	0.02034	-0.06614	-0.4527	-0.8226	-0.7998	-0.2371	-0.4167	-0.3349	0.488	0.4314	0.4492	0.01207	-0.05635	-0.005172
Alpha-1-antichymotrypsin OS=Homo sapiens GN=SERPINA3 PE=1 SV=2	P01011	lINDYVk	0.61	13.15	32.4969	5.97	0.2639	-0.3534	0.5354	-1.146	-0.4969	0.07159	-0.5136	-0.2242	0.4324	0.4635	0.2788	-6.644	-1.161	-0.3387	-6.644	0.3677	-0.04964	-0.6023	-0.6003	0.5753	1.287	0.5371	-0.04882	-1.07
Alpha-1-antichymotrypsin OS=Homo sapiens GN=SERPINA3 PE=1 SV=2	P01011	lYGSEAFATDFQDSAAAk	1	55.71	27.9796	55.71	-0.3509	-0.3834	-0.2888	-0.192	-0.254	-0.05213	0.2777	0.1186	-0.2224	-0.0543	-0.05272	0.1541	-0.302	-0.1104	-0.1578	-0.3095	-0.2161	-0.1985	0.1199	0.3393	0.2415	0.07381	-0.08198	-0.3096
Alpha-1-antichymotrypsin OS=Homo sapiens GN=SERPINA3 PE=1 SV=2	P01011	lyGSEAFATDFQDSAAAk	1	23.19	29.1381	23.19		0.5295	0.7213	-0.512	-0.1056			-0.6625	-1.058		-0.01213	0.06663		-0.5481	-0.3991		0.1106	0.07096		0.1983	0.488		-0.1116	-0.1285
Alpha-1-antichymotrypsin OS=Homo sapiens GN=SERPINA3 PE=1 SV=2	P01011	nLAVSQVVHk	1	46.51	36.5811	46.51	0.06961	0.0235	-0.1608	-0.1109	0.1093	0.1072	-0.7159	-0.4077	-0.3885	0.3964	0.02399	0.3371	-0.479	-0.4091	-0.4481	-0.2334	-0.1231	-0.1387	0.1748	0.2966	0.2231	0.1227	-0.1787	-0.07128
Alpha-1-antichymotrypsin OS=Homo sapiens GN=SERPINA3 PE=1 SV=2	P01011	wEMPFDPQDTHQSR	0.99	15.53	25	15.53			-0.264	-0.2128					-0.2205			0.0682			0.1793			-0.8136			0.9146			-0.4025
Alpha-1-antichymotrypsin OS=Homo sapiens GN=SERPINA3 PE=1 SV=2	P01011	wRDSLEFR	0.71	8.8	29.7405	6.54	-0.576	0.3961			-0.2972	-1.11	0.6841	-0.3599		0.2442	-0.2501		-0.3958	0.4134		No Values	-1.096		0.9249	1.226		-0.2715	-0.633
Apolipoprotein A-IV OS=Homo sapiens GN=APOA4 PE=1 SV=3	P06727	dkVNSFFSTFk	0.86	10.76	31.1793	10.76	-0.5328	-0.3403	-0.09309	0.4566	0.4413	0.3201	-0.1243	-0.2875	-0.1719	0.0209	0.2054	-0.1898	-0.2999	-0.05609	-0.3573	0.03797	-0.03054	-0.1096	0.03464	0.000648	0.1012	0.02064	-0.01253	0.05923
Apolipoprotein A-IV OS=Homo sapiens GN=APOA4 PE=1 SV=3	P06727	eAVEHLQk	0.99	16.92	32.5648	16.92	0.2886		-0.1453	0.5831		-0.08432	0.5515		0.2165	-1.095		-0.6762	-0.1303		-0.4154	-0.7844		-0.5276	0.5778		0.5455	0.1531		0.1147
Apolipoprotein A-IV OS=Homo sapiens GN=APOA4 PE=1 SV=3	P06727	eLEELR	0.25	1.11	34.7232	-0.45			-0.4642	-0.1634					0.2886			-0.0006866			0.8731			-0.8749			0.415			-0.3781
Apolipoprotein A-IV OS=Homo sapiens GN=APOA4 PE=1 SV=3	P06727	eNADSLQASLRPHADELk	1	24.54	29.8811	24.54	0.1256	0.05474	0.1627	-0.1931	0.09397	-0.1278	-0.2218	-0.2582	-0.1892	0.038	0.1411	-0.137	-0.2513	-0.2407	0.1429	-0.1365	-0.3189	-0.3097	0.05728	0.631	0.2969	0.07146	-0.1946	-0.08647
Apolipoprotein A-IV OS=Homo sapiens GN=APOA4 PE=1 SV=3	P06727	iDQNVEELk	1	32.91	32.584	31.07	-0.01447	-0.01602	-0.2512	0.5735	0.4987	0.6117	-0.3118	0.2224	0.1032	-0.1668	-0.8109	0.003268	-0.05789	0.2385	-0.3381	-0.4774	-0.605	-0.3992	0.07565	0.4688	0.4809	-0.2329	-0.06166	-0.4769
Apolipoprotein A-IV OS=Homo sapiens GN=APOA4 PE=1 SV=3	P06727	iDQNVEELkGR	1	29.31	31.8667	16.94	0.01342	0.1953	0.1293	0.3397	0.2383	0.5278	-0.7056	-0.2939	-0.2873	-0.4633	-0.2946	-0.6748	0.3805	0.3837	0.188	-0.4716	-0.4771	-0.2572	0.3821	0.2162	0.5611	-0.1861	-0.03225	-0.3035
Apolipoprotein A-IV OS=Homo sapiens GN=APOA4 PE=1 SV=3	P06727	iDQTVEELR	0.82	9.39	31.486	9.39	-0.167	0.08172	-0.1054	0.3274	0.4007	0.2534	-0.2189	-0.05233	0.4068	0.1545	-0.438	0.1484	-0.1123	-0.1671	-0.4354	0.1471	0.1092	0.4096	-0.6024	-0.2781	-0.9962	-0.01553	0.2264	-0.03293
Apolipoprotein A-IV OS=Homo sapiens GN=APOA4 PE=1 SV=3	P06727	iDQTVEELRR	0.72	13.89	31.6967	3.71	-0.1328	-0.219	-0.3252	0.2395	0.1938	0.1556	-0.6495	-0.6072	-0.5084	0.5261	0.6855	0.4413	0.6252	0.6995	0.599	-0.9955	-0.1679	-0.5171	0.1073	-0.1489	-0.2051	-0.1642	-0.4376	-0.02866
Apolipoprotein A-IV OS=Homo sapiens GN=APOA4 PE=1 SV=3	P06727	iGDNLR	0.5	23.89	31.3735	14.6	-0.3215	-0.2374	-0.5293	0.2225	0.469	0.3562	-0.5817	-0.5194	-0.3823	-0.00544	0.155	0.2014	0.8395	0.4939	0.8568	-0.4028	-0.5026	-0.1694	0.2396	0.37	0.01599	-0.599	-0.2823	-0.57
Apolipoprotein A-IV OS=Homo sapiens GN=APOA4 PE=1 SV=3	P06727	iSASAEELR	1	40.48	31.7754	27.67	-0.03586	-0.04431	-0.1017	-0.3088	0.4077	0.1661	-0.4183	-0.3138	-0.4049	-0.01121	-0.07693	0.4053	0.07548	0.3185	0.2335	-0.2673	-0.3304	-0.06515	0.3413	0.2779	0.1608	-0.373	-0.3217	-0.2237
Apolipoprotein A-IV OS=Homo sapiens GN=APOA4 PE=1 SV=3	P06727	kLVPFATELHER	0.16	3.88	31.2156	3.88	-0.8869	-0.2043	-0.6647	-0.3237	0.1457	-0.2831	0.1468	0.0573	0.02322	1.831	0.6847	2.141	0.2253	-0.000946	-0.5211	-0.9444	-0.1293	-0.6729	-0.07701	-0.2281	0.01427	-0.4848	-0.4093	-0.5615
Apolipoprotein A-IV OS=Homo sapiens GN=APOA4 PE=1 SV=3	P06727	lAPLAEDVR	1	32.71	32.6834	9.63	-0.1864	-0.1424	-0.2588	0.343	0.2467	0.2769	-0.3863	-0.5268	-0.385	0.1983	0.2227	0.247	0.4179	0.5189	0.5826	-0.4808	-0.2537	-0.3265	-0.06933	0.01596	-0.2321	-0.2886	-0.1925	-0.2687
Apolipoprotein A-IV OS=Homo sapiens GN=APOA4 PE=1 SV=3	P06727	lEPYADQLR	0.32	4.97	33.442	0.46	0.07175	-0.2522	0.07361	0.1964	0.1447	0.01095	-0.1733	-0.02149	-0.3057	-0.1769	0.08171	0.1451	0.2888	0.3436	-0.06865	-0.3204	-0.292	0.07854	-0.06552	-0.07331	-0.08037	-0.1581	0.004454	-0.273
Apolipoprotein A-IV OS=Homo sapiens GN=APOA4 PE=1 SV=3	P06727	lGEVNTYAGDLQk	1	25.48	31.245	25.17	0.01897	-0.02378	-0.02327	0.2202	0.1504	0.3366	-0.2237	0.02876	-0.179	-0.01631	-0.2183	0.127	-0.2324	-0.3388	-0.1566	-0.2178	0.2231	-0.1202	-0.1895	0.0575	0.03821	0.03967	0.09162	-0.157
Apolipoprotein A-IV OS=Homo sapiens GN=APOA4 PE=1 SV=3	P06727	lkEEIGkELEELR	0.5	6.06	29.9695	6.06	-0.1902	-0.2741	-0.02447	0.3111	0.2305	0.3746	-0.399	-0.06192	-0.06117	-0.3525	-0.505	-0.4935	0.1192	0.3503	0.001715	-0.05732	-0.1162	-0.09186	0.07449	0.35	0.1435	-0.1443	-0.04755	-0.05889
Apolipoprotein A-IV OS=Homo sapiens GN=APOA4 PE=1 SV=3	P06727	lLPHANEVSQk	0.69	8.39	31.8893	8.39	-0.05299	0.138	0.3547	0.5924	0.3761	0.1956	-0.435	-0.4868	-0.2555	0.03741	0.1595	-0.8096	-0.1963	-0.08915	0.3032	0.02036	-0.03915	0.2333	0.08737	-0.1179	-0.3587	-0.1184	0.005042	-0.4003
Apolipoprotein A-IV OS=Homo sapiens GN=APOA4 PE=1 SV=3	P06727	lTPYADEFk	1	40.19	31.6017	40.19	-0.057	-0.1899	-0.3005	0.1083	0.3543	0.1058	-0.08015	-0.06557	0.05303	-0.06633	-0.02118	-0.03248	-0.1647	0.2087	-0.03411	-0.08119	-0.2091	-0.1318	-0.194	-0.1163	0.1286	-0.04246	-0.1065	-0.09432
Apolipoprotein A-IV OS=Homo sapiens GN=APOA4 PE=1 SV=3	P06727	lVPFATELHER	0.13	10.47	36.9205	4.66	-0.1512	-0.5059	-0.162	0.08703	0.01549	0.1075	-0.4831	-0.1719	-0.2878	-0.0008097	0.3245	-0.05559	0.4765	0.7069	0.3644	-0.2577	-0.2712	-0.3533	-0.1685	-0.03794	0.03423	-0.1592	-0.1965	-0.07142
Apolipoprotein A-IV OS=Homo sapiens GN=APOA4 PE=1 SV=3	P06727	qLTPYAQR	0.99	27.8	31.8299	17.32	-0.1682	0.1162	0.07901	0.1884	0.3484	0.2086	-0.4101	-0.7234	-0.4159	0.1836	-0.03554	-0.02217	0.06453	0.3537	0.3333	-0.7521	-0.3817	-0.6036	0.4451	0.4846	0.4744	-0.09429	-0.2268	-0.338
Apolipoprotein A-IV OS=Homo sapiens GN=APOA4 PE=1 SV=3	P06727	qLTPyAQR	0.6	11.87	32.938	0			-0.5698	0.5689					-0.7054			0.8169			-0.1015			-0.1535			-0.1614			0.001242
Apolipoprotein A-IV OS=Homo sapiens GN=APOA4 PE=1 SV=3	P06727	rVEPYGENFNk	1	22.31	30.6108	22.31			-0.3833	0.2084					0.238			-0.4224			0.1442			-0.07846			0.01659			-0.02755
Apolipoprotein A-IV OS=Homo sapiens GN=APOA4 PE=1 SV=3	P06727	sELTQQLNALFQDk	1	34.37	31.1428	34.37	-0.1774	-0.2226	-0.1313	0.2115	0.2064	0.209	-0.206	0.2861	-0.06792	-0.1757	0.03196	-0.2125	0.2015	0.04721	0.2893	0.00619	-0.271	-0.298	-0.1958	-0.1442	-0.1155	-0.1608	-0.05463	0.06339
Apolipoprotein A-IV OS=Homo sapiens GN=APOA4 PE=1 SV=3	P06727	sLAELGGHLDQQVEEFR	1	84.44	28.0956	84.44	-0.1627	0.02668	-0.5294	0.08336	0.1655	-0.2526	-0.04558	-0.09699	0.1884	0.2997	0.1378	0.05328	0.1705	0.1633	0.1023	-0.1037	-0.03125	-0.112	-0.09526	-0.3414	-0.07656	-0.2692	-0.08799	-0.09133
Apolipoprotein A-IV OS=Homo sapiens GN=APOA4 PE=1 SV=3	P06727	sLAELGGHLDQQVEEFRR	1	20.96	29.2942	20.96	-0.1983	-0.1073			-0.03187	0.5575	-0.7315	-0.379		0.2027	-0.4098		0.6088	0.7882		-0.8361	0.3535		0.1637	0.5691		-0.2897	-0.8221
Apolipoprotein A-IV OS=Homo sapiens GN=APOA4 PE=1 SV=3	P06727	sLAPYAQDTQEk	1	19.83	31.2808	19.47	-0.488	-0.3683	-0.1222	-0.1183	0.1183	0.08187	0.1012	-0.3127	0.5638	0.6942	0.5193	1.04	-0.6118	-0.02635	-0.378	-0.3713	0.1578	-0.4648	0.1955	-0.1924	-0.4861	-0.1243	0.04202	-0.3286
Apolipoprotein A-IV OS=Homo sapiens GN=APOA4 PE=1 SV=3	P06727	sLAPyAQDTQEk	0.41	4.96	31.6879	4.96			-0.1214	0.6212					-0.1005			0.1019			0.08306			-0.5131			-0.6249			0.2491
Apolipoprotein A-IV OS=Homo sapiens GN=APOA4 PE=1 SV=3	P06727	tLSLPELEQQQEQQQEQQQEQVQMLAPLES	1	35.37	30.162	35.37	-1.847	0.2661			0.682	-0.04564	0.1198	-0.1602		-0.4574	-0.5042		0.3544	-0.3718		-0.3116	No Values		0.1651	0.2504		-0.3548	-0.2189
Apolipoprotein A-IV OS=Homo sapiens GN=APOA4 PE=1 SV=3	P06727	tQVNTQAEQLR	1	40.28	31.3577	31.7	-0.5309	-0.09555	0.6679	0.6689	0.418	0.6993	0.5508	1.141	1.082	0.3067	0.9344	0.4747	0.8428	-0.6964	0.6445	-1.589	-2.034	-2.797	0.8028	0.1491	0.5269	-1.606	-2.333	-1.572
Apolipoprotein A-IV OS=Homo sapiens GN=APOA4 PE=1 SV=3	P06727	tQVNTQAEQLRR	1	19.11	31.7522	19.11	0.136	-1.295	0.1524	0.344	-0.261	-0.04728	-0.03903	0.168	-0.07102	0.03664	-0.05834	0.7271	-0.007243	0.3331	0.2743	No Values	No Values	No Values	-0.4712	0.7827	0.558	No Values	-0.8879	-2.251
Amyloid beta A4 protein OS=Homo sapiens GN=APP PE=1 SV=3	P05067	aVIQHFQEk	0.98	16.95	31.959	16.95	0.107	0.1834	0.1942	-0.06463	0.04883	-0.1028	0.4423	0.5491	0.3674	-0.755	-0.5415	0.01017	-0.1611	0.09118	-0.2267	-0.04861	0.2174	0.1004	0.08687	0.2143	0.4118	0.3787	0.5955	0.04024
Amyloid beta A4 protein OS=Homo sapiens GN=APP PE=1 SV=3	P05067	cLVGEFVSDALLVPDk	0.11	5.91	31.0992	5.91		-0.1005	0.1619	-0.9745	-0.2961			-0.636	0.06209		0.1717	-0.01385		0.7405	0.8253		0.1428	-0.4381		0.613	0.8413		0.7226	0.3245
Amyloid beta A4 protein OS=Homo sapiens GN=APP PE=1 SV=3	P05067	eQNYSDDVLANMISEPR	1	93.11	28.5126	93.11	0.821	0.312	0.1868	-0.2516	-0.267	-0.3112	0.1678	0.2266	0.5898	0.3575	0.4495	0.3241	0.09203	0.2189	0.3436	-0.7012	-0.4664	-0.146	-0.09904	0.6019	-0.05117	-0.2258	0.2826	-0.2012
Amyloid beta A4 protein OS=Homo sapiens GN=APP PE=1 SV=3	P05067	eQNySDDVLANMISEPR	1	26	26.3043	26	0.1538	0.3365	0.1198	-0.3814	-0.1554	-0.3737	0.1563	0.1418	0.3948	-0.4712	-0.8117	-0.8099	0.2555	0.9066	0.4327	0.08909	0.09295	0.3229	0.1923	0.2224	0.1577	0.06074	0.625	0.5518
Amyloid beta A4 protein OS=Homo sapiens GN=APP PE=1 SV=3	P05067	gLTTRPGSGLTNIk	0.35	4.32	31.5564	2.4	-0.1877	-0.1431	0.1128	0.1957	0.2549	0.1131	0.5384	0.6569	0.7165	-0.001229	-0.02966	-0.5753	-0.08035	0.1783	-0.07935	-0.3668	0.06231	-0.1019	0.1795	0.1284	0.2371	0.01637	0.2525	0.283
Amyloid beta A4 protein OS=Homo sapiens GN=APP PE=1 SV=3	P05067	hVFNMLk	0.9	25.15	32.8623	16.34	-0.01428	-0.07603	0.0288	0.1093	0.1127	-0.0111	0.3941	0.6029	0.6396	-0.7718	0.005927	-0.7408	0.04586	-0.1027	0.2374	-0.196	-0.2582	-0.09674	0.1708	0.3984	0.1044	0.48	0.6752	0.498
Amyloid beta A4 protein OS=Homo sapiens GN=APP PE=1 SV=3	P05067	iSYGNDALMPSLTETk	0.99	23.87	34.1714	23.87		0.1661	0.4039	0.141	0.4855			-0.9033	0.01195		0.3501	-0.1581		0.4565	0.1745		-0.3061	-0.02438		0.2662	0.073		0.8432	0.1667
Amyloid beta A4 protein OS=Homo sapiens GN=APP PE=1 SV=3	P05067	iSyGNDALMPSLTETk	0.1	5.39	31.0789	5.39	-0.169	0.1877	0.1898	0.09099	0.3643	-0.112	0.4349	0.2813	0.5169	-0.3616	0.0382	-0.4384	-0.02357	0.1249	0.1001	0.04845	0.356	0.04768	-0.3135	-0.2732	-0.2764	0.594	0.279	0.5578
Amyloid beta A4 protein OS=Homo sapiens GN=APP PE=1 SV=3	P05067	kAVIQHFQEk	0.48	5.33	30.3941	5.33	0.03597					-0.4808	0.4667			0.3551			-0.01219			-0.2056			-0.1501			0.0886
Amyloid beta A4 protein OS=Homo sapiens GN=APP PE=1 SV=3	P05067	lALENYITALQAVPPRPR	0.99	17.23	30.9587	17.23	-0.05731	0.1819	0.03064	-0.1633	-0.04129	-0.1956	0.214	0.3859	0.2643	-0.3233	0.1963	0.04904	0.2098	0.1852	0.2654	-0.02888	0.1361	-0.08134	-0.3534	-0.1177	-0.2989	0.3396	0.3706	0.4824
Amyloid beta A4 protein OS=Homo sapiens GN=APP PE=1 SV=3	P05067	lALENyITALQAVPPRPR	0.96	15.05	29.6614	15.05	0.5215		0.2216	-0.5445		-0.1776	-0.1449		0.2795	-0.1585		-0.7803	0.1905		0.7605	-0.2404		0.296	-0.3159		0.2775	0.423		0.2782
Amyloid beta A4 protein OS=Homo sapiens GN=APP PE=1 SV=3	P05067	lNMHMNVQNGk	1	24.12	30.4961	23.9	0.05803	0.04687	0.2073	0.2753	0.1637	-0.0695	0.3914	0.2767	-0.007183	-0.02401	0.09676	0.326	-0.2203	0.2857	-0.06108	-0.229	0.2763	-0.05126	-0.1569	0.02402	-0.4415	0.3299	0.3161	0.5409
Amyloid beta A4 protein OS=Homo sapiens GN=APP PE=1 SV=3	P05067	mDAEFR	0.5	17.01	25.49	12.2		-0.06501			0.1647			0.4848			-0.007992			0.6605			-0.5623			0.3251			0.3582
Amyloid beta A4 protein OS=Homo sapiens GN=APP PE=1 SV=3	P05067	mSQVMR	0.5	9.84	28.8986	9.84	-0.369	-0.6991	0.2602	-0.5792	0.05174	-0.08209	-0.3836	0.3284	0.4243	0.1896	-0.2385	-0.09635	0.1435	0.7544	0.652	-0.3986	-0.4227	-0.9916	0.7974	0.6839	0.4418	0.2004	0.1794	0.5828
Amyloid beta A4 protein OS=Homo sapiens GN=APP PE=1 SV=3	P05067	mVDPk	0.1	8.34	32.5768	6.17		0.4201	0.3848	-0.01429	0.03929			0.19	0.4437		-0.3063	-0.27		-0.09043	-0.4006		-0.233	-0.2835		0.5106	0.4438		0.8279	0.4846
Amyloid beta A4 protein OS=Homo sapiens GN=APP PE=1 SV=3	P05067	qQLVETHMAR	0.94	12.1	30.1157	12.1	0.0316	0.07808	0.1561	-0.02236	-0.2178	-0.2549	0.249	0.6943	0.295	-0.306	0.1361	0.02364	0.4423	0.3373	0.3644	-0.603	-0.3087	-0.6004	0.1418	0.1561	0.2891	0.4948	0.5351	0.2798
Amyloid beta A4 protein OS=Homo sapiens GN=APP PE=1 SV=3	P05067	sQVMTHLR	0.97	16.29	31.4395	14.29	-0.4145	0.2265	-0.02419	-0.1297	-0.3492	-0.429	0.8125	0.6577	0.3732	-0.7846	-0.6571	0.01681	-0.1305	0.8902	0.488	-0.3456	-0.4051	-0.5096	1.234	0.8073	0.4163	0.1744	0.1809	0.156
Amyloid beta A4 protein OS=Homo sapiens GN=APP PE=1 SV=3	P05067	sTNLHDYGMLLPcGIDk	1	31.01	28.4073	31.01	-0.01684	0.4091	0.2068	-0.3587	-0.2867	-0.4984	0.3874	0.6026	0.4967	0.1106	0.1516	0.2854	0.4077	0.2105	0.273	-0.6022	-0.3647	-0.4732	0.4572	0.2352	0.3	-0.1064	0.394	0.1189
Amyloid beta A4 protein OS=Homo sapiens GN=APP PE=1 SV=3	P05067	sTNLHDyGMLLPcGIDk	0.34	4.74	29.9739	4.74	0.4737	0.5802	0.0366	-0.07554	0.1613	0.1574	0.1747	0.6544	0.3692	-0.09016	-0.08204	0.3795	-0.3641	-0.2929	-0.3067	-0.2665	0.1139	-0.1228	-0.6034	-0.3312	0.04598	0.5608	0.5546	0.4622
Amyloid beta A4 protein OS=Homo sapiens GN=APP PE=1 SV=3	P05067	sTNLHDYGMLLPcGIDkFR	0.64	18.53	30.0346	7.86			-0.1506	0.2804					0.484			-0.4148			0.3612			-0.1383			-0.1688			0.5354
Amyloid beta A4 protein OS=Homo sapiens GN=APP PE=1 SV=3	P05067	tcIDTk	0.5	21.58	31.8384	10.59	-0.01332	0.09832	0.192	0.4155	0.6659	0.1189	0.9984	0.6768	1.483	-0.4022	-0.3235	-1.314	0.0476	0.407	0.0599	-0.7759	-0.6807	-0.8325	0.1181	0.5341	0.6385	0.09701	-0.02429	0.1461
Amyloid beta A4 protein OS=Homo sapiens GN=APP PE=1 SV=3	P05067	tEEISEVk	0.99	42.97	32.2194	31.07	0.491	0.2838	0.3029	-0.2035	0.1792	0.01415	0.2337	0.4007	0.6529	-0.6625	-0.007956	-0.8083	-0.3589	0.02603	0.3844	-0.4499	-0.324	-0.4129	0.5103	0.5975	0.5366	0.2811	0.216	0.3779
Amyloid beta A4 protein OS=Homo sapiens GN=APP PE=1 SV=3	P05067	tHPHFVIPYR	0.96	13.78	31.7725	13.78	0.2239	-0.5016	0.2256	0.9942	0.0874	0.01924	0.573	0.05132	0.04713	-0.2693	0.452	-0.01589	-0.1523	1.166	0.5031	-0.6862	0.2577	-0.5694	-0.04053	-0.3458	-0.2281	0.4299	0.1408	-0.5943
Amyloid beta A4 protein OS=Homo sapiens GN=APP PE=1 SV=3	P05067	tHPHFVIPyR	0.35	3.98	32.0656	3.98	0.02533	0.09354			0.5663	0.1067	0.2577	-0.02146		-0.1494	-0.09443		-0.076	0.1038		0.4751	0.5523		-1.204	-0.8215		0.6618	0.9796
Amyloid beta A4 protein OS=Homo sapiens GN=APP PE=1 SV=3	P05067	vESLEQEAANER	0.57	0.45	26.9723	0.45	-0.1147		0.3205	-0.09912		-0.0387	-0.01847		-0.07594	0.1438		0.2276	0.07809		-0.05576	0.05719		0.1572	0.1276		0.2261	-0.1372		0.08795
Amyloid beta A4 protein OS=Homo sapiens GN=APP PE=1 SV=3	P05067	vIYER	0.1	3.29	32.0951	0			0.1144	-0.4575					0.1748			-0.1782			1.135			-0.3225			0.3244			-0.00232
Amyloid beta A4 protein OS=Homo sapiens GN=APP PE=1 SV=3	P05067	wDSDPSGTk	0.35	9.49	31.0687	9.49	0.4899	-0.02284			0.5106	-0.08245	0.3582	0.05491		-0.6464	-1.137		0.9239	1.369		-0.02854	-0.1239		-0.8737	-0.1834		-0.04325	0.8902
Amyloid beta A4 protein OS=Homo sapiens GN=APP PE=1 SV=3	P05067	yLETPGDENEHAHFQk	0.99	21.19	27.7743	21.19	-0.09125	-0.02608			0.2049	-0.1067	0.5459	0.492		-0.7887	-0.1099		0.3717	-0.2929		0.3857	0.4187		-0.4077	0.1021		0.1888	0.5693
Amyloid beta A4 protein OS=Homo sapiens GN=APP PE=1 SV=3	P05067	yLETPGDENEHAHFQk	0.44	5.54	28.6273	5.54	0.07641	0.1802	0.1597	0.2457	0.4183	0.3065	0.4295	0.1945	0.02391	-0.73	-0.5097	-0.5551	-0.2649	-0.4528	0.01651	0.07912	0.1833	0.02188	-0.7444	0.1617	-0.3629	0.9455	1.182	1.239
SPARC-like protein 1 OS=Homo sapiens GN=SPARCL1 PE=1 SV=2	Q14515	aQSIAYHLk	1	47.85	32.465	41.36	-0.1259	0.1274	0.07761	-0.3566	-0.3585	-0.4077	-0.3395	-0.2999	0.1067	-0.7792	-1.031	-1.161	-0.03137	0.06783	-0.47	-0.276	-0.3351	-0.7448	0.01746	-0.3555	0.8889	-0.04174	-0.1474	-0.1325
SPARC-like protein 1 OS=Homo sapiens GN=SPARCL1 PE=1 SV=2	Q14515	aQSIAyHLk	0.59	6.96	31.1826	6.96	0.1521	-0.142			-0.1746	-0.1865	0.03491	-0.338		-1.589	-0.6196		0.07232	-0.7581		-0.6826	-0.2139		0.2938	-0.09898		-0.002075	0.009125
SPARC-like protein 1 OS=Homo sapiens GN=SPARCL1 PE=1 SV=2	Q14515	aSLVPMEHcITR	1	30.63	29.0795	30.63	-0.4065	-0.3333	-0.1992	-0.336	-0.2014	-0.01742	-0.0837	-0.235	-0.1573	-0.4854	-0.6319	-0.4888	-0.1016	-0.056	0.1305	-0.2916	-0.9212	-0.6974	-0.06718	0.2519	0.1348	-0.4515	-0.2411	-0.1933
SPARC-like protein 1 OS=Homo sapiens GN=SPARCL1 PE=1 SV=2	Q14515	cRLEGTk	0.37	4.83	32.7416	4.83	-0.3119	-0.2829			-0.1924	-0.1658	-0.4358	-0.7776		-0.3732	-0.8019		-0.2059	0.4742		-0.6466	-0.9338		0.2727	0.4664		-0.04066	-0.2843
SPARC-like protein 1 OS=Homo sapiens GN=SPARCL1 PE=1 SV=2	Q14515	eWGHcFGIk	0.89	10.4	29.6095	10.4	-0.156	-0.3073	-0.08506	-0.3538	-0.3092	-0.2234	0.2542	0.04564	-0.1012	-0.4235	-0.534	-0.7204	-0.5111	-0.3271	-0.2437	-0.3406	-0.3635	-0.01969	-0.5718	-0.2233	-0.008391	-0.02492	-0.1807	-0.2595
SPARC-like protein 1 OS=Homo sapiens GN=SPARCL1 PE=1 SV=2	Q14515	eWGHcFGIkEEDIDENLLF	0.67	0.81	25.0106	0.81	1.123		0.9205	-0.1125		-0.8408	-0.2154		-0.3535	-1.058		-1.386	0.01198		-0.7079	-1.021		0.4213	0.2069		-0.007312	-0.1127		-0.5659
SPARC-like protein 1 OS=Homo sapiens GN=SPARCL1 PE=1 SV=2	Q14515	fFEEcDPNkDk	0.47	2.3	28.5003	2.3	-0.2535	-0.08088	-0.0251	-0.1629	-0.1193	-0.1542	0.03993	0.1573	0.05473	-0.7653	-1.149	-0.9964	-0.3854	-0.3254	-0.4008	-0.4334	-0.4863	-0.262	0.05648	-0.1087	0.03987	0.01793	-0.211	-0.03151
SPARC-like protein 1 OS=Homo sapiens GN=SPARCL1 PE=1 SV=2	Q14515	gHQLQLDYFGAck	1	33.18	29.0146	33.18	-0.3786	-0.4124	-0.03938	-0.2492	-0.4722	-0.08685	-0.01686	0.06621	-0.005016	-0.5512	-0.4953	-1.004	-0.3601	-0.2671	-0.4113	-0.391	-0.2496	-0.1796	0.111	-0.1435	0.05494	-0.2073	-0.3584	0.004082
SPARC-like protein 1 OS=Homo sapiens GN=SPARCL1 PE=1 SV=2	Q14515	gHQLQLDyFGAck	0.24	0.33	30.2979	0.33			-0.2377	-0.2362					0.449			-0.7657			-0.6418			-0.2496			-0.3324			0.2227
SPARC-like protein 1 OS=Homo sapiens GN=SPARCL1 PE=1 SV=2	Q14515	hIQETEWQSQEGk	0.67	7.23	28.5309	7.23	-0.02063	-0.1763	-0.2306	-0.08588	-0.2788	-0.1301	0.423	0.2379	0.1853	-1.389	-1.127	-0.8991	-0.4356	-0.3575	-0.3339	-0.5867	-0.4499	-0.2761	0.1247	-0.07123	-0.1141	0.1075	-0.1537	0.008481
SPARC-like protein 1 OS=Homo sapiens GN=SPARCL1 PE=1 SV=2	Q14515	hITLk	0.1	6.6	29.1434	0	-0.2624	-0.1929			-0.3539	-0.2962	-0.1429	-0.113		-0.9309	-1.4		0.004421	-0.0691		-0.234	-0.3746		0.3903	0.5716		-0.4354	-0.4004
SPARC-like protein 1 OS=Homo sapiens GN=SPARCL1 PE=1 SV=2	Q14515	hSASDDyFIPSQAFLEAER	0.99	19.64	28.2282	19.64	-0.4887	-0.2237			-0.2326	-0.5327	-0.1111	-0.2634		-0.3796	-1.215		0.1988	0.4625		-0.401	-0.2631		0.03334	-0.1216		-0.2262	-0.4751
SPARC-like protein 1 OS=Homo sapiens GN=SPARCL1 PE=1 SV=2	Q14515	iYLDEk	0.3	5.27	32.8217	5.27	-0.03221	-0.4523	-0.3398	-0.5085	-0.188	-0.2439	0.03759	0.4198	-0.2972	-0.8132	0.09623	-0.08589	-0.3599	-0.6808	-0.2252	-0.09201	-0.6925	-0.1306	-0.2818	-0.07165	0.01963	-0.1126	-0.7631	-0.1769
SPARC-like protein 1 OS=Homo sapiens GN=SPARCL1 PE=1 SV=2	Q14515	kGHQLQLDYFGAck	0.4	4.18	30.4766	4.18	-0.07636					-0.1622	0.1133			-0.266			-0.9619			0.2193			-0.4184			-0.3381
SPARC-like protein 1 OS=Homo sapiens GN=SPARCL1 PE=1 SV=2	Q14515	kIYLDEk	0.62	8.56	31.5412	8.56	-0.2799		-0.3451	0.2643		0.3055	0.003072		-0.07333	-1.011		-0.8409	-0.2455		-0.1593	-0.4438		-0.2032	0.0208		-0.003748	-0.2561		-0.4229
SPARC-like protein 1 OS=Homo sapiens GN=SPARCL1 PE=1 SV=2	Q14515	kTELPR	0.29	3	32.8691	3	-0.2513	-0.2967	-0.4765	-0.1899	-0.3026	-0.2708	-0.0769	-0.2274	-0.4804	-0.7592	-0.6628	-0.4914	-0.00247	-0.2381	-0.03611	-0.3728	-0.4115	0.0142	0.1135	0.06298	-0.02979	-0.2109	-0.2083	-0.3287
SPARC-like protein 1 OS=Homo sapiens GN=SPARCL1 PE=1 SV=2	Q14515	lLAGDHPIDLLLR	1	38.48	32.1059	38.48	-0.2137	-0.3463	-0.4878	-0.1303	-0.2387	-0.239	-0.01849	-0.2437	-0.1711	-0.7351	-0.8811	-0.6972	0.2212	0.2932	0.4055	-0.4554	-0.6963	-0.4198	0.004579	-0.06923	-0.01252	-0.4812	-0.4451	-0.3219
SPARC-like protein 1 OS=Homo sapiens GN=SPARCL1 PE=1 SV=2	Q14515	lSENTDFLAPGVSSFTDSNQQESITk	1	74.02	26.1172	74.02	-0.5158	-0.7027	-0.5517	-0.3179	-0.8016	-0.2851	0.2125	0.7049	0.3633	-0.7192	-0.5991	-0.5412	-0.2734	-0.2596	-0.3223	-0.3774	-0.2906	-0.3199	-0.1589	0.02406	0.06357	0.2101	-0.4076	-0.1325
SPARC-like protein 1 OS=Homo sapiens GN=SPARCL1 PE=1 SV=2	Q14515	nILMQLYEANSEHAGYLNEk	0.98	15.14	27.7159	15.14	0.02154	0.2728			-0.345	No Values	-0.2286	0.2584		-0.9559	-1.094		-0.1338	0.3515		-0.2031	-1.115		0.1368	0.4235		-0.9043	-1.125
SPARC-like protein 1 OS=Homo sapiens GN=SPARCL1 PE=1 SV=2	Q14515	nILMQLyEANSEHAGYLNEk	0.9	15.18	29.1855	6.34			-0.03238	-0.5558					-0.04895			-0.7623			0.1008			0.078			-0.2709			-0.3003
SPARC-like protein 1 OS=Homo sapiens GN=SPARCL1 PE=1 SV=2	Q14515	sIPTcTDFEVIQFPLR	0.22	7.23	29.058	7.23		-0.1726			No Values			-0.965			0.09496			1.112			-1.378			0.5469			-1.279
SPARC-like protein 1 OS=Homo sapiens GN=SPARCL1 PE=1 SV=2	Q14515	sSSQELGLk	1	48.27	32.6364	48.27	-0.02858	-0.233	0.1115	-0.053	-0.1863	0.05114	0.4934	0.3055	-0.1162	-0.6325	-0.9768	-0.4819	-0.6123	-0.5082	-0.4013	-0.341	-0.382	-0.3191	-0.7968	-0.4803	-0.5427	-0.05534	0.1289	-0.07687
SPARC-like protein 1 OS=Homo sapiens GN=SPARCL1 PE=1 SV=2	Q14515	sSVLk	0.1	16.94	34.1714	0		-0.1114			0.01314			1.942			-2.306			-0.5124			-1.104			-0.1236			-0.1294
SPARC-like protein 1 OS=Homo sapiens GN=SPARCL1 PE=1 SV=2	Q14515	tELPR	0.1	17.43	34.9332	4.98		-0.9675			-0.08963			-0.005465			-0.4571			0.5156			0.04314			-0.9636			-0.4077
SPARC-like protein 1 OS=Homo sapiens GN=SPARCL1 PE=1 SV=2	Q14515	tGLEAISNHk	0.18	7.44	32.071	6.17	0.1647	-0.3593	-0.05022	-1.233	-1.621	-1.568	0.8865	0.44	0.4181	-1.232	-0.6204	-0.165	0.05046	0.4023	0.2842	-1.27	-0.872	-1.338	1.333	0.9865	1.051	-0.2714	-0.6484	-0.5432
SPARC-like protein 1 OS=Homo sapiens GN=SPARCL1 PE=1 SV=2	Q14515	tGLEAISNHkETEEk	0.95	12.85	30.5576	12.85	0.1754	0.3621	0.2952	-1.184	-1.593	-1.023	-0.1795	0.4525	0.2257	-0.554	-0.571	-0.5699	-0.545	-0.2256	-0.2196	-0.6944	-2.338	-1.323	1.416	1.481	1.262	-0.503	0.09996	-0.2775
SPARC-like protein 1 OS=Homo sapiens GN=SPARCL1 PE=1 SV=2	Q14515	tVSEALLMEPTDDGNTTPR	1	55.26	25	55.26		0.01788			-0.6807			0.2949			-1.412			-0.05065			-0.2838			0.134			-0.3521
SPARC-like protein 1 OS=Homo sapiens GN=SPARCL1 PE=1 SV=2	Q14515	vHAVDScMSFQck	1	17.99	25	17.99	-0.3229	-0.49			-0.5771	-0.7065	0.4912	-0.02599		-0.827	-0.5449		-0.4089	-0.3217		-0.2986	-0.646		0.5031	0.2999		-0.2769	-0.1974
SPARC-like protein 1 OS=Homo sapiens GN=SPARCL1 PE=1 SV=2	Q14515	vHENENIGTTEPGEHQEAk	1	38.24	26.2737	38.24	-0.5145		0.02995	-0.4027		0.1665	0.2674		0.6739	-1.604		-1.425	0.1542		-0.2794	-0.6174		-0.7468	0.5316		0.6632	-0.2908		-0.2884
SPARC-like protein 1 OS=Homo sapiens GN=SPARCL1 PE=1 SV=2	Q14515	vLTHSELAPLR	0.65	10.5	33.0942	6.7	-4.437	-0.02461	0.431	-0.556	-0.5685	-0.2839	-0.719	-0.4259	-0.4596	0.7799	-0.5445	0.1674	0.04096	-0.4264	0.6185	-0.8254	-0.5135	-0.9538	0.0623	0.9825	0.4314	-0.8034	-0.8841	-1.471
Angiotensinogen OS=Homo sapiens GN=AGT PE=1 SV=1	P01019	aDSQAQLLLSTVVGVFTAPGLHLk	1	52.34	28.8423	52.34	0.7412	-0.3892	-0.6002	-0.3579	0.5533	1.09	-0.07553	0.1703	0.404	0.1273	0.6039	-0.2576	0.09613	0.7419	0.6647	0.4474	0.3598	0.4703	-0.5472	-0.2259	0.3403	0.2282	0.4483	0.1511
Angiotensinogen OS=Homo sapiens GN=AGT PE=1 SV=1	P01019	aLQDQLVLVAAk	1	59.28	34.6464	54.62	0.2517	0.1822	-0.00213	-0.1082	-0.07466	-0.03873	0.05125	0.195	0.002492	0.4715	0.4936	0.2527	0.3207	0.2736	-0.2896	0.5712	0.5643	0.6244	0.2213	0.3012	0.1496	0.1937	0.1931	0.1685
Angiotensinogen OS=Homo sapiens GN=AGT PE=1 SV=1	P01019	dPTFIPAPIQAk	0.2	8.32	31.7898	8.32	-0.2236	0.03327	-0.2037	0.2303	0.323	0.2178	0.1569	0.3467	0.0213	0.01122	0.01476	0.07769	0.1072	-0.136	-0.09875	0.6107	0.7088	0.5512	0.4003	0.4074	-0.06801	0.3357	0.4458	0.1881
Angiotensinogen OS=Homo sapiens GN=AGT PE=1 SV=1	P01019	fMQAVTGWk	0.75	11.98	31.8412	6.88	Value Missing	0.369	0.755	0.3542	0.2737	0.8234	-0.415	0.2897	-0.06319	0.8414	-0.1623	0.3322	No Values	0.1458	0.07972	0.6828	0.2798	-0.2165	-0.4925	0.4137	-0.7653	0.1409	0.653	-0.03342
Angiotensinogen OS=Homo sapiens GN=AGT PE=1 SV=1	P01019	lDTEDkLR	0.99	17.74	32.9688	16.95	0.355	0.09939	0.1185	0.2955	0.4353	0.2613	0.5726	0.5607	0.1752	-0.7472	-0.3335	-0.9591	0.367	0.6566	0.3635	-0.2728	-0.611	-0.4715	1.142	1.052	1.105	0.3473	0.4026	0.1778
Angiotensinogen OS=Homo sapiens GN=AGT PE=1 SV=1	P01019	qPFVQGLALYTPVVLPR	1	33.57	31.4768	33.34	Value Missing	Value Missing	Value Missing	No Values	No Values	No Values	No Values	0.6248	-0.2634	-0.3874	0.2828	-0.2455	0.5711	No Values	No Values	-0.01723	-0.1229	No Values	No Values	0.8754	0.8144	0.8874	-0.2461	No Values
Angiotensinogen OS=Homo sapiens GN=AGT PE=1 SV=1	P01019	qPFVQGLALyTPVVLPR	0.69	12.99	30.9656	12.99	-0.1545	0.2638	-0.141	0.2976	0.5135	0.4914	0.3568	0.06683	-0.1265	0.07008	0.09966	0.1228	0.3602	0.4026	0.243	0.6992	0.531	0.2124	-0.1397	-0.3404	-0.4047	0.4217	0.8857	0.5669
Angiotensinogen OS=Homo sapiens GN=AGT PE=1 SV=1	P01019	sLDFTELDVAAEk	0.98	19.04	34.0976	19.04	0.4062	0.2709	0.1371	-0.03106	0.2059	-0.006076	0.5052	0.6271	0.1684	-0.02883	-0.06098	-0.1441	0.1586	0.2619	0.3221	0.2918	0.3096	0.2043	0.09316	0.2699	0.06936	0.4277	0.307	0.05574
Angiotensinogen OS=Homo sapiens GN=AGT PE=1 SV=1	P01019	sLDFTELDVAAEkIDR	0.28	0.45	30.6183	0.45		-0.02501			-0.6508			0.5119			0.1318			1.691			-0.3709			1.867			-0.8925
Angiotensinogen OS=Homo sapiens GN=AGT PE=1 SV=1	P01019	tSPVDEk	0.9	29.89	32.0439	21.75	0.2913	0.2749	0.03465	0.513	0.6326	0.7378	0.4462	0.4459	0.3281	-0.5128	-0.1162	-0.4609	0.09798	0.06316	-0.1193	-0.2628	0.04555	-0.2112	0.8477	0.7772	0.5913	0.4625	0.1392	0.1392
Angiotensinogen OS=Homo sapiens GN=AGT PE=1 SV=1	P01019	vANPLSTA	0.99	32.34	32.3376	21.99	0.07786	0.2615	-0.04851	0.1038	0.2214	0.1833	0.2478	0.09915	-0.01047	-0.157	-0.2445	-0.5532	1.023	1.023	0.6237	0.03921	0.09868	0.06336	0.4481	0.6651	0.4723	0.2493	0.1685	0.09528
Angiotensinogen OS=Homo sapiens GN=AGT PE=1 SV=1	P01019	vEGLTFQQNSLNWMk	1	38.05	29.7955	37.29	0.2288	0.5034	0.03644	0.03115	-0.1671	-0.04416	0.4515	0.5525	0.4399	-0.08647	0.01453	-0.4683	-0.2042	0.4311	0.1077	-0.4186	0.03026	-0.1035	0.4187	0.2789	0.4729	0.6344	0.5761	0.3112
Angiotensinogen OS=Homo sapiens GN=AGT PE=1 SV=1	P01019	vLSALQAVQGLLVAQGR	1	30.64	30.7445	30.64	Value Missing	-0.5248	-1.064	-0.1576	0.4744	0.1153	No Values	0.765	-0.2072	-0.08932	0.2288	-0.1651	No Values	0.7549	0.4109	0.8287	-0.03573	0.136	0.8949	-0.1699	-0.8213	-0.4321	0.7698	-0.4321
Dickkopf-related protein 3 OS=Homo sapiens GN=DKK3 PE=1 SV=2	Q9UBP4	dcQPGLccAFQR	0.34	0.44	25	0.44	0.241	-0.03162	-0.0124	0.02613	0.1926	-0.2633	0.2386	0.1166	-0.1867	-0.02724	-0.1583	-0.06901	0.1082	0.07893	0.273	-0.267	-0.4963	-0.3745	0.3763	0.6514	0.4742	0.08586	0.3373	0.2307
Dickkopf-related protein 3 OS=Homo sapiens GN=DKK3 PE=1 SV=2	Q9UBP4	dQDGEILLPR	0.85	15.87	33.7912	15.87	0.08191	-0.324	0.01241	0.06065	0.00717	-0.1938	0.07163	0.147	-0.09619	0.08161	0.0502	-0.04284	0.08856	0.4213	0.07917	-0.3448	-0.1738	-0.1147	0.4648	0.4482	0.3125	0.261	-0.05985	0.193
Dickkopf-related protein 3 OS=Homo sapiens GN=DKK3 PE=1 SV=2	Q9UBP4	dSEccGDQLcVWGHcTk	1	53.19	25	53.19	0.2323	0.3194	0.1854	-0.3231	-0.2124	-0.1444	0.353	0.4058	0.3666	-0.3871	-0.6331	-0.6958	-0.202	-0.1682	0.0122	-0.3051	-0.2148	-0.2403	0.7096	0.6248	0.7371	0.268	0.4444	0.2844
Dickkopf-related protein 3 OS=Homo sapiens GN=DKK3 PE=1 SV=2	Q9UBP4	ePAAAAAALLGGEEI	1	46.72	29.248	46.72	-0.4751	-0.2083	-0.3852	-0.7203	-1.447	-1.424	0.6916	1.143	0.6525	0.4457	0.8876	0.3299	-0.6898	-1.207	-0.7693	0.4599	1.035	0.4625	-1.604	-0.6482	0.05396	-1.172	-1.255	-0.7621
Dickkopf-related protein 3 OS=Homo sapiens GN=DKK3 PE=1 SV=2	Q9UBP4	eVEELMEDTQHk	0.59	11.25	29.0146	11.25	0.18	0.2944	0.2587	0.07262	-0.09688	-0.004755	0.428	0.6031	0.2576	-0.9288	-1.101	-0.9273	0.2599	0.05061	0.2225	-0.6865	-0.7797	-0.6885	1.188	1.367	1.08	0.1269	0.1437	0.2133
Dickkopf-related protein 3 OS=Homo sapiens GN=DKK3 PE=1 SV=2	Q9UBP4	eVPDEYEVGSFMEEVR	1	57.26	25	57.26	0.06503	-0.4902	0.1343	-0.2678	-0.4427	-0.3098	0.3337	0.6959	-0.1472	-0.08529	-0.6906	-0.178	0.3438	0.5805	0.4802	-0.1437	-0.3563	-0.5787	0.04789	0.9313	0.6581	0.3932	0.2599	0.2248
Dickkopf-related protein 3 OS=Homo sapiens GN=DKK3 PE=1 SV=2	Q9UBP4	eVPDEyEVGSFMEEVR	1	47.38	26.2221	47.38	0.2953	0.4057	0.0644	-0.1653	0.1089	-0.07618	0.1078	0.245	0.5445	-0.3359	-0.7675	-1.136	0.5328	-0.1512	-0.06512	-0.4316	-0.1857	0.05378	-0.04397	0.4649	No Values	0.4709	0.391	0.9954
Dickkopf-related protein 3 OS=Homo sapiens GN=DKK3 PE=1 SV=2	Q9UBP4	gLLFPVcTPLPVEGELcHDPASR	1	87.13	26.8395	87.13	-0.2545	-0.4794	-0.538	-0.1569	0.07352	0.005708	-0.1026	0.1902	-0.0193	0.09097	-0.1295	0.2876	0.4173	0.3846	0.4966	-0.0358	-0.06263	-0.069	0.3699	0.2816	0.1845	0.02353	0.2346	0.1617
Dickkopf-related protein 3 OS=Homo sapiens GN=DKK3 PE=1 SV=2	Q9UBP4	lLDLITWELEPDGALDR	0.94	17.65	30.8814	15.53	0.3212	0.07525			0.2144	-0.2554	0.4116	No Values		0.5487	-0.565		No Values	0.2903		No Values	No Values		0.1815	0.09853		-0.8181	0.2699
Dickkopf-related protein 3 OS=Homo sapiens GN=DKK3 PE=1 SV=2	Q9UBP4	lRSAVEEMEAEEAAAk	0.13	7.36	30.6633	6.33			-0.05358	0.5999					-0.3029			0.2415			-0.03072			0.753			-0.8235			-0.04976
Dickkopf-related protein 3 OS=Homo sapiens GN=DKK3 PE=1 SV=2	Q9UBP4	mLcTR	0.1	11.61	28.7448	3.44	-0.05736	-0.0725	-0.36	0.4023	-0.03613	-0.1705	-0.3847	0.001743	-0.4626	0.4823	0.106	0.5319	0.3913	0.3935	0.1537	-0.4823	-0.9902	-1.105	0.4733	0.8213	0.8885	0.3192	0.2874	0.2855
Dickkopf-related protein 3 OS=Homo sapiens GN=DKK3 PE=1 SV=2	Q9UBP4	qELEDLER	0.99	24.42	30.2531	17.44		-0.2794			0.02813			0.3045			0.2747			-0.6394			-0.3275			0.2842			0.8658
Dickkopf-related protein 3 OS=Homo sapiens GN=DKK3 PE=1 SV=2	Q9UBP4	sLTEEMALR	0.42	3.87	30.1536	3.87	0.05809		-0.1863	-0.4022		No Values	1.861		0.7377	1.186		0.1805	-2.179		-0.002007	1.157		0.4369	No Values		-0.2042	-1.694		-0.2264
Calsyntenin-1 OS=Homo sapiens GN=CLSTN1 PE=1 SV=1	O94985	aMQHISyLNSR	0.48	8.73	30.5154	8.73			-0.2391	0.3175					0.5224			0.8593			-0.2171			0.1179			0.08027			0.7285
Calsyntenin-1 OS=Homo sapiens GN=CLSTN1 PE=1 SV=1	O94985	aTEDVLVk	0.99	43.41	33.4947	23.62	0.2754	0.3418	0.2825	0.03816	0.1257	0.07671	0.87	0.694	0.6918	-0.6658	-0.8972	-0.7406	0.09741	0.2986	0.5336	-0.08969	0.3096	0.2273	0.2113	0.4292	0.4851	0.5649	0.5205	0.6356
Calsyntenin-1 OS=Homo sapiens GN=CLSTN1 PE=1 SV=1	O94985	aTVHIQVNDVNEYAPVFk	1	24.78	30.5652	24.78	0.5068	0.4267	0.1497	0.09756	0.1337	-0.4431	0.8452	0.2867	-0.09607	-0.4096	-0.2356	0.3833	-0.1442	0.4135	0.4461	0.07342	0.3128	0.5894	0.2082	-0.1163	-0.09358	0.7036	0.5865	0.6449
Calsyntenin-1 OS=Homo sapiens GN=CLSTN1 PE=1 SV=1	O94985	aTVIEGk	0.9	19.09	34.1946	13.57	-0.5509	0.1869	-0.2265	0.1252	-0.09912	0.2265	0.4176	0.495	0.5919	-0.3049	0.441	-0.334	0.2908	-0.124	0.2739	0.3053	0.5724	0.5133	0.8998	0.2205	0.8378	0.05603	0.2002	0.3693
Calsyntenin-1 OS=Homo sapiens GN=CLSTN1 PE=1 SV=1	O94985	dGYIk	0.1	5.71	32.9292	3.59	0.2853		0.1088	0.2472		0.5829	0.7011		0.4122	-0.2211		0.1053	-0.3466		0.6636	0.009063		-0.2354	0.2599		0.6475	0.06969		0.2204
Calsyntenin-1 OS=Homo sapiens GN=CLSTN1 PE=1 SV=1	O94985	dYSFTIQAYDcGk	1	38.93	29.3197	38.93		0.2705	0.4728	-0.6303	0.03063			0.4995	0.7621		-0.06558	0.0499		0.3294	0.8077		0.3623	-0.4669		0.2103	0.846		0.2559	0.3284
Calsyntenin-1 OS=Homo sapiens GN=CLSTN1 PE=1 SV=1	O94985	eGLDLQVLEDSGR	1	30.55	33.7144	28.79	0.08593	0.2466	-0.06541	-0.2737	0.01119	-0.1061	0.3204	0.5721	0.4493	-0.3144	-0.1318	0.4367	0.764	0.7796	0.706	0.05895	-0.3667	0.2148	0.1766	0.2829	0.2531	0.5478	0.4741	0.444
Calsyntenin-1 OS=Homo sapiens GN=CLSTN1 PE=1 SV=1	O94985	eTILcSSDk	1	34.84	30.406	25.34		0.3086	0.1906	-0.1028	0.1143			0.7194	1.028		-0.63	-0.1823		0.1326	0.152		0.4273	0.5063		0.1303	-0.1264		0.6904	0.7047
Calsyntenin-1 OS=Homo sapiens GN=CLSTN1 PE=1 SV=1	O94985	gNLAGLTLR	0.96	18.25	33.0363	17.53	0.2014	0.1133			-0.3813	0.5263	0.5784	0.4546		-0.2006	0.1109		0.46	0.8479		0.2653	-0.0682		-0.4957	0.6863		-0.3178	0.1443
Calsyntenin-1 OS=Homo sapiens GN=CLSTN1 PE=1 SV=1	O94985	gPDGTNVk	0.54	11.49	32.8035	11.49	0.2872					-0.4788	1.676			0.02892			0.4505			-0.7419			0.2226			-0.1046
Calsyntenin-1 OS=Homo sapiens GN=CLSTN1 PE=1 SV=1	O94985	hGPFGR	0.32	1.64	30.2078	1.64		-0.1377			-0.4226			0.7273			0.2046			0.2831			0.1363			0.5832			0.5188
Calsyntenin-1 OS=Homo sapiens GN=CLSTN1 PE=1 SV=1	O94985	iHGQNVPFDAVVVDk	1	29.01	31.5229	29.01		0.1075			0.1841			0.6661			-0.08574			0.2016			0.08433			0.228			0.4594
Calsyntenin-1 OS=Homo sapiens GN=CLSTN1 PE=1 SV=1	O94985	iISTITR	0.27	4.48	31.3258	0	-0.0918	0.1182	0.1226	-0.1495	-0.05235	-0.3344	0.2784	0.2718	0.3647	0.1397	-0.1266	0.1021	0.2465	0.709	0.7234	0.0713	0.08766	0.1162	0.6175	0.5444	0.5906	0.3889	0.2273	0.3255
Calsyntenin-1 OS=Homo sapiens GN=CLSTN1 PE=1 SV=1	O94985	iPDGVVSVSPk	1	20.42	31.6256	20.42	-0.08336	0.2748	0.1958	0.116	0.05818	0.1185	0.4768	0.4894	0.7659	-0.158	-0.1286	-0.2737	-0.009864	0.1781	0.291	0.3848	0.2447	0.2343	0.2806	0.337	0.4211	0.289	0.4296	0.4447
Calsyntenin-1 OS=Homo sapiens GN=CLSTN1 PE=1 SV=1	O94985	iSIkPTcTPGWQGWNNR	0.77	14.32	29.952	14.32	0.2488	-0.08674	0.1415	-0.2473	-0.1848	0.2225	0.5935	-0.01981	0.4681	-0.2098	0.02125	0.3492	0.1191	0.3667	0.2094	0.1146	0.5598	0.5367	-0.335	1.068	0.3549	0.5867	0.1682	0.3843
Calsyntenin-1 OS=Homo sapiens GN=CLSTN1 PE=1 SV=1	O94985	lDcELQk	0.9	26.91	31.682	10.69	0.1521	0.2936	0.1938	0.2899	0.04405	0.1649	0.8597	0.9848	0.6672	-0.7942	-0.6052	-0.5566	0.1069	0.1212	0.4849	-0.1687	-0.2739	-0.09317	0.616	0.6331	0.5126	0.3988	0.6312	0.6435
Calsyntenin-1 OS=Homo sapiens GN=CLSTN1 PE=1 SV=1	O94985	lIcSELNGR	0.97	15	30.6633	15	0.1168	0.1657	0.1899	0.08921	0.07683	0.03916	0.2862	0.2234	0.3744	-0.1655	0.09099	0.3183	0.3314	0.3775	0.4906	0.2001	0.2401	0.1512	0.08368	0.3105	0.2688	0.4155	0.3349	0.2958
Calsyntenin-1 OS=Homo sapiens GN=CLSTN1 PE=1 SV=1	O94985	lIFLFR	0.18	4.7	36.1679	0		-0.1912			0.5266			0.8486			0.4748			0.6786			-0.3075			No Values			-0.3735
Calsyntenin-1 OS=Homo sapiens GN=CLSTN1 PE=1 SV=1	O94985	lTVTAYDcGk	1	31.28	30.9864	31.28	0.03784	0.2911	0.3777	-0.2687	-0.02956	0.1615	0.5215	0.4583	0.6501	-0.2645	-0.249	-0.0999	0.6015	0.2774	0.258	-0.1424	0.3101	0.1424	0.4965	0.4539	0.5961	0.02623	0.3885	0.5231
Calsyntenin-1 OS=Homo sapiens GN=CLSTN1 PE=1 SV=1	O94985	qFPTPGIR	0.39	5.18	32.9314	4.64	0.1351	0.002958	0.1558	-0.09235	0.2856	-0.2394	0.4978	0.1063	0.4053	0.02451	0.4812	0.05781	0.2635	0.1946	0.6468	0.2441	0.1695	-0.1436	0.1113	0.2648	0.5669	0.3026	0.4317	0.5733
Calsyntenin-1 OS=Homo sapiens GN=CLSTN1 PE=1 SV=1	O94985	qYDSILR	0.9	17.94	31.0619	13.2	0.1887	0.1735	-0.06399	0.1949	-0.07745	-0.52	0.7124	0.6574	0.6951	-0.2641	-0.3905	-0.08952	0.6097	0.8737	0.1341	-0.01464	-0.2915	-0.05642	0.3592	0.5752	0.9613	0.1625	0.4073	0.4092
Calsyntenin-1 OS=Homo sapiens GN=CLSTN1 PE=1 SV=1	O94985	sLLDR	0.1	4.06	33.7438	0		-1.166	-0.5597	0.9155	-0.5932			0.3451	-0.4214		0.1124	-0.6183		0.6872	1.771		-0.3413	0.6599		-0.4026	0.318		0.1718	0.1042
Calsyntenin-1 OS=Homo sapiens GN=CLSTN1 PE=1 SV=1	O94985	sLLDRk	0.2	0.89	33.4967	0		-0.6169			0.2873			0.5517			0.6235			0.6177			-1.045			1.237			0.2369
Calsyntenin-1 OS=Homo sapiens GN=CLSTN1 PE=1 SV=1	O94985	sTGEGVIR	0.99	27.68	32.3905	18.42	0.03469	0.3472	0.1764	-0.0623	-0.8842	-0.3846	1.043	0.7411	0.4629	-0.4586	-0.6002	-0.06262	-0.2089	1.637	0.9752	-0.02444	-0.4468	0.0008841	0.9835	0.8585	0.5053	0.3556	0.2399	0.1739
Calsyntenin-1 OS=Homo sapiens GN=CLSTN1 PE=1 SV=1	O94985	vIDcLYTck	1	24.94	29.9432	24.94	0.2821	0.3633	0.527	-0.1461	0.04655	-0.1054	0.6304	0.6739	0.7383	-0.3697	-0.5578	-0.1611	0.09646	0.4143	0.1895	0.09356	0.1299	0.09937	0.1307	0.2429	0.3371	0.5365	0.5919	0.5955
Calsyntenin-1 OS=Homo sapiens GN=CLSTN1 PE=1 SV=1	O94985	vIDcLyTck	0.49	6.13	31.3862	5.81	-0.6005	0.1279			0.4953	0.5613	0.3047	0.6783		-0.1875	-0.5096		0.4195	0.4735		0.2244	-0.1075		-0.2956	0.06744		0.914	0.6677
Calsyntenin-1 OS=Homo sapiens GN=CLSTN1 PE=1 SV=1	O94985	yISNEFk	0.86	13.59	31.271	7.22	0.06207	0.3048	0.1967	0.04641	0.1209	-0.4633	0.7062	0.3566	0.5288	0.03166	0.4555	0.3738	0.2368	-0.02692	0.1409	-0.5277	0.2758	0.166	0.8041	0.1371	0.3319	0.4904	0.3196	0.3852
Neural cell adhesion molecule L1-like protein OS=Homo sapiens GN=CHL1 PE=1 SV=4	O00533	dGNPFYFTDHR	0.93	8.99	25	8.99	-0.3021	-0.0002589	-0.3159	-1.057	-0.5252	-0.4941	0.64	0.2211	0.5791	0.2325	0.3928	1.342	-0.3454	0.3717	-0.5879	0.1317	0.2869	0.5985	-0.6049	0.08686	-0.7934	0.3705	0.008269	0.08151
Neural cell adhesion molecule L1-like protein OS=Homo sapiens GN=CHL1 PE=1 SV=4	O00533	dTATLSWGLPk	0.92	11.15	32.0167	11.15	0.02043					-0.1087	0.0472			-0.2401			0.436			0.06083			-0.7918			0.2044
Neural cell adhesion molecule L1-like protein OS=Homo sapiens GN=CHL1 PE=1 SV=4	O00533	ekIDPLEVEEGDPIVLPcNPPk	0.81	15.45	34.1814	15.45	-0.1224	0.1763	-0.1061	-0.5564	-0.007425	-0.03724	0.3698	0.5761	0.4924	-0.3132	-0.4519	-0.2785	-0.006109	0.09923	0.3772	-0.2726	0.247	-0.1361	-0.1929	-0.213	0.06085	0.2077	0.2059	-0.005589
Neural cell adhesion molecule L1-like protein OS=Homo sapiens GN=CHL1 PE=1 SV=4	O00533	eMIIk	0.1	0.29	34.877	0	0.1891	0.3663			-0.00614	-0.3164	0.4607	0.4298		-0.227	-0.2814		0.1093	0.02208		-0.6479	-0.1445		0.02577	0.0516		0.03466	0.2122
Neural cell adhesion molecule L1-like protein OS=Homo sapiens GN=CHL1 PE=1 SV=4	O00533	eVNILR	0.5	18.97	36.8467	11.46	-0.07495	-0.2165	0.09128	-0.4575	-0.1206	-0.2068	0.1537	0.3806	0.2345	-0.4301	-0.3289	-0.3893	0.5989	0.4452	0.4357	-0.3755	-0.24	-0.2146	0.03197	0.5203	-0.005684	-0.06293	0.1609	0.1532
Neural cell adhesion molecule L1-like protein OS=Homo sapiens GN=CHL1 PE=1 SV=4	O00533	gAGPESEPYIFQTPEGVPEQPTFLk	1	53.03	33.4084	53.03	-0.1917	0.0382	-0.2685	0.001296	0.09743	-0.178	0.6175	0.8738	0.5139	-0.8452	-0.6567	-0.892	-0.005809	0.02532	-0.02956	-0.2008	-0.09286	0.1658	0.05466	-0.06024	-0.05056	0.4215	0.425	0.3643
Neural cell adhesion molecule L1-like protein OS=Homo sapiens GN=CHL1 PE=1 SV=4	O00533	gDLYFANVEEk	0.93	17.22	30.5576	16.77	0.179	0.4107	-0.3196	-0.04477	-0.1491	-0.2307	0.6724	0.7915	0.6479	-0.8395	-0.8224	-0.479	0.147	0.1001	0.1732	-0.1135	-0.06237	0.25	-0.1901	0.08794	-0.02738	0.003621	0.3375	-0.1492
Neural cell adhesion molecule L1-like protein OS=Homo sapiens GN=CHL1 PE=1 SV=4	O00533	gNPEPTFSWTk	1	25.3	30.1536	25.3	-0.001232	0.09299	0.01916	-0.1375	-0.1773	-0.2287	0.3499	0.413	0.4508	-0.574	-0.08247	-0.6253	0.08562	0.03728	-0.268	-0.1186	0.02745	0.03892	-0.1758	0.07288	-0.03475	0.1898	0.3185	0.391
Neural cell adhesion molecule L1-like protein OS=Homo sapiens GN=CHL1 PE=1 SV=4	O00533	iDPLEVEEGDPIVLPcNPPk	1	51.43	30.1787	51.43	-0.1415	0.45	-0.3924	0.01974	-0.2138	-0.3169	0.4262	0.4056	0.469	-0.08474	-0.2595	0.3476	-0.1176	0.339	-0.142	-0.08408	-0.02603	0.2273	0.06361	-0.1718	-0.9583	-0.09906	0.02498	0.2759
Neural cell adhesion molecule L1-like protein OS=Homo sapiens GN=CHL1 PE=1 SV=4	O00533	iENVSYQDk	0.74	9.29	31.0209	8.33	0.01202	0.1209			-0.3854	0.2755	0.2481	0.7087		-0.3261	-0.4016		0.09957	0.3734		-0.3501	0.0318		-0.2243	0.2823		-0.1832	-0.08448
Neural cell adhesion molecule L1-like protein OS=Homo sapiens GN=CHL1 PE=1 SV=4	O00533	iGGDLPk	0.4	11.72	30.8099	1.27	0.02472	0.258	-0.119	-0.1428	-0.1478	-0.3107	0.2835	0.3498	0.4179	-0.7306	-0.379	-0.5238	0.4572	0.5069	0.3464	-0.2307	-0.3333	-0.17	-0.1535	0.1584	0.04982	0.2539	0.3702	-0.1437
Neural cell adhesion molecule L1-like protein OS=Homo sapiens GN=CHL1 PE=1 SV=4	O00533	kTTVILPLAPFVR	1	21.98	27.8176	21.98	0.01509	0.1412	0.0289	0.1991	0.1336	0.01912	0.1133	0.5161	0.2986	-0.1095	-0.5924	-0.2929	0.07367	0.2534	-0.4023	0.09893	0.1392	0.2576	-0.7648	-0.3592	-0.6809	0.1319	0.3935	0.3807
Neural cell adhesion molecule L1-like protein OS=Homo sapiens GN=CHL1 PE=1 SV=4	O00533	lLLPPTESGSESSITILk	0.14	0.5	30.1157	0.5	-0.1073	0.2477	-0.3062	-0.0226	0.03437	-0.2087	0.3821	0.6774	-0.9743	-0.2555	-0.4117	0.5423	-0.1195	-0.09511	0.09812	0.04518	0.3258	0.008014	-0.5102	-0.1761	No Values	0.3239	0.04671	0.5208
Neural cell adhesion molecule L1-like protein OS=Homo sapiens GN=CHL1 PE=1 SV=4	O00533	lSWSk	0.1	8.31	34.1179	3.87			0.3292	-0.177					0.6661			-0.9065			0.0179			-0.02939			-0.18			0.1267
Neural cell adhesion molecule L1-like protein OS=Homo sapiens GN=CHL1 PE=1 SV=4	O00533	lTVNSSNSIk	0.93	18.72	34.0209	14.15		-0.05623			0.3473			0.3678			-0.4571			0.08316			-0.3497			0.3009			0.3377
Neural cell adhesion molecule L1-like protein OS=Homo sapiens GN=CHL1 PE=1 SV=4	O00533	nPQNIR	0.12	2.72	36.3002	2.72	-0.9181	-0.1964			0.02353	0.6891	0.3704	-0.1332		0.1554	-0.2478		0.6525	0.9618		0.009377	0.07168		-0.862	-0.01793		-0.4682	0.1883
Neural cell adhesion molecule L1-like protein OS=Homo sapiens GN=CHL1 PE=1 SV=4	O00533	sLLDGR	0.13	2.08	33.44	0		-0.5695			-0.08952			0.5595			-0.4229			0.9226			-0.2788			-0.1083			0.1312
Neural cell adhesion molecule L1-like protein OS=Homo sapiens GN=CHL1 PE=1 SV=4	O00533	sQPSQPSDHHETPPAAPDR	0.79	4.81	25	4.81	-0.3876					0.3389	-1.119			0.376			0.4627			-1			0.7459			0.2121
Neural cell adhesion molecule L1-like protein OS=Homo sapiens GN=CHL1 PE=1 SV=4	O00533	tAVTANLDIR	0.99	17.18	32.5285	17.18	-0.2871	0.1226	0.006426	-0.2975	-0.3158	-0.6049	0.5515	0.3613	0.4153	-0.09931	-0.08997	-0.1163	0.3492	0.6375	0.1503	-0.6636	-0.03408	-0.6573	0.2516	-0.4024	0.2446	0.1308	0.3725	0.08923
Neural cell adhesion molecule L1-like protein OS=Homo sapiens GN=CHL1 PE=1 SV=4	O00533	tIVQk	0.1	1.38	33.9898	0		0.002029			0.3685			1.263			-0.318			-0.4442			-0.8342			0.3359			0.2768
Neural cell adhesion molecule L1-like protein OS=Homo sapiens GN=CHL1 PE=1 SV=4	O00533	tTEEDAGSYScWVENAIGk	0.96	11.54	25	11.54	0.3357	0.6106			-0.4233	0.09942	-0.119	1.485		-0.02619	-0.5839		0.2642	-0.04712		-0.08506	-0.7829		-0.1014	0.3712		-0.7393	0.02055
Neural cell adhesion molecule L1-like protein OS=Homo sapiens GN=CHL1 PE=1 SV=4	O00533	vDkDTATLSWGLPk	0.76	9.06	30.86	9.06	0.1583	0.3142	0.238	-0.1231	-0.001674	-0.1546	0.6802	0.8527	0.6753	-0.8638	-0.6449	-0.8875	-0.1425	-0.2991	-0.0946	-0.1064	0.1291	-0.05047	-0.1597	-0.1071	-0.2548	0.3139	0.4228	0.2736
Neural cell adhesion molecule L1-like protein OS=Homo sapiens GN=CHL1 PE=1 SV=4	O00533	vEEVkPLEGR	0.98	15.91	31.8667	15.91	-0.2589	0.01623	-0.06663	-0.1848	-0.07459	-0.3914	0.1265	0.42	-0.04158	-0.3058	0.007769	-0.249	0.5157	0.1309	0.2877	-0.2482	0.0009167	-0.2275	0.3254	0.1449	0.3365	-0.135	0.02714	-0.007782
Neural cell adhesion molecule L1-like protein OS=Homo sapiens GN=CHL1 PE=1 SV=4	O00533	vIAVNEVGR	1	27.26	32.9535	20.87	-0.177	0.2255	0.05032	0.005526	-0.1248	-0.3424	0.2004	0.2791	0.2811	-0.1867	-0.1499	-0.4795	0.5965	0.5757	0.6189	-0.2949	-0.1534	-0.4242	-0.2256	-0.06103	-0.01027	0.05184	0.05888	-0.1948
Neural cell adhesion molecule L1-like protein OS=Homo sapiens GN=CHL1 PE=1 SV=4	O00533	vMTPAVYAPYDVk	0.81	9.66	31.1059	9.66	-0.233	-0.04728	0.1808	-0.4609	0.2971	-0.2981	0.7935	-0.3724	0.4541	-0.2974	0.1796	-0.6291	0.05661	-0.004306	0.3901	-0.5132	0.4607	-0.08488	-0.1237	-0.1941	-0.08319	0.2702	0.2667	0.1118
Neural cell adhesion molecule L1-like protein OS=Homo sapiens GN=CHL1 PE=1 SV=4	O00533	vMTPAVyAPYDVk	0.87	17.62	31.3386	0.16	0.1464	-0.02267	0.0443	-0.2632	0.2718	-0.04982	0.185	0.133	0.2207	-0.1028	-0.6566	-0.336	-0.2901	0.6444	0.1861	-0.06902	0.1468	-0.1191	-0.3946	-0.2296	-0.2937	0.2032	0.3629	0.4308
Neural cell adhesion molecule L1-like protein OS=Homo sapiens GN=CHL1 PE=1 SV=4	O00533	vNGSPVDNHPFAGDVVFPR	1	64.97	28.1823	64.97	-0.5321	-0.302	-0.142	-0.4155	-0.3554	-0.6434	0.3603	0.7405	0.656	0.0161	-0.5533	-0.1847	0.001345	0.6308	0.4281	-0.2736	-0.1412	-0.5071	0.4151	0.3059	-0.3629	0.2654	0.3486	0.375
Neural cell adhesion molecule L1-like protein OS=Homo sapiens GN=CHL1 PE=1 SV=4	O00533	vTWSTVPk	0.51	10.99	33.2408	2.88	-0.2155	0.1178	-0.04891	-0.01191	0.05845	-0.1021	0.4049	0.5675	0.4912	-0.5108	-0.6187	-0.5495	0.1329	-0.211	-0.2436	-0.03155	0.1991	0.01562	-0.08762	0.1732	-0.02993	0.006972	0.3635	0.2104
Neural cell adhesion molecule L1-like protein OS=Homo sapiens GN=CHL1 PE=1 SV=4	O00533	vYMSQk	0.3	6.74	32.4254	0	0.2199	0.1872	-0.02131	0.4392	0.03195	-0.3039	0.2935	0.6823	0.03507	-0.2114	-0.4684	-0.4102	0.1348	0.279	0.1827	-0.2773	-0.5591	-0.2252	-0.2323	0.1546	-0.4393	0.005123	0.3424	0.3058
Neural cell adhesion molecule L1-like protein OS=Homo sapiens GN=CHL1 PE=1 SV=4	O00533	wEELTR	0.5	16.14	30.7078	0.15		0.1304	-0.1725	-0.3191	-0.2852			0.4039	0.2663		-0.1106	0.08993		0.7328	0.4105		-0.1701	-0.4341		-0.2419	-0.3581		0.1907	0.3639
Neural cell adhesion molecule L1-like protein OS=Homo sapiens GN=CHL1 PE=1 SV=4	O00533	wEPLk	0.1	3.14	32.2531	3.14	0.07942	0.07854			-0.103	-0.539	0.4062	0.6446		0.05694	-0.6536		-0.02408	0.1003		-0.0317	-0.0382		-0.4725	0.2975		0.153	0.3238
Ig gamma-2 chain C region OS=Homo sapiens GN=IGHG2 PE=1 SV=2	P01859	ccVEcPPcPAPPVAGPSVFLFPPkPk	1	22.19	27.7159	22.19	0.1078	-0.0474	-0.09697	0.22	0.268	0.1628	0.1972	0.08981	-0.07215	0.4114	0.2944	0.4096	-0.7319	-0.4174	-0.7603	0.3819	0.1567	0.3811	-0.3425	-0.2639	-0.5039	0.1074	0.1723	0.07565
Ig gamma-2 chain C region OS=Homo sapiens GN=IGHG2 PE=1 SV=2	P01859	gLPAPIEk	0.83	22.01	38.7547	8.87	0.06545	0.1169	-0.1475	-0.1838	-0.1434	-0.08895	-0.1426	-0.07035	-0.2843	-0.04653	-0.3161	0.2742	-0.6555	-0.7276	-0.7039	0.4937	0.3186	0.4337	0.3291	0.06599	0.2401	-0.06914	-0.2143	-0.476
Ig gamma-2 chain C region OS=Homo sapiens GN=IGHG2 PE=1 SV=2	P01859	tTPPMLDSDGSFFLYSk	0.47	2.8	27.796	2.8	-0.1314	-0.3487	-0.3602	-0.2334	-0.02013	-0.09182	0.1864	0.2671	0.08409	0.1119	0.08258	0.2109	-0.138	0.1773	0.01808	0.162	-0.01763	0.02602	0.2418	0.3183	0.2356	0.05892	-0.2504	-0.344
Ig gamma-2 chain C region OS=Homo sapiens GN=IGHG2 PE=1 SV=2	P01859	tTPPMLDSDGSFFLySk	0.62	12.84	34.6627	12.84	0.5198	0.4657	0.3656	-0.01737	-0.1281	-0.009095	0.05284	0.04725	-0.04511	-0.2433	-0.03942	-0.2621	-0.3615	-0.2481	-0.3688	0.1844	0.2524	0.1311	-0.1585	-0.118	-0.1647	0.2977	0.1354	0.04543
Ig gamma-2 chain C region OS=Homo sapiens GN=IGHG2 PE=1 SV=2	P01859	vVSVLTVVHQDWLNGk	0.27	0.27	30.9096	0.27	-0.2365	-0.08567	-0.1473	-0.08648	-0.3794	-0.03541	0.3738	-0.1187	-0.1305	-0.07105	-0.1212	-0.1015	-0.5385	-1.086	-0.2106	0.3156	0.1411	0.3162	-0.3693	-0.00186	-0.1638	0.1434	-0.07683	0.05795
Amyloid-like protein 1 OS=Homo sapiens GN=APLP1 PE=1 SV=3	P51693	cLPGEFVSEALLVPEGcR	1	40.96	27.2263	40.94	0.3253	-0.8158			No Values	0.3584	-0.5347	0.2044		0.3864	-0.2597		0.9083	0.8328		-0.4259	-0.1824		-0.4722	1.891		0.4665	-0.7305
Amyloid-like protein 1 OS=Homo sapiens GN=APLP1 PE=1 SV=3	P51693	cLRDPQR	0.85	10.59	32.9732	9.58	0.1214					-0.7616	-0.495			0.7538			0.1354			0.9348			0.5204			-0.197
Amyloid-like protein 1 OS=Homo sapiens GN=APLP1 PE=1 SV=3	P51693	dDTPMTLPk	1	37.31	30.6781	37.31	0.1116	-0.1464	0.156	0.01773	0.1713	0.2707	0.4782	0.2252	0.4181	-0.115	0.3368	-0.2235	-0.09979	0.1548	-0.02238	0.1745	0.1043	0.03002	-0.5434	-0.4094	-0.479	0.7329	0.5983	0.2985
Amyloid-like protein 1 OS=Homo sapiens GN=APLP1 PE=1 SV=3	P51693	eWAMADNQSk	1	29.16	26.7117	29.16	0.1507	-0.4319	0.2233	0.1666	0.633	-0.2273	0.7941	0.5022	0.5135	-0.1303	0.5064	-0.171	0.09767	0.353	0.1242	-0.002556	0.19	-0.6067	-0.05713	-1.087	-0.1398	0.3458	0.4086	0.1627
Amyloid-like protein 1 OS=Homo sapiens GN=APLP1 PE=1 SV=3	P51693	fQVHTHLQVIEER	0.17	3.98	30.2407	3.98	-0.6255	0.1046	-0.8958	0.506	-0.4007	0.08994	0.4212	0.329	-0.1124	0.6658	0.2381	-0.05056	0.4773	0.6127	0.5091	-0.5664	0.06624	-0.1979	0.3403	0.07422	0.2156	0.1708	0.01359	0.1987
Amyloid-like protein 1 OS=Homo sapiens GN=APLP1 PE=1 SV=3	P51693	gGLQPPDSk	1	28.95	31.9893	21.19	-0.3162	-0.07138	-0.2149	0.3839	0.1721	-0.4551	0.9672	0.4185	0.1205	0.1746	0.4193	0.2552	0.05493	-0.2632	-0.3358	0.2587	0.3669	0.1704	-0.44	-0.2017	-0.488	0.768	0.1372	0.3208
Amyloid-like protein 1 OS=Homo sapiens GN=APLP1 PE=1 SV=3	P51693	gGLQPPDSkDDTPMTLPk	0.13	6.28	30.6633	6.28		-0.1351	0.1032	-0.219	0.3651			0.3307	0.3431		0.7853	0.3016		0.2969	0.6112		-0.1065	-0.4754		-0.5335	-0.6141		0.07182	0.09598
Amyloid-like protein 1 OS=Homo sapiens GN=APLP1 PE=1 SV=3	P51693	gSTEQDAASPEk	1	67.58	28.2282	67.58			-0.2725	-0.2172					0.6296			-0.3646			-0.5621			-0.07615			0.7551			0.3199
Amyloid-like protein 1 OS=Homo sapiens GN=APLP1 PE=1 SV=3	P51693	hQEAQEAcSSQGLILHGSGMLLPcGSDRFR	0.26	2.44	25	2.44	0.3275	0.4879			-0.05096	-0.3046	0.1928	0.4186		0.7561	0.009445		-0.4772	0.1972		0.2372	0.1406		-0.2062	-0.6308		0.4866	0.5028
Amyloid-like protein 1 OS=Homo sapiens GN=APLP1 PE=1 SV=3	P51693	hYQHVAAVDPEk	0.99	19.74	30.0689	19.74	0.1932	0.2095	0.06555	0.1313	-0.04753	0.1505	0.5004	0.3574	0.3667	-0.3353	-0.4016	-0.1541	0.04465	0.2298	-0.4595	-0.05349	-0.06809	0.04414	-0.04492	0.06523	-0.25	0.4494	0.6016	0.4451
Amyloid-like protein 1 OS=Homo sapiens GN=APLP1 PE=1 SV=3	P51693	hyQHVAAVDPEk	0.27	1.99	31.3704	1.99		0.5304			0.4577			-0.2124			-0.1505			-0.005375			0.5814			-0.5811			0.462
Amyloid-like protein 1 OS=Homo sapiens GN=APLP1 PE=1 SV=3	P51693	lVETHATR	0.99	23.88	32.5768	23.88	0.1753	0.2067			-0.7987	-0.195	0.4393	0.4538		-0.3426	-0.1358		0.7982	1.024		-0.5477	-0.803		0.7034	1.275		-0.01867	-0.1467
Amyloid-like protein 1 OS=Homo sapiens GN=APLP1 PE=1 SV=3	P51693	mDLEER	0.5	14.9	27.8032	14.03	-0.1288	-0.2636	-0.5603	-0.3158	-0.2338	0.2782	-0.1141	0.03733	-0.03531	0.5217	0.08863	0.4581	0.4866	0.9071	0.4986	-0.4808	-0.191	-0.6297	0.6423	0.5587	0.7116	-0.1929	0.1714	0.08486
Amyloid-like protein 1 OS=Homo sapiens GN=APLP1 PE=1 SV=3	P51693	mNPLEQYER	0.59	2.66	26.7117	2.66	0.1096	0.5646	0.2708	-0.393	0.3506	-0.3924	0.6378	0.2391	0.3262	-0.09235	-0.1014	-0.7631	0.5922	0.6836	0.5671	-0.4866	-0.2648	-0.3038	0.1697	-0.7052	0.1989	0.4909	0.3082	0.3139
Amyloid-like protein 1 OS=Homo sapiens GN=APLP1 PE=1 SV=3	P51693	qINEVMR	0.9	20.41	30.1157	14.8	0.1558	0.07296	0.06924	0.5239	0.04328	0.167	-0.1341	0.5102	0.3232	0.338	-0.226	-0.2348	0.5571	0.5125	0.1339	-0.2707	-0.4321	-0.4531	0.01839	0.1046	-0.2702	0.1583	0.3884	0.1382
Amyloid-like protein 1 OS=Homo sapiens GN=APLP1 PE=1 SV=3	P51693	qMYPELQIAR	0.4	10.18	35.6301	10.18	-0.08895	0.1885	-0.1139	-0.08689	-0.1213	-0.2996	0.3416	0.6969	0.4578	0.1861	0.1147	-0.163	0.4775	0.1324	0.3842	-0.2099	-0.2454	-0.6252	0.6453	0.1422	0.2504	-0.01599	0.1422	0.1066
[truncated: 7,480 more rows]
