# Supplementary material for: A Proteomic Analysis of Individual and Gender Variations in Normal Human Urine and Cerebrospinal Fluid Using iTRAQ Quantification
Source: PLoS One. 2015 Jul 29;10(7):e0133270. doi: 10.1371/journal.pone.0133270 (PMC4519152; doi:10.1371/journal.pone.0133270)
Supplement: S1 File — Table A, The ages of each of the 7 male and 7 female participants who provided urine samples and CSF samples. Table B, Protein and peptide quantification data and technical variation data for male urine. The Log2 transformed iTRAQ quantification values for every sample are shown in the “Quantitative protein urine male” sheet, and the technical CVs for the quantitative proteins are shown in the “Quantitative protein urine male” sheet. The peptide relative quantification values are shown in the “Quantitative peptide urine male” sheet. Table C, Protein and peptide quantification data and technical variation data for female urine. The Log2 formed iTRAQ quantification values for every sample are shown in the “Quantitative protein urine F” sheet, and the technical CVs for the quantitative proteins are shown in the “Quantitative protein urine F” sheet. The peptide relative quantification values are shown in the “Quantitative peptide urine F” sheet. Table D, Protein and peptide quantification data and technical variation data for male CSF. The Log2 formed iTRAQ quantification values for every sample are shown in the “Quantitative protein male CSF” sheet, and the technical CVs for the quantitative proteins are shown in the “Quantitative protein male CSF” sheet. The peptide relative quantification values are shown in the “Quantitative peptide male CSF” sheet. Table E, Protein and peptide quantification data and technical variation data for female CSF. The Log2 formed iTRAQ quantification values for every sample are shown in the “Quantitative protein female CSF” sheet, and the technical CVs for the quantitative proteins are shown in the “Quantitative protein female CSF” sheet. The peptide relative quantification values are shown in the “Quantitative peptide female CSF” sheet. Table F, Inter-individual variation data for urinary and CSF samples. The inter-individual CV and technical CV for male urine, female urine, urine (both male and female), male CSF, female CSF, CSF (both m [file pone.0133270.s004.zip › Supplementary Table/Table E.xls]

## Sheet: Quantitative Protein CSF female
Table E Protein and peptide quantification data and the technical Variation data for female CSF. The Log2 formed iTRAQ quantification value for every sample were shown in “Quantitative protein CSF female” sheet, the quantitative proteins were annotated with 1, and the technical CV for these proteins were shown in “Quantitative protein CSF female” sheet. The peptide relative quantification value w…
Protein Name	Accession Number	Molecular Weight	Protein Grouping Ambiguity	Mix-1	Mix-2	Mix-3	female 1-1	female 1-2	female 1-3	female 2-1	female 2-2	female 2-3	female 3-1	female 3-2	female 3-3	female 4-1	female 4-2	female 4-3	female 5-1	female 5-2	female 5-3	female 6-1	female 6-2	female 6-3	female 7-1	female 7-2	female 7-3	CV
Fibronectin OS=Homo sapiens GN=FN1 PE=1 SV=4	P02751	263 kDa		9.02	8.99	9.02	9.06	8.89	8.99	9.02	8.98	9.09	8.89	8.89	8.9	9	8.98	9.01	8.97	8.91	8.96	8.54	8.58	8.58	8.96	8.94	9.03	0.0261905
Apolipoprotein A-IV OS=Homo sapiens GN=APOA4 PE=1 SV=3	P06727	45 kDa	TRUE	9.61	9.72	9.63	9.57	9.6	9.51	9.81	9.78	9.76	9.62	9.55	9.65	9.19	9.23	9.33	9.29	9.34	9.35	9.71	9.78	9.73	9.66	9.65	9.68	0.0275315
Vitamin D-binding protein OS=Homo sapiens GN=GC PE=1 SV=1	P02774	53 kDa	TRUE	9.86	9.83	9.79	9.74	9.75	9.7	9.78	9.78	9.72	10	9.94	9.99	9.74	9.69	9.78	10.1	10.1	10.1	10.1	10	10.2	9.68	9.78	9.8	0.0298229
Ig kappa chain C region OS=Homo sapiens GN=IGKC PE=1 SV=1	P01834	12 kDa		9.22	9.16	9.25	8.99	9.04	8.93	8.98	9.12	9.12	9.47	9.52	9.57	8.91	8.93	9.02	9.5	9.51	9.45	9.7	9.7	9.69	9.57	9.51	9.57	0.0312653
Serotransferrin OS=Homo sapiens GN=TF PE=1 SV=3	P02787	77 kDa	TRUE	9.39	9.38	9.32	9.17	9.24	9.27	9.75	9.82	9.8	9.53	9.42	9.42	9.55	9.65	9.52	9.28	9.34	9.32	9.3	9.27	9.23	9.35	9.37	9.29	0.0323597
Hemopexin OS=Homo sapiens GN=HPX PE=1 SV=2	P02790	52 kDa		9.22	9.2	9.15	8.99	9.02	8.93	9.39	9.36	9.31	9.48	9.47	9.46	9.33	9.28	9.26	9.13	9.2	9.14	9.8	9.66	9.61	9.08	9.16	9.03	0.0332624
Kininogen-1 OS=Homo sapiens GN=KNG1 PE=1 SV=2	P01042	72 kDa		9.61	9.67	9.7	9.59	9.57	9.57	9.72	9.62	9.71	9.71	9.84	9.68	9.67	9.64	9.56	9.64	9.63	9.58	9.96	9.91	9.84	9.7	9.72	9.62	0.0349691
Ceruloplasmin OS=Homo sapiens GN=CP PE=1 SV=1	P00450	122 kDa		9.32	9.45	9.49	9.33	9.27	9.18	9.05	9.08	9.13	9.89	9.82	9.74	9.18	9.26	9.27	9.39	9.45	9.5	9.74	9.73	9.67	9.57	9.61	9.56	0.0355014
SPARC-like protein 1 OS=Homo sapiens GN=SPARCL1 PE=1 SV=2	Q14515	75 kDa	TRUE	9.35	9.36	9.44	9.63	9.59	9.62	9.44	9.57	9.74	9.11	8.94	8.95	9.76	9.76	9.75	9.14	9.22	9.17	9.16	9.2	9.14	9.45	9.45	9.48	0.0359921
Cluster of Alpha-2-macroglobulin OS=Homo sapiens GN=A2M PE=1 SV=3 (P01023)	P01023	163 kDa	TRUE	9.42	9.47	9.5	9.53	9.52	9.49	9.46	9.55	9.45	9.31	9.36	9.22	9.54	9.62	9.46	9.33	9.4	9.4	9.1	9.07	8.98	9.41	9.46	9.48	0.0361059
Complement C4-A OS=Homo sapiens GN=C4A PE=1 SV=1	P0C0L4	193 kDa		8.97	9.14	9.16	9.07	9.03	9.04	9.34	9.27	9.21	9.3	9.25	9.27	9.66	9.65	9.46	8.95	9.03	8.95	9.12	9.07	9.02	8.52	8.6	8.62	0.0366723
Complement C3 OS=Homo sapiens GN=C3 PE=1 SV=2	P01024	187 kDa	TRUE	9.14	9.28	9.26	9.19	9.2	9.26	9.07	9.07	9.03	9.53	9.44	9.39	9.41	9.37	9.24	9.28	9.3	9.22	9.49	9.36	9.37	9.29	9.21	9.22	0.0375045
Cluster of Complement factor H OS=Homo sapiens GN=CFH PE=1 SV=4 (P08603)	P08603 [3]	139 kDa	TRUE	9.31	9.21	9.27	9.09	9.03	9.16	9.27	9.22	9.17	9.34	9.21	9.28	9.42	9.28	9.27	9.16	9.06	9.15	9.29	9.29	9.25	9.28	9.21	9.27	0.037662
Cluster of Ig gamma-1 chain C region OS=Homo sapiens GN=IGHG1 PE=1 SV=1 (P01857)	P01857 [3]	36 kDa	TRUE	9.96	9.94	10	10.2	10.2	10.3	9.58	9.54	9.61	10.2	10.1	10.1	9.57	9.57	9.38	9.82	9.93	9.84	10.4	10.3	10.4	9.85	9.8	9.82	0.0396535
Protein FAM3C OS=Homo sapiens GN=FAM3C PE=1 SV=1	Q92520	25 kDa		9.65	9.64	9.76	10.1	10.2	10.1	9.85	10	9.85	9.38	9.51	9.55	9.72	9.82	9.8	9.31	9.49	9.46	8.76	8.73	8.76	9.56	9.58	9.57	0.0404446
Carboxypeptidase E OS=Homo sapiens GN=CPE PE=1 SV=1	P16870	53 kDa		9.4	9.34	9.35	9.32	9.22	9.24	9.07	8.95	8.97	9.16	9.24	9.27	9.63	9.54	9.46	9.33	9.29	9.29	9.12	9	9.04	9.31	9.15	9.21	0.04218
Plasma protease C1 inhibitor OS=Homo sapiens GN=SERPING1 PE=1 SV=2	P05155	55 kDa		9.3	9.23	9.18	9.21	9.18	9.28	9.39	9.26	9.34	9.14	9.1	9.07	9.35	9.29	9.22	9.1	9.22	9.11	9.29	9.14	9.2	9.13	9.01	9.13	0.0424355
Complement component C7 OS=Homo sapiens GN=C7 PE=1 SV=2	P10643	94 kDa		9.14	9.12	9.28	9.11	9.05	9.15	9.09	9.06	9.18	8.98	8.91	8.87	9.28	9.27	9.38	9	9.23	9.21	8.89	8.84	8.95	9.07	9.05	9.09	0.0425692
Contactin-2 OS=Homo sapiens GN=CNTN2 PE=1 SV=1	Q02246	113 kDa	TRUE	8.55	8.52	8.64	8.84	8.81	8.61	8.75	8.73	8.72	8.52	8.57	8.63	8.96	8.96	8.98	8.28	8.35	8.4	8	8.21	8.17	8.52	8.62	8.62	0.042617
Gelsolin OS=Homo sapiens GN=GSN PE=1 SV=1	P06396	86 kDa	TRUE	9.58	9.63	9.67	9.56	9.66	9.54	9.56	9.54	9.6	9.35	9.51	9.37	9.89	9.93	9.81	9.26	9.35	9.42	9.27	9.3	9.33	9.45	9.51	9.6	0.0426436
Alpha-1B-glycoprotein OS=Homo sapiens GN=A1BG PE=1 SV=4	P04217	54 kDa		9.41	9.37	9.33	9.48	9.37	9.39	9.18	9.17	9.13	9.82	9.77	9.77	9.55	9.39	9.39	9.67	9.56	9.56	9.75	9.56	9.73	9.65	9.53	9.57	0.0432302
Cathepsin D OS=Homo sapiens GN=CTSD PE=1 SV=1	P07339	45 kDa		9.23	9.22	9.24	9.24	9.33	9.31	9.08	8.99	9.1	8.77	8.81	9.02	9.48	9.36	9.42	9.51	9.52	9.5	9.27	9.17	9.27	9.21	9.14	9.29	0.0440066
Secretogranin-2 OS=Homo sapiens GN=SCG2 PE=1 SV=2	P13521	71 kDa		8.81	8.73	8.56	8.85	8.86	8.89	8.82	8.79	8.72	8.63	8.47	8.39	9.15	9.16	9.01	8.47	8.51	8.4	7.79	7.65	7.83	8.59	8.49	8.5	0.0477319
Inter-alpha-trypsin inhibitor heavy chain H4 OS=Homo sapiens GN=ITIH4 PE=1 SV=4	Q14624	103 kDa	TRUE	9.27	9.27	9.29	9.21	9.24	9.34	9.33	9.33	9.05	9.35	9.39	9.34	8.83	8.59	8.77	9.23	9.17	9.16	9.52	9.5	9.47	8.99	9.08	9.01	0.0480009
Apolipoprotein A-I OS=Homo sapiens GN=APOA1 PE=1 SV=1	P02647	31 kDa	TRUE	9.75	9.73	9.8	9.48	9.51	9.65	9.57	9.47	9.54	9.95	9.9	9.84	9.75	9.68	9.59	9.91	9.89	9.81	9.94	9.77	9.75	9.9	9.85	9.78	0.0491999
Beta-2-microglobulin OS=Homo sapiens GN=B2M PE=1 SV=1	P61769	14 kDa		10.6	10.5	10.5	10.4	10.5	10.5	10.5	10.5	10.5	10.2	10.3	10.1	10.9	10.6	10.6	10.5	10.4	10.5	10.1	10	10.1	10.3	10.3	10.2	0.0501946
Neurosecretory protein VGF OS=Homo sapiens GN=VGF PE=1 SV=2	O15240	67 kDa		8.69	8.68	8.74	8.93	9.03	8.98	8.97	9.09	9.02	9.08	9.02	8.79	9.18	9.21	9.25	8.5	8.61	8.56	8.11	8.06	7.95	8.71	8.72	8.58	0.050247
Secretogranin-3 OS=Homo sapiens GN=SCG3 PE=1 SV=3	Q8WXD2	53 kDa		9.8	9.75	9.82	10	10	10	9.89	9.75	10	9.21	9.2	9.08	9.93	9.98	10.1	9.43	9.34	9.48	8.66	8.83	8.69	9.63	9.56	9.69	0.0506631
Inter-alpha-trypsin inhibitor heavy chain H2 OS=Homo sapiens GN=ITIH2 PE=1 SV=2	P19823	106 kDa		9.24	9.25	9.26	9.23	9.21	9.09	9.06	9.1	9.08	9.41	9.62	9.56	8.86	8.97	9.02	9.09	9.2	9.24	9.37	9.39	9.58	8.91	8.91	8.85	0.0506716
Chitinase-3-like protein 1 OS=Homo sapiens GN=CHI3L1 PE=1 SV=2	P36222	43 kDa	TRUE	8.71	8.54	8.61	8.59	8.69	8.7	8.62	8.62	8.56	8.73	8.69	8.73	8.68	8.63	8.74	8.97	8.96	8.97	8.34	7.99	8.46	9.1	9.3	9.18	0.0509162
Cluster of Immunoglobulin lambda-like polypeptide 5 OS=Homo sapiens GN=IGLL5 PE=2 SV=2 (B9A064)	B9A064 [3]	23 kDa	TRUE	8.87	8.86	8.86	8.84	8.77	8.76	8.69	8.75	8.71	9.2	9.39	9.16	8.43	8.62	8.38	9.24	9.36	9.24	9.04	9.23	9.26	8.54	8.54	8.54	0.0510806
Angiotensinogen OS=Homo sapiens GN=AGT PE=1 SV=1	P01019	53 kDa		9	9.01	8.94	9.09	9.01	9.32	9.03	8.83	8.86	9.05	9.05	9.13	9.24	9.29	9.35	9.08	9.04	9	8.38	8.45	8.42	8.89	8.81	8.75	0.0516454
Reelin OS=Homo sapiens GN=RELN PE=1 SV=3	P78509	388 kDa	TRUE	8.36	8.36	8.37	8.56	8.54	8.52	8.02	7.82	8.03	8.21	7.92	8.09	8.47	8.39	8.49	8.42	8.37	8.47	7.93	7.91	8.01	8.36	8.3	8.47	0.0517416
Procollagen C-endopeptidase enhancer 1 OS=Homo sapiens GN=PCOLCE PE=1 SV=2	Q15113	48 kDa		8.92	8.88	9.07	9.06	8.91	8.98	8.79	8.92	8.9	9.02	8.96	8.9	9.18	9.3	9.15	9.01	8.76	8.82	8.66	8.75	8.69	9	8.93	9.06	0.0523391
Neuronal cell adhesion molecule OS=Homo sapiens GN=NRCAM PE=1 SV=3	Q92823	144 kDa		8.56	8.7	8.79	9.22	9.26	9.23	9.1	9.06	9.16	8.82	8.94	8.63	8.91	9.09	8.9	8.59	8.54	8.58	7.92	7.95	8.09	8.8	8.65	8.71	0.0523836
Prostaglandin-H2 D-isomerase OS=Homo sapiens GN=PTGDS PE=1 SV=1	P41222	21 kDa		9.32	9.34	9.29	9.44	9.54	9.66	9.42	9.2	9.35	9.23	9.19	9.39	9.62	9.58	9.6	9.22	9.27	9.35	8.75	8.8	8.91	9.35	9.28	9.29	0.0530292
Cluster of Plasminogen OS=Homo sapiens GN=PLG PE=1 SV=2 (P00747)	P00747	91 kDa	TRUE	9.04	9.04	9.06	8.91	9.01	8.98	9.5	9.44	9.37	9.45	9.44	9.26	8.93	8.91	8.81	9.1	9.09	8.86	9.35	9.42	9.26	9.07	9.09	8.99	0.0542897
Secretogranin-1 OS=Homo sapiens GN=CHGB PE=1 SV=2	P05060	78 kDa		9.64	9.69	9.72	9.52	9.76	9.8	9.28	9.35	9.32	9.39	9.64	9.27	9.8	9.8	9.68	9.89	9.88	9.85	8.68	8.59	8.72	9.41	9.38	9.42	0.054477
Complement C1s subcomponent OS=Homo sapiens GN=C1S PE=1 SV=1	P09871	77 kDa	TRUE	9	9.09	9.2	9.19	9.02	9.04	8.8	8.93	8.9	8.97	8.93	8.88	9.59	9.4	9.35	8.92	8.92	8.99	8.9	8.68	8.72	9.2	9.14	9.08	0.0550667
Beta-Ala-His dipeptidase OS=Homo sapiens GN=CNDP1 PE=1 SV=4	Q96KN2	57 kDa		9.8	9.93	9.78	9.94	10	9.87	9.69	9.84	9.82	9.46	9.54	9.68	10.2	10.4	10.4	9.98	10	10.1	9.17	9.22	9.25	10	10.1	9.93	0.0555799
Monocyte differentiation antigen CD14 OS=Homo sapiens GN=CD14 PE=1 SV=2	P08571	40 kDa		9.42	9.25	9.4	9.47	9.54	9.47	9.39	9.51	9.3	9.1	9.29	9.25	9.63	9.65	9.54	8.95	9.22	9.08	8.96	8.89	8.88	9.12	9.28	9.21	0.0556443
Afamin OS=Homo sapiens GN=AFM PE=1 SV=1	P43652	69 kDa		9.27	9.42	9.35	9.44	9.37	9.41	9.21	9.17	9.12	9.41	9.21	8.95	9.14	9.07	9.04	9.21	9.06	9.07	9.6	9.52	9.65	9.53	9.47	9.42	0.0559312
Prothrombin OS=Homo sapiens GN=F2 PE=1 SV=2	P00734	70 kDa		9.04	9.03	8.97	8.94	9.09	9.14	9.24	9.21	9.2	9.36	9.16	9.19	9.1	8.97	9.12	8.96	8.87	8.96	9.16	9.27	8.93	8.99	8.96	8.92	0.0563963
Neural cell adhesion molecule L1-like protein OS=Homo sapiens GN=CHL1 PE=1 SV=4	O00533	135 kDa	TRUE	9.32	9.37	9.52	9.85	9.7	9.78	9.59	9.66	9.68	9.18	9.29	9.32	9.76	9.75	9.75	9	9.11	9.12	8.13	8.64	8.49	9.38	9.48	9.47	0.0567087
Neurexin-1-alpha OS=Homo sapiens GN=NRXN1 PE=2 SV=1	Q9ULB1	162 kDa	TRUE	8.95	9.06	8.95	9.36	9.46	9.27	9.04	9.08	9.28	9.12	9.1	9.08	9.31	9.28	9.34	8.89	9.01	9.01	8.3	8.56	8.5	9.08	8.89	9.09	0.0582176
Neural cell adhesion molecule 1 OS=Homo sapiens GN=NCAM1 PE=1 SV=3	P13591	95 kDa		9.46	9.67	9.47	9.59	9.76	9.89	9.66	9.78	9.67	9.46	9.47	9.41	9.72	9.82	9.68	9.41	9.56	9.31	8.84	8.95	8.72	9.43	9.46	9.49	0.058708
Alpha-2-antiplasmin OS=Homo sapiens GN=SERPINF2 PE=1 SV=3	P08697	55 kDa		8.4	8.42	8.23	8.59	8.65	8.66	8.68	8.38	8.58	8.68	8.71	8.67	8.48	8.54	8.39	8.41	8.33	8.37	8.9	8.98	8.74	8.53	8.39	8.23	0.0587619
Complement factor I OS=Homo sapiens GN=CFI PE=1 SV=2	P05156	66 kDa		9.25	9.28	9.14	9.09	9.19	9.11	8.96	8.76	9.07	9.51	9.38	9.64	9.01	9.1	9.21	9.04	9.09	9.23	9.4	9.37	9.43	9.02	9.07	9.07	0.0590924
Chromogranin-A OS=Homo sapiens GN=CHGA PE=1 SV=7	P10645	51 kDa		9.38	9.26	9.29	9.92	9.62	9.68	9.77	9.78	9.84	9.3	9.42	9.59	9.81	9.74	9.66	9.19	9.27	9.35	8.41	8.35	8.46	9.49	9.41	9.46	0.059182
Protein kinase C-binding protein NELL2 OS=Homo sapiens GN=NELL2 PE=1 SV=1	Q99435	91 kDa		9.07	8.92	9.04	9.3	9.34	9.37	9.39	9.38	9.12	9.15	9.12	8.97	9.53	9.35	9.29	9.1	8.99	8.88	8.32	8.32	8.37	9.14	9.19	9.08	0.059306
Apolipoprotein D OS=Homo sapiens GN=APOD PE=1 SV=1	P05090	21 kDa		10.2	10.2	10.2	9.99	9.94	9.84	9.8	9.81	9.82	10.4	10	10	10.2	10.2	10.3	10.3	10.2	10.2	9.79	9.62	9.81	10.1	10.2	10.2	0.0596389
Beta-2-glycoprotein 1 OS=Homo sapiens GN=APOH PE=1 SV=3	P02749	38 kDa		9.76	9.56	9.67	9.6	9.56	9.53	10.1	9.87	9.99	9.89	9.64	9.52	9.59	9.46	9.43	9.48	9.52	9.42	9.97	9.86	9.82	9.43	9.37	9.31	0.0611087
Ganglioside GM2 activator OS=Homo sapiens GN=GM2A PE=1 SV=4	P17900	21 kDa		10.4	10.4	10.4	10.5	10.5	10.6	10.3	10.6	10.3	9.8	10.1	9.71	10.4	10.4	10.5	10.2	10.2	10.2	9.44	9.34	9.36	10.3	10.4	10.3	0.0611339
Heparin cofactor 2 OS=Homo sapiens GN=SERPIND1 PE=1 SV=3	P05546	57 kDa		9.22	9.23	9.22	9.32	9.35	9.22	9.23	9.4	9.26	9.11	9.08	9.12	9.05	9.15	8.98	9.02	9.06	8.96	8.9	9.14	9.35	9.29	9.29	9.15	0.0612934
Contactin-1 OS=Homo sapiens GN=CNTN1 PE=1 SV=1	Q12860	113 kDa	TRUE	9.05	9.07	9.04	9.12	9.25	9.31	8.92	9.07	9.06	9.08	9.07	9.09	9.4	9.36	9.48	9.08	8.91	8.91	8.19	8.54	8.69	9.03	8.99	9.04	0.0617372
Semaphorin-7A OS=Homo sapiens GN=SEMA7A PE=1 SV=1	O75326	75 kDa		8.83	8.74	8.82	9	8.98	9.09	8.91	8.85	8.75	9.04	8.92	8.78	9	8.99	8.83	9.1	9.03	8.87	8.33	8.25	8.19	8.68	8.76	8.61	0.0618084
Neurexin-3-alpha OS=Homo sapiens GN=NRXN3 PE=1 SV=4	Q9Y4C0	181 kDa	TRUE	8.43	8.48	8.48	8.97	9.04	8.88	8.7	8.6	8.66	8.5	8.43	8.37	8.68	9.01	8.79	8.27	8.29	8.3	7.88	7.93	7.77	8.4	8.64	8.34	0.0618782
Alpha-2-HS-glycoprotein OS=Homo sapiens GN=AHSG PE=1 SV=1	P02765	39 kDa		9.53	9.57	9.54	9.44	9.48	9.56	9.58	9.57	9.61	9.58	9.38	9.24	9.26	9.25	9.3	9.45	9.23	9.3	9.79	9.8	10	9.71	9.48	9.51	0.063763
Pigment epithelium-derived factor OS=Homo sapiens GN=SERPINF1 PE=1 SV=4	P36955	46 kDa	TRUE	9.63	9.66	9.62	9.34	9.49	9.57	9.63	9.62	9.47	9.39	9.26	9.3	9.95	9.84	9.72	9.82	9.77	9.74	9.7	9.7	9.54	9.9	9.7	9.67	0.063779
N-acetyllactosaminide beta-1,3-N-acetylglucosaminyltransferase OS=Homo sapiens GN=B3GNT1 PE=1 SV=1	O43505	47 kDa		9.19	8.99	9.09	9.42	9.37	9.54	9.4	9.2	9.14	9.44	9.35	9.37	9.63	9.46	9.55	9.3	9.13	9	8.64	8.65	8.58	9.2	8.99	9.18	0.0655205
Alpha-1-acid glycoprotein 1 OS=Homo sapiens GN=ORM1 PE=1 SV=1	P02763	24 kDa	TRUE	8.42	8.46	8.35	8.07	8.16	8.13	7.92	8.14	7.94	9.7	9.85	9.69	8.34	8.29	8.21	8.2	8.25	8.03	8.94	9.13	8.82	8.09	8.2	8.22	0.0659932
Vitronectin OS=Homo sapiens GN=VTN PE=1 SV=1	P04004	54 kDa		9.09	9.13	9.2	8.98	8.68	8.76	9.11	9.15	9.17	9.48	9.4	9.51	9.35	9.25	9.05	9.11	9.21	9.18	9.6	9.43	9.44	9.14	9.38	9.17	0.0670622
Complement factor B OS=Homo sapiens GN=CFB PE=1 SV=2	P00751	86 kDa		9.65	9.54	9.69	9.6	9.57	9.4	9.51	9.7	9.79	10.1	10.2	10.3	9.34	9.43	9.35	9.56	9.57	9.7	9.83	9.92	10.1	9.63	9.75	9.73	0.0671281
Proactivator polypeptide OS=Homo sapiens GN=PSAP PE=1 SV=2	P07602	58 kDa		9.48	9.37	9.43	9.74	9.56	9.69	9.3	9.4	9.36	9.22	9.25	9.12	9.48	9.53	9.5	9.24	9.44	9.35	9.17	9.18	8.74	9.18	9.39	9.39	0.0683023
Antithrombin-III OS=Homo sapiens GN=SERPINC1 PE=1 SV=1	P01008	53 kDa		9.15	9.26	9.23	9.38	9.28	9.12	9.35	9.54	9.59	9.2	9.14	9.28	8.99	9.06	9.17	8.91	9.08	9.07	9.31	9.49	9.56	9.17	9.28	9.23	0.0683582
Ectonucleotide pyrophosphatase/phosphodiesterase family member 2 OS=Homo sapiens GN=ENPP2 PE=1 SV=3	Q13822	99 kDa		8.8	8.81	8.8	8.78	8.86	8.57	8.79	8.82	8.9	8.71	8.5	8.39	9.1	9.29	9.17	9.08	9.17	9.1	9.38	9.54	9.34	8.87	9.01	8.9	0.0688587
Protein AMBP OS=Homo sapiens GN=AMBP PE=1 SV=1	P02760	39 kDa		8.89	8.84	8.81	8.52	8.49	8.48	8.79	8.6	8.79	8.95	9.08	9.1	8.58	8.82	9.01	8.71	8.79	8.8	9.02	8.81	8.9	8.46	8.58	8.7	0.0689043
Protein CutA OS=Homo sapiens GN=CUTA PE=1 SV=2	O60888	19 kDa		9.12	8.9	9.01	8.99	9.05	9.12	9	8.97	8.84	8.67	8.8	8.91	9.34	9.4	9.18	9.02	9.3	9.14	8.61	8.66	8.35	9.08	9.04	9.06	0.0695875
Coagulation factor V OS=Homo sapiens GN=F5 PE=1 SV=4	P12259	252 kDa		8.45	8.39	8.47	8.72	8.3	8.23	8.52	8.32	8.37	8.36	8.29	8.37	8.95	8.77	8.96	8.48	8.49	8.44	8.98	8.9	9.11	8.32	8.28	8.36	0.0696034
Fibrinogen alpha chain OS=Homo sapiens GN=FGA PE=1 SV=2	P02671	95 kDa	TRUE	9.35	9.26	9.32	9	8.81	9.06	8.79	8.73	8.94	10.4	10.2	10.3	8.9	8.66	8.66	9	8.88	9.05	9.29	9.17	9.25	9.11	9.19	9.27	0.0699573
Complement component C8 beta chain OS=Homo sapiens GN=C8B PE=1 SV=3	P07358	67 kDa		8.23	8.15	8.28	8.63	8.47	8.62	8.53	8.58	8.49	9.07	9.07	8.9	7.93	7.97	7.79	8.06	8.08	7.83	8.87	9.09	8.77	8.06	8.1	8.22	0.0701205
Cluster of Tyrosine-protein phosphatase non-receptor type substrate 1 OS=Homo sapiens GN=SIRPA PE=1 SV=2 (P78324)	P78324	55 kDa	TRUE	9.6	9.64	9.57	9.98	10.3	10.2	9.98	9.98	9.94	9.73	9.68	9.49	9.03	9	8.97	9.9	10	9.87	8.5	8.23	8.63	9.09	8.93	8.9	0.0701655
Fibrinogen gamma chain OS=Homo sapiens GN=FGG PE=1 SV=3	P02679	52 kDa		9.15	9.13	9.18	8.66	8.51	8.79	8.75	8.59	8.65	10	10.1	10.2	8.42	8.33	8.51	8.65	8.71	8.81	8.88	8.91	9.1	9.11	8.91	9.03	0.0706787
Mimecan OS=Homo sapiens GN=OGN PE=1 SV=1	P20774	34 kDa		9.29	9.32	9.37	9.44	9.46	9.34	9.46	9.54	9.42	9.12	9.26	9.13	9.25	9.65	9.4	9.24	9.58	9.32	9.21	9.35	9.22	9.22	9.23	9.15	0.0706948
Clusterin OS=Homo sapiens GN=CLU PE=1 SV=1	P10909	52 kDa		9.69	9.81	9.65	9.44	9.69	9.59	9.66	9.6	9.51	9.61	9.72	9.65	9.96	9.96	9.74	9.73	9.75	9.48	9.4	9.38	9.4	9.91	9.91	9.59	0.0707057
SPARC OS=Homo sapiens GN=SPARC PE=1 SV=1	P09486	35 kDa		8.65	8.71	8.59	8.82	8.77	8.66	8.73	8.56	8.57	8.59	8.53	8.6	9.14	9.09	8.9	8.75	8.58	8.77	8.85	8.93	8.56	8.74	8.57	8.67	0.0707769
Serum albumin OS=Homo sapiens GN=ALB PE=1 SV=2	P02768	69 kDa	TRUE	9.36	9.24	9.43	9.37	9.14	9.16	9.14	9.22	9.39	9.22	9.21	9.28	9.04	9.13	9.26	9.43	9.45	9.62	9.55	9.59	9.73	9.27	9.29	9.46	0.0710856
Cluster of Complement component C9 OS=Homo sapiens GN=C9 PE=1 SV=2 (P02748)	P02748	63 kDa	TRUE	9.38	9.4	9.27	9.08	9.16	8.97	9.2	9.41	9.23	10.3	10.2	10	9.25	9.29	9.26	9.26	9.4	9.24	9.65	9.85	9.57	9.31	9.5	9.35	0.0711615
EGF-containing fibulin-like extracellular matrix protein 1 OS=Homo sapiens GN=EFEMP1 PE=1 SV=2	Q12805	55 kDa		9.4	9.4	9.36	9.31	9.51	9.46	9.17	9.41	9.31	9.25	9.52	9.45	9.66	9.74	9.64	9.27	9.35	9.18	9.07	9.17	9.32	9.33	9.36	9.16	0.0722604
Inter-alpha-trypsin inhibitor heavy chain H1 OS=Homo sapiens GN=ITIH1 PE=1 SV=3	P19827	101 kDa		8.64	8.55	8.56	8.54	8.47	8.65	8.6	8.56	8.65	8.91	9.09	9.44	8.44	8.46	8.44	8.64	8.71	8.91	9.26	9.33	9.4	8.55	8.65	8.75	0.0729223
Fibulin-1 OS=Homo sapiens GN=FBLN1 PE=1 SV=4	P23142	77 kDa		9.34	9.59	9.44	9.36	9.61	9.41	9.57	9.51	9.39	9.63	9.53	9.44	9.95	10.1	9.9	9.41	9.67	9.53	9.76	9.9	9.73	9.57	9.71	9.55	0.0730425
Cell adhesion molecule 1 OS=Homo sapiens GN=CADM1 PE=1 SV=2	Q9BY67	49 kDa		9.09	9.07	9.03	9.52	9.31	9.49	8.94	9.21	8.74	9.08	9.03	8.85	9.06	9.25	9.19	8.81	8.92	8.88	8.17	8.25	8.28	8.89	9.02	9.03	0.0744675
Neuronal pentraxin-1 OS=Homo sapiens GN=NPTX1 PE=2 SV=2	Q15818	47 kDa	TRUE	9.19	9.11	9.29	9.61	9.56	9.74	9.39	9.31	9.32	9.4	9.21	9.02	9.68	9.8	9.56	9.21	9.25	9.27	8.68	8.66	8.27	9.02	9.12	9.12	0.0747264
Osteopontin OS=Homo sapiens GN=SPP1 PE=1 SV=1	P10451	35 kDa		8.99	8.92	8.91	9.15	8.98	9.28	9.2	9.21	9.16	9.17	9.05	9.31	9.5	9.41	9.34	8.84	8.73	8.53	8.21	8.12	8.41	8.94	8.82	8.85	0.0747489
Cystatin-C OS=Homo sapiens GN=CST3 PE=1 SV=1	P01034	16 kDa	TRUE	9.7	9.63	9.67	9.6	9.82	9.65	9.88	9.83	9.61	9.73	9.78	9.69	9.88	10	9.74	9.82	9.69	9.57	8.99	9.18	9.06	9.73	9.59	9.51	0.0758747
Lumican OS=Homo sapiens GN=LUM PE=1 SV=2	P51884	38 kDa		8.72	8.75	8.67	8.6	8.42	8.58	8.53	8.76	8.58	8.72	8.73	8.91	8.46	8.72	8.57	8.38	8.45	8.52	8.52	8.73	8.47	8.67	8.81	8.62	0.0763541
Alpha-1-antitrypsin OS=Homo sapiens GN=SERPINA1 PE=1 SV=3	P01009	47 kDa		9.27	9.38	9.4	9.15	9.21	8.94	9.54	9.71	9.61	9.73	9.94	9.74	9.15	9.22	9.2	9.28	9.52	9.35	9.56	9.79	9.68	9.26	9.57	9.4	0.0769405
Cluster of Ig kappa chain V-III region WOL OS=Homo sapiens PE=1 SV=1 (P01623)	P01623	12 kDa	TRUE	9.04	9.14	9.1	9.19	8.9	8.92	8.9	8.82	8.77	9.66	9.63	9.64	9.24	9.01	9.25	9.16	9.02	9.29	9.35	9.04	9.3	9.16	8.95	9.13	0.0779034
Peptidyl-glycine alpha-amidating monooxygenase OS=Homo sapiens GN=PAM PE=1 SV=2	P19021	108 kDa		8.63	8.69	8.72	9.13	9.07	8.99	8.83	8.64	8.97	8.65	8.88	8.73	9.24	9.21	9.3	8.81	8.6	8.78	8.54	8.42	8.77	8.85	8.66	8.69	0.0785957
Cluster of Ig alpha-1 chain C region OS=Homo sapiens GN=IGHA1 PE=1 SV=2 (P01876)	P01876 [2]	38 kDa	TRUE	9.83	9.83	9.84	8.84	8.94	8.44	9.06	9.13	9.08	11	11.1	11	9.02	9.29	9.16	11	11	10.9	9.37	9.59	9.43	9.03	9.3	9.09	0.0790286
Collagen alpha-1(XVIII) chain OS=Homo sapiens GN=COL18A1 PE=1 SV=5	P39060	178 kDa		8.11	8.05	8.02	8.16	8.33	8.55	8.29	8.43	8.15	8.36	8.51	8.46	8.46	8.34	8.31	8.18	8.28	8.3	7.87	8.12	8.25	8.16	8.26	8.18	0.0790636
Kallikrein-6 OS=Homo sapiens GN=KLK6 PE=1 SV=1	Q92876	27 kDa		9.35	9.38	9.6	9.74	9.53	9.53	9.54	9.58	9.79	9.35	9.45	9.52	9.79	9.89	9.95	9.44	9.36	9.6	8.63	8.67	8.88	9.23	9.27	9.45	0.0799178
Fibrinogen beta chain OS=Homo sapiens GN=FGB PE=1 SV=2	P02675	56 kDa		9.29	9.26	9.33	8.94	8.75	8.91	8.78	8.55	8.69	10.5	10.4	10.6	8.96	8.64	8.72	9.18	8.97	8.94	8.95	9.21	9.17	9.32	9.24	9.34	0.0799835
Cluster of Complement C1r subcomponent OS=Homo sapiens GN=C1R PE=1 SV=2 (P00736)	P00736	80 kDa	TRUE	9.24	9.17	9.24	8.89	9.13	9.04	9.44	9.17	9.01	9.27	9.05	8.91	9.6	9.46	9.68	8.91	8.87	8.96	9.33	9.11	9.1	8.95	8.94	8.93	0.0814551
ProSAAS OS=Homo sapiens GN=PCSK1N PE=1 SV=1	Q9UHG2	27 kDa		9.21	9.35	9.13	9.06	9.33	9.26	9.39	9.39	9.49	9.34	9.4	9.07	9.78	9.65	9.69	9.2	9.02	9.07	8.16	8.66	8.4	9.16	9.13	9.22	0.0814617
Calsyntenin-1 OS=Homo sapiens GN=CLSTN1 PE=1 SV=1	O94985	110 kDa		9.63	9.55	9.42	9.46	9.53	9.65	9.56	9.35	9.35	9.33	9.23	9.21	9.95	9.75	9.57	9.4	9.2	9.14	8.84	8.81	8.63	9.48	9.31	9.28	0.0827858
Transthyretin OS=Homo sapiens GN=TTR PE=1 SV=1	P02766	16 kDa		9	8.88	8.97	8.84	8.69	8.71	8.82	8.95	8.8	8.8	8.86	8.96	9.32	9.05	9.13	9.58	9.24	9.51	9.5	9.43	9.26	9.37	9.06	9.28	0.0830351
Scrapie-responsive protein 1 OS=Homo sapiens GN=SCRG1 PE=1 SV=1	O75711	11 kDa		9.52	9.43	9.46	9.22	9.3	9.44	9.86	9.68	9.69	9.47	9.61	9.79	9.56	9.62	9.58	9.61	9.79	9.63	8.72	8.98	9.04	9.1	9.29	9.44	0.0833288
Galectin-3-binding protein OS=Homo sapiens GN=LGALS3BP PE=1 SV=1	Q08380	65 kDa	TRUE	9.42	9.5	9.38	9.43	9.6	9.55	9.38	9.52	9.28	9.25	9.46	9.24	9.58	9.79	9.56	9.6	9.73	9.59	9.47	9.1	9.23	9.47	9.49	9.29	0.0834557
Ribonuclease pancreatic OS=Homo sapiens GN=RNASE1 PE=1 SV=4	P07998	18 kDa		10.8	10.6	10.6	11.2	11.4	11.3	10.8	10.9	10.9	10.2	10.4	10.3	10.8	10.9	10.8	11	10.8	10.8	9.87	10.3	10.4	10.8	10.6	10.5	0.0846497
Cluster of Haptoglobin OS=Homo sapiens GN=HP PE=1 SV=1 (P00738)	P00738	45 kDa	TRUE	10.2	10.3	10.2	7.96	8.01	8.04	8.87	9	9.03	11.3	11.6	11.3	8.15	8.3	8.56	8.1	8.41	8.3	10.8	10.8	10.7	7.64	7.9	7.87	0.0854811
Insulin-like growth factor-binding protein 7 OS=Homo sapiens GN=IGFBP7 PE=1 SV=1	Q16270	29 kDa		9.34	9.3	9.43	9.05	9.28	9.35	9.17	9.11	8.98	8.86	8.96	8.74	9.1	8.99	9.14	9.27	9.17	9.35	9.58	9.55	9.24	9.41	9.1	9.21	0.0856768
Nucleobindin-1 OS=Homo sapiens GN=NUCB1 PE=1 SV=4	Q02818	54 kDa		8.27	8.27	8.41	8.5	8.44	8.15	8.45	8.11	8.29	8.29	8.33	8.33	8.74	8.76	8.67	8.33	8.45	8.32	8.66	8.39	8.38	8.25	8.35	7.93	0.085926
Cadherin-2 OS=Homo sapiens GN=CDH2 PE=1 SV=4	P19022	100 kDa		8.35	8.27	8.32	8.5	8.57	8.74	8.4	8.24	8.13	8.18	8.08	8.04	8.34	8.26	8.27	8.34	8.06	8.27	7.35	7.45	7.74	8.26	8.05	8.34	0.0866937
Neural cell adhesion molecule 2 OS=Homo sapiens GN=NCAM2 PE=1 SV=2	O15394	93 kDa	TRUE	8.78	8.79	8.85	9.13	9.08	9.09	8.94	8.97	9.15	8.85	8.93	9.14	9.07	9.22	9.34	8.94	8.99	9.02	8.54	8.1	7.85	8.76	8.77	8.85	0.0868394
Apolipoprotein E OS=Homo sapiens GN=APOE PE=1 SV=1	P02649	36 kDa		10.1	10.4	10.2	10.2	10.4	10.2	9.68	9.93	9.77	10.1	10.2	10	10.4	10.6	10.4	9.87	10.1	9.89	9.13	9.41	9.18	9.87	10.1	9.89	0.0869093
Seizure 6-like protein OS=Homo sapiens GN=SEZ6L PE=1 SV=1	Q9BYH1	112 kDa	TRUE	9.68	9.71	9.74	10.3	10.1	9.92	9.81	9.93	9.91	9.78	9.69	9.84	9.92	10.1	10.2	9.4	9.55	9.69	8.67	8.89	8.53	9.52	9.5	9.67	0.0882669
CD44 antigen OS=Homo sapiens GN=CD44 PE=1 SV=3	P16070	82 kDa		8.82	8.83	8.84	9.06	9.22	9.13	9.3	9.28	9.13	9.07	8.84	9.01	9.56	9.27	9.43	9.26	8.81	8.85	8.59	8.71	8.58	8.99	8.99	8.74	0.089729
Extracellular matrix protein 1 OS=Homo sapiens GN=ECM1 PE=1 SV=2	Q16610	61 kDa		9.02	9.03	8.86	9.12	9.23	9.27	9.4	9.35	9.09	9.35	9.17	9.17	9.51	9.29	9.05	8.9	8.76	8.7	8.89	8.62	8.49	8.75	8.71	8.76	0.090189
Tetranectin OS=Homo sapiens GN=CLEC3B PE=1 SV=3	P05452	23 kDa		9.09	9.19	9.12	9.09	9.05	9.19	9.31	9.25	9.43	8.95	8.63	9.13	9.21	9.22	9.45	9.2	9.05	9.24	8.58	8.79	8.95	9.32	9.18	9.33	0.0906364
Amyloid beta A4 protein OS=Homo sapiens GN=APP PE=1 SV=3	P05067	87 kDa	TRUE	9.14	8.94	8.9	9.23	9.16	9.52	9.2	8.86	8.88	9.11	9.09	9.02	9.33	9.11	9.22	8.88	8.75	8.67	8.53	8.34	8.41	9.18	8.84	8.99	0.0916546
Fructose-bisphosphate aldolase C OS=Homo sapiens GN=ALDOC PE=1 SV=2	P09972	39 kDa	TRUE	8.59	8.59	8.59	8.3	8.48	8.47	8.51	8.47	8.71	8.35	8.63	8.69	8.77	8.75	8.73	8.27	8.28	8.67	8.07	8.12	8.28	8.32	8.38	8.61	0.0922162
Receptor-type tyrosine-protein phosphatase zeta OS=Homo sapiens GN=PTPRZ1 PE=1 SV=4	P23471	255 kDa		8.61	8.69	8.71	9.07	8.81	8.75	8.65	8.81	8.61	8.56	8.62	8.39	8.85	9.07	8.93	8.37	8.75	8.63	8.06	8.14	8.28	8.6	8.81	8.6	0.0928424
Insulin-like growth factor-binding protein 2 OS=Homo sapiens GN=IGFBP2 PE=1 SV=2	P18065	35 kDa		9.28	9.3	9.31	9.45	9.34	9.5	9.4	9.19	9.19	9.58	9.15	9.19	9.73	9.56	9.48	9.23	9.11	9.05	9.35	9.09	9.34	9.32	9.1	9.13	0.0929653
Neurotrimin OS=Homo sapiens GN=NTM PE=1 SV=1	Q9P121	38 kDa	TRUE	9.1	9.03	9.08	9.32	9.12	8.92	8.98	8.72	8.95	8.95	9.16	9.15	9.51	9.47	9.38	9.08	9.42	9.15	8.28	8.31	8.13	8.99	9.15	8.85	0.0939569
Alpha-1-antichymotrypsin OS=Homo sapiens GN=SERPINA3 PE=1 SV=2	P01011	48 kDa		9.41	9.4	9.28	9.21	9.08	9.38	9.55	9.39	9.53	10.4	9.94	10.1	9.62	9.36	9.52	9.35	9.1	9.29	9.85	9.63	9.86	9.3	9.18	9.1	0.0950825
Seizure protein 6 homolog OS=Homo sapiens GN=SEZ6 PE=1 SV=2	Q53EL9	107 kDa		8	8.01	7.92	8.26	8.1	8.34	7.91	7.86	8.03	7.98	8.1	8.18	8.66	8.46	8.42	7.61	8.16	7.95	7.71	7.34	7.61	8.08	7.96	8.08	0.0954925
Metalloproteinase inhibitor 1 OS=Homo sapiens GN=TIMP1 PE=1 SV=1	P01033	23 kDa		9.28	9.18	9.21	8.98	9.05	9.05	9.19	9.53	9.19	9.11	9.47	9.36	9.6	9.74	9.64	9.29	9.64	9.22	9.56	9.64	9.26	9.27	9.35	9.35	0.0958665
Neuropeptide-like protein C4orf48 OS=Homo sapiens GN=C4orf48 PE=1 SV=3	Q5BLP8	10 kDa		9.8	9.7	9.77	9.76	9.92	9.88	9.77	10.1	9.91	9.98	9.82	9.9	10.2	10.1	10.1	9.78	9.75	9.56	9.32	8.88	8.57	9.71	9.74	9.58	0.0959837
Fructose-bisphosphate aldolase A OS=Homo sapiens GN=ALDOA PE=1 SV=2	P04075	39 kDa	TRUE	8.52	8.32	8.26	8.42	8.39	8.25	8.71	8.52	8.31	8.4	8.64	8.25	8.84	8.81	8.69	8.29	8.12	7.92	7.63	7.79	7.59	8.39	8.21	8.18	0.096345
Attractin OS=Homo sapiens GN=ATRN PE=1 SV=2	O75882	159 kDa		8.59	8.39	8.5	8.77	8.45	8.72	7.92	8.17	8.18	8.96	8.77	8.63	8.76	8.46	8.51	8.56	8.34	8.21	8.41	8.44	8.4	8.6	8.39	8.36	0.0965299
Zinc-alpha-2-glycoprotein OS=Homo sapiens GN=AZGP1 PE=1 SV=2	P25311	34 kDa		8.88	8.97	8.91	9.28	8.8	9.2	9.3	9.52	9.55	9.25	8.98	9.03	8.72	8.54	8.72	8.8	9.09	9.01	9.35	9.35	9.49	8.85	9.05	8.82	0.0972421
Ribonuclease T2 OS=Homo sapiens GN=RNASET2 PE=1 SV=2	O00584	29 kDa		8.31	8.29	8.42	8.31	8.22	7.89	8.45	8.42	8.34	8.15	8.02	8.33	8.61	8.56	8.38	8.14	8.01	8.11	8.18	7.77	8.21	8.03	7.76	7.99	0.0976244
Calreticulin OS=Homo sapiens GN=CALR PE=1 SV=1	P27797	48 kDa		9.06	9.16	9.11	9.04	9.15	9.28	9.07	8.75	8.82	8.85	8.93	8.92	9.4	8.99	9.31	9.11	8.81	8.98	8.64	8.18	8.55	9.03	8.99	9.11	0.0977206
Cluster of Hemoglobin subunit beta OS=Homo sapiens GN=HBB PE=1 SV=2 (P68871)	P68871 [2]	16 kDa	TRUE	8.72	8.58	8.55	7.72	7.79	7.88	7.16	7.41	6.55	9.08	9.22	9.08	10.3	10.3	10.2	9.17	9.23	9.13	8.55	8.29	8.14	7.41	7.28	7.21	0.0985442
Neurocan core protein OS=Homo sapiens GN=NCAN PE=2 SV=3	O14594	143 kDa	TRUE	8.69	8.66	8.62	8.98	8.99	8.85	8.39	8.68	8.99	8.67	8.8	9.1	9.19	9	9.03	8.66	8.62	8.56	8.06	7.96	8.02	8.72	8.54	8.92	0.0986962
Cadherin-13 OS=Homo sapiens GN=CDH13 PE=1 SV=1	P55290	78 kDa		8.53	8.47	8.68	8.92	9.05	9.32	8.98	8.99	9	8.79	8.73	8.55	9.24	8.98	8.91	8.58	8.62	8.34	8.35	8.12	7.98	8.62	8.82	8.51	0.10045
Corticosteroid-binding globulin OS=Homo sapiens GN=SERPINA6 PE=1 SV=1	P08185	45 kDa		9.45	9.43	9.37	9.14	9.38	9.4	9.31	9.32	9.07	9.49	9.45	9.56	9.22	9.52	9.38	9.44	9.5	9.18	10	10.1	9.59	9.5	9.46	9.28	0.100909
Coagulation factor XII OS=Homo sapiens GN=F12 PE=1 SV=3	P00748	68 kDa		7.63	7.92	7.75	7.95	8.38	8.68	7.85	7.66	7.64	8.39	8.07	8.52	8.28	8.21	8.33	7.91	7.93	7.93	8.3	8.48	8.11	7.84	7.99	7.89	0.10209
Cluster of Voltage-dependent calcium channel subunit alpha-2/delta-1 OS=Homo sapiens GN=CACNA2D1 PE=1 SV=3 (P54289)	P54289	125 kDa	TRUE	8.94	9.08	8.91	9.35	9.54	9.43	9.33	9.33	9.04	8.67	9.19	9.03	9.2	9.41	9.21	8.7	8.84	8.83	8.63	8.28	8.31	9.06	9.14	8.9	0.102288
Superoxide dismutase [Cu-Zn] OS=Homo sapiens GN=SOD1 PE=1 SV=2	P00441	16 kDa		9.44	9.49	9.48	10	9.89	9.87	9.62	9.6	9.66	9.16	9.54	9.15	9.28	9.64	9.36	8.76	8.92	8.9	8.1	8.67	8.51	9.11	9.38	9.33	0.102317
Phosphatidylethanolamine-binding protein 1 OS=Homo sapiens GN=PEBP1 PE=1 SV=3	P30086	21 kDa		8.66	8.69	8.54	8.81	9.04	8.62	8.48	8.81	8.59	8.57	8.91	8.55	8.82	8.87	8.8	8.54	8.77	8.7	8.2	8.17	8.04	8.4	8.82	8.62	0.102635
Neogenin OS=Homo sapiens GN=NEO1 PE=1 SV=2	Q92859	160 kDa		8.77	8.73	8.84	8.8	9.11	9.24	8.85	8.9	8.71	9.17	8.9	8.74	9	9.03	9.12	8.87	8.75	8.61	7.98	8.15	8.32	8.71	8.77	8.5	0.102695
Dystroglycan OS=Homo sapiens GN=DAG1 PE=1 SV=2	Q14118	97 kDa		8.82	8.81	8.82	9	9.12	9.05	8.9	8.73	9	8.87	8.49	8.67	8.76	8.64	9.04	8.79	8.73	8.79	7.85	8.18	8.55	8.89	8.79	8.76	0.103837
Osteomodulin OS=Homo sapiens GN=OMD PE=1 SV=1	Q99983	49 kDa		8.82	8.89	8.84	9.34	9.19	8.75	8.97	8.85	8.8	8.88	9.07	8.91	9.19	9.13	9.1	9.03	8.88	9	8.61	8.73	9.04	8.53	8.62	8.95	0.105319
Collagen alpha-3(VI) chain OS=Homo sapiens GN=COL6A3 PE=1 SV=5	P12111	344 kDa		8.27	8.32	8.32	7.84	8.1	8.24	7.81	8.04	8.02	8.26	8.23	7.83	8.47	8.41	8.32	8.03	8.12	7.85	8.16	8.17	7.88	8.15	8.26	7.97	0.105361
Kallistatin OS=Homo sapiens GN=SERPINA4 PE=1 SV=3	P29622	49 kDa		8.35	8.42	8.35	8.33	8.55	8.78	8.67	8.55	8.48	7.75	7.87	7.76	8.16	8.32	8.31	8.31	7.98	8.21	8.83	8.52	8.31	8.48	8.24	8.18	0.10594
Complement component C6 OS=Homo sapiens GN=C6 PE=1 SV=3	P13671	105 kDa		8.35	8.25	8.28	8.27	8.2	8.29	8.37	8.1	8.13	8.73	8.66	8.57	8.57	8.08	8.08	8.28	7.9	7.9	8.47	8.46	8.36	8.44	8.32	8.01	0.106766
Cell adhesion molecule 3 OS=Homo sapiens GN=CADM3 PE=1 SV=1	Q8N126	43 kDa		9.26	9.26	9.26	9.25	9.31	9.42	9.27	9.08	9.29	8.66	8.59	8.82	9.08	9.2	9.18	9.16	8.93	9.19	9.13	8.17	8.49	9.26	9.14	9.18	0.107793
Selenoprotein P OS=Homo sapiens GN=SEPP1 PE=1 SV=3	P49908	43 kDa		9.22	9.4	9.31	8.89	9.12	8.93	9.05	9	8.96	8.69	9.14	8.9	9.52	9.52	9.02	9.1	9.04	8.92	9.15	8.76	8.91	9.19	9.07	8.92	0.108022
IgGFc-binding protein OS=Homo sapiens GN=FCGBP PE=1 SV=3	Q9Y6R7	572 kDa		8.66	8.71	8.67	8.55	8.41	8.42	8.1	8.23	8.21	8.38	8.29	8.21	8.79	8.27	8.36	8.05	7.58	7.85	8.9	8.99	9.21	8.44	8.18	8.54	0.108795
Ig gamma-2 chain C region OS=Homo sapiens GN=IGHG2 PE=1 SV=2	P01859	36 kDa	TRUE	9.14	9.26	9.15	8.82	9.29	8.91	9.14	9.49	9.22	9.9	10.3	10.1	8.97	9.03	9.01	9.67	9.94	9.83	9.66	10	9.76	9.37	9.57	9.57	0.109167
Phosphoglycerate kinase 1 OS=Homo sapiens GN=PGK1 PE=1 SV=3	P00558	45 kDa	TRUE	7.93	7.85	7.84	7.68	7.43	7.42	8.05	7.69	7.67	8.09	7.88	7.67	8.3	8.1	8.19	7.66	8.15	7.83	7.84	7.82	7.77	7.6	7.53	7.79	0.109915
Inter-alpha-trypsin inhibitor heavy chain H5 OS=Homo sapiens GN=ITIH5 PE=2 SV=2	Q86UX2	105 kDa		8.39	8.23	8.34	8.36	8.34	8.74	8.62	8.4	8.37	9.17	8.56	8.89	8.85	8.55	8.63	8.56	8.53	8.59	8.26	7.92	7.97	8.56	8.44	8.54	0.110566
Extracellular superoxide dismutase [Cu-Zn] OS=Homo sapiens GN=SOD3 PE=1 SV=2	P08294	26 kDa		8.94	8.98	8.95	9.68	9.15	9.2	8.92	8.81	9.09	8.78	8.73	9.09	9.42	9.48	9.44	8.92	8.66	9.05	9.07	9.03	9.35	8.86	8.8	8.93	0.110905
Polyubiquitin-B OS=Homo sapiens GN=UBB PE=1 SV=1	P0CG47 (+1)	26 kDa		9.16	9.02	9.13	9.35	9.17	9.46	9.58	9.19	9.35	8.59	8.44	8.27	9.31	9.33	9.05	9.1	9.23	9.3	8.96	8.48	8.66	9.35	9.12	9.32	0.111065
Cluster of Ig kappa chain V-II region Cum OS=Homo sapiens PE=1 SV=1 (P01614)	P01614	13 kDa	TRUE	8.93	8.93	8.84	9.01	9.51	9.48	9.23	9.36	9.03	9.51	9.59	9.24	8.59	8.56	8.77	9.51	9.62	9.51	9.31	9.06	9.56	9.29	9.26	9.12	0.111247
Complement C1q subcomponent subunit B OS=Homo sapiens GN=C1QB PE=1 SV=3	P02746	27 kDa		9.56	9.5	9.57	9.42	9.62	9.26	9.52	9.28	9.44	9.65	9.52	9.29	9.73	9.64	9.48	9.24	9.26	9.61	9.2	9.52	9.19	9.54	9.55	9.34	0.112012
Mannosyl-oligosaccharide 1,2-alpha-mannosidase IA OS=Homo sapiens GN=MAN1A1 PE=1 SV=3	P33908	73 kDa	TRUE	9.13	9.07	9.07	9.22	9.42	9.25	9.01	9.09	8.94	9.06	9.03	9.38	9.42	9.83	9.4	8.73	8.73	8.95	8.39	8.7	8.23	9.16	9	8.93	0.112127
Ig heavy chain V-III region GAL OS=Homo sapiens PE=1 SV=1	P01781	13 kDa	TRUE	8.77	8.79	8.72	8.76	8.46	8.61	8.98	8.82	8.72	9.2	9.28	8.83	8.91	8.86	8.66	9.23	9.18	9.11	8.57	8.4	8.59	9.32	8.79	9.47	0.112543
Biotinidase OS=Homo sapiens GN=BTD PE=1 SV=2	P43251	61 kDa		8.16	8.16	8.39	8.71	8.77	8.53	8.4	8.42	8.52	8.16	8.66	8.69	8.13	8.29	8.46	8.2	8.4	8.5	7.87	8.12	8.08	8.04	8.5	8.27	0.112986
Cluster of Ig heavy chain V-III region BRO OS=Homo sapiens PE=1 SV=1 (P01766)	P01766 [2]	13 kDa	TRUE	7.98	7.93	7.84	8.04	7.64	7.81	7.95	7.77	8.14	8.39	8.41	8.68	8.03	7.93	8.37	8.15	8.01	8.14	8.09	8.13	7.89	8.07	7.86	7.78	0.113587
Alpha-1-acid glycoprotein 2 OS=Homo sapiens GN=ORM2 PE=1 SV=2	P19652	24 kDa	TRUE	8.57	8.86	8.77	8.33	8.34	8.16	8.43	8.5	8.27	10.1	9.87	9.66	8.6	8.51	8.55	9.11	8.75	8.65	9.12	9.41	9.6	8.92	8.82	8.53	0.115219
Metalloproteinase inhibitor 2 OS=Homo sapiens GN=TIMP2 PE=1 SV=2	P16035	24 kDa		9.32	9.33	9.44	9.34	9.15	9.27	8.9	9.06	9.21	8.79	8.99	9.3	9.39	9.8	9.8	9.45	9.25	9.73	9.07	9.14	9.17	9.09	9.3	9.35	0.115259
Neuronal pentraxin receptor OS=Homo sapiens GN=NPTXR PE=2 SV=2	O95502	53 kDa		9.35	9.49	9.53	9.93	9.69	9.7	9.38	9.27	9.65	9.06	9.28	9.5	9.61	9.54	9.65	9.16	9.05	9.28	7.99	8.51	8.51	9.22	9.27	9.51	0.1157
Epididymal secretory protein E1 OS=Homo sapiens GN=NPC2 PE=1 SV=1	P61916	17 kDa		9.85	9.82	9.8	9.95	9.9	9.94	9.9	9.91	9.7	9.53	9.05	9.55	9.96	9.89	9.68	9.91	9.65	9.53	9.51	9.08	9.08	9.78	9.48	9.47	0.117743
Ig kappa chain V-IV region (Fragment) OS=Homo sapiens GN=IGKV4-1 PE=4 SV=1	P06312 (+1)	13 kDa		8.73	8.84	8.79	9.02	8.71	8.8	8.67	9.25	8.65	9.03	8.52	8.78	8.38	8.41	8.58	8.79	8.83	8.61	9.14	9.38	9.23	8.83	8.72	8.71	0.117905
Proenkephalin-A OS=Homo sapiens GN=PENK PE=1 SV=1	P01210	31 kDa		9.16	9.26	9.02	9.76	9.58	9.46	9.2	9.14	9.35	9.04	9.04	9.49	9.46	9.54	9.62	9.39	9.37	9.7	8.4	8.21	8.61	9.38	9.17	9.56	0.118718
Peptidase inhibitor 16 OS=Homo sapiens GN=PI16 PE=1 SV=1	Q6UXB8	49 kDa		8.34	8.49	8.49	8.73	8.61	8.47	7.93	8.28	8.46	8.43	8.55	8.8	9.08	9.21	9.3	8.64	8.55	8.93	8.83	8.46	8.67	8.51	8.46	8.7	0.119734
Alpha-mannosidase 2x OS=Homo sapiens GN=MAN2A2 PE=2 SV=3	P49641	131 kDa	TRUE	8.45	8.59	8.56	8.85	8.93	8.8	8.9	8.85	8.58	9.17	8.76	8.56	8.9	9.15	8.81	8.33	8.69	8.3	8.42	8.1	8.18	8.56	8.55	8.4	0.120377
Plexin-B2 OS=Homo sapiens GN=PLXNB2 PE=1 SV=3	O15031	205 kDa		8.42	8.44	8.45	8.53	8.77	8.48	8.01	8.19	8.33	8.45	8.47	8.32	8.94	8.87	8.66	8.26	8.74	8.43	8.06	8.04	8.66	8.37	8.33	8.26	0.120509
V-set and transmembrane domain-containing protein 2A OS=Homo sapiens GN=VSTM2A PE=2 SV=3	Q8TAG5	26 kDa		9.4	9.46	9.41	9.72	9.89	9.84	9.85	9.81	9.56	9.39	9.83	9.4	9.5	9.56	9.28	8.96	9.29	8.71	8.52	8.61	8.63	9.32	9.31	8.91	0.120613
Malate dehydrogenase, cytoplasmic OS=Homo sapiens GN=MDH1 PE=1 SV=4	P40925	36 kDa		8.91	8.83	8.75	9.13	8.71	9.13	9.11	8.99	8.96	9.06	8.73	9.07	9.55	9.12	9.13	9.1	8.73	8.73	8.38	8.39	8.29	9.07	8.69	8.83	0.121106
Protein NOV homolog OS=Homo sapiens GN=NOV PE=1 SV=1	P48745	39 kDa		9.03	8.93	8.93	9.23	9.26	9.08	9.09	8.94	8.82	9.05	8.82	8.58	9.27	9.11	8.85	8.79	8.85	8.71	8.88	8.59	8.72	9.17	9.04	8.48	0.121644
Leucine-rich alpha-2-glycoprotein OS=Homo sapiens GN=LRG1 PE=1 SV=2	P02750	38 kDa		9.09	9.03	9.12	8.67	8.8	9.05	9.09	8.74	8.65	10	9.74	10.1	9.29	9	9.27	9.22	8.75	9	9.34	9.38	9.37	8.95	8.86	9.24	0.122004
Retinol-binding protein 4 OS=Homo sapiens GN=RBP4 PE=1 SV=3	P02753	23 kDa	TRUE	8.49	8.51	8.51	8.55	8.43	8.24	8.49	8.58	8.68	8.45	8.79	8.28	8.14	8.59	8.59	8.02	8.5	8.3	8.51	8.55	8.37	8.09	8.35	8.37	0.122917
CD166 antigen OS=Homo sapiens GN=ALCAM PE=1 SV=2	Q13740	65 kDa		8.29	8.3	8.34	8.38	8.58	8.45	8.33	8.42	8.45	8.12	8	8.42	8.36	8.35	8.02	8.38	8.1	8.05	7.61	8.26	7.82	8.19	8.08	8.37	0.123201
Pleiotrophin OS=Homo sapiens GN=PTN PE=1 SV=1	P21246	19 kDa		8.88	8.87	8.87	8.45	8.33	7.99	8.25	8.5	8.28	9.09	9.16	8.86	9.37	9.36	8.98	9.01	9.14	8.85	8.88	9.14	8.64	9.36	9.4	9.17	0.123604
Limbic system-associated membrane protein OS=Homo sapiens GN=LSAMP PE=1 SV=2	Q13449	37 kDa		9.09	9.23	9.12	9.5	9.09	9.39	9.1	9.01	9.17	9.09	8.97	8.92	9.41	9.41	8.96	8.77	8.93	8.78	9.1	8.89	8.38	8.73	9.08	8.79	0.123975
Interleukin-6 receptor subunit beta OS=Homo sapiens GN=IL6ST PE=1 SV=2	P40189	104 kDa		8.44	8.34	8.35	8.24	8.65	8.88	8.4	8.47	8.21	8.32	8.3	8.01	8.72	8.67	8.68	8.32	8.07	8.06	7.86	8.37	7.94	8.52	8.16	8.4	0.124255
Collagen alpha-2(I) chain OS=Homo sapiens GN=COL1A2 PE=1 SV=7	P08123	129 kDa	TRUE	8.35	8.52	8.47	8.53	8.71	8.93	8.81	8.63	8.42	8.01	8.48	8.26	8.64	8.54	8.31	8.65	8.81	8.58	8.75	8.92	8.44	8.33	8.41	8.55	0.124984
Neuroblastoma suppressor of tumorigenicity 1 OS=Homo sapiens GN=NBL1 PE=1 SV=1	P41271	19 kDa		9.92	9.99	10.1	10.8	10.6	11	10.7	10.4	10.5	9.83	9.76	9.68	10.7	10.2	10.2	10.2	10.1	10	9.88	9.32	9.35	10.3	10.2	10.1	0.125191
Pro-cathepsin H OS=Homo sapiens GN=CTSH PE=1 SV=4	P09668	37 kDa		9.17	9.17	9.17	9.79	9.91	9.75	9.02	9.15	8.91	9.05	9.62	9.32	9.22	9.03	8.98	9.13	9.41	9.27	8.45	9.08	8.5	9.43	9.19	9.21	0.125311
Lymphocyte antigen 6H OS=Homo sapiens GN=LY6H PE=2 SV=1	O94772	15 kDa		9.74	9.74	9.72	10.4	10.4	10.3	10.3	10.1	10.2	10.1	9.94	10.4	10.7	10.2	10.2	9.69	9.4	9.86	8.15	8.2	8.37	9.4	9.45	9.8	0.125628
Reticulon-4 receptor-like 2 OS=Homo sapiens GN=RTN4RL2 PE=1 SV=1	Q86UN3	46 kDa		8.07	8.55	8.15	8.55	8.64	8.47	8.58	8.89	8.11	8.57	8.74	8.21	8.61	8.96	8.97	8.24	8.43	8.32	8.41	8.52	8.2	8.44	8.47	8.28	0.126397
Amyloid-like protein 2 OS=Homo sapiens GN=APLP2 PE=1 SV=2	Q06481	87 kDa	TRUE	8.82	8.76	8.83	9.07	9	9.35	8.59	8.76	8.69	9.31	9.05	8.5	9.13	9.13	8.98	8.94	8.96	8.74	8.64	8.19	8.06	8.63	8.77	8.81	0.126644
Thy-1 membrane glycoprotein OS=Homo sapiens GN=THY1 PE=1 SV=2	P04216	18 kDa		9.09	8.81	8.59	9.28	9.55	9.7	9.52	8.92	9.57	9.56	9.36	9.3	9.6	9.29	9.6	8.97	8.87	8.95	8.8	8.23	8.63	9.07	8.93	8.86	0.128015
Transforming growth factor-beta-induced protein ig-h3 OS=Homo sapiens GN=TGFBI PE=1 SV=1	Q15582	75 kDa		8.9	8.9	8.96	8.78	9.03	9.27	9.24	8.84	8.95	8.71	8.96	9	9.31	9.05	9.23	8.95	9.01	8.59	8.51	8.7	8.93	8.99	8.77	8.77	0.128415
Cluster of L-lactate dehydrogenase B chain OS=Homo sapiens GN=LDHB PE=1 SV=2 (P07195)	P07195 [2]	37 kDa	TRUE	8.82	8.78	8.84	8.91	9.23	9.25	8.8	9.03	8.96	8.54	8.65	8.37	9.25	8.83	8.58	8.6	8.66	8.53	8.48	8.31	8.02	8.87	8.81	8.44	0.128557
Beta-hexosaminidase subunit alpha OS=Homo sapiens GN=HEXA PE=1 SV=2	P06865	61 kDa		8.15	8.06	8.08	7.82	7.96	8.01	7.74	7.89	8.03	8.33	7.78	8.6	8.22	8.15	8.5	8.27	8.3	7.94	8.07	8.04	8.15	8.32	8.24	7.83	0.131166
Cartilage acidic protein 1 OS=Homo sapiens GN=CRTAC1 PE=1 SV=2	Q9NQ79	71 kDa		8.55	8.7	8.63	8.92	8.81	9.11	9.14	8.98	8.94	8.92	8.54	8.65	9.57	8.98	9.09	8.72	8.57	8.7	8.69	8.01	8.17	8.77	8.62	8.77	0.1313
BDNF/NT-3 growth factors receptor OS=Homo sapiens GN=NTRK2 PE=1 SV=1	Q16620	92 kDa		7.87	8.2	7.87	8.59	8.74	8.62	8.29	8.76	8.29	9.07	8.72	8.92	8.76	8.92	8.81	8.19	8.62	8.23	8.19	8.07	7.68	8.49	8.54	8.13	0.132314
Fibromodulin OS=Homo sapiens GN=FMOD PE=1 SV=2	Q06828	43 kDa		8.67	8.69	8.69	8.86	8.99	8.52	8.71	8.44	8.26	9.28	8.65	8.71	8.76	8.85	9	8.88	8.8	8.93	8.73	9.01	8.91	8.48	8.78	8.83	0.132665
Dickkopf-related protein 3 OS=Homo sapiens GN=DKK3 PE=1 SV=2	Q9UBP4	38 kDa		8.96	8.78	8.91	8.83	9.26	8.85	8.62	8.99	8.54	9.51	9.46	9.24	9.37	9.53	9.14	9.2	9.25	9	8.36	8.61	8.08	9.21	9.07	9.3	0.132879
Phosphoinositide-3-kinase-interacting protein 1 OS=Homo sapiens GN=PIK3IP1 PE=1 SV=2	Q96FE7	28 kDa		9.47	9.36	9.36	9.39	9.77	9.27	9.2	9.44	9.14	9.37	9.03	9.03	9.08	9.26	9.55	9.36	9.42	9.16	8.69	8.49	8.91	8.98	9.24	9.11	0.133669
Complement C5 OS=Homo sapiens GN=C5 PE=1 SV=4	P01031	188 kDa		8.62	8.63	8.63	8.38	8.57	8.18	8.66	8.72	8.41	8.85	9.03	9	8.01	8.74	8.47	8.39	8.74	8.63	8.62	8.71	9.15	8.37	8.39	8.51	0.133722
Retinoic acid receptor responder protein 2 OS=Homo sapiens GN=RARRES2 PE=1 SV=1	Q99969	19 kDa		9.57	9.63	9.57	9.71	9.82	9.53	9.53	9.46	9.58	9.96	9.84	9.38	10	9.74	9.92	9.53	9.4	9.57	9.13	9.99	9.4	9.44	9.82	9.63	0.13443
Keratin, type II cytoskeletal 1 OS=Homo sapiens GN=KRT1 PE=1 SV=6	P04264	66 kDa	TRUE	8.65	8.64	8.68	8.43	8.66	8.06	8.23	8.35	8.17	7.79	8.29	8.36	8.35	8.51	8.33	9.21	9.56	9.54	8.56	8.66	8.53	8.32	8.98	8.69	0.134555
Insulin-like growth factor-binding protein 6 OS=Homo sapiens GN=IGFBP6 PE=1 SV=1	P24592	25 kDa		8.39	8.41	8.33	8.56	8.41	8.45	8.73	8.42	8.59	8.99	8.84	8.26	8.76	8.66	8.33	8	8.06	7.89	9.15	8.84	8.5	8.33	8.03	8.16	0.135117
Collagen alpha-1(VI) chain OS=Homo sapiens GN=COL6A1 PE=1 SV=3	P12109	109 kDa		8.79	8.61	8.72	9.34	8.76	8.97	8.44	8.55	8.81	8.67	8.97	9.05	8.92	8.78	9.11	8.54	8.74	8.85	8.28	8.16	8.62	8.49	8.57	8.72	0.135875
Protein YIPF3 OS=Homo sapiens GN=YIPF3 PE=1 SV=1	Q9GZM5	38 kDa		10.7	10.6	10.7	10.6	10.3	10.8	10.3	10.4	10.1	9.99	10.2	10.3	10.3	9.9	9.86	10.2	10.3	10.4	10.1	9.6	9.73	10.7	10.3	10.5	0.135895
Exostosin-like 2 OS=Homo sapiens GN=EXTL2 PE=1 SV=1	Q9UBQ6	37 kDa		8.77	8.86	8.77	8.95	9.17	8.91	8.73	8.86	8.8	8.07	8.52	8.62	8.72	8.97	8.96	8.51	8.26	8.51	8.65	7.96	8.76	8.18	8.53	8.61	0.136113
Neurofascin OS=Homo sapiens GN=NFASC PE=1 SV=4	O94856	150 kDa		8.13	8.28	8.07	8.26	8.47	8.39	8.15	8.41	8.08	8.45	8.48	7.88	8.9	8.67	8.49	8.32	8.27	7.91	7.87	7.99	7.61	8.15	8.15	7.84	0.136451
Neurexin-2-alpha OS=Homo sapiens GN=NRXN2 PE=2 SV=1	Q9P2S2	185 kDa	TRUE	8.93	8.83	8.87	9.06	8.75	9.3	8.96	8.55	8.74	9.17	8.72	8.82	9.27	8.89	9.37	9	8.78	8.7	8.3	8.08	8.12	9.03	8.8	8.78	0.136957
Plasma kallikrein OS=Homo sapiens GN=KLKB1 PE=1 SV=1	P03952	71 kDa		8.58	8.42	8.49	8.14	8.44	8.69	8.6	8.5	8.32	9.1	9.12	8.94	8.78	8.49	8.16	8.31	8.1	8.06	8.98	8.75	8.46	8.29	8.32	7.99	0.137089
Sortilin-related receptor OS=Homo sapiens GN=SORL1 PE=1 SV=2	Q92673	248 kDa		9.54	9.46	9.38	9.67	9.62	9.8	9.66	9.35	9.23	10	9.79	9.63	9.65	9.25	9.25	9.52	9.33	9.31	10.4	9.73	10.4	9.92	9.59	9.7	0.137775
Transmembrane protein 132A OS=Homo sapiens GN=TMEM132A PE=2 SV=1	Q24JP5	110 kDa		8.89	8.82	8.95	8.73	8.55	8.93	8.57	8.16	8.76	8.58	8.42	8.69	9.24	9.02	8.67	8.54	8.56	8.12	8.29	8.62	8.67	8.63	8.59	8.51	0.137855
Triosephosphate isomerase OS=Homo sapiens GN=TPI1 PE=1 SV=3	P60174	31 kDa		8.37	8.61	8.42	8.46	8.5	8.18	8.47	8.78	8.52	8.49	8.22	8.02	8.41	8.47	8.46	8.39	8.65	7.93	7.75	7.95	7.73	8.39	8.68	8.05	0.138028
Phosphatidylethanolamine-binding protein 4 OS=Homo sapiens GN=PEBP4 PE=1 SV=3	Q96S96	26 kDa		9.38	9.36	9.36	9.87	10.1	9.67	9.07	9.18	9.17	8.86	9.16	9.27	9.4	9.77	9.84	8.32	8.66	8.77	9.17	8.69	9.09	8.67	8.32	8.77	0.138884
Trypsin-1 OS=Homo sapiens GN=PRSS1 PE=1 SV=1	P07477	27 kDa		9.94	9.85	9.85	10.3	10.6	10.6	10	10.3	10.2	9.62	9.93	9.74	9.66	10.3	10	10.1	10.6	10.3	10.4	10.6	10.3	9.89	10.3	10.2	0.139318
Ribonuclease 4 OS=Homo sapiens GN=RNASE4 PE=1 SV=3	P34096	17 kDa		8.21	8.13	8.17	8.28	8.04	8.26	8.06	8.55	8.55	9.25	8.63	8.93	8.21	8.59	8.7	8.43	8.43	8.11	8.04	8.32	8.56	8.31	8.36	8.31	0.139974
Contactin-associated protein-like 2 OS=Homo sapiens GN=CNTNAP2 PE=1 SV=1	Q9UHC6	148 kDa		8.1	8.1	8.03	8.11	8.9	8.16	8.27	8.19	8.19	8.6	8.54	8.91	8.41	8.43	8.4	8.27	7.84	7.89	7.81	7.31	7.84	7.92	8.05	8.24	0.141092
Hemoglobin subunit alpha OS=Homo sapiens GN=HBA1 PE=1 SV=2	P69905	15 kDa		9.74	9.86	9.93	9.16	8.95	9.33	7.93	8.78	7.39	10.2	10.3	10.5	11.6	11.5	11.5	10.5	10.3	10.5	9.82	9.59	9.68	8.45	8.29	8.36	0.141111
Complement C1q subcomponent subunit A OS=Homo sapiens GN=C1QA PE=1 SV=2	P02745	26 kDa		8.94	9.06	9.01	9.24	9.41	9.04	9.15	8.55	8.76	9.78	9.37	9.35	9.54	9.55	9.35	9.12	8.71	9.04	9.01	8.82	8.72	9.21	9.06	8.78	0.141546
Oligodendrocyte-myelin glycoprotein OS=Homo sapiens GN=OMG PE=1 SV=2	P23515	50 kDa		9.7	9.55	9.62	9.83	9.94	9.96	9.45	9.62	9.22	9.37	9.61	9.21	9.73	9.55	9.25	9.4	9.31	9.34	8.72	8.68	7.5	9.28	9.34	9.15	0.141561
Ig mu chain C region OS=Homo sapiens GN=IGHM PE=1 SV=3	P01871	49 kDa		8.18	8.19	8.18	8.53	8.14	8.24	8.35	8.42	8.72	8.81	8.79	8.92	7.88	8.53	8.31	8.26	7.71	8.36	8.42	8.76	8.84	8.02	8.2	8.16	0.141618
Cluster of Leucine-rich repeat-containing protein 4B OS=Homo sapiens GN=LRRC4B PE=1 SV=3 (Q9NT99)	Q9NT99	76 kDa	TRUE	8.35	8.33	8.36	8.82	8.58	8.59	8.34	8.4	8.93	8.55	8.46	8.84	8.7	8.97	9.08	8.42	8.39	8.72	7.85	7.99	8.3	8.31	8.15	8.43	0.142469
Opioid-binding protein/cell adhesion molecule OS=Homo sapiens GN=OPCML PE=1 SV=1	Q14982	38 kDa	TRUE	7.69	7.79	7.9	7.87	7.77	7.62	7.79	8.05	7.86	8.19	8.11	7.88	8.33	8.31	8.41	7.39	7.74	7.68	8.39	7.37	7.73	8.24	7.77	7.85	0.143247
Amyloid-like protein 1 OS=Homo sapiens GN=APLP1 PE=1 SV=3	P51693	72 kDa	TRUE	9.17	9.51	9.28	9.57	9.87	9.61	9.27	9.57	9.22	9.25	9.58	9.12	9.5	9.83	9.37	8.89	9.08	8.75	8.34	8.78	8.26	9.22	9.32	9.01	0.145012
WAP, kazal, immunoglobulin, kunitz and NTR domain-containing protein 2 OS=Homo sapiens GN=WFIKKN2 PE=1 SV=1	Q8TEU8	64 kDa		9.2	9.1	9.22	9.25	9.49	9.35	8.89	9.02	8.89	9.18	8.94	8.36	9.04	9.16	9	9.03	8.91	8.45	8.74	8.73	8.32	9.18	9.26	8.72	0.145188
Probable G-protein coupled receptor 37 OS=Homo sapiens GN=GPR37 PE=1 SV=2	O15354	67 kDa		7.23	7.23	7.23	7.27	7.36	7.19	7.27	6.92	7.49	7.87	8.08	7.71	8.13	8.41	7.76	7.47	7.09	6.71	7.25	7.19	7.49	7.64	7.53	7.56	0.145303
Apolipoprotein A-II OS=Homo sapiens GN=APOA2 PE=1 SV=1	P02652	11 kDa		9.72	10.2	9.8	9.67	9.92	9.53	10	10.4	10.2	9.64	9.83	9.38	9.27	9.49	9.62	10	10.4	10.1	10.2	10.4	9.78	9.9	10.2	9.92	0.147205
Neuronal growth regulator 1 OS=Homo sapiens GN=NEGR1 PE=1 SV=3	Q7Z3B1	39 kDa	TRUE	8.7	8.83	8.62	9.43	9.03	9.14	8.79	8.79	8.91	8.6	8.44	9.2	8.68	8.79	8.95	8.58	8.68	8.93	7.56	7.94	8.22	8.5	8.77	8.75	0.147924
Collagen alpha-1(I) chain OS=Homo sapiens GN=COL1A1 PE=1 SV=5	P02452	139 kDa		9.33	9.44	9.45	9.67	9.43	9.05	9.04	9.34	9.33	9.16	8.85	9.27	8.69	9.22	9.53	9.28	9.35	9.41	8.92	9.14	9.29	9.04	9.36	9.31	0.148301
Cluster of Pyruvate kinase isozymes M1/M2 OS=Homo sapiens GN=PKM PE=1 SV=4 (P14618)	P14618	58 kDa	TRUE	8.76	8.72	8.76	8.84	8.86	9.13	9.01	8.79	8.6	8.92	8.54	8.13	9.1	8.76	8.69	8.81	8.52	8.51	8.43	8.01	8.01	8.75	8.67	8.58	0.148778
Complement C2 OS=Homo sapiens GN=C2 PE=1 SV=2	P06681	83 kDa		8.33	8.26	8.4	8.32	8.61	8.21	8.23	8.57	8.34	8.54	9.01	8.6	8.19	8.81	8.22	8.63	8.89	8.51	8.36	8.6	8.36	8.27	8.52	8.28	0.149579
Receptor-type tyrosine-protein phosphatase S OS=Homo sapiens GN=PTPRS PE=1 SV=3	Q13332	217 kDa	TRUE	8.02	7.96	8.16	8.5	8.58	8.27	8.31	8.55	8.52	7.73	8.46	8.15	7.9	8.55	8.65	7.93	8.19	7.9	7.67	7.76	7.31	8.01	8.18	7.98	0.149982
Complement C1q subcomponent subunit C OS=Homo sapiens GN=C1QC PE=1 SV=3	P02747	26 kDa		9.17	9.37	9.16	8.9	9.27	8.91	9.1	9.33	8.98	9.27	9.28	8.72	9.49	9.84	9.26	9.07	9.31	9.06	9.35	8.97	8.99	9.02	9.31	9.01	0.15217
Insulin-like growth factor II OS=Homo sapiens GN=IGF2 PE=1 SV=1	P01344	20 kDa	TRUE	8.88	8.86	8.97	9.11	8.7	8.87	8.56	8.53	8.95	8.67	8.5	8.92	8.94	9.02	9.32	8.54	8.66	8.96	8.93	8.67	8.93	8.53	8.83	9.17	0.1544
Follistatin-related protein 1 OS=Homo sapiens GN=FSTL1 PE=1 SV=1	Q12841	35 kDa		8.77	8.78	8.78	9.75	9.31	8.97	9.15	9.2	9.43	8.91	8.66	8.82	9.2	8.83	9.44	8.93	8.92	9.11	8.91	8.81	9.18	8.62	9.2	9.05	0.154679
Nidogen-1 OS=Homo sapiens GN=NID1 PE=1 SV=3	P14543	136 kDa		7	6.98	7.08	7.37	7.43	7.65	7.28	7.6	7.35	7.76	8.24	7.01	7.5	7.96	7.82	7.2	7.16	7.18	7.78	7.67	7.27	7.35	7.39	7.66	0.156403
72 kDa type IV collagenase OS=Homo sapiens GN=MMP2 PE=1 SV=2	P08253	74 kDa		7.96	8.02	7.97	8.25	8.46	8.81	8.59	8.31	8.08	8.36	8.51	8.19	8.87	8.48	8.33	8.47	8.33	8.04	8.16	8.36	8.11	8.38	8.66	8.14	0.158525
Complement component C8 gamma chain OS=Homo sapiens GN=C8G PE=1 SV=3	P07360	22 kDa		8.85	9.06	8.85	8.57	9.25	8.63	8.95	9.04	8.46	9.01	9.21	9.03	8.71	8.82	8.76	8.33	8.71	8.3	8.95	9.18	8.73	8.35	8.92	8.71	0.158551
Glutathione peroxidase 3 OS=Homo sapiens GN=GPX3 PE=1 SV=2	P22352	26 kDa		9.01	9.01	8.95	9	8.89	9.31	9.24	8.65	8.67	8.72	8.48	8.46	9.23	8.82	8.75	8.95	8.62	8.6	9	8.56	8.82	9.04	8.72	8.74	0.158691
Multiple epidermal growth factor-like domains protein 8 OS=Homo sapiens GN=MEGF8 PE=1 SV=2	Q7Z7M0	303 kDa	TRUE	8.12	8.18	8.28	8.57	8.41	8.49	8.05	7.84	8.43	8.26	8.27	8.25	8.56	8.32	8.98	7.87	8.16	8.57	7.57	7.92	8.22	8.15	7.81	7.84	0.159257
Renin receptor OS=Homo sapiens GN=ATP6AP2 PE=1 SV=2	O75787	39 kDa		8.52	8.59	8.68	8.41	8.4	7.93	8.55	8.19	8.51	8.6	8.56	8.28	8.64	8.47	9.06	8.17	8.36	8.55	7.98	7.62	8.12	8.41	8.61	8.91	0.160561
Histidine-rich glycoprotein OS=Homo sapiens GN=HRG PE=1 SV=1	P04196	60 kDa	TRUE	8.01	8.19	8.08	8.27	7.81	8.21	8.35	8.1	8.37	8.72	8.28	8.59	8.29	8.43	8.9	8.66	8.29	8.64	8.98	8.46	9.18	8.84	8.68	8.99	0.162192
Brevican core protein OS=Homo sapiens GN=BCAN PE=1 SV=2	Q96GW7	99 kDa	TRUE	8.82	8.8	8.92	9.26	8.83	9.15	8.84	8.49	8.98	9.18	8.61	8.98	9.03	8.71	9.05	8.98	8.59	8.89	8.55	7.79	8.45	8.76	8.47	8.68	0.162518
Scavenger receptor cysteine-rich type 1 protein M130 OS=Homo sapiens GN=CD163 PE=1 SV=2	Q86VB7	125 kDa		8.51	8.52	8.52	8.81	8.57	8.47	8.55	8.34	8.69	8.8	8.48	9.32	9.15	8.79	9.09	8.75	8.37	8.86	8.5	8.41	9.03	8.59	8.48	8.7	0.166201
Lymphatic vessel endothelial hyaluronic acid receptor 1 OS=Homo sapiens GN=LYVE1 PE=1 SV=2	Q9Y5Y7	35 kDa		8.55	8.55	8.55	8.31	8.07	8.26	8.83	8.07	8.63	8.59	8.64	8.23	8.16	8.53	8.23	8.97	8.14	8.17	7.72	7.53	7.42	8.47	8.27	8.28	0.166498
Phospholipid transfer protein OS=Homo sapiens GN=PLTP PE=1 SV=1	P55058	55 kDa		8.32	8.24	8.39	8.12	8.44	8.25	7.97	7.83	7.67	8.34	8	7.85	9.05	8.66	8.43	8.46	8.19	7.82	8.83	8.27	8.33	8.53	8.48	8.21	0.167578
Serum amyloid A-4 protein OS=Homo sapiens GN=SAA4 PE=1 SV=2	P35542	15 kDa		9.21	9.21	9.15	8.96	8.76	9.08	9.13	9.16	9.12	10	9.56	9.87	8.9	9.14	9.46	8.7	8.77	9.11	9.88	9.09	9.27	9.16	8.45	8.76	0.168633
Neuroserpin OS=Homo sapiens GN=SERPINI1 PE=1 SV=1	Q99574	46 kDa		8.69	8.57	8.69	9.01	8.74	9.05	9.12	8.89	8.99	8.61	8.5	9.05	9.27	9.33	9.33	8.21	8.27	8.77	7.2	8.28	8.46	9	8.75	8.65	0.168649
SLIT and NTRK-like protein 1 OS=Homo sapiens GN=SLITRK1 PE=1 SV=2	Q96PX8	78 kDa		8.27	8.31	8.31	9.25	8.53	8.45	8.66	8.29	8.64	8.39	8.04	8.02	8.67	8.49	8.78	7.76	7.97	8.37	7.63	7.36	7.69	8.56	8.18	8.52	0.169973
Glyceraldehyde-3-phosphate dehydrogenase OS=Homo sapiens GN=GAPDH PE=1 SV=3	P04406	36 kDa		8.18	8.09	8.16	8.15	8.08	8.1	8.41	8.19	8.23	9.03	8.87	8.63	9.06	8.23	8.25	8.81	7.97	8.13	7.66	7.96	7.88	8.2	7.73	8	0.170113
Ig heavy chain V-I region SIE OS=Homo sapiens PE=1 SV=1	P01761	14 kDa		10.2	10.2	10.2	9.76	9.68	9.61	10.3	9.85	9.52	9.9	10.4	10.8	9.54	9.73	9.56	10.3	9.95	9.78	10.2	10.7	10.9	10.1	9.94	10.1	0.17012
Thyroxine-binding globulin OS=Homo sapiens GN=SERPINA7 PE=1 SV=2	P05543	46 kDa		9.43	9.43	9.43	9.6	9.78	9.44	9.27	9.24	8.79	8.86	8.92	8.5	9.65	9.44	8.86	9.49	9.61	9.3	9.44	9.27	8.91	9.92	10.1	9.52	0.170498
Immunoglobulin superfamily member 8 OS=Homo sapiens GN=IGSF8 PE=1 SV=1	Q969P0	65 kDa		8.43	8.59	8.59	8.91	8.76	8.22	8.47	8.57	8.75	7.95	8.67	8.66	8.64	8.95	8.92	8.37	8.41	8.68	7.55	8.22	8.27	8.59	8.3	8.63	0.171777
Ig kappa chain V-I region Ni OS=Homo sapiens PE=1 SV=1	P01613	12 kDa		9.4	9.4	9.35	9.3	9.27	8.97	9.71	9.21	9.38	10.2	9.57	9.5	9.65	8.6	9.03	9.35	9.08	9.33	10	9.78	9.76	9.25	9.17	9.35	0.173482
Adipocyte enhancer-binding protein 1 OS=Homo sapiens GN=AEBP1 PE=1 SV=1	Q8IUX7	131 kDa		7.35	7.29	7.29	6.82	7.62	7.38	7.62	7.39	7.27	8.11	7.99	8.03	7.87	7.73	7.96	7.85	7.62	7.26	8.21	7.3	6.91	7.36	7.42	7.33	0.175906
Major prion protein OS=Homo sapiens GN=PRNP PE=1 SV=1	P04156	28 kDa		10.1	10.1	10.1	9.99	10.3	9.69	9.68	9.79	9.69	9.72	10.7	9.79	10.4	10.8	10.4	10.2	10.4	10.2	9.92	10.1	9.47	9.99	10.3	10.1	0.176349
Peroxiredoxin-2 OS=Homo sapiens GN=PRDX2 PE=1 SV=5	P32119	22 kDa	TRUE	7.7	7.51	7.75	7.84	7.88	7.76	7.78	7.5	7.76	6.9	7.42	7.33	8.06	8.37	8.43	7.29	7.74	7.65	7.52	6.55	6.85	7.04	7.38	7.78	0.176384
Golgi membrane protein 1 OS=Homo sapiens GN=GOLM1 PE=1 SV=1	Q8NBJ4	45 kDa		9.19	9.18	9.15	9.25	9.13	8.86	8.64	8.89	9.29	8.89	9.56	9.41	8.81	9.27	9.35	8.69	9.05	9.29	8.3	8.82	8.27	8.53	8.59	8.59	0.176827
Cluster of 78 kDa glucose-regulated protein OS=Homo sapiens GN=HSPA5 PE=1 SV=2 (P11021)	P11021	72 kDa	TRUE	8.32	8.41	8.32	8.03	8.28	8.58	8.33	8.27	8.34	8.36	7.4	8.44	8.6	8.34	8.88	8.25	7.92	7.86	8.43	8.41	7.95	8.01	7.95	8.37	0.1777
Puromycin-sensitive aminopeptidase OS=Homo sapiens GN=NPEPPS PE=1 SV=2	P55786	103 kDa		10.2	10.2	10.1	9.77	9.67	10.2	10	9.6	9.92	9.77	8.93	9.91	9.76	9.32	9.58	9.49	9.54	9.49	9.7	9.66	10.4	9.87	9.59	9.85	0.179024
Cell surface glycoprotein MUC18 OS=Homo sapiens GN=MCAM PE=1 SV=2	P43121	72 kDa		8.93	8.9	8.93	8.65	9.37	9.17	8.58	8.62	8.49	8.47	8.91	8.72	8.71	8.92	8.74	8.92	9.02	8.55	8.08	8.37	9.17	8.48	8.81	8.38	0.179491
UPF0764 protein C16orf89 OS=Homo sapiens GN=C16orf89 PE=1 SV=2	Q6UX73	45 kDa	TRUE	8.57	8.63	8.46	8.88	8.94	9.05	7.9	8.61	8.1	8.79	8.84	8.34	9.28	9.14	8.73	8.49	8.82	8.4	6.91	7.87	7.57	8.67	8.96	8.73	0.182178
Serum paraoxonase/arylesterase 1 OS=Homo sapiens GN=PON1 PE=1 SV=3	P27169	40 kDa		9.04	9.09	9.04	9.14	8.56	8.96	9.52	9.09	9.03	9.73	9.42	9.04	9.38	8.64	8.99	8.28	8.1	8.32	9.95	9.67	9.49	9.33	8.93	8.96	0.183546
Neuronal pentraxin-2 OS=Homo sapiens GN=NPTX2 PE=1 SV=2	P47972	47 kDa		8.19	8.19	8.32	8.28	8.83	8.56	8.04	8.74	7.72	8.4	8.58	8.56	8.73	8.36	7.79	8.14	8.34	8.45	8.15	8.02	8.11	8.27	8.69	8.21	0.183981
Prolargin OS=Homo sapiens GN=PRELP PE=1 SV=1	P51888	44 kDa		7.12	7.25	7.22	7.42	7.08	6.92	6.97	7.05	7.13	6.19	7.15	7.44	7.46	6.86	7.82	7.07	7.15	6.91	7.57	7.17	7.39	7.18	7.16	7.45	0.18414
Coagulation factor X OS=Homo sapiens GN=F10 PE=1 SV=2	P00742	55 kDa		9.24	9.24	9.24	9.1	9.45	9.09	9.36	8.8	8.94	9.17	9.27	9.36	9.18	9.2	8.72	8.57	8.81	9.01	8.1	8.85	8.93	9.11	8.56	8.47	0.184156
Tenascin-X OS=Homo sapiens GN=TNXB PE=1 SV=3	P22105	464 kDa		7.9	7.9	7.9	7.82	7.84	8.24	8.01	7.6	8.06	8.17	8.12	7.93	8.4	8.57	7.98	8.02	7.48	7.93	8.24	8.29	7.49	8.27	7.7	7.97	0.184244
Contactin-associated protein-like 4 OS=Homo sapiens GN=CNTNAP4 PE=1 SV=3	Q9C0A0	145 kDa		8.28	8.28	8.28	8.28	8.78	8.51	8.14	8.2	7.87	7.97	8.24	7.89	8.72	8.38	8.11	8.5	8.18	8.41	8.26	7.7	7.38	8.54	8.26	7.87	0.184467
Ephrin type-A receptor 4 OS=Homo sapiens GN=EPHA4 PE=1 SV=1	P54764	110 kDa	TRUE	8.82	8.74	8.82	9.06	9.42	9.27	9.11	9.37	9.18	8.51	9.22	8.57	9.39	9.41	9.21	8.69	9.24	8.65	7.78	8.7	8.06	9.11	9.09	8.77	0.184502
Latent-transforming growth factor beta-binding protein 4 OS=Homo sapiens GN=LTBP4 PE=1 SV=2	Q8N2S1	173 kDa		8.6	8.6	8.6	8.25	8.62	8.58	8.83	8.74	8.41	9.26	9.1	8.33	9.04	8.62	8.52	8.53	8.69	7.99	8.76	8.44	8.15	8.51	8.6	8.67	0.184975
Cathepsin F OS=Homo sapiens GN=CTSF PE=1 SV=1	Q9UBX1	53 kDa		8.68	8.79	8.68	8.6	8.29	8.54	7.74	8.65	8.43	8.21	9	8.82	8.68	9.18	9.59	8.47	8.82	8.32	8.94	9.16	8.88	8.55	8.6	8.52	0.185645
Basement membrane-specific heparan sulfate proteoglycan core protein OS=Homo sapiens GN=HSPG2 PE=1 SV=4	P98160	469 kDa		8.09	7.88	8.09	8.42	7.85	8.54	8.52	8.09	8.15	8.26	8.46	8.33	9.09	8.4	9.3	8.18	8.13	7.76	8.71	7.99	8.53	8.41	7.99	8.11	0.188852
Microfibril-associated glycoprotein 4 OS=Homo sapiens GN=MFAP4 PE=1 SV=2	P55083	29 kDa		9.02	8.92	9.02	9.56	9.32	9.81	9.36	9.04	9.1	10.2	9.29	8.8	9.63	9.52	9.15	9.46	8.98	8.98	8.67	8.5	8.68	9.48	9.23	9.27	0.19006
Keratin, type I cytoskeletal 9 OS=Homo sapiens GN=KRT9 PE=1 SV=3	P35527	62 kDa	TRUE	8.29	8.29	8.31	8.37	8.12	7.73	8.06	7.99	8.42	8.08	7.98	8.66	8.49	8.07	8.29	9.29	8.85	9.7	8.64	8.31	8.65	8.37	8.34	8.64	0.190365
Cluster of Keratin, type I cytoskeletal 10 OS=Homo sapiens GN=KRT10 PE=1 SV=6 (P13645)	P13645	59 kDa	TRUE	8.47	8.47	8.47	8.48	8.51	8.35	8.06	8.56	7.73	8.6	8.76	9.17	8.57	9.14	8.86	8.63	9.49	9.36	8.58	8.38	8.14	8.6	8.85	8.48	0.190578
Aspartate aminotransferase, cytoplasmic OS=Homo sapiens GN=GOT1 PE=1 SV=3	P17174	46 kDa	TRUE	8.56	8.46	8.48	8.94	8.51	9.25	9.08	8.65	8.81	8.83	8.33	8.81	9.12	8.67	8.8	8.48	8.43	8.71	8.72	7.86	8.18	8.85	8.41	8.49	0.1907
Fibulin-5 OS=Homo sapiens GN=FBLN5 PE=1 SV=1	Q9UBX5	50 kDa		7.82	7.69	7.68	7.59	7.6	8.15	7.67	7.28	7.41	8.19	7.69	7.52	8.31	7.8	8.22	7.82	7.61	7.41	7.48	7.03	6.92	7.88	7.39	7.52	0.1918
Agrin OS=Homo sapiens GN=AGRN PE=1 SV=4	O00468	215 kDa	TRUE	8.83	8.74	8.85	8.86	9.16	9.08	9.18	8.83	8.71	9.01	9.01	8.82	9.6	9.12	8.98	8.71	8.6	8.46	9.29	8.29	8.44	9.08	8.64	8.31	0.192288
Multimerin-2 OS=Homo sapiens GN=MMRN2 PE=1 SV=2	Q9H8L6	104 kDa		8.02	8.1	8.04	7.56	8.25	7.92	7.82	8.29	7.53	7.61	8	7.46	8.44	8.86	8.36	8.12	8	7.81	7.23	7.42	7.87	8.05	7.81	7.78	0.192669
Cluster of Ig lambda chain V-I region BL2 OS=Homo sapiens PE=2 SV=1 (P06316)	P06316	14 kDa	TRUE	9.19	9.11	9.16	9.59	9.15	9.23	8.47	8.48	8.81	8.89	9.2	9.76	8.28	9.18	9.2	9	8.86	8.83	9.8	10	10.1	10.5	10	9.87	0.192913
Multiple epidermal growth factor-like domains protein 10 OS=Homo sapiens GN=MEGF10 PE=1 SV=1	Q96KG7	122 kDa		9.64	9.64	9.69	10.4	9.84	9.82	9.57	9.42	10	9.36	10.4	9.79	9.87	9.68	9.7	9.42	9.33	9.67	9.45	8.91	8.9	9.4	9.4	9.65	0.193608
Cluster of Cathepsin L1 OS=Homo sapiens GN=CTSL1 PE=1 SV=2 (P07711)	P07711	38 kDa	TRUE	8.53	8.62	8.5	8.22	9.24	8.26	8.37	8.89	8.59	8.57	8.99	8.5	8.54	8.9	8.41	8.4	8.91	8.39	8.36	8.29	8.46	8.15	8.42	8.19	0.19549
Ig kappa chain V-I region EU OS=Homo sapiens PE=1 SV=1	P01598	12 kDa	TRUE	9.45	9.35	9.45	8.62	9.66	8.93	9.27	9.36	9.22	9.29	9.89	9.94	8.57	9.06	8.84	8.96	9.42	9.21	9.31	9.94	9.49	9.23	9.42	9.65	0.196042
Endonuclease domain-containing 1 protein OS=Homo sapiens GN=ENDOD1 PE=1 SV=2	O94919	55 kDa		8.24	8.07	8.12	8.69	8.22	8.95	8.25	7.99	8.13	7.81	8.14	7.44	8.23	8.25	8.38	8.15	7.8	7.21	7.97	7.44	7.46	8.34	7.9	7.79	0.196141
Cluster of Phosphatidylcholine-sterol acyltransferase OS=Homo sapiens GN=LCAT PE=1 SV=1 (P04180)	P04180 [2]	50 kDa	TRUE	8.73	8.71	9.18	8.88	8.54	8.67	8.42	8.12	9.04	9.03	8.95	9.14	9.39	8.95	9.65	8.79	8.36	9.03	8.4	8.63	9.24	8.74	8.72	8.52	0.197515
Dipeptidyl peptidase 2 OS=Homo sapiens GN=DPP7 PE=1 SV=3	Q9UHL4	54 kDa		7.54	7.54	7.68	8.03	7.59	8.03	7.61	7.28	7.65	7.77	7.65	8.1	8.15	7.4	8.14	8.35	8.21	8.46	7.83	7.21	7.76	6.24	6.3	7.09	0.199071
N-acetylmuramoyl-L-alanine amidase OS=Homo sapiens GN=PGLYRP2 PE=1 SV=1	Q96PD5	62 kDa		9.17	9.17	9.1	9.2	9.64	9.51	9.24	8.97	8.68	8.79	9.2	8.57	9.79	9.37	8.85	9.24	9.19	8.82	9.94	9.81	9.42	9.31	9.58	9.04	0.200706
Prolow-density lipoprotein receptor-related protein 1 OS=Homo sapiens GN=LRP1 PE=1 SV=2	Q07954	505 kDa		7.57	7.57	7.57	8.12	7.87	7.94	8.13	7.93	7.71	8.04	7.6	8.19	8.49	7.87	8.51	7.66	7.18	7.4	7.7	7.01	8.16	8.01	7.46	7.7	0.201011
Reticulon-4 receptor OS=Homo sapiens GN=RTN4R PE=1 SV=1	Q9BZR6	51 kDa		8.56	8.57	8.64	9.28	8.74	8.83	8.4	8.41	8.83	8.75	8.19	8.39	8.68	8.42	9.21	8.49	8.88	9.06	8.23	7.36	8.43	8.3	8.28	8.26	0.204645
GDNF family receptor alpha-2 OS=Homo sapiens GN=GFRA2 PE=2 SV=2	O00451	52 kDa		7.38	7.47	7.38	7.93	8.45	7.45	7.83	8.03	7.86	7.47	7.93	8.16	7.95	8.49	7.89	7.61	7.79	7.43	7.46	8.37	7.53	7.88	7.95	7.8	0.206774
Thioredoxin OS=Homo sapiens GN=TXN PE=1 SV=3	P10599	12 kDa		9.02	8.96	9.02	10.1	9.7	10.9	9.12	9.49	9.57	9.18	8.75	8.93	9.23	9.12	9.2	9.18	9.31	9.5	8.57	8.3	7.72	9.45	8.74	9.51	0.207412
Protocadherin Fat 2 OS=Homo sapiens GN=FAT2 PE=1 SV=2	Q9NYQ8	479 kDa		7.54	7.59	7.58	7.54	7.24	8.08	7.5	6.6	7.25	7.68	6.9	7.6	7.79	7.72	7.41	7.83	7.46	7.28	7.96	7.77	7.74	7.7	7.77	7.3	0.207963
Insulin-like growth factor-binding protein complex acid labile subunit OS=Homo sapiens GN=IGFALS PE=1 SV=1	P35858	66 kDa		7.77	7.64	7.68	8.02	7.74	7.95	7.58	7.56	7.26	8.31	8.53	8.09	8.48	8.31	7.46	8.21	7.57	7.51	8.49	8.05	7.92	8.08	8	7.31	0.210427
Seizure 6-like protein 2 OS=Homo sapiens GN=SEZ6L2 PE=1 SV=2	Q6UXD5	98 kDa	TRUE	7.88	7.88	7.84	8.07	7.9	8.52	8.35	8.68	7.96	8.45	8.47	8.14	8.69	9.03	8.21	7.71	7.85	7.59	8.28	8.68	7.76	7.81	7.74	8.27	0.211915
Vitamin K-dependent protein S OS=Homo sapiens GN=PROS1 PE=1 SV=1	P07225	75 kDa		9.13	8.96	8.89	8.09	8.85	8.72	8.92	8.7	8.62	8.98	8.92	8.63	9.28	8.88	8.4	8.93	8.55	8.32	9.08	8.7	8.41	9.13	8.96	8.42	0.212003
Lysosomal Pro-X carboxypeptidase OS=Homo sapiens GN=PRCP PE=1 SV=1	P42785	56 kDa		8	8	8.16	7.99	8.32	6.83	7.55	7.64	7.91	8.49	8.48	8.02	8.62	8.59	8.2	7.69	8.19	8.18	8.21	8.45	8.16	7.29	7.9	8.1	0.212609
Complement decay-accelerating factor OS=Homo sapiens GN=CD55 PE=1 SV=4	P08174	41 kDa		9.36	9.36	9.39	9.91	9.58	9.94	9.85	9.52	9.92	9.64	9.3	9.59	10.1	9.17	9.92	9.76	9.13	9.67	9.59	8.52	9.41	9.85	9.21	9.68	0.213181
Sulfhydryl oxidase 1 OS=Homo sapiens GN=QSOX1 PE=1 SV=3	O00391	83 kDa		8.61	8.39	8.67	8.86	9.09	8.76	8.81	9.38	8.85	9.07	9.47	8.87	8.91	9.56	8.88	8.57	9.09	8.24	8.7	9.06	8.77	8.68	9.18	8.7	0.213856
Sortilin OS=Homo sapiens GN=SORT1 PE=1 SV=3	Q99523	92 kDa		7.71	7.71	7.72	7.98	7.08	7.9	7.21	7.32	7.34	7.72	7.74	8.49	8.89	8.27	8.69	7.96	7.55	7.97	7.8	7.52	7.7	8.3	7.24	8.26	0.214679
Fibroblast growth factor receptor 1 OS=Homo sapiens GN=FGFR1 PE=1 SV=3	P11362	92 kDa	TRUE	7.67	7.82	7.91	8.01	7.54	7.84	7.87	7.67	7.81	7.34	7.42	8.21	8.87	8.24	8.46	7.67	7.63	8.31	8.18	7.52	7.65	8.14	7.88	8.35	0.21589
Plasma serine protease inhibitor OS=Homo sapiens GN=SERPINA5 PE=1 SV=3	P05154	46 kDa		8.37	8.28	8.43	8.17	8.23	8.54	8.04	8.42	8.47	8.11	8.76	8.52	8.41	8.81	8.53	7.76	8.3	8.3	9.26	8.37	9.07	7.32	8.35	8.33	0.215997
CD59 glycoprotein OS=Homo sapiens GN=CD59 PE=1 SV=1	P13987	14 kDa		9.26	9.04	9	9.7	9.33	8.95	9.06	8.82	9.59	8.9	9.46	9.49	9.4	9.47	9.92	9.13	9.05	9.51	8.36	8.93	8.92	8.93	9.07	9.42	0.217818
Immunoglobulin superfamily containing leucine-rich repeat protein OS=Homo sapiens GN=ISLR PE=1 SV=1	O14498	46 kDa		8.54	8.47	8.39	8.57	9.07	8.72	8.98	8.75	8.49	8.9	8.44	7.91	9.11	9.29	8.51	8.58	8.03	8.18	8.77	8.61	8.09	8.83	8.52	8.44	0.218506
Tyrosine-protein kinase receptor UFO OS=Homo sapiens GN=AXL PE=1 SV=3	P30530	98 kDa	TRUE	8.73	8.73	8.73	8.2	8.66	8.83	9.24	8.63	8.64	9.03	8.92	9.22	9.38	9.09	8.6	8.18	7.97	8.83	8.41	8.56	8.14	8.13	7.9	7.43	0.220736
Ig kappa chain V-III region VH (Fragment) OS=Homo sapiens PE=4 SV=1	P04434	13 kDa	TRUE	9.1	9.1	9.1	9.33	10.1	8.94	9.2	9.71	8.98	10.1	10.4	10.1	9.71	10.4	9.61	8.82	9.36	9.08	9.38	9.18	9.44	9.02	9.4	9.1	0.222306
Lactadherin OS=Homo sapiens GN=MFGE8 PE=1 SV=2	Q08431	43 kDa		8.5	8.5	8.5	8.03	8.58	7.69	8.02	8.88	8.93	8.82	8.32	8.81	8.33	9.03	8.78	8.28	8.65	7.95	8.35	8.61	8.52	8.07	8.61	8.4	0.224232
Epsilon-sarcoglycan OS=Homo sapiens GN=SGCE PE=1 SV=6	O43556	50 kDa		9.34	9.34	9.34	9.64	9.52	9.44	8.82	9.31	9.16	8.3	9.56	9.05	8.88	9.57	9.41	8.63	9.31	9.35	7.82	8.77	8.53	9.07	9.41	9.25	0.224245
Apolipoprotein L1 OS=Homo sapiens GN=APOL1 PE=1 SV=5	O14791	44 kDa		8.6	8.6	8.6	8.47	8.1	8.3	8.55	8.74	8.81	7.71	8.94	9.13	8.51	8.32	8.29	7.48	8.37	8.42	8.29	9.03	9.54	8.15	8.39	8.42	0.225264
Gamma-enolase OS=Homo sapiens GN=ENO2 PE=1 SV=3	P09104	47 kDa	TRUE	8.51	8.51	8.51	7.78	8.77	7.77	8.02	8.05	7.51	8.24	8.13	8.34	8.03	8.38	8.16	7.67	8.71	8.13	7.87	8.05	7.9	7.68	8.67	8.53	0.226141
Vesicular integral-membrane protein VIP36 OS=Homo sapiens GN=LMAN2 PE=1 SV=1	Q12907	40 kDa		8.97	8.96	8.81	8.56	8.86	9.39	9.56	9	8.74	8.94	8.69	8.74	9.47	8.72	9.06	9.3	9.27	8.76	9.21	8.5	8.29	9.02	9.2	8.95	0.227807
Insulin-like growth factor-binding protein 4 OS=Homo sapiens GN=IGFBP4 PE=1 SV=2	P22692	28 kDa		8.21	8.28	8.28	8.29	7.79	8.34	8.73	8.29	8.27	9.47	9.05	8.73	9.26	8.79	8.39	8.43	7.89	8	8.92	8.48	8.03	8.38	7.96	8.15	0.229065
Plasma alpha-L-fucosidase OS=Homo sapiens GN=FUCA2 PE=1 SV=2	Q9BTY2	54 kDa		8.74	8.74	8.74	8.99	8.44	8.18	8.85	8.34	8.97	8.68	8.15	8.38	9.6	8.67	9.31	9.25	8.77	9.27	9.18	8.53	8.58	9.17	8.8	9.21	0.229272
VPS10 domain-containing receptor SorCS3 OS=Homo sapiens GN=SORCS3 PE=2 SV=2	Q9UPU3	136 kDa		9.05	9.05	9.05	9.56	9.55	8.79	9.58	9.15	9.11	9.51	9.59	8.42	9.37	9.52	9	8.6	8.75	8.44	8.07	8.81	8.24	9.24	9.18	8.67	0.231175
Growth arrest-specific protein 6 OS=Homo sapiens GN=GAS6 PE=1 SV=2	Q14393	80 kDa		7.83	7.68	7.83	7.67	7.98	8.15	7.86	7.92	7.46	7.12	8.21	7.96	8.56	8.77	8.21	7.59	8.3	7.89	7.25	8.12	7.69	7.42	8	7.52	0.234958
Tripeptidyl-peptidase 1 OS=Homo sapiens GN=TPP1 PE=1 SV=2	O14773	61 kDa		7.34	7.34	7.34	8.01	7.71	7.33	7.24	7.89	7.69	7.27	8.13	7.06	7.4	8.09	7.2	7.89	7.89	7.45	7.54	7.54	7.97	7.18	7.48	7.42	0.237865
Protein O-linked-mannose beta-1,2-N-acetylglucosaminyltransferase 1 OS=Homo sapiens GN=POMGNT1 PE=1 SV=2	Q8WZA1	75 kDa		8.23	8.31	8.23	8.17	8.21	7.38	7.61	8.51	8.29	7.85	7.8	8.24	7.9	8.77	9.18	7.6	7.79	7.72	7.07	7.78	7.16	8.58	8.17	8.52	0.238239
Olfactomedin-like protein 3 OS=Homo sapiens GN=OLFML3 PE=2 SV=1	Q9NRN5	46 kDa		7.43	7.43	7.43	7.89	8.07	7.36	6.98	7.52	8.01	6.78	7.58	8.01	7.9	8.09	7.74	7.1	7.16	7.08	7.31	7.85	7.78	7.06	7.52	8.06	0.239188
Carboxypeptidase Q OS=Homo sapiens GN=CPQ PE=1 SV=1	Q9Y646	52 kDa		6.55	6.55	6.47	7.41	6.58	7.4	6.81	6.44	6.91	6.62	6.76	7.36	7.38	7.36	7.16	6.96	6.6	5.87	6.26	7.02	7.15	7.34	6.83	6.85	0.241768
Cluster of Contactin-6 OS=Homo sapiens GN=CNTN6 PE=1 SV=1 (Q9UQ52)	Q9UQ52	114 kDa	TRUE	8.33	8.33	8.33	8.34	8.73	7.83	8.15	8.14	7.68	8.02	8.47	8.01	7.59	8.46	7.59	8.24	8.3	7.64	8.19	7.6	8.48	7.87	7.98	7.58	0.24383
Extracellular matrix protein 2 OS=Homo sapiens GN=ECM2 PE=2 SV=1	O94769	80 kDa		9.2	9.2	9.2	9.39	9.2	9.76	9.33	9.18	8.89	9.57	8.84	8.79	9.42	9.27	8.91	9.81	8.99	9.06	9.47	9.26	8.65	9.58	8.88	9.18	0.243893
Ceroid-lipofuscinosis neuronal protein 5 OS=Homo sapiens GN=CLN5 PE=1 SV=2	O75503	41 kDa		8.08	8.08	7.93	7.9	8.47	8.14	8.05	7.98	7.42	7.14	7.67	8.37	8.36	8.2	8.77	8.45	8.27	8.51	7.25	7.68	8.13	8.21	7.55	7.63	0.24475
Disintegrin and metalloproteinase domain-containing protein 22 OS=Homo sapiens GN=ADAM22 PE=1 SV=1	Q9P0K1	100 kDa		9.33	9.33	9.33	9.81	9.92	9.42	8.9	8.62	9.03	9.34	9.8	10	9.04	9	9.67	8.69	9.23	9.46	7.92	8.43	9.08	8.3	8.81	9.05	0.246817
Alpha-mannosidase 2 OS=Homo sapiens GN=MAN2A1 PE=1 SV=2	Q16706	131 kDa	TRUE	7.88	7.88	7.88	7.9	7.91	8.52	9.02	8.13	8.71	8.94	8.36	8.76	8.5	9	8.62	8.24	7.57	8.02	8.33	7.59	7.57	8.1	7.62	8.37	0.248527
Heparan-sulfate 6-O-sulfotransferase 3 OS=Homo sapiens GN=HS6ST3 PE=2 SV=3	Q8IZP7	55 kDa		7.59	7.59	7.59	8.68	8.07	9.19	9.04	8.6	7.85	8.27	7.33	8.34	8.46	8.38	8.65	8.34	7.64	8.45	7.15	7.44	7.08	8.54	8.1	8.38	0.252015
Probable serine carboxypeptidase CPVL OS=Homo sapiens GN=CPVL PE=1 SV=2	Q9H3G5	54 kDa		7.79	7.68	7.84	8.35	8.05	8.12	8.11	7.82	8.06	9.55	7.74	8.34	8.87	8.41	8.32	8.96	8.09	8.12	8.61	8	8.53	8.45	8.12	8.35	0.255008
Cluster of Ig lambda chain V-I region HA OS=Homo sapiens PE=1 SV=1 (P01700)	P01700 [2]	12 kDa	TRUE	9.65	9.24	9.65	9.87	8.79	8.81	9.66	9.06	9.61	9.77	9.33	9.32	8.7	8.78	9.32	9.47	9.06	9.47	9.98	9.45	9.99	9.79	9.18	8.91	0.255851
Beta-hexosaminidase subunit beta OS=Homo sapiens GN=HEXB PE=1 SV=3	P07686	63 kDa		8.01	8.01	8.01	7.58	8	8.44	8.16	7.54	7.58	7.83	8.04	8.1	8.22	8.05	7.56	8.06	8.4	7.55	8.27	7.64	7.36	8.16	8.51	7.6	0.256296
Plexin domain-containing protein 2 OS=Homo sapiens GN=PLXDC2 PE=1 SV=1	Q6UX71	60 kDa		8.79	8.85	9.04	9.42	9.32	8.65	8.89	9.48	9.44	8.96	9.18	9.47	8.79	9.42	9.38	7.63	8.55	8.28	8.23	9.19	8.82	8.32	9.33	9.04	0.261947
Gliomedin OS=Homo sapiens GN=GLDN PE=2 SV=1	Q6ZMI3	59 kDa		7.93	8.06	8.06	8.89	9.09	8.78	7.81	8.52	7.96	8.07	9.24	8.47	7.91	6.67	7.81	7.83	8.46	8.66	7.67	7.83	6.9	7.83	7.86	8.06	0.269378
Glutamate receptor 4 OS=Homo sapiens GN=GRIA4 PE=2 SV=2	P48058	101 kDa		8.41	8.41	8.41	8.18	8.99	8.44	8.53	8.68	7.97	8.55	9	8.37	8.55	9.31	9.03	8.62	8.51	8.08	7.57	8.27	8.87	8.35	8.79	8.03	0.273332
Actin, cytoplasmic 1 OS=Homo sapiens GN=ACTB PE=1 SV=1	P60709 (+1)	42 kDa	TRUE	8.65	8.77	8.86	8.24	8.22	8.83	9.17	8.38	8.52	8.82	7.69	7.95	9.54	8.67	8.77	8.45	7.92	8.44	8.58	8.5	8.37	9.24	8.3	8.72	0.278292
Coactosin-like protein OS=Homo sapiens GN=COTL1 PE=1 SV=3	Q14019	16 kDa		8.04	8.04	8.04	7.71	7.88	8.15	8.71	7.97	7.92	7.98	7.01	8.9	8.42	7.96	8.47	8.14	7.37	8.11	7.94	7.41	7.44	8.27	8.02	7.72	0.28031
Decorin OS=Homo sapiens GN=DCN PE=1 SV=1	P07585	40 kDa	TRUE	9.07	9	8.94	8.96	9.03	9.34	9.44	8.75	8.81	10.2	8.54	8.5	9.62	8.98	8.91	9.34	8.96	8.82	9.79	9.05	9.18	9.15	8.96	9.12	0.285455
Peptidyl-prolyl cis-trans isomerase A OS=Homo sapiens GN=PPIA PE=1 SV=2	P62937	18 kDa	TRUE	6.97	6.89	6.97	8.26	7.12	8.22	7.84	6.92	8.05	7.32	6.45	7.84	7.67	7.53	7.76	7.56	7.36	7.47	7.42	7.82	7.93	8.3	7.14	7.16	0.288338
N-acetylglucosamine-1-phosphotransferase subunit gamma OS=Homo sapiens GN=GNPTG PE=1 SV=1	Q9UJJ9	34 kDa		8.37	8.37	8.29	8.44	8.02	8.85	8.35	7.79	8.31	9.41	8.31	9.13	9.63	8.68	9.15	9.28	8.34	8.4	8.41	8.07	8.6	9.26	8.47	8.62	0.292594
Tissue alpha-L-fucosidase OS=Homo sapiens GN=FUCA1 PE=1 SV=4	P04066	54 kDa		7.99	8.05	8.02	8.28	8.21	8.85	7.94	8.18	8.15	6.38	8.44	7.77	8.87	8.46	8.75	7.56	8.49	8.39	6.91	7.73	7.99	7.36	7.91	8.31	0.297079
Laminin subunit beta-2 OS=Homo sapiens GN=LAMB2 PE=1 SV=2	P55268	196 kDa	TRUE	7.91	7.91	7.91	8.32	8.02	7.55	6.84	8.28	8.52	7.18	8.5	8.59	8.45	8.59	8.93	7.33	8.13	7.91	7.6	8.17	8.27	7.7	7.94	8.38	0.30378
Cell adhesion molecule 4 OS=Homo sapiens GN=CADM4 PE=1 SV=1	Q8NFZ8	43 kDa		7.67	7.77	7.74	8.18	7.76	8.52	9.05	8.36	7.4	8.37	8.09	7.95	9.03	8.95	8.15	8.31	7.78	7.97	8.68	8.47	7.81	8.55	8.29	7.18	0.306531
Neuritin OS=Homo sapiens GN=NRN1 PE=1 SV=1	Q9NPD7	15 kDa		8.33	8.33	8.33	9.51	8.75	8.87	9.38	8.17	9.19	9.31	7.88	9.13	9.02	8.25	9.19	8.79	8.1	8.69	8.03	7.22	7.95	8.42	7.94	8.44	0.30663
Apolipoprotein C-III OS=Homo sapiens GN=APOC3 PE=1 SV=1	P02656	11 kDa		8.52	8.52	8.5	8.94	8.89	8.88	8.89	8.27	9.32	9.08	8.97	9.71	8.12	8.18	8.95	8.42	8.31	8.93	7.92	8.04	9.35	8.3	8.07	8.9	0.308087
Phospholipase D3 OS=Homo sapiens GN=PLD3 PE=1 SV=1	Q8IV08	55 kDa	TRUE	7.97	8.07	7.94	7.85	8.83	8.43	7.86	8.66	7.4	8.21	8.3	8.04	8.45	8.5	7.82	7.75	8.22	7.25	7.36	8.51	7.57	8.01	8.58	7.88	0.309664
Glutathione S-transferase P OS=Homo sapiens GN=GSTP1 PE=1 SV=2	P09211	23 kDa		7.29	7.29	7.29	7.03	7.05	7.02	7.46	7.02	7.08	7.91	6.99	6.92	9.1	7.74	7.6	7.36	6.92	6.57	6.81	7.15	7.37	8.47	7.24	7.47	0.310485
Vasorin OS=Homo sapiens GN=VASN PE=1 SV=1	Q6EMK4	72 kDa		8.48	8.58	8.48	8.63	8.21	8.67	8.34	8.6	9.26	8.52	8.4	9.08	8.77	8.54	9.26	8.34	7.89	9.06	8.46	7.48	8.22	8.26	7.91	8.99	0.310677
Peroxiredoxin-1 OS=Homo sapiens GN=PRDX1 PE=1 SV=1	Q06830	22 kDa	TRUE	7.89	7.89	7.89	8.87	7.6	8.19	7.75	7.4	8.28	8.13	7.34	7.48	8.54	8.37	8.72	8.05	7.5	8.82	7.89	7.29	7.88	7.67	8.3	8.78	0.318851
Neural cell adhesion molecule L1 OS=Homo sapiens GN=L1CAM PE=1 SV=2	P32004	140 kDa	TRUE	7.7	7.81	7.81	8.78	7.84	8.4	8.99	8.03	8.13	9.45	7.77	8.38	8.78	8.16	9.06	8.31	7.77	8.38	8.55	7.68	8.37	8.29	7.86	8.17	0.323019
Cadherin-4 OS=Homo sapiens GN=CDH4 PE=2 SV=2	P55283	100 kDa		8.69	8.69	8.69	9.39	8.77	7.44	8.26	8.62	8.41	8.05	9.14	8.23	9.61	9.21	9.27	8.87	8.81	8.36	8.59	8.36	7.05	8.35	9.19	8.57	0.323766
Nidogen-2 OS=Homo sapiens GN=NID2 PE=1 SV=3	Q14112	151 kDa		8.77	8.77	8.77	9.84	8.77	8.77	8.49	8.62	9.59	8.47	8.84	9.31	9.08	9.35	9.31	7.99	8.27	9.53	9.05	8.9	8.75	8.45	8.42	9.12	0.330489
Biglycan OS=Homo sapiens GN=BGN PE=1 SV=2	P21810	42 kDa	TRUE	8.38	8.38	8.38	8.11	7.46	8.27	7.68	7.97	7.33	7.93	7.23	7.71	8.47	9.09	7.02	7.92	7.6	8.02	8.35	8.1	4.74	8.11	8.28	8.3	0.330759
Immunoglobulin superfamily member 21 OS=Homo sapiens GN=IGSF21 PE=2 SV=1	Q96ID5	52 kDa		5.77	5.77	5.77	6.45	6.94	7.22	7.3	6.88	6.28	7.22	8.06	6.48	7.43	6.96	6.4	6.82	7.27	6.18	6.88	6.46	6.21	6.68	6.78	6.1	0.330972
Macrophage colony-stimulating factor 1 OS=Homo sapiens GN=CSF1 PE=1 SV=2	P09603	60 kDa		8.62	8.68	8.68	8.96	8.7	7.64	7.57	8.59	8.38	7.64	9.14	9.3	8.26	8.88	8.62	7.88	8.48	8.37	8.65	9.03	8.26	7.35	8.67	8.48	0.33551
Fibulin-2 OS=Homo sapiens GN=FBLN2 PE=1 SV=2	P98095	127 kDa		8.23	8.23	8.38	8.62	8.48	8.99	7.48	7.99	8.34	9.39	8.6	8.28	9.62	8.55	8.19	7.91	8.29	7.52	7.59	7.49	8.35	7.79	8.6	7.96	0.337662
Leucine-rich repeat and immunoglobulin-like domain-containing nogo receptor-interacting protein 1 OS=Homo sapiens GN=LINGO1 PE=1 SV=2	Q96FE5	70 kDa		6.98	7.11	7.01	7.04	8.18	7.55	7.05	7.86	7.42	7.34	8.18	7.44	7.18	8.26	8	7.43	7.66	7.5	6.24	8.04	6.95	7.32	7.97	7.27	0.338547
Protocadherin-1 OS=Homo sapiens GN=PCDH1 PE=1 SV=2	Q08174	115 kDa		8.05	8.05	8.05	6.85	8.53	7.9	7.74	8.04	7.11	8.15	8.35	7.68	8.46	8.59	7.67	7.83	8.14	7.61	8.25	7.31	6.68	7.99	8.13	7.28	0.342064
Dihydropteridine reductase OS=Homo sapiens GN=QDPR PE=1 SV=2	P09417	26 kDa		7.88	7.99	7.88	7.3	8.41	7.25	8.48	8.32	7.48	7.43	8.04	6.88	7.51	8.44	8.25	7.17	8.15	7.64	8.37	7.98	7.82	6.78	7.98	7.99	0.353213
Neuroendocrine protein 7B2 OS=Homo sapiens GN=SCG5 PE=1 SV=2	P05408	24 kDa		8.71	8.67	8.63	8.32	9.05	8.59	8.69	9.1	8.03	8.34	9.6	7.97	8.64	9.1	8.32	8.66	9.49	8.35	7.33	8.42	7.93	8.26	9.02	8.36	0.374367
Proteoglycan 4 OS=Homo sapiens GN=PRG4 PE=1 SV=2	Q92954	151 kDa		8.84	8.84	8.84	8.31	7.69	9.48	9.2	7.73	8.22	8.67	8.07	9.28	8.81	8.05	7.87	8.66	8.29	8.4	9.34	8.79	9.08	8.91	8.24	7.81	0.382607
Cathepsin Z OS=Homo sapiens GN=CTSZ PE=1 SV=1	Q9UBR2	34 kDa		8.19	8.19	8.25	8.97	7.9	8.35	8.15	7.93	9.18	7.97	7.61	8.97	8.45	7.73	8.82	8.07	8.05	8.67	8.07	7.26	8.18	7.98	7.94	8.82	0.383441
Mannosyl-oligosaccharide 1,2-alpha-mannosidase IC OS=Homo sapiens GN=MAN1C1 PE=1 SV=1	Q9NR34	71 kDa		8.17	8.17	8.03	8.27	6.45	8.14	8.06	7.72	8.36	8.41	7.06	8.7	8.63	7.91	8.82	8.43	7.59	8.17	7.71	6.62	8.09	8.27	7.09	8.37	0.385109
Selenium-binding protein 1 OS=Homo sapiens GN=SELENBP1 PE=1 SV=2	Q13228	52 kDa		8.05	8.18	8.18	7.87	8.22	9.17	8.73	7.77	7.65	9.04	8.14	7.95	9.2	8.26	7.72	8.21	7.67	7.53	8.43	7.28	8.3	8.07	7.7	7.63	0.386457
Ig lambda chain V-III region LOI OS=Homo sapiens PE=1 SV=1	P80748	12 kDa		10	10.1	9.91	11	9.65	10.1	10	9.81	9.77	11	10.5	11.4	7.85	9.8	10.6	9.96	9.73	10.6	10.8	10.5	11.1	9.03	8.63	10.1	0.388027
N(G),N(G)-dimethylarginine dimethylaminohydrolase 1 OS=Homo sapiens GN=DDAH1 PE=1 SV=3	O94760	31 kDa		7.43	7.43	7.43	8.42	8.38	8.08	7.45	7.76	7.76	6.67	8.18	7.42	8.15	8.73	7.2	8.35	7.88	7.23	7.39	9.4	6.78	7.78	7.28	7.38	0.396882
Lipopolysaccharide-binding protein OS=Homo sapiens GN=LBP PE=1 SV=3	P18428	53 kDa		8.75	8.74	8.75	9	8.05	8.5	9.6	8.31	8.07	9.63	8.76	9.76	9.89	8.3	9.76	9.91	8.56	9.43	9.9	8.98	9.68	9.91	8.52	9.19	0.424334
Transcobalamin-2 OS=Homo sapiens GN=TCN2 PE=1 SV=3	P20062	48 kDa		8.71	8.71	8.71	8.77	9.22	10.1	10.1	8.79	8.76	10.5	9.21	8.8	10.2	9.78	9.53	9.34	8.54	8.74	9.5	8.63	8.04	8.71	7.99	8.7	0.433352
Receptor-type tyrosine-protein phosphatase F OS=Homo sapiens GN=PTPRF PE=1 SV=2	P10586	213 kDa		7.05	7.05	7.05	8.72	7.37	8.4	7.96	5.27	7.36	8.39	8.15	7.68	8.28	6.87	7.68	7.65	7.99	7.75	8.32	6.84	7.46	7.94	6.32	8.37	0.435686
Inositol monophosphatase 3 OS=Homo sapiens GN=IMPAD1 PE=1 SV=1	Q9NX62	39 kDa		7.65	7.62	6.61	8.34	8.11	9.01	9.05	7.51	8.38	8.78	7.59	7.64	9.61	8.04	8.64	8.77	7.39	7.87	8.47	7.41	7.95	8.47	7.21	8	0.45379
Soluble calcium-activated nucleotidase 1 OS=Homo sapiens GN=CANT1 PE=1 SV=1	Q8WVQ1	45 kDa	TRUE	7.29	7.8	7.27	7.53	8.51	6.49	5.44	8.36	7.37	7.17	7.88	7.06	7.43	8.64	7.24	7.63	8.31	7.38	6.23	7.23	7.03	6.96	8.25	7.28	0.503447
Carboxypeptidase B2 OS=Homo sapiens GN=CPB2 PE=1 SV=2	Q96IY4	48 kDa		7.82	7.82	7.82	7.46	8.36	7.97	8.09	8.38	7.16	8.78	9.26	6.77	8.25	9.26	6.6	8.01	8.16	7.04	8.62	8.15	7.62	8.06	9.1	6.89	0.503739
Transgelin OS=Homo sapiens GN=TAGLN PE=1 SV=4	Q01995	23 kDa		7.39	7.39	7.39	7.81	6.52	8.58	8.7	7.52	7.98	8.27	6.2	7.01	8.84	7.02	7.72	8.24	6.71	7.69	8.35	7.05	7.72	7.8	7	7.23	0.518117
Chordin-like protein 1 OS=Homo sapiens GN=CHRDL1 PE=1 SV=1	Q9BU40	51 kDa		7.92	7.91	7.91	8.38	7.14	7.54	7.51	7.26	8.38	7.51	6.54	8.98	8.06	6.98	8.99	7.4	6.94	8.87	7.74	7.2	8.58	7.97	7.42	8.55	0.568914
Receptor-type tyrosine-protein phosphatase gamma OS=Homo sapiens GN=PTPRG PE=1 SV=4	P23470	162 kDa		6.18	6.18	6.18	6.85	8.08	6.74	7.1	8.16	6.58	7.05	8.37	6.33	6.42	8.04	6.12	6.81	8.38	6.24	6.5	7.59	5.29	6.79	8.17	5.97	0.705851
Cathepsin B OS=Homo sapiens GN=CTSB PE=1 SV=3	P07858	38 kDa		7.44	7.44	7.37	6.99	8.05	9.53	9.42	8.13	7.18	8.79	6.98	7.57	9.55	7.77	7.7	9.2	7.83	7.28	9.57	7.07	7.12	9.54	7.63	7.75	0.804048
Titin OS=Homo sapiens GN=TTN PE=1 SV=4	Q8WZ42	3816 kDa		12.1	11.1	11.3	9.76	9.95	11.7	11.8	10.2	9.95	12.3	10.1	9.54	11.5	9.7	9.15	12	10.2	10.1	13	11.7	11.2	12.2	10.4	10.6	0.815377
Cluster of Ig kappa chain V-I region Roy OS=Homo sapiens PE=1 SV=1 (P01608)	P01608 [2]	12 kDa	TRUE	6.81	10	8.82	8.54	9.57	7.09	6.77	10.3	8.93	7.96	10	9.14	6.56	9.88	8.56	6.6	10.4	9.23	6.99	10.3	8.63	7	9.43	8.32	0.845514
Ephrin type-A receptor 5 OS=Homo sapiens GN=EPHA5 PE=1 SV=3	P54756	115 kDa	TRUE	5.98	6.08	5.98	10.7	7.66	7.15	5.83	7.92	10.7	5.95	7.49	10.9	6.45	7.57	11.4	5.89	7.18	10.4	5.78	9.31	10.9	6.51	7.07	9.96	1.32956
Calsyntenin-3 OS=Homo sapiens GN=CLSTN3 PE=1 SV=1	Q9BQT9	106 kDa		7.3	7.23	7.23	12.5	7.69	7.38	7.22	7.46	11.2	7.16	7.05	11.8	7.5	7.62	13.3	7.04	6.91	12.2	7.33	6.54	12.7	6.89	7.32	10.6	1.53564
Follistatin-related protein 4 OS=Homo sapiens GN=FSTL4 PE=2 SV=3	Q6MZW2	93 kDa		7.64	7.4	7.4	13.8	8.03	7.69	7.46	7.93	13.8	7.67	7.31	13.8	8.39	7.92	14.2	7.27	7.68	13.6	7.28	7.22	14.3	7.59	7.7	13.7	1.6626
Semaphorin-6D OS=Homo sapiens GN=SEMA6D PE=1 SV=1	Q8NFY4	120 kDa		6.78	6.78	6.78	7.31	6.72	15	15	7	6.86	15.6	8.37	7.37	15.2	7.6	8.01	14.5	6.92	7.4	15.9	7.65	7.56	14.2	7.36	7.51	1.70462
Acid ceramidase OS=Homo sapiens GN=ASAH1 PE=1 SV=5	Q13510	45 kDa		8.04	8.04	0	0	7.74	8.07	7.32	7.7	0	7.74	8.47	0	8.08	8.16	0	8.12	8.32	0	8.13	7.83	0	8.06	8.34	0
Alpha-enolase OS=Homo sapiens GN=ENO1 PE=1 SV=2	P06733	47 kDa	TRUE	0	8.57	8.57	8.59	8.65	0	0	9.05	8.2	0	8.77	8.61	0	8.87	9.02	0	8.36	8.42	0	8.61	8.38	0	8.94	8.34
AP-2 complex subunit beta OS=Homo sapiens GN=AP2B1 PE=1 SV=1	P63010	105 kDa		0	8.41	0	0	8.68	0	0	8.19	0	0	8.37	0	0	9.43	0	0	8.59	0	0	8.55	0	0	9.08	0
Beta-mannosidase OS=Homo sapiens GN=MANBA PE=1 SV=3	O00462	101 kDa		7.67	7.41	0	0	6.93	7.74	7.52	7.74	0	7.91	7.65	0	7.43	7.72	0	7.52	7.79	0	8.07	7.37	0	8.09	7.8	0
Calcium/calmodulin-dependent protein kinase type II subunit beta OS=Homo sapiens GN=CAMK2B PE=1 SV=3	Q13554	73 kDa		7.33	7.36	0	0	8.68	8.39	8.28	8.69	0	7.93	7.06	0	7.78	8.08	0	7.97	7.7	0	7.76	6.97	0	7.67	7.61	0
Calcium/calmodulin-dependent protein kinase type II subunit gamma OS=Homo sapiens GN=CAMK2G PE=1 SV=3	Q13555	63 kDa		7.16	7.16	0	0	7.4	8.29	7.42	7.15	0	7.43	7.34	0	7.84	6.7	0	7.75	6.78	0	6.93	7.55	0	7.84	6.74	0
Cell adhesion molecule 2 OS=Homo sapiens GN=CADM2 PE=2 SV=1	Q8N3J6	48 kDa		8.94	8.94	8.94	9.22	9.38	9.42	8.63	9.38	9.12	8.07	9.32	8.35	8.47	9.67	8.99	8.81	8.99	8.47	0	8.88	7.9	8.77	8.9	8.4
Cholecystokinin OS=Homo sapiens GN=CCK PE=1 SV=1	P06307	13 kDa		9.07	9.07	0	0	8.97	9.49	9.56	9.47	0	8.97	9.02	0	9.59	9.14	0	8.89	8.4	0	8.67	8.28	0	8.87	7.89	0
Cluster of Ephrin type-A receptor 7 OS=Homo sapiens GN=EPHA7 PE=1 SV=3 (Q15375)	Q15375	112 kDa	TRUE	7.52	0	7.52	7.82	0	7.69	7.71	0	8.06	8.18	0	7.33	8.96	0	8	7.82	0	7.84	7.76	0	6.51	8.17	0	7.67
Cluster of Ig kappa chain V-III region POM OS=Homo sapiens PE=1 SV=1 (P01624)	P01624	12 kDa	TRUE	0	5.79	5.79	5.99	8.22	0	0	8.01	5.96	0	8.55	6.76	0	8.03	6.99	0	7.3	5.86	0	8.14	5.69	0	7.32	6.39
Cluster of Testican-3 OS=Homo sapiens GN=SPOCK3 PE=1 SV=2 (Q9BQ16)	Q9BQ16 [2]	49 kDa	TRUE	8.82	0	8.56	8.77	0	8.59	8.13	0	8.61	7.93	0	8.73	8.57	0	8.9	8.34	0	8.5	8.67	0	8.78	8.27	0	8.65
Collectin-12 OS=Homo sapiens GN=COLEC12 PE=1 SV=3	Q5KU26	82 kDa		0	8.92	8.92	8.67	8.48	0	0	8.66	8.99	0	8.8	8.7	0	9.07	8.78	0	8.34	8.74	0	8.41	8.7	0	8.61	8.5
Complement factor D OS=Homo sapiens GN=CFD PE=1 SV=5	P00746	27 kDa		0	0	0	0	0	0	0	0	0	0	0	0	0	0	0	0	0	0	0	0	0	0	0	0
C-type lectin domain family 11 member A OS=Homo sapiens GN=CLEC11A PE=1 SV=1	Q9Y240	36 kDa		0	8.75	8.75	9.13	8.64	0	0	8.58	8.59	0	8.55	8.13	0	8.62	9.11	0	8.35	8.74	0	8.69	8.23	0	8.44	9.14
C-type mannose receptor 2 OS=Homo sapiens GN=MRC2 PE=1 SV=2	Q9UBG0	167 kDa		0	6.31	0	0	7.38	0	0	7.4	0	0	7.09	0	0	8.44	0	0	7.93	0	0	7.74	0	0	7.84	0
Delta and Notch-like epidermal growth factor-related receptor OS=Homo sapiens GN=DNER PE=1 SV=1	Q8NFT8	78 kDa		9.52	9.45	0	0	9.66	9.04	9.47	9.64	0	9.42	10.2	0	9.45	9.93	0	9.77	9.92	0	8.67	9.95	0	9.25	9.76	0
Dipeptidyl peptidase 1 OS=Homo sapiens GN=CTSC PE=1 SV=2	P53634	52 kDa		0	0	8.39	7.95	0	0	0	0	8.98	0	0	8.58	0	0	8.74	0	0	8.95	0	0	8.82	0	0	8.64
Ecto-ADP-ribosyltransferase 3 OS=Homo sapiens GN=ART3 PE=1 SV=2	Q13508	44 kDa		0	0	0	0	0	0	0	0	0	0	0	0	0	0	0	0	0	0	0	0	0	0	0	0
Fibroblast growth factor receptor 2 OS=Homo sapiens GN=FGFR2 PE=1 SV=1	P21802	92 kDa	TRUE	8.28	8.28	0	0	8.69	8.66	8.24	8.47	0	7.64	8.04	0	8.62	8.59	0	7.72	7.99	0	7.9	7.89	0	8.32	8.43	0
Glucosidase 2 subunit beta OS=Homo sapiens GN=PRKCSH PE=1 SV=2	P14314	59 kDa		0	9.28	9.28	9.23	9.05	0	0	9.34	9.22	0	9.05	8.17	0	9.63	9.37	0	9.37	9.39	0	9.21	9.03	0	9.47	9.1
Glycoprotein endo-alpha-1,2-mannosidase-like protein OS=Homo sapiens GN=MANEAL PE=2 SV=1	Q5VSG8	51 kDa		7.7	7.91	0	0	8.42	8.92	8.11	7.63	0	8.96	8.31	0	8.95	8.52	0	8.51	7.23	0	6.88	7.65	0	7.87	7.57	0
Glypican-1 OS=Homo sapiens GN=GPC1 PE=1 SV=2	P35052	62 kDa		0	0	7.5	7.18	0	0	0	0	6.96	0	0	7.5	0	0	7.97	0	0	7.12	0	0	7.88	0	0	7.07
Hyaluronan-binding protein 2 OS=Homo sapiens GN=HABP2 PE=1 SV=1	Q14520	63 kDa		8.97	8.97	0	0	9.34	9.88	9.47	8.97	0	9.55	9.33	0	8.87	8.89	0	9.28	9.34	0	9.65	9.43	0	8.53	8.5	0
Iduronate 2-sulfatase OS=Homo sapiens GN=IDS PE=1 SV=1	P22304	62 kDa		0	8.12	8.12	8.82	7.44	0	0	8.53	7.94	0	7.98	7.93	0	8.3	9.15	0	8.18	8.31	0	8.52	8.03	0	8.21	7.67
Ig kappa chain V-I region HK102 (Fragment) OS=Homo sapiens GN=IGKV1-5 PE=4 SV=1	P01602	13 kDa	TRUE	0	7.38	7.38	6.68	7.28	0	0	0	6.24	0	7.71	7.94	0	0	7.11	0	7.45	7.4	0	7.55	6.71	0	7.36	6.5
Ig kappa chain V-I region Kue OS=Homo sapiens PE=1 SV=1	P01604	12 kDa	TRUE	0	9.13	9.13	9.56	8.93	0	0	8.74	8.39	0	9.03	9.96	0	8.45	8.58	0	8.19	9.31	0	8.39	9	0	8.08	7.99
Ig lambda chain V-III region SH OS=Homo sapiens PE=1 SV=1	P01714	11 kDa		9.05	8.8	0	0	8.93	9.34	8.45	8.94	0	9.64	10.1	0	8.96	9.37	0	8.47	8.96	0	9.08	9.2	0	8.89	9.24	0
Intercellular adhesion molecule 5 OS=Homo sapiens GN=ICAM5 PE=1 SV=3	Q9UMF0	97 kDa		7.92	7.92	7.91	8.06	7.85	8.53	8.35	0	7.75	8.74	9.24	8.27	8.99	8.27	8.13	8.28	7.76	7.42	8.2	7.89	7.15	8.15	0	7.55
Keratin, type II cytoskeletal 2 epidermal OS=Homo sapiens GN=KRT2 PE=1 SV=2	P35908	65 kDa	TRUE	8.32	8.11	0	0	8.32	8.42	7.78	7.75	0	8.32	8.32	0	8.21	8.37	0	8.64	8.54	0	8.17	8.4	0	8.07	8.64	0
Kinetochore protein NDC80 homolog OS=Homo sapiens GN=NDC80 PE=1 SV=1	O14777	74 kDa		0	0	0.594	0	0	0	0	0	0.594	0	0	5.78	0	0	7.3	0	0	0.594	0	0	6.7	0	0	3.89
Latent-transforming growth factor beta-binding protein 2 OS=Homo sapiens GN=LTBP2 PE=1 SV=3	Q14767	195 kDa		0	6.61	0	0	8.4	0	0	8.07	0	0	8.92	0	0	8.59	0	0	7.91	0	0	8.54	0	0	8.18	0
Latrophilin-1 OS=Homo sapiens GN=LPHN1 PE=1 SV=1	O94910	163 kDa		8.02	8.02	8.02	8.69	8.29	8.32	8.32	8.36	7.81	7.99	8.06	8.98	7.98	8.47	7.96	7.85	8.55	8.4	0	7.46	8.21	7.39	8.13	8.65
Malectin OS=Homo sapiens GN=MLEC PE=1 SV=1	Q14165	32 kDa	TRUE	7.59	7.59	0	0	8.25	8.41	7.14	7.93	0	8.13	7.6	0	8.32	8.19	0	8.02	8.03	0	8.04	7.19	0	6.46	8.15	0
Mammalian ependymin-related protein 1 OS=Homo sapiens GN=EPDR1 PE=1 SV=2	Q9UM22	25 kDa		0	0	8.28	8.2	0	0	0	0	7.77	0	0	8.67	0	0	7.9	0	0	8.55	0	0	7.83	0	0	8.14
Multiple inositol polyphosphate phosphatase 1 OS=Homo sapiens GN=MINPP1 PE=1 SV=1	Q9UNW1	55 kDa	TRUE	0	6.53	6.57	5.72	9.6	0	0	9.29	7.39	0	8.89	7.49	0	9.44	7.5	0	9.63	6.68	0	9.71	7.03	0	9.36	6.55
N-acetylgalactosaminyltransferase 7 OS=Homo sapiens GN=GALNT7 PE=1 SV=1	Q86SF2	75 kDa		0	9.28	0	0	9.02	0	0	8.79	0	0	8.9	0	0	9.31	0	0	8.68	0	0	8.53	0	0	8.77	0
Netrin-G1 OS=Homo sapiens GN=NTNG1 PE=1 SV=3	Q9Y2I2	61 kDa		6.61	6.61	6.61	6.98	7.88	8.31	8.38	7.35	6.47	8.2	8.03	6.46	8.51	7.56	7.72	7.71	7.68	6.95	8.31	7.07	0	8.22	7.57	6.98
Neutral alpha-glucosidase AB OS=Homo sapiens GN=GANAB PE=1 SV=3	Q14697	107 kDa		0	0	7.62	8.31	0	0	0	0	7.32	0	0	8.51	0	0	7.46	0	0	7.51	0	0	7.79	0	0	7.43
Nuclear transport factor 2 OS=Homo sapiens GN=NUTF2 PE=1 SV=1	P61970	14 kDa		0	8.05	8.05	8.25	8.63	0	0	8.64	8.15	0	7.5	7.73	0	9.51	8.13	0	8.41	8.73	0	8.04	7.04	0	8.69	8.2
Peptidyl-prolyl cis-trans isomerase B OS=Homo sapiens GN=PPIB PE=1 SV=2	P23284	24 kDa	TRUE	9.23	0	9.23	9.71	0	9.9	9.59	0	9.45	8.97	0	9.27	9.62	0	9.52	9.57	0	9.45	9.12	0	9.63	9.54	0	9.52
Phospholipase D4 OS=Homo sapiens GN=PLD4 PE=1 SV=2	Q96BZ4	56 kDa	TRUE	0	0	0	0	0	0	0	0	0	0	0	0	0	0	0	0	0	0	0	0	0	0	0	0
Plexin-B1 OS=Homo sapiens GN=PLXNB1 PE=1 SV=3	O43157	232 kDa		7.1	0	0	0	0	8.05	7.2	0	0	7.99	0	0	7.64	0	0	7.3	0	0	7.66	0	0	7.3	0	0
Profilin-1 OS=Homo sapiens GN=PFN1 PE=1 SV=2	P07737	15 kDa		6.95	0	6.95	7.72	0	6.95	6.62	0	6.95	7.6	0	6.66	6.97	0	7.65	6.92	0	6.45	6.69	0	7.41	6.61	0	6.5
Protein bicaudal D homolog 2 OS=Homo sapiens GN=BICD2 PE=1 SV=1	Q8TD16	94 kDa		5.34	0	0	0	0	7.15	6.85	0	0	7.24	0	0	7.22	0	0	6.13	0	0	7.2	0	0	7.34	0	0
Protocadherin alpha-C2 OS=Homo sapiens GN=PCDHAC2 PE=2 SV=1	Q9Y5I4	109 kDa		6.77	6.98	0	0	7.06	7.1	7.2	6.4	0	7.88	6.64	0	7.56	7.16	0	6.68	6.34	0	7.4	6.26	0	6.86	6.88	0
Rab GDP dissociation inhibitor beta OS=Homo sapiens GN=GDI2 PE=1 SV=2	P50395	51 kDa		7.4	0	0	0	0	6.94	7.52	0	0	7.36	0	0	7.65	0	0	7.13	0	0	6.89	0	0	6.58	0	0
Receptor-type tyrosine-protein phosphatase delta OS=Homo sapiens GN=PTPRD PE=1 SV=2	P23468	215 kDa	TRUE	9.09	9.16	0	0	9.43	9.02	8.37	9.3	0	8.87	9.71	0	8.9	9.69	0	8.56	9.03	0	8.81	8.57	0	8.83	8.81	0
Receptor-type tyrosine-protein phosphatase-like N OS=Homo sapiens GN=PTPRN PE=1 SV=1	Q16849	106 kDa		8.46	8.37	8.37	8.9	8.87	8.34	8.15	8.88	8.79	7.92	7.72	8.65	8.72	9.49	9.15	8.21	8.85	8.45	8.48	0	7.38	8.06	8.37	8.35
Roundabout homolog 1 OS=Homo sapiens GN=ROBO1 PE=1 SV=1	Q9Y6N7	181 kDa		0	0	8.28	8.67	0	0	0	0	7.98	0	0	8.52	0	0	8.78	0	0	8.14	0	0	7.78	0	0	8.05
Secreted frizzled-related protein 3 OS=Homo sapiens GN=FRZB PE=1 SV=2	Q92765	36 kDa		9.22	9.22	0	0	8.3	8.65	8.83	8.02	0	8.62	9.38	0	8.69	8.79	0	9.16	8.58	0	8.39	9.51	0	9.08	8.45	0
Sialoadhesin OS=Homo sapiens GN=SIGLEC1 PE=1 SV=2	Q9BZZ2	183 kDa		0	7.51	6.38	8.63	8.54	0	0	7.76	8.03	0	7.73	8.31	0	8.18	9.64	0	7.26	7.65	0	7.6	9.45	0	7.48	8.09
Somatostatin OS=Homo sapiens GN=SST PE=1 SV=1	P61278	13 kDa	TRUE	8.02	8.02	8.02	8.7	8.89	8.97	8.71	8.18	8.29	7.8	8.94	7.81	8.65	8.3	8.44	8.33	7.59	7.49	8.32	0	6.66	7.52	8.42	7.51
Transmembrane protein 132C OS=Homo sapiens GN=TMEM132C PE=2 SV=3	Q8N3T6	122 kDa		7.42	0	0	0	0	7.49	7.67	0	0	7.4	0	0	8.15	0	0	7.06	0	0	7.2	0	0	7.31	0	0
UDP-GlcNAc:betaGal beta-1,3-N-acetylglucosaminyltransferase 2 OS=Homo sapiens GN=B3GNT2 PE=1 SV=2	Q9NY97	46 kDa		5.61	5.71	0	0	6.71	8.27	7.57	6.52	0	7.68	5.63	0	9.31	7.28	0	8.35	6.08	0	0	6.41	0	0	6.08	0
Uncharacterized protein C14orf37 OS=Homo sapiens GN=C14orf37 PE=2 SV=1	Q86TY3	84 kDa		0	8.83	8.83	9.48	9.53	0	0	9.27	8.73	0	8.95	8.11	0	9.32	8.94	0	9.06	8.71	0	9.07	9.14	0	9.1	8.77
Versican core protein OS=Homo sapiens GN=VCAN PE=1 SV=3	P13611	373 kDa	TRUE	6.34	6.34	6.34	6.3	6.22	7.1	0	6.03	6.54	6.53	6.94	6.86	7.19	6.27	6.07	6.17	0	5.78	6.14	0	7.2	7.64	6.72	6
von Willebrand factor OS=Homo sapiens GN=VWF PE=1 SV=4	P04275	309 kDa		8.67	0	8.67	8.7	0	8.59	9.21	0	7.84	8.78	0	8.63	8.49	0	8.8	8.54	0	7.39	8.67	0	9.07	8.48	0	7.96

## Sheet: Quantitative peptide CSF female
Protein Name	Accession Numbers	Sequence	Prob	Mascot Ion Score	Mascot Identity Score	Mascot Delta Ion Score	Mix-1	Mix-2	Mix-3	female 1-1	female 1-2	female 1-3	female 2-1	female 2-2	female 2-3	female 3-1	female 3-2	female 3-3	female 4-1	female 4-2	female 4-3	female 5-1	female 5-2	female 5-3	female 6-1	female 6-2	female 6-3	female 7-1	female 7-2	female 7-3
Serum albumin OS=Homo sapiens GN=ALB PE=1 SV=2	P02768	aAcLLPk	0.9	31.9	33.1806	31.9	9.5279	9.5334	9.7269	9.5758	9.3679	9.3671	9.3137	9.3087	9.4901	8.8798	8.9314	9.0042	8.805	8.8795	9.0237	9.3338	9.3701	9.5477	9.5989	9.5438	9.6842	9.1562	9.153	9.3892
Serum albumin OS=Homo sapiens GN=ALB PE=1 SV=2	P02768	aAFTEccQAADk	1	33.1	28.7564	33.1	9.3113	9.2781	9.5389	9.4907	9.3541	9.2969	9.1768	9.2872	9.4184	9.1239	9.1191	9.2455	8.8553	8.901	9.1404	9.3788	9.3953	9.5495	9.5592	9.5574	9.7711	9.3268	9.3213	9.3995
Serum albumin OS=Homo sapiens GN=ALB PE=1 SV=2	P02768	aAFTEccQAADkAAcLLPk	1	44.16	29.2065	44.16		9.4376	9.6977	9.4089	9.7444			9.0532	9.1912		9.3107	9.3172		8.5356	9.2874		9.2256	9.1539		9.8174	9.8186		9.1837	9.8045
Serum albumin OS=Homo sapiens GN=ALB PE=1 SV=2	P02768	aDDkETcFAEEGk	0.59	6.4	27.679	6.4	9.3808	9.3872	9.2413	9.5701	9.5779	9.0102	9.579	9.3398	9.2938	9.0503	8.5981	8.8751	8.873	9.0341	9.3061	9.2004	9.3258	9.7141	9.4756	9.3687	9.5537	9.5559	9.5646	9.6618
Serum albumin OS=Homo sapiens GN=ALB PE=1 SV=2	P02768	aDDkETcFAEEGkk	0.82	8.77	29.9957	8.77	9.2805	9.4242	9.5253	9.5091	9.2967	9.4879	9.1869	8.9299	9.5561	8.0123	8.596	8.4629	9.23	9.1987	9.1671	9.5678	9.5045	9.8957	9.6897	9.6162	9.7426	9.6955	9.7391	9.817
Serum albumin OS=Homo sapiens GN=ALB PE=1 SV=2	P02768	aEFAEVSk	0.99	28.91	32.4353	28.9	9.2908	9.3384	9.5481	9.5248	9.283	9.2259	9.363	9.3169	9.5764	9.0729	9.0522	9.2361	8.9803	8.9493	9.1824	9.376	9.391	9.5311	9.68	9.7238	9.858	9.0555	9.15	9.2419
Serum albumin OS=Homo sapiens GN=ALB PE=1 SV=2	P02768	aEFAEVSkLVTDLTk	1	32.83	30.141	32.83	9.4018	8.717			9.6486	9.6208	9.1444	9.8391		9.8144	8.6324		No Values	9.5107		8.98	9.2196		8.8071	9.1956		9.091	9.5453
Serum albumin OS=Homo sapiens GN=ALB PE=1 SV=2	P02768	aLVLIAFAQYLQQcPFEDHVk	1	38.22	30.086	38.22	8.289	8.5717	8.6701	9.3883	8.5071	9.4554	9.2854	9.3745	9.5001	9.3596	9.5385	9.2705	9.7197	9.4328	9.8963	9.5005	9.7018	9.6406	9.1214	9.7726	9.6756	9.3942	9.636	9.7062
Serum albumin OS=Homo sapiens GN=ALB PE=1 SV=2	P02768	aVMDDFAAFVEk	0.79	14.17	32.4254	14.17	8.5019	8.5736	8.8587	9.672	9.5927	9.4679	9.3059	9.3201	9.4886	9.1189	9.0862	9.1821	9.1372	9.2225	9.2522	9.3829	9.374	9.5093	9.7194	9.779	9.9613	9.3882	9.402	9.568
Serum albumin OS=Homo sapiens GN=ALB PE=1 SV=2	P02768	aWAVAR	0.5	14.04	32.6387	5.22	9.378	9.429	9.6802	9.2895	9.201	9.0459	9.2468	9.3105	9.4313	9.0854	9.1892	9.3323	9.3382	9.2849	9.3397	9.07	9.009	9.266	9.4775	9.5898	9.7351	9.1252	9.1475	9.3013
Serum albumin OS=Homo sapiens GN=ALB PE=1 SV=2	P02768	aWAVARLSQR	0.46	13.26	36.0401	10.6			9.7008	9.0587					10.004			9.0754			9.0072			9.3131			10.052			9.4674
Serum albumin OS=Homo sapiens GN=ALB PE=1 SV=2	P02768	cASLQk	0.5	12.5	33.1827	7.96	8.4614	9.3021	9.9048	9.111	8.5504	8.6694	8.2358	9.5753	9.7722	11.825	9.0471	9.4699	8.1387	8.6666	8.5658	11.081	10.041	10.009	7.1939	9.079	9.5789	8.6072	10.047	9.2657
Serum albumin OS=Homo sapiens GN=ALB PE=1 SV=2	P02768	ccAAADPHEcYAk	1	80.47	25	80.47	9.4715	9.4006	9.5233	9.4016	9.1837	9.2391	9.1425	9.295	9.3573	8.9553	9.1691	9.4935	8.8911	8.9044	9.0766	9.33	9.2879	9.4271	9.803	9.77	9.8765	9.0821	9.08	9.2815
Serum albumin OS=Homo sapiens GN=ALB PE=1 SV=2	P02768	ccAAADPHEcyAk	0.99	16.5	25	16.5	9.3929	9.3972	9.6521	9.631	9.3064	9.4667	9.1401	9.098	9.1396	9.1003	9.2455	9.3006	8.8399	8.8813	8.8826	9.6386	9.6901	9.9161	8.8896	9.0801	9.0888	9.6056	9.4298	9.7368
Serum albumin OS=Homo sapiens GN=ALB PE=1 SV=2	P02768	ccTESLVNR	0.76	9.45	25	9.45	9.4304	9.4929	9.6901	9.392	9.1807	9.2812	9.1623	9.2009	9.3863	9.188	9.0585	9.3054	9.1274	9.1306	9.3068	9.1919	9.1863	9.3384	9.6174	9.6755	9.8854	9.1484	9.2094	9.3131
Serum albumin OS=Homo sapiens GN=ALB PE=1 SV=2	P02768	dDNPNLPR	0.75	9.31	31.4983	9.31	9.3344	9.3678	9.4578	9.1033	8.9148	8.855	8.9099	9.022	9.2276	9.4948	9.6136	9.6383	9.102	9.1906	9.516	9.3722	9.4257	9.4461	9.8398	9.7176	9.905	8.892	9.0019	9.2242
Serum albumin OS=Homo sapiens GN=ALB PE=1 SV=2	P02768	dLGEENFk	0.99	23.51	30.6781	21.72	9.2219	9.2629	9.5496	9.4511	9.3135	9.2776	9.0033	9.0412	9.2926	8.98	9.0398	9.0611	8.8975	8.9901	9.0768	9.4484	9.4637	9.7205	9.8789	9.827	10.023	9.1704	9.1445	9.3321
Serum albumin OS=Homo sapiens GN=ALB PE=1 SV=2	P02768	dVFLGMFLYEYAR	0.47	1.43	27.8462	1.43	7.9936	8.3364	8.7777	8.7027	8.7192	8.7294	8.807	8.6784	8.8567	9.9282	9.8141	9.9854	10.23	10.015	10.059	9.8742	10.012	9.9798	8.6552	8.8817	9.2883	9.9041	9.9534	10.004
Serum albumin OS=Homo sapiens GN=ALB PE=1 SV=2	P02768	dVFLGMFLYEyAR	1	40.41	29.9651	8.87			7.8282	8.1498					7.8445			10.437			11.117			10.737			8.9051			10.66
Serum albumin OS=Homo sapiens GN=ALB PE=1 SV=2	P02768	dVFLGMFLyEyAR	0.91	11.63	30.7954	11.63			Value Missing	8.4507					No Values			10.221			10.505			10.099			6.8211			10.662
Serum albumin OS=Homo sapiens GN=ALB PE=1 SV=2	P02768	eccEkPLLEk	0.99	24.8	30.9202	24.8	9.6542	9.6181	9.7555	9.9302	9.4072	9.5564	9.2136	9.0397	9.4001	8.8251	9.2092	8.6997	8.1652	8.5096	8.792	9.4259	9.6509	9.4482	9.6403	9.5501	10.009	9.2986	9.0742	9.4048
Serum albumin OS=Homo sapiens GN=ALB PE=1 SV=2	P02768	eFNAETFTFHADIcTLSEk	1	40.7	30.5077	40.7	8.7938	8.806	8.9317	8.7692	8.6209	8.5981	8.6798	8.6825	8.9199	9.5904	9.5947	9.7465	9.6312	9.6802	9.7975	10.032	10.053	10.152	9.2259	9.1973	9.4263	9.6465	9.6889	9.8134
Serum albumin OS=Homo sapiens GN=ALB PE=1 SV=2	P02768	eFNAETFTFHADIcTLSEkER	0.62	12.81	32.531	11.35	8.8417	8.7377	8.9825	8.5542	8.1836	8.118	8.6942	8.4897	8.884	9.867	9.8009	10.19	10.179	9.9922	10.035	10.065	10.09	10.181	8.9978	9.4337	9.1418	9.4348	9.4855	9.6638
Serum albumin OS=Homo sapiens GN=ALB PE=1 SV=2	P02768	eFNAETFTFHADIcTLSEkERQIk	0.99	22.53	27.1433	22.53		8.9686			8.2498			8.5052			9.5856			9.9312			10.246			9.0879			9.7334
Serum albumin OS=Homo sapiens GN=ALB PE=1 SV=2	P02768	eTcFAEEGk	1	18.15	27.9239	18.15	8.708	8.6371			9.9871	9.9202	8.7604	9.1915		9.4963	9.4059		8.9295	8.5471		9.1844	9.5293		9.5307	9.899		9.5958	9.1112
Serum albumin OS=Homo sapiens GN=ALB PE=1 SV=2	P02768	eTcFAEEGkk	0.93	13.08	31.2418	13.08	9.5324	9.7263	9.0702	9.4886	9.4253	9.5498	9.2505	9.263	9.2481	8.4027	8.6226	9.6561	8.5475	8.4507	8.9973	9.3277	9.4778	9.7129	10.007	9.9917	10.207	9.5078	9.3509	9.2982
Serum albumin OS=Homo sapiens GN=ALB PE=1 SV=2	P02768	eTYGEMADccAk	1	33.91	25	33.91	9.3195	9.4186	9.4453	9.2963	9.1354	9.0268	9.0635	8.9446	9.2261	9.0754	9.5486	9.4596	9.0228	8.8041	9.1993	9.4759	9.4362	9.6192	9.5776	9.6846	9.8063	9.2786	9.2131	9.3468
Serum albumin OS=Homo sapiens GN=ALB PE=1 SV=2	P02768	eTyGEMADccAk	0.54	8.76	25.7054	8.76	9.4877	9.3033	9.5151	9.3494	9.226	9.0879	8.6363	8.9286	8.9162	9.7352	9.4659	9.5984	8.8781	8.9474	9.0718	9.6178	9.5163	9.911	8.9958	9.1033	9.1966	9.5246	9.531	9.8002
Serum albumin OS=Homo sapiens GN=ALB PE=1 SV=2	P02768	fkDLGEENFk	1	29.42	31.5715	29.42	9.3379	9.3259	9.5577	9.576	9.4081	9.3651	9.3316	9.3143	9.5167	8.7387	8.7666	8.8979	8.8545	8.8287	8.9846	9.5077	9.5806	9.7154	9.6172	9.6314	9.8076	9.343	9.3229	9.526
Serum albumin OS=Homo sapiens GN=ALB PE=1 SV=2	P02768	fQNALLVR	0.99	32.87	31.8099	32.87	9.3118	9.3249	9.4934	9.4652	9.2528	9.2229	9.2385	9.2879	9.4386	8.9523	9.0057	9.1969	9.3466	9.2794	9.4155	9.141	9.1399	9.3713	9.7479	9.7336	9.8696	9.1284	9.1699	9.3943
Serum albumin OS=Homo sapiens GN=ALB PE=1 SV=2	P02768	hPDYSVVLLLR	0.99	20.82	32.1748	20.82	8.9138	8.913	9.1296	9.5393	9.354	9.3418	9.3584	9.2901	9.8295	9.005	9.3035	8.8366	9.4412	9.3763	9.6735	9.2369	9.1542	9.1566	9.6772	9.8365	10.077	9.0761	9.1122	9.3904
Serum albumin OS=Homo sapiens GN=ALB PE=1 SV=2	P02768	hPDySVVLLLR	0.42	6.08	31.1093	6.08	8.7902	8.3349	9.0017	10.065	9.5003	9.5908	8.9474	9.2558	9.3704	9.0952	9.2921	9.0199	9.2965	8.6771	9.0623	9.3281	10.432	9.6844	9.3944	9.7572	9.7524	9.649	9.0591	9.7354
Serum albumin OS=Homo sapiens GN=ALB PE=1 SV=2	P02768	hPYFYAPELLFFAk	0.87	11.15	31.1561	11.15	9.4421	8.6906	8.1756	9.618	9.5816	9.2342	9.5916	9.5982	9.934	9.9352	9.3301	9.1107	8.4452	9.3938	9.8361	9.3276	9.4205	9.3391	9.1093	9.8626	10.214	9.0401	8.3583	9.3628
Serum albumin OS=Homo sapiens GN=ALB PE=1 SV=2	P02768	kLVAASQAALGL	0.72	13.21	31.8184	13.21	9.2627	9.2792	9.5532	9.0797	9.4792	9.5398	9.2327	9.145	9.5997	8.7715	9.1859	9.4059	9.2229	9.0325	9.293	9.1517	9.1865	9.4725	9.7072	9.9338	10.045	9.2836	9.0972	9.2332
Serum albumin OS=Homo sapiens GN=ALB PE=1 SV=2	P02768	kQTALVELVk	1	49.44	28.1954	42.23	9.5876	9.4986	9.6587	9.6711	9.5618	9.4162	9.227	9.3634	9.5409	8.7499	8.7555	8.9244	8.7389	8.7374	8.9083	9.3277	9.4236	9.6368	9.5967	9.5155	9.7109	9.4533	9.3068	9.4181
Serum albumin OS=Homo sapiens GN=ALB PE=1 SV=2	P02768	kVPQVSTPTLVEVSR	1	35.02	31.1561	35.02	9.2554	9.3438	9.5645	9.5086	9.3183	9.307	9.1802	9.2808	9.4444	9.5346	9.5269	9.6212	9.0139	9.0586	9.1755	9.2859	9.1924	9.3882	9.4151	9.3901	9.6262	9.1382	9.1545	9.263
Serum albumin OS=Homo sapiens GN=ALB PE=1 SV=2	P02768	kYLYEIAR	0.92	13.83	31.7202	13.83	9.3205	9.3196	9.6781	9.6432	9.1129	9.4003	9.1956	9.3363	9.1606	9.048	9.2315	9.4504	9.0765	9.1365	9.2813	9.3138	9.57	9.6764	9.3437	9.2712	8.8699	9.3196	9.3162	9.862
Serum albumin OS=Homo sapiens GN=ALB PE=1 SV=2	P02768	kyLYEIAR	0.49	5.51	30.1494	5.51		9.144	9.7211	9.5087	9.7559			9.2614	9.0777		9.2443	9.3629		9.4772	8.9773		9.493	9.5539		8.5963	9.3671		9.3361	10.11
Serum albumin OS=Homo sapiens GN=ALB PE=1 SV=2	P02768	lAkTYETTLEk	1	26.26	30.7004	26.26	9.5268					9.2558	9.282			9.1682			8.9663			9.093			9.5399			9.2933
Serum albumin OS=Homo sapiens GN=ALB PE=1 SV=2	P02768	lcTVATLR	0.95	15.67	36.2603	15.67	9.3867	9.4499	9.5952	9.4851	9.2322	9.2563	9.1373	9.2548	9.4225	9.1121	9.0968	9.2174	9.2715	9.2974	9.4724	9.1162	9.1645	9.2836	9.563	9.6219	9.8238	9.1026	9.1759	9.29
Serum albumin OS=Homo sapiens GN=ALB PE=1 SV=2	P02768	lDELRDEGk	0.87	10.65	32.2011	10.65	9.0386	9.4632	9.2815	8.9472	9.075	8.5237	7.4297	9.133	9.1488	11.595	8.8295	11.219	8.2411	9.2595	8.9474	11.28	9.5169	10.448	No Values	9.6324	8.7953	8.7514	9.3846	8.8906
Serum albumin OS=Homo sapiens GN=ALB PE=1 SV=2	P02768	lkEccEkPLLEk	0.7	6.82	29.3601	6.82	9.5782	9.5473	9.755	9.7109	9.4623	9.5984	9.3066	9.3711	9.6016	8.7629	8.8384	8.7776	8.6371	8.6467	8.7181	9.6046	9.5362	9.6624	9.2836	9.5655	9.737	9.3363	9.4197	9.6149
Serum albumin OS=Homo sapiens GN=ALB PE=1 SV=2	P02768	lSQRFPkAEFAEVSk	0.78	13.82	36.4826	13.82			9.0104	9.4182					9.4332			9.5316			9.7512			9.1183			10.08			9.3358
Serum albumin OS=Homo sapiens GN=ALB PE=1 SV=2	P02768	lVAASQAALGL	1	81.57	36.0358	77.49	9.2099	9.3971	9.5598	9.4202	9.2503	9.246	9.1987	9.2027	9.46	9.3062	9.3992	9.529	9.2567	9.1458	9.2812	9.1257	9.1487	9.294	9.5306	9.4585	9.8132	9.0562	9.1311	9.2551
Serum albumin OS=Homo sapiens GN=ALB PE=1 SV=2	P02768	lVNEVTEFAk	0.67	9.84	38.0161	9.84	9.2134	9.2593	9.4364	9.5172	9.3919	9.3331	9.3216	9.3887	9.5047	9.017	9.0253	9.0542	8.9589	8.9646	9.1417	9.3984	9.3881	9.6425	9.5883	9.5793	9.7953	9.1563	9.2208	9.3713
Serum albumin OS=Homo sapiens GN=ALB PE=1 SV=2	P02768	lVNEVTEFAkTcVADESAENcDk	1	31.1	25.3782	31.1		9.1742			9.0571			9.0862			9.5513			9.3142			9.443			9.0731			9.5133
Serum albumin OS=Homo sapiens GN=ALB PE=1 SV=2	P02768	lVRPEVDVMcTAFHDNEETFLk	0.78	13.34	32.4155	13.34	9.1321	9.2144	9.3076	9.716	9.4942	9.4971	9.1308	9.2239	9.3849	8.9946	8.9351	9.1169	9.0108	9.0465	9.152	9.1668	9.121	9.4233	9.8167	9.83	9.9611	9.3049	9.4043	9.5508
Serum albumin OS=Homo sapiens GN=ALB PE=1 SV=2	P02768	lVRPEVDVMcTAFHDNEETFLkk	1	28.56	28.5974	28.56	9.2317	9.2927	9.4791	9.5006	9.3949	9.3363	9.1992	9.2612	9.4179	8.976	8.9497	9.1406	9.0841	9.0834	9.2832	9.303	9.2949	9.5495	9.6679	9.6712	9.7409	9.365	9.3565	9.6096
Serum albumin OS=Homo sapiens GN=ALB PE=1 SV=2	P02768	lVTDLTk	0.9	31.28	33.4577	21.49	9.4821	9.5019	9.7149	9.6216	9.4861	9.5287	9.248	9.2904	9.5221	8.8654	8.8265	9.0829	9.0436	9.0379	9.2523	9.1805	9.1729	9.3718	9.5481	9.6101	9.8018	9.1904	9.2804	9.3162
Serum albumin OS=Homo sapiens GN=ALB PE=1 SV=2	P02768	lVTDLTkVHTEccHGDLLEcADDR	0.85	6.26	25	6.26			9.9863	9.2073					10.056			8.7359			9.2829			9.478			9.2167			9.7154
Serum albumin OS=Homo sapiens GN=ALB PE=1 SV=2	P02768	mPcAEDYLSVVLNQLcVLHEk	1	22.59	28.451	22.59	9.2397	8.3406	9.6507	9.178	9.1339	9.0879	9.2613	8.6901	8.9071	8.7782	9.5805	8.6895	9.66	9.4298	9.7543	9.2904	9.0661	9.6435	9.8467	9.5767	10.229	8.8828	9.1655	9.6255
Serum albumin OS=Homo sapiens GN=ALB PE=1 SV=2	P02768	mPcAEDyLSVVLNQLcVLHEk	0.85	8.79	29.1645	8.79		8.8983	8.0947	9.7127	9.4296			9.1137	9.1133		9.7113	9.2709		8.7148	9.1165		9.6626	9.2094		9.0255	9.807		9.6581	9.6782
Serum albumin OS=Homo sapiens GN=ALB PE=1 SV=2	P02768	nEcFLQHk	0.86	10.75	30.4139	10.75	9.5194	9.4896	9.6724	10.063	9.905	9.8536	9.3047	9.3491	9.4689	8.8502	8.6371	9.0746	8.5399	8.5294	8.7172	8.9439	8.9975	9.1717	9.7979	9.9288	10.005	9.133	9.2782	9.384
Serum albumin OS=Homo sapiens GN=ALB PE=1 SV=2	P02768	nEcFLQHkDDNPNLPR	1	34.11	28.0956	34.11	8.9848	8.9216	9.3324	9.2218	9.0039	8.7081	9.0662	9.3132	9.2996	9.5888	9.5657	9.6864	9.4702	9.5948	9.2769	9.6717	9.5195	9.8351	9.2653	9.2246	9.5091	9.133	9.1704	9.517
Serum albumin OS=Homo sapiens GN=ALB PE=1 SV=2	P02768	nYAEAk	0.5	14.69	36.5341	4.8		9.6998	9.8642	8.4366	8.4506			9.7839	9.9538		8.6501	8.9147		9.0334	9.2235		9.979	10.094		9.5911	9.8384		9.1203	9.3533
Serum albumin OS=Homo sapiens GN=ALB PE=1 SV=2	P02768	qEPERNEcFLQHk	1	35.41	27.8604	35.41	9.2566	9.2807	9.5012	9.3245	9.2161	9.2162	9.1733	9.2418	9.4149	9.0345	9.0481	9.079	8.8476	9.0133	8.9628	9.4642	9.5287	9.6967	9.5877	9.5723	9.8449	9.2575	9.2815	9.3831
Serum albumin OS=Homo sapiens GN=ALB PE=1 SV=2	P02768	qEPERNEcFLQHkDDNPNLPR	0.99	18.37	25.3275	18.37	9.0659	9.0136	9.3589	8.5058	8.3954	8.4222	8.8053	9.0659	9.2454	9.956	9.8895	9.8655	9.5287	9.4989	9.7623	9.96	9.912	9.8602	9.0801	9.0547	9.5839	9.1885	9.2283	9.4555
Serum albumin OS=Homo sapiens GN=ALB PE=1 SV=2	P02768	qNcELFEQLGEYk	0.92	12.9	27.0415	12.9	9.0366	9.0371	9.2593	9.3173	9.1751	9.1098	9.1019	9.1619	9.38	9.1445	9.0833	9.2512	9.2834	9.2154	9.377	9.4812	9.4824	9.6572	9.6233	9.5987	9.8037	9.3512	9.442	9.5598
Serum albumin OS=Homo sapiens GN=ALB PE=1 SV=2	P02768	qNcELFEQLGEyk	0.58	11.4	32.9181	11.4	8.9833	9.1245	9.2002	9.4849	9.2057	9.2263	9.1445	8.994	9.3966	9.3508	9.3088	9.4398	9.0912	9.1426	9.3396	9.7066	9.781	9.8269	8.857	8.835	9.074	9.7231	9.7391	9.9323
Serum albumin OS=Homo sapiens GN=ALB PE=1 SV=2	P02768	qTALVELVk	0.54	11.48	31.5655	11.48	9.5063	9.5413	9.78	9.66	9.452	9.3884	9.3067	9.433	9.5209	8.6638	8.7123	8.811	8.9931	8.9439	9.1407	9.1907	9.2739	9.4227	9.7012	9.6738	9.9692	9.28	9.2323	9.4506
Serum albumin OS=Homo sapiens GN=ALB PE=1 SV=2	P02768	qTALVELVkHkPk	1	36.01	25	36.01		9.805			9.5934			9.5491			8.0154			8.9173			9.2728			9.8682			9.2871
Serum albumin OS=Homo sapiens GN=ALB PE=1 SV=2	P02768	rHPDYSVVLLLR	1	30.44	41.4045	23.05	8.6644	8.745	8.9942	9.3485	9.1067	9.1153	9.1994	9.3273	9.4528	9.6993	9.5653	9.6244	9.6478	9.6569	9.9012	9.0229	9.1241	9.192	9.8756	9.7832	10.024	8.9435	8.9098	9.0071
Serum albumin OS=Homo sapiens GN=ALB PE=1 SV=2	P02768	rHPDySVVLLLR	1	31.81	30.7954	31.81	8.7646	8.8111	9.0995	9.6159	9.3667	9.3686	9.1138	9.132	9.3655	9.6002	9.4425	9.4985	9.2717	9.408	9.6429	9.5778	9.523	9.6606	9.0951	9.1705	9.2757	9.3523	9.3839	9.5862
Serum albumin OS=Homo sapiens GN=ALB PE=1 SV=2	P02768	rHPYFYAPELLFFAk	0.99	19.85	30.976	19.85	-0.78865	6.4721	9.0373	No Values	8.9984	8.9656	9.1347	9.4706	9.9542	10.078	9.7998	No Values	9.4069	9.5654	10.206	9.5036	9.423	9.0925	9.3447	9.4742	9.3789	8.6018	8.8714	9.0902
Serum albumin OS=Homo sapiens GN=ALB PE=1 SV=2	P02768	rHPyFYAPELLFFAk	0.66	7.9	29.6755	6.12	8.3592	8.5393	8.4773	9.1354	9.4861	9.1244	9.4398	9.1372	9.5236	9.8706	10.003	10.179	9.364	9.675	9.3074	9.5827	9.6313	9.7651	9.2322	8.9011	9.7476	9.0648	8.9352	9.5433
Serum albumin OS=Homo sapiens GN=ALB PE=1 SV=2	P02768	rHPYFyAPELLFFAk	0.55	7.8	29.7451	2.89	8.0921	7.4785	7.9119	9.8889	9.2717	9.1994	9.397	9.5217	9.788	10.021	10.116	10.001	9.4649	9.5416	9.6251	9.7287	10.134	10.012	9.0116	9.0562	8.9629	9.1996	9.1802	9.3532
Serum albumin OS=Homo sapiens GN=ALB PE=1 SV=2	P02768	rMPcAEDYLSVVLNQLcVLHEk	0.99	17.82	28.5794	17.82	8.9803	9.0976	9.3609	9.1574	8.9831	8.8441	9.2781	9.2371	9.4524	9.4995	9.65	9.5245	9.3575	9.0002	9.1813	9.5323	9.3596	9.84	9.3112	9.3481	9.3508	9.4391	9.7005	9.7361
Serum albumin OS=Homo sapiens GN=ALB PE=1 SV=2	P02768	rMPcAEDyLSVVLNQLcVLHEk	0.45	3.14	29.02	3.14		0.32351			9.1509			8.757			0.32351			9.4415			9.2919			0.32351			9.8013
Serum albumin OS=Homo sapiens GN=ALB PE=1 SV=2	P02768	rPcFSALEVDETYVPk	1	28.02	34.27	28.02	9.1964	9.2698	9.3875	9.3148	9.2268	9.1596	9.1256	9.1931	9.3952	9.4114	9.3096	9.519	9.1074	9.0773	9.3056	9.354	9.4178	9.575	9.4396	9.434	9.64	9.2491	9.3049	9.5005
Serum albumin OS=Homo sapiens GN=ALB PE=1 SV=2	P02768	rPcFSALEVDETyVPk	0.82	10.5	29.9034	10.5	9.2286	9.2852	9.5081	9.603	9.4317	9.3591	9.1109	9.1716	9.3328	9.2496	9.2753	9.4177	8.9245	8.9174	9.1682	9.6443	9.6763	9.7776	8.9274	8.8971	9.0023	9.632	9.6527	9.8481
Serum albumin OS=Homo sapiens GN=ALB PE=1 SV=2	P02768	sHcIAEVENDEMPADLPSLAADFVESk	1	37.91	29.1698	37.91	8.9312	8.9444	9.1442	9.219	9.0268	9.0092	8.9666	9.0179	9.1619	9.0657	9.1516	9.2835	9.0937	9.2062	9.2992	9.4134	9.4432	9.5823	9.8283	9.8224	10.091	9.6653	9.6073	9.9069
Serum albumin OS=Homo sapiens GN=ALB PE=1 SV=2	P02768	sLHTLFGDk	0.8	15.26	36.7468	6.92	9.3303	9.4222	9.637	9.3701	9.1341	9.2263	9.4114	9.4678	9.6506	9.0549	8.9295	9.1673	8.9716	9.0556	9.2005	9.2897	9.1844	9.2869	9.7959	9.8492	10.024	8.8242	8.9757	9.1062
Serum albumin OS=Homo sapiens GN=ALB PE=1 SV=2	P02768	sLHTLFGDkLcTVATLR	0.95	13	30.9342	13	9.2918	9.3567	8.958	8.2362	7.8314	7.7062	8.6528	8.6189	9.2554	9.7254	9.8503	10.38	10.072	9.8337	9.5771	9.9538	9.4511	9.9737	9.4355	10.07	10.095	9.2378	9.2958	9.2384
Serum albumin OS=Homo sapiens GN=ALB PE=1 SV=2	P02768	tcVADESAENcDk	1	37.87	25	37.87	9.2079	9.199	9.5008	8.9291	8.6607	8.6432	9.231	9.0454	9.2354	9.4065	9.4789	9.7463	9.3009	9.2787	9.4607	9.4545	9.556	9.7389	9.2463	9.404	9.4825	9.4216	9.4205	9.5411
Serum albumin OS=Homo sapiens GN=ALB PE=1 SV=2	P02768	tcVADESAENcDkSLHTLFGDk	1	53.93	26.1595	53.93	9.2285	9.4595	9.6299	9.0808	8.9561	9.0866	9.5543	9.4279	9.6748	8.9557	9.1491	9.2165	9.1249	9.1386	9.383	8.9287	9.2729	9.3048	9.7905	9.5183	9.9822	9.4559	9.4378	9.4389
Serum albumin OS=Homo sapiens GN=ALB PE=1 SV=2	P02768	tPVSDR	0.47	10.27	31.3162	0		9.0337			8.1168			8.8114			10.066			9.883			9.5795			10.051			8.7674
Serum albumin OS=Homo sapiens GN=ALB PE=1 SV=2	P02768	tYETTLEk	0.99	32.97	31.5594	23.11	9.3535	9.4529	9.7226	9.3416	9.109	9.138	9.1951	9.2591	9.3873	8.9064	8.9583	9.2011	8.9959	9.0592	9.0683	9.4316	9.4245	9.6513	9.8372	9.7276	9.7452	9.1703	9.0703	9.3865
Serum albumin OS=Homo sapiens GN=ALB PE=1 SV=2	P02768	tyETTLEk	0.98	20.86	32.2272	16.1	9.4921	9.4648	9.5867	9.3586	9.3809	9.2569	9.092	9.0984	9.0948	9.2921	9.0011	9.4154	8.9632	9.0202	9.0479	9.7316	9.7925	10.097	8.8724	8.8084	9.0731	9.4732	9.7421	9.6439
Serum albumin OS=Homo sapiens GN=ALB PE=1 SV=2	P02768	vFDEFkPLVEEPQNLIk	0.98	20.77	29.7081	20.77	9.3437	9.4038	9.485	9.6543	9.4391	9.41	9.2146	9.2235	9.4005	9.0469	9.0447	9.3637	8.7715	8.7551	9.0956	9.3387	9.4478	9.4359	9.5826	9.6343	9.7607	9.3188	9.3971	9.519
Serum albumin OS=Homo sapiens GN=ALB PE=1 SV=2	P02768	vHTEccHGDLLEcADDR	1	29.93	25	29.93	9.2164	9.318	9.5132	9.5428	9.2751	9.3587	9.1322	9.1466	9.3269	9.2894	9.3437	9.32	9.2517	9.333	9.4152	9.0939	9.0608	9.3667	9.5556	9.7138	9.7247	9.0634	9.0862	9.2888
Serum albumin OS=Homo sapiens GN=ALB PE=1 SV=2	P02768	vHTEccHGDLLEcADDRADLAk	0.55	9.67	28.8252	9.67	9.2376	9.3078	9.5928	9.0781	8.936	8.8134	9.0263	9.1084	9.3507	9.1836	9.1034	9.2248	9.0582	9.1323	9.3154	9.5629	9.4529	9.6962	9.6883	9.6485	9.8516	9.293	9.2308	9.4829
Serum albumin OS=Homo sapiens GN=ALB PE=1 SV=2	P02768	vPQVSTPTLVEVSR	0.65	12.9	35.4096	11.94	9.2095	9.1979	9.5369	9.4682	9.2772	9.1796	9.0994	9.0547	9.3933	9.96	9.9917	9.6789	9.1162	9.1224	9.3075	9.0387	9.1559	9.1882	9.3287	9.5294	9.7943	9.0292	8.9674	9.2931
Serum albumin OS=Homo sapiens GN=ALB PE=1 SV=2	P02768	vTkccTESLVNR	1	21.18	30.4532	21.18		9.2369			9.6611			9.1973			9.7098			9.132			8.8948			9.4696			9.0067
Serum albumin OS=Homo sapiens GN=ALB PE=1 SV=2	P02768	yIcENQDSISSk	0.99	23.45	29.2531	23.45	9.3162	9.3874	9.6006	9.3944	9.1309	9.165	9.2559	9.2178	9.3885	8.9888	9.0892	9.341	8.9462	8.9334	9.1663	9.3077	9.4409	9.5661	9.6851	9.6643	9.8161	9.2757	9.2875	9.3835
Serum albumin OS=Homo sapiens GN=ALB PE=1 SV=2	P02768	yIcENQDSISSk	1	29.78	29.7451	29.78	9.5053	9.4613	9.6286	9.6356	9.4372	9.3526	9.0689	9.209	9.3378	8.9902	9.0507	9.2555	9.0499	8.8968	9.1328	9.4751	9.5857	9.717	9.1702	9.1372	9.2161	9.4547	9.5371	9.7926
Serum albumin OS=Homo sapiens GN=ALB PE=1 SV=2	P02768	yIcENQDSISSkLk	1	19.47	30.667	19.47	9.4256	9.6055	9.725	9.3894	9.4751	9.3853	9.5979	9.4982	9.3906	8.9304	9.0149	9.4481	9.0276	8.8939	9.1841	9.0236	9.3453	9.4105	9.5625	9.1068	9.5644	9.1724	9.3686	9.5662
Serum albumin OS=Homo sapiens GN=ALB PE=1 SV=2	P02768	ykAAFTEccQAADk	0.95	12.53	28.9321	12.53	9.5761		9.5227	9.7293		9.2977	9.0758		9.4848	8.8882		9.411	9.0164		9.2029	9.1571		9.1218	9.7746		9.7194	9.3395		9.4865
Serum albumin OS=Homo sapiens GN=ALB PE=1 SV=2	P02768	yLYEIAR	0.89	22.49	37.9134	12.94	9.2328	9.2278	9.4143	9.1761	8.9956	8.9704	9.2479	9.2941	9.446	9.2613	9.2508	9.4969	9.3858	9.402	9.604	9.2108	9.183	9.3575	9.4913	9.6043	9.8726	9.2303	9.2295	9.3442
Serum albumin OS=Homo sapiens GN=ALB PE=1 SV=2	P02768	yLYEIAR	0.53	10.63	31.7173	4.95	9.1024		9.5212	9.5096		9.299	9.1715		9.1023	9.3486		9.4248	9.3422		9.6052	9.2301		9.5579	9.2895		9.2815	9.3441		9.6867
Serotransferrin OS=Homo sapiens GN=TF PE=1 SV=3	P02787	aDRDQYELLcLDNTR	1	25.59	25	25.59	9.0384	9.2977	9.2517	8.9571	8.9593	8.9008	9.5457	9.5169	9.863	10.019	9.9533	9.7089	9.932	9.6783	9.7926	9.3396	9.237	9.0923	9.4056	9.5387	8.9295	9.4084	9.4788	9.5287
Serotransferrin OS=Homo sapiens GN=TF PE=1 SV=3	P02787	aDRDQyELLcLDNTR	1	24.34	28.5491	24.34	9.0766	9.455	9.0889	9.1159	9.086	9.1214	9.7892	9.6537	9.6787	10.042	9.8414	9.8085	9.6582	10.286	9.9013	9.1688	9.0172	9.0197	8.9534	8.3575	8.7895	9.8796	9.9282	9.756
Serotransferrin OS=Homo sapiens GN=TF PE=1 SV=3	P02787	aPNHAVVTR	0.87	13.09	32.9688	13.09	8.8204	9.006	8.9398	9.5349	8.9836	9.3275	9.6998	9.6551	9.6868	10.22	10.134	10.207	10.053	10.205	9.8589	9.5465	9.054	8.9895	9.453	9.8734	9.3723	8.5656	8.6866	8.5436
Serotransferrin OS=Homo sapiens GN=TF PE=1 SV=3	P02787	aSYLDcIR	0.99	18.04	28.8423	18.04	9.5226	9.4983	9.3686	9.2461	9.2939	9.3136	10.079	10.047	10.063	9.3414	9.487	9.3886	9.7437	9.7878	9.763	8.7471	8.8752	8.8787	9.4104	9.2521	9.0775	9.4894	9.4918	9.4852
Serotransferrin OS=Homo sapiens GN=TF PE=1 SV=3	P02787	aVGNLR	0.5	20.43	30.2449	9.6	9.696	9.7137	9.2183	9.4758	9.3668	9.4273	9.6521	9.2451	9.6548	9.6223	9.7879	9.651	9.9717	9.7272	9.6428	9.0117	9.3582	8.887	9.305	9.2718	9.3794	8.9522	9.1712	9.2239
Serotransferrin OS=Homo sapiens GN=TF PE=1 SV=3	P02787	aVGNLRk	0.9	18.17	29.7405	14.03	9.2147	9.5728	9.4218	8.1827	8.3346	8.8844	9.2543	9.5408	9.5804	9.8682	9.8081	9.8218	10.071	10.099	10.016	9.2601	9.603	9.743	9.6637	9.4099	9.204	9.4698	9.1943	9.1529
Serotransferrin OS=Homo sapiens GN=TF PE=1 SV=3	P02787	cDEWSVNSVGk	1	37.28	26.9197	37.28	9.4021	9.6016	9.3018	9.5553	9.3954	9.596	9.6587	9.8538	9.7944	9.2652	9.3466	9.0364	9.4698	9.2109	9.4188	9.4638	9.3735	9.3433	9.3376	9.3634	9.2495	9.5139	9.5291	9.4649
Serotransferrin OS=Homo sapiens GN=TF PE=1 SV=3	P02787	cGLVPVLAENYNk	0.99	17.79	31.3033	17.59	9.9532	9.2892			9.4737	8.7926	9.8995	10.067		9.5869	9.5138		9.4891	9.6842		9.1793	9.3691		9.6201	8.8015		9.1661	9.4438
Serotransferrin OS=Homo sapiens GN=TF PE=1 SV=3	P02787	cLkDGAGDVAFVk	1	27.16	31.2156	27.16		9.0074	9.4096	8.2977	8.2985			10.134	10.012		10.144	10.345		10.171	10.031		9.681	9.6039		8.8096	8.2331		9.3754	9.2006
Serotransferrin OS=Homo sapiens GN=TF PE=1 SV=3	P02787	cSTSSLLEAcTFR	1	22.44	25	22.44	9.4323	9.2651	9.3701	9.1542	9.14	9.2054	9.7147	9.6706	9.6625	9.5113	9.6572	9.4384	9.6455	9.7654	9.6563	9.4539	9.4857	9.2823	9.3085	9.2698	9.2515	9.4344	9.4461	9.3174
Serotransferrin OS=Homo sapiens GN=TF PE=1 SV=3	P02787	dcHLAQVPSHTVVAR	1	29.38	29.7451	29.11	9.3926	9.6267	9.2062	8.6402	9.0654	9.1713	10.135	10.215	10.214	9.7997	9.7617	9.9231	9.5228	9.18	9.7232	8.571	9.0054	8.6233	9.3205	9.059	9.4557	9.5476	9.3632	9.3655
Serotransferrin OS=Homo sapiens GN=TF PE=1 SV=3	P02787	dDTVcLAk	0.99	25.99	30.7188	25.99	9.3328	9.5365	9.4474	9.074	9.3477	9.286	9.1276	9.5353	9.5505	10.314	9.3926	9.5437	9.1208	9.3558	9.3386	10.234	9.7048	9.8303	9.3216	9.3465	9.0989	8.8147	9.1452	9.0899
Serotransferrin OS=Homo sapiens GN=TF PE=1 SV=3	P02787	dGAGDVAFVk	0.93	14.64	31.827	14.64	9.3399	9.3712	9.3166	9.7252	9.6577	9.726	9.8904	9.8371	9.8088	9.1124	9.1356	8.8904	9.342	9.3793	9.3304	9.3864	9.3821	9.4789	9.2082	9.3384	9.0711	9.4812	9.3926	9.3652
Serotransferrin OS=Homo sapiens GN=TF PE=1 SV=3	P02787	dGAGDVAFVkHSTIFENLANk	0.96	17.95	30.0945	17.95		9.178			9.0945			9.5022			9.5633			10.624			8.4154			10.176			9.0889
Serotransferrin OS=Homo sapiens GN=TF PE=1 SV=3	P02787	dLLFkDSAHGFLk	0.86	10.13	30.4922	10.13	8.9356	9.6888			9.815	10.268	9.4525	9.8557		9.2707	9.2626		9.592	9.5886		9.0465	8.7775		9.7044	9.3766		9.4165	9.2772
Serotransferrin OS=Homo sapiens GN=TF PE=1 SV=3	P02787	dLLFRDDTVcLAk	0.53	5.73	31.0992	5.73	8.7347	9.5815			8.0163	9.6217	9.2432	9.8421		10.308	10.194		10.065	10.279		9.0384	9.5325		9.3051	9.4585		9.4133	8.7379
Serotransferrin OS=Homo sapiens GN=TF PE=1 SV=3	P02787	dQYELLcLDNTR	1	49.18	25.5509	49.18	9.4064	9.5622	9.5214	9.0825	9.1305	8.8166	9.8777	10.053	9.8142	9.5046	9.3515	9.4047	10.005	9.8171	9.7255	8.8832	8.817	8.8739	9.5501	9.4263	9.1858	9.431	9.4937	9.5292
Serotransferrin OS=Homo sapiens GN=TF PE=1 SV=3	P02787	dQyELLcLDNTR	1	32.08	28.739	32.08		9.3525	9.4304	8.8958	9.5638			9.9407	9.7779		9.1999	9.3803		9.9989	9.7665		9.1932	9.202		8.796	8.9762		9.6585	9.7039
Serotransferrin OS=Homo sapiens GN=TF PE=1 SV=3	P02787	dSAHGFLk	0.79	9.65	32.737	9.65	9.6483	9.5472	9.5026	9.2562	9.6499	9.6336	10.066	9.9649	10.103	8.8511	8.699	8.9785	9.197	9.2777	9.4717	9.1579	9.2082	8.8041	9.8434	9.9311	10.19	9.2938	9.4068	8.8338
Serotransferrin OS=Homo sapiens GN=TF PE=1 SV=3	P02787	dSGFQMNQLR	0.67	3.61	26.4542	3.61	9.3283	9.432	9.5294	9.371	9.3714	9.4153	9.6023	9.5857	9.5544	9.4637	9.4654	9.3263	9.6631	9.576	9.3771	9.3041	9.428	9.1228	9.2743	8.9937	9.2898	9.4841	9.6629	9.3956
Serotransferrin OS=Homo sapiens GN=TF PE=1 SV=3	P02787	dSSLck	0.5	12.55	31.0037	8.72		9.6389			8.9768			10.077			9.8195			9.5649			9.5131			8.713			9.3386
Serotransferrin OS=Homo sapiens GN=TF PE=1 SV=3	P02787	dYELLcLDGTR	0.99	21.14	25.9106	21.14	9.4307	9.3841	9.6851	9.1713	9.2535	9.3131	9.6705	9.5582	9.5032	9.545	9.4909	9.2721	9.458	9.5832	9.4305	9.4529	9.475	9.3379	9.2019	9.3228	9.1459	9.6874	9.4635	9.5262
Serotransferrin OS=Homo sapiens GN=TF PE=1 SV=3	P02787	dyELLcLDGTR	0.42	4	30.3222	4	9.1415	9.5118	9.3414	9.4314	9.425	9.1865	9.4773	9.3414	9.5371	9.8296	9.6307	9.4729	9.4214	9.4149	9.6186	9.6057	9.4389	9.5862	9.4935	8.8463	8.4005	9.6183	10.033	9.7636
Serotransferrin OS=Homo sapiens GN=TF PE=1 SV=3	P02787	eDLIWELLNQAQEHFGk	1	20.94	30.4179	19.61	9.7985	Value Missing			8.76	9.405	9.1541	8.7067		10.057	9.4236		9.1193	9.581		9.4666	10.238		7.6756	9.3028		10.183	10.175
Serotransferrin OS=Homo sapiens GN=TF PE=1 SV=3	P02787	eDPQTFYYAVAVVk	1	37.2	31.1294	37.2	8.9069	9.0713	8.8905	9.2291	9.2535	9.2394	9.8401	9.6689	9.4215	9.6716	9.5649	9.854	9.9108	9.9118	9.5836	9.4556	9.4104	9.593	9.3502	9.4033	9.0807	9.4135	9.4722	9.5322
Serotransferrin OS=Homo sapiens GN=TF PE=1 SV=3	P02787	eDPQTFyYAVAVVk	0.47	16.56	36.6342	5.48	9.2094	9.1777	8.9116	9.3205	9.4458	9.1708	9.0881	9.4913	9.2563	10.456	9.8922	10.47	9.3161	9.3712	9.438	10.246	9.9869	10.019	8.3812	8.3059	8.1936	9.5822	9.8294	9.5516
Serotransferrin OS=Homo sapiens GN=TF PE=1 SV=3	P02787	eDPQTFYyAVAVVk	0.58	8.15	30.8458	7.09	8.9867	9.0478	8.9746	9.5109	9.1668	9.5447	9.4582	9.294	9.6697	9.8439	10.144	9.4834	9.6673	9.4581	9.473	10.028	10.141	9.7865	8.321	8.6981	8.4583	9.8177	9.5018	9.7777
Serotransferrin OS=Homo sapiens GN=TF PE=1 SV=3	P02787	eDPQTFyyAVAVVk	0.47	3.7	29.5328	3.7	9.0374	9.1161			9.5177	9.4492	9.387	9.471		9.7369	9.8905		9.5502	9.4885		9.8519	9.9547		8.5668	7.9621		10.107	10.241
Serotransferrin OS=Homo sapiens GN=TF PE=1 SV=3	P02787	eFQLFSSPHGk	1	40.07	31.2222	40.07	9.1906	9.2045	9.27	9.4501	9.3669	9.4798	10.198	10.244	9.9699	9.2101	8.8111	8.9299	9.359	9.4256	9.3277	9.0501	9.2394	9.1175	9.8419	9.9714	9.655	9.3651	9.2336	9.3122
Serotransferrin OS=Homo sapiens GN=TF PE=1 SV=3	P02787	eGTcPEAPTDEckPVk	0.99	18.43	28.739	18.43	9.5333	9.4893	9.3885	9.3071	9.4154	9.3143	9.401	9.61	9.5946	9.521	9.2062	9.0886	9.2155	9.1414	9.3047	9.8539	9.8606	9.6225	9.1957	9.134	9.2152	9.2017	9.2898	9.1899
Serotransferrin OS=Homo sapiens GN=TF PE=1 SV=3	P02787	eGYYGYTGAFR	1	27.19	25	27.19	9.1428	9.1212	9.1079	8.7063	8.8974	8.9966	9.1499	9.2239	9.2578	9.9505	9.7311	9.5629	10.268	10.066	9.9907	9.5964	9.736	9.7286	8.7273	9.0998	9.1211	9.8289	9.8046	9.7038
Serotransferrin OS=Homo sapiens GN=TF PE=1 SV=3	P02787	eGyYGYTGAFR	0.42	7.23	29.3651	3.28	9.5972	8.4379	8.3348	9.3597	8.8762	8.8151	9.3048	8.9357	8.9732	9.8083	9.9778	10.114	10.139	10.085	9.9432	10.338	10.067	9.9712	7.5327	9.046	8.7351	10.2	10.201	9.7777
Serotransferrin OS=Homo sapiens GN=TF PE=1 SV=3	P02787	eGYyGYTGAFR	0.56	8.82	28.1954	4.78	8.9415	9.2747	8.8549	8.8603	8.8659	8.8468	9.0322	9.1617	8.9677	9.9749	9.7809	9.7859	10.285	10.154	9.9837	9.9416	10.107	9.915	8.6886	8.2158	8.8261	9.9807	10.136	10.039
Serotransferrin OS=Homo sapiens GN=TF PE=1 SV=3	P02787	eGYYGyTGAFR	0.65	13.45	28.0618	2.7		8.8716	9.0361	8.6714	9.0508			9.0638	9.0183		9.7594	9.8118		10.393	10.073		9.7804	10.069		8.8178	8.5513		9.9056	9.8855
Serotransferrin OS=Homo sapiens GN=TF PE=1 SV=3	P02787	fDEFFSEGcAPGSk	0.99	26.5	30.7954	26.5	9.0546	9.0604	8.5103	9.4001	9.3207	9.3731	9.6068	9.6668	9.6048	9.425	9.3672	9.3783	9.7284	9.6932	9.6484	9.7019	9.6303	9.7248	9.169	9.2903	9.2792	9.5565	9.4912	9.4577
Serotransferrin OS=Homo sapiens GN=TF PE=1 SV=3	P02787	fDEFFSEGcAPGSkk	1	30.26	29.2993	30.26		9.289	9.1965	8.2268	8.5999			9.8129	9.5326		9.8643	10.438		10.433	10.266		10.004	10.048		8.4511	8.1549		9.1964	9.2703
Serotransferrin OS=Homo sapiens GN=TF PE=1 SV=3	P02787	gDVAFVk	0.47	11.7	36.5944	11.7	9.3896	9.332	9.3922	9.5851	9.7008	9.6645	9.9579	10.032	10.034	9.216	9.1535	9.0804	9.4118	9.4116	9.1789	9.4555	9.401	9.4412	9.212	9.1718	9.117	9.1904	9.3259	9.1745
Serotransferrin OS=Homo sapiens GN=TF PE=1 SV=3	P02787	hQTVPQNTGGk	1	25.2	32.1085	22.15	9.6319	9.6736	9.6533	9.4181	9.4692	9.3618	10.008	10.173	10.274	9.4988	9.2798	8.8823	9.4112	9.3793	9.332	9.0351	9.0081	8.933	9.6934	9.8654	10.005	9.0612	8.9571	8.8691
Serotransferrin OS=Homo sapiens GN=TF PE=1 SV=3	P02787	hSTIFENLANk	0.95	14.02	31.5776	14.02	9.1559	9.1699	9.2363	9.0355	9.125	9.1611	10.266	10.101	10.11	9.1883	9.4179	9.4408	9.5185	9.6647	9.2991	9.1846	9.1045	8.9968	10.499	10.289	10.272	8.8557	8.7549	8.8723
Serotransferrin OS=Homo sapiens GN=TF PE=1 SV=3	P02787	iEcVSAETTEDcIAk	1	38.47	32.8691	38.47	9.3115	9.405	9.4212	9.1614	9.2434	9.242	9.5816	9.571	9.526	9.6452	9.5553	9.5792	9.4315	9.559	9.3107	9.6686	9.6548	9.6277	9.2894	9.2002	8.9865	9.3652	9.2698	9.2541
Serotransferrin OS=Homo sapiens GN=TF PE=1 SV=3	P02787	iMNGEADAMSLDGGFVYIAGk	1	63.31	27.5664	63.31	9.2056	9.2593	9.1225	9.0724	9.0175	9.0155	9.1544	9.1298	9.0878	9.7106	9.7673	9.7869	10.093	10.096	9.8628	9.7564	9.7502	9.7631	8.8378	8.6953	8.8138	9.9045	9.9309	9.7019
Serotransferrin OS=Homo sapiens GN=TF PE=1 SV=3	P02787	iMNGEADAMSLDGGFVyIAGk	1	30.59	29.3349	30.59	9.3747	9.2134	9.1463	9.1593	9.1208	9.2161	9.3828	9.2715	9.1822	9.7066	9.977	9.9909	9.7163	9.8998	10.067	9.687	9.853	9.8765	8.643	8.3829	7.6579	9.9602	10.055	10.067
Serotransferrin OS=Homo sapiens GN=TF PE=1 SV=3	P02787	kASYLDcIR	0.94	16.29	35.4716	16.29	9.5591	9.4336	9.3847	9.2379	9.4659	9.0201	10.387	10.15	10.112	9.4829	9.537	9.3807	9.7054	9.6905	9.71	8.7974	8.8263	8.6696	9.2549	8.8394	9.2136	9.4917	9.6848	9.4787
Serotransferrin OS=Homo sapiens GN=TF PE=1 SV=3	P02787	kASyLDcIR	0.48	5.95	31.9173	5.95			9.2578	9.5131					10.037			9.5295			9.6018			8.9853			8.2786			9.9546
Serotransferrin OS=Homo sapiens GN=TF PE=1 SV=3	P02787	kcSTSSLLEAcTFR	1	74.12	29.7174	74.12	9.3838	9.2889	9.1425	9.1296	9.3015	9.0701	9.5945	9.9969	9.7835	9.8699	9.4106	9.6216	9.5185	9.4624	9.403	9.637	9.4404	9.6033	9.1725	9.2871	9.1411	9.4404	9.4126	9.3084
Serotransferrin OS=Homo sapiens GN=TF PE=1 SV=3	P02787	kDSGFQMNQLR	0.5	5.59	31.1126	5.59	9.5332	9.6996	9.1759	9.0623	9.4516	9.5915	9.7514	9.7272	9.6438	9.2612	9.3651	9.7409	9.5102	9.5017	9.3585	9.2303	9.2375	9.3071	9.3677	9.2185	9.4075	9.5596	9.4172	9.4502
Serotransferrin OS=Homo sapiens GN=TF PE=1 SV=3	P02787	kPVDEYk	0.9	15.86	31.7114	15.49	9.3264	9.5706	9.7219	9.7411	9.8943	9.9022	9.9597	10.003	10.095	9.2091	8.6481	8.3781	8.9948	9.0251	8.9258	9.5157	9.6112	9.58	9.7202	9.7178	9.6357	9.0585	9.1102	9.0558
Serotransferrin OS=Homo sapiens GN=TF PE=1 SV=3	P02787	kPVDEYkDcHLAQVPSHTVVAR	0.45	3.39	29.1908	3.39	9.5521	9.5153	9.5858	9.3108	9.2728	9.1749	10.382	10.484	10.218	9.2289	9.1054	9.0944	9.2848	9.1893	9.6666	9.0438	9.0241	9.0051	9.3454	9.3895	8.6421	9.4429	9.6297	9.5207
Serotransferrin OS=Homo sapiens GN=TF PE=1 SV=3	P02787	kPVDEykDcHLAQVPSHTVVAR	0.99	16.77	28.4634	16.77	9.7437	9.3885	9.3708	9.3219	8.9947	9.6671	10.389	9.7024	10.021	9.1498	10.618	9.7545	9.1785	8.9936	9.0012	9.293	10.176	9.5936	8.4083	8.037	8.3083	9.7616	9.4956	9.5852
Serotransferrin OS=Homo sapiens GN=TF PE=1 SV=3	P02787	kPVEEYANcHLAR	0.91	11.55	30.406	11.55	9.3239	9.3283	9.236	8.7758	8.8543	9.0407	9.8679	9.5734	9.5764	9.682	10.043	9.995	9.1331	9.0901	9.1467	9.8581	9.848	10.071	8.9199	9.2681	8.8336	9.6878	9.5045	9.0487
Serotransferrin OS=Homo sapiens GN=TF PE=1 SV=3	P02787	kPVEEyANcHLAR	0.99	18.55	30.6819	18.55	9.3732	9.3439	9.3068	9.126	9.2466	9.089	10.112	9.9914	9.8248	9.4468	9.4112	9.3369	8.8401	8.8938	8.6704	10.064	9.9476	10.088	8.8811	8.9647	8.8234	9.9081	9.8916	9.795
Serotransferrin OS=Homo sapiens GN=TF PE=1 SV=3	P02787	kScHTGLGR	0.55	8.1	31.6909	6.51	8.8321		9.2597	9.1797		8.7748	10.69		10.773	9.4685		10.543	9.8148		10.405	6.8811		6.9451	11.839		12.21	No Values		5.8176
Serotransferrin OS=Homo sapiens GN=TF PE=1 SV=3	P02787	lcMGSGLNLcEPNNk	1	50.3	32.8556	50.3	9.5463	9.3211	9.5406	9.5741	9.3765	9.5484	9.7568	9.7817	9.7225	9.2521	9.4286	9.1322	9.4426	9.4668	9.2539	9.2737	9.4435	9.264	9.3321	9.3612	9.1411	9.4321	9.3617	9.4246
Serotransferrin OS=Homo sapiens GN=TF PE=1 SV=3	P02787	lkcDEWSVNSVGk	0.72	7.95	31.0037	7.95	9.4189	9.4226	9.1597	9.0621	9.431	9.1762	9.3915	9.3993	9.6088	10.055	9.4253	9.4924	9.5261	9.5034	9.603	10.035	9.8577	9.9077	8.6561	8.7517	8.8835	9.2409	9.5493	9.2889
Serotransferrin OS=Homo sapiens GN=TF PE=1 SV=3	P02787	mYLGYEYVTAIR	0.84	10.7	29.0363	10.7	9.2592	9.2864	9.4282	8.9631	9.072	9.1732	9.435	9.3257	9.1864	9.6519	9.5038	9.5359	9.9425	10.053	9.756	9.4474	9.5971	9.4009	9.3028	9.4007	9.3524	9.5508	9.5713	9.4806
Serotransferrin OS=Homo sapiens GN=TF PE=1 SV=3	P02787	myLGYEYVTAIR	0.94	18.89	31.3066	7.96	9.176	9.2197	9.3121	9.1848	9.1904	9.3193	9.1925	9.2635	8.7888	9.8581	9.6716	9.8634	9.9278	10.08	9.8186	10.224	8.951	9.5416	7.8248	9.4904	8.7921	10.164	9.7756	9.8544
Serotransferrin OS=Homo sapiens GN=TF PE=1 SV=3	P02787	mYLGyEYVTAIR	0.48	9.44	31.3704	0.87	9.0921	9.3565	9.0944	9.1269	9.1041	9.3622	8.8604	8.6273	9.3015	9.2799	9.8546	10.131	10.416	10.015	9.4618	9.5051	9.9767	9.8828	9.3163	8.7539	7.8287	9.8545	10.021	10.305
Serotransferrin OS=Homo sapiens GN=TF PE=1 SV=3	P02787	mYLGYEyVTAIR	0.55	9.66	31.0857	4.71			9.1365	9.5854					10.076			9.0228			9.4969			10.069			8.0169			9.7304
Serotransferrin OS=Homo sapiens GN=TF PE=1 SV=3	P02787	nLNEkDYELLcLDGTR	0.56	11.5	34.4948	11.5	9.2758	9.3157	9.2628	8.9967	8.9902	8.9151	9.5941	9.5831	9.4639	9.5103	9.4271	9.5554	9.717	9.7255	9.5355	9.612	9.6147	9.5102	9.3092	9.3396	9.287	9.5852	9.5827	9.4183
Serotransferrin OS=Homo sapiens GN=TF PE=1 SV=3	P02787	nLNEkDyELLcLDGTR	0.98	16.4	29.6708	16.4	9.2884	9.3797	9.3438	9.1145	9.0352	9.2319	9.3681	9.5628	9.6367	9.7107	9.4679	9.5136	9.5182	9.7608	9.6799	10.01	9.9658	9.7449	8.5789	8.4762	8.229	9.8849	9.9891	9.9286
Serotransferrin OS=Homo sapiens GN=TF PE=1 SV=3	P02787	nPDPWAk	0.43	7.7	32.0249	7.58	9.5437	9.4377	9.4865	9.5693	9.3653	9.5629	9.5901	9.7696	9.7338	9.4943	9.4001	9.1413	9.2994	9.3302	9.1728	9.8224	9.5992	9.4406	8.8838	9.1084	9.0078	9.1755	9.22	9.1834
Serotransferrin OS=Homo sapiens GN=TF PE=1 SV=3	P02787	sAGWNIPIGLLycDLPEPR	0.91	15.21	29.35	15.21	9.4084	9.4815	9.1345	9.202	9.2489	9.1081	9.6644	9.6413	9.3687	9.7411	9.6099	9.7662	9.7353	9.7338	9.5349	9.38	9.5827	9.5865	9.0319	8.754	9.0179	9.7098	9.6267	9.6688
Serotransferrin OS=Homo sapiens GN=TF PE=1 SV=3	P02787	sASDLTWDNLk	1	27.38	30.4454	27.38	9.3574	9.3391	9.2701	9.2935	9.2909	9.2565	9.6368	9.533	9.6254	9.4164	9.2898	9.2619	9.4481	9.5263	9.3157	9.6403	9.6296	9.4653	9.2843	9.4033	9.2868	9.5068	9.5847	9.4943
Serotransferrin OS=Homo sapiens GN=TF PE=1 SV=3	P02787	scHTAVGR	0.54	1.4	28.1224	0	9.3099					8.4758	9.9172			10.406			10.186			8.8559			9.9332			8.6024
Serotransferrin OS=Homo sapiens GN=TF PE=1 SV=3	P02787	scHTGLGR	0.6	4.63	27.3078	4.63		10.047			9.0798			9.9233			9.709			10.593			6.7115			10.526			9.0518
Serotransferrin OS=Homo sapiens GN=TF PE=1 SV=3	P02787	sDNcEDTPEAGYFAIAVVk	0.99	16.8	31.8837	16.8		8.964	9.0595	8.8777	9.1956			9.2928	9.2044		9.1651	9.312		9.9684	9.9254		9.8339	9.6355		9.2148	9.8013		9.992	9.2975
Serotransferrin OS=Homo sapiens GN=TF PE=1 SV=3	P02787	skEFQLFSSPHGk	1	28.77	31.0924	28.77	9.3745	9.3139	9.3277	9.3842	9.3378	9.2128	10.232	10.291	10.279	9.0979	9.0155	8.8187	9.3495	9.2114	9.0774	9.4093	9.3774	9.2453	9.7571	9.8224	9.8668	9.2867	9.2232	9.1726
Serotransferrin OS=Homo sapiens GN=TF PE=1 SV=3	P02787	sVIPSDGPSVAcVk	0.42	10.88	36.2757	10.88	9.6027	9.545	9.499	9.3477	9.6618	9.6335	10.013	9.9523	10.239	9.4263	9.4507	9.3002	9.6198	9.4374	9.2213	8.9723	8.9564	8.9748	9.0368	9.2245	8.9957	9.4967	9.3794	9.4977
Serotransferrin OS=Homo sapiens GN=TF PE=1 SV=3	P02787	sVIPSDGPSVAcVkkASYLDcIR	0.91	16.22	34.1896	16.22			9.1801	9.548					10.593			9.5035			8.9525			8.6527			9.2478			9.4549
Serotransferrin OS=Homo sapiens GN=TF PE=1 SV=3	P02787	tAGWNIPMGLLYNk	1	19.5	31.4239	19.5	9.4767	9.6959	9.4188	9.6651	9.7499	9.6489	10.096	9.8027	9.8341	9.3542	9.5587	9.4757	9.7404	9.4319	9.4461	9.1727	9.1866	9.0725	8.8933	8.8185	8.8903	9.2957	9.3144	9.2661
Serotransferrin OS=Homo sapiens GN=TF PE=1 SV=3	P02787	tAGWNIPMGLLyNk	1	20.4	30.6521	20.4	9.5946	9.5158	9.4482	9.7693	9.8713	9.9401	10.013	9.9535	9.9716	9.7982	9.8228	9.5611	9.5092	9.4651	9.6215	9.0922	9.1724	9.1617	8.1666	8.2998	8.2434	9.5999	9.4974	9.404
Serotransferrin OS=Homo sapiens GN=TF PE=1 SV=3	P02787	wcALSHHER	0.82	7.53	25.4531	7.53	9.3993	9.2284	9.3176	9.2512	9.2888	9.2853	10.052	9.8061	9.7726	8.9589	9.4172	9.2169	9.6394	9.6593	9.3911	8.7801	8.8732	8.811	10.541	10.625	10.506	8.9664	8.6604	8.7294
Serotransferrin OS=Homo sapiens GN=TF PE=1 SV=3	P02787	wcAVSEHEATk	1	54.87	28.6034	49.85	9.6581	9.6829	9.6379	9.1553	8.8742	9.1528	10.465	10.829	10.534	9.1991	8.9032	8.9739	9.5781	9.5854	9.4947	8.6563	8.5351	8.477	9.6953	10.043	9.6908	9.2583	9.2644	9.1589
Serotransferrin OS=Homo sapiens GN=TF PE=1 SV=3	P02787	yLGEEYVk	0.81	10.92	31.3226	10.92	9.4785	9.4679	9.3231	9.3245	9.3062	9.3129	9.5787	9.7011	9.6135	9.3141	9.2169	9.3166	9.4625	9.4219	9.524	9.7451	9.6376	9.51	9.0941	9.289	9.0166	9.5603	9.4989	9.4911
Serotransferrin OS=Homo sapiens GN=TF PE=1 SV=3	P02787	yLGEEYVk	0.88	11.98	31.682	11.98	9.3965	9.4674	9.2963	9.5551	9.4801	9.5962	9.7276	9.6899	9.6825	9.2149	9.0952	9.3513	9.5309	9.411	9.4066	9.7827	9.7037	9.6386	8.6383	8.8307	8.3847	9.7632	9.9243	9.8022
Serotransferrin OS=Homo sapiens GN=TF PE=1 SV=3	P02787	yLGEEyVk	0.75	14.57	31.7869	6.53	9.3629		9.1908	9.4269		9.5793	9.8397		9.6329	8.9203		9.1538	9.5154		9.3383	9.7014		9.6779	9.0532		8.7275	9.7302		9.9849
Serotransferrin OS=Homo sapiens GN=TF PE=1 SV=3	P02787	yLGEEyVk	0.49	5.73	30.835	5.73		9.2026			9.5463			9.4696			9.2418			9.5992			9.9426			8.5279			10.112
Complement C3 OS=Homo sapiens GN=C3 PE=1 SV=2	P01024	aAVYHHFISDGVR	0.97	20.74	31.0415	20.74	9.4659	8.9244	9.2004	9.4287	9.3205	8.944	9.2983	9.1076	9.1589	9.9176	9.3684	9.7708	9.3281	9.8542	9.0666	8.853	8.9458	8.8945	9.608	9.3234	9.4636	9.25	9.2111	8.873
Complement C3 OS=Homo sapiens GN=C3 PE=1 SV=2	P01024	aAVyHHFISDGVR	0.81	10.01	31.3735	10.01		9.331	8.5777	9.5415	9.1833			9.4482	9.3881		8.5675	9.9163		9.4953	9.0041		9.3766	9.1565		9.3898	9.2483		9.3394	9.0116
Complement C3 OS=Homo sapiens GN=C3 PE=1 SV=2	P01024	acEPGVDYVYk	0.75	7.14	29.1275	7.14	9.3742	9.2157	9.2897	9.0821	9.416	9.2851	9.215	9.1298	9.0878	9.3873	9.3807	8.9663	9.3686	9.038	9.1873	9.2015	9.4347	9.3918	9.3316	9.3376	9.4882	9.5055	9.229	9.3726
Complement C3 OS=Homo sapiens GN=C3 PE=1 SV=2	P01024	acEPGVDyVYk	0.92	25.6	29.8945	0.1		9.4317	9.3564	9.7387	9.0303			8.7939	8.7254		9.2622	9.4152		9.1704	8.9777		9.7995	9.4447		8.7117	8.6222		9.9315	9.5639
Complement C3 OS=Homo sapiens GN=C3 PE=1 SV=2	P01024	acEPGVDYVyk	0.81	14.77	30.2653	3.37	9.557	9.2179	9.2145	9.2065	9.3678	9.4485	9.1189	8.7372	8.9277	9.4475	9.4739	9.6744	8.9832	9.327	8.9299	9.6812	9.5147	9.5899	8.6109	8.9467	8.6995	9.7983	9.5459	9.6015
Complement C3 OS=Homo sapiens GN=C3 PE=1 SV=2	P01024	aDIGcTPGSGk	1	41.57	30.5881	41.57	9.6341	9.4972	9.4929	9.4761	9.3659	9.6198	9.0959	9.0222	9.0979	9.4058	9.5019	9.0084	9.4041	9.0472	8.7866	9.0743	9.2381	9.1895	9.3167	9.359	9.4664	9.1329	9.0973	9.2437
Complement C3 OS=Homo sapiens GN=C3 PE=1 SV=2	P01024	aDIGcTPGSGkDYAGVFSDAGLTFTSSSGQQTAQR	0.91	9.15	25	9.15		9.5557			8.2379			9.3042			9.5063			10.297			10.177			8.2898			8.7635
Complement C3 OS=Homo sapiens GN=C3 PE=1 SV=2	P01024	aEDLVGk	0.9	33.66	32.824	21.95	9.7156	9.2051	9.7556	8.8996	9.8732	9.4174	9.1674	9.054	8.7064	8.8974	9.0737	9.2083	8.7511	9.3511	9.3554	9.5364	9.4336	9.2963	9.547	8.9313	9.1415	9.6133	9.1771	9.499
Complement C3 OS=Homo sapiens GN=C3 PE=1 SV=2	P01024	aELQcPQPAAR	1	32.12	29.5328	25.46	9.7685	9.3868	9.0844	8.9114	9.0333	8.6547	9.4635	9.2713	9.2356	9.7391	9.7463	9.6574	9.6607	9.1277	9.9078	9.0599	9.2101	8.8281	9.1186	9.0667	9.146	9.1803	9.289	9.0735
Complement C3 OS=Homo sapiens GN=C3 PE=1 SV=2	P01024	aGDFLEANYMNLQR	1	29.23	30.0903	29.23	8.8505	8.8527	8.6741	9.0546	9.1408	9.1742	8.9765	8.9603	8.8839	9.6423	9.6132	9.8956	9.5907	9.7178	9.4283	9.1404	9.0272	9.1149	9.8508	9.6036	9.6727	9.3821	9.1656	9.2678
Complement C3 OS=Homo sapiens GN=C3 PE=1 SV=2	P01024	aGDFLEANyMNLQR	0.98	17.6	29.7081	17.05	9.1185	8.4683	8.2227	9.1127	9.656	9.5031	8.7567	9.3575	8.8642	9.6547	9.6542	9.5016	9.5612	9.4775	10.018	9.5186	9.3916	9.572	8.7122	8.959	8.9248	9.8923	9.1672	9.6285
Complement C3 OS=Homo sapiens GN=C3 PE=1 SV=2	P01024	akDQLTcNk	1	20.8	31.878	20.8	9.5274	9.2511	9.5096	9.7351	9.5206	9.7227	9.1904	8.8919	9.1117	9.1209	9.211	8.9191	8.8549	9.1088	8.6892	9.3017	9.2314	9.2602	9.6216	9.7088	9.3098	9.3061	9.2075	9.3094
Complement C3 OS=Homo sapiens GN=C3 PE=1 SV=2	P01024	aSHLGLAR	0.49	16.11	35.0732	8.66	9.2251	9.2269	9.0278	7.4792	7.6991	7.8305	9.7127	9.8038	9.9899	9.4411	9.5534	9.6324	9.9611	9.8534	9.7765	9.2521	9.13	9.0279	10.094	9.9134	9.9482	9.1287	8.968	8.947
Complement C3 OS=Homo sapiens GN=C3 PE=1 SV=2	P01024	aVLYNYR	0.83	10.56	31.7114	10.56	9.4189	9.4162	9.2743	9.4868	9.0122	9.3668	9.1122	9.3025	9.0648	9.4326	9.2304	9.3957	9.3627	9.3011	9.1898	9.1603	9.0729	8.9444	9.5791	9.7835	9.4125	9.2101	9.0604	9.1222
Complement C3 OS=Homo sapiens GN=C3 PE=1 SV=2	P01024	aVLYNyR	0.52	7.11	31.8837	6.23	9.1449					9.4467	9.0942			9.5825			9.2733			9.3165			9.4603			9.327
Complement C3 OS=Homo sapiens GN=C3 PE=1 SV=2	P01024	aYYENSPQQVFSTEFEVk	0.43	10.71	31.7231	10.71	8.7155	8.5307	8.851	8.8801	9.1296	8.8988	9.0298	8.813	8.8177	10.054	9.9096	9.7762	9.639	9.4794	9.564	9.6431	9.3822	9.3199	9.487	9.6296	9.4627	9.3284	9.2161	9.2505
Complement C3 OS=Homo sapiens GN=C3 PE=1 SV=2	P01024	aYyENSPQQVFSTEFEVk	0.52	3.01	28.9542	0	9.5446					8.8529	8.9478			10.061			9.6586			8.7466			9.4931			9.3409
Complement C3 OS=Homo sapiens GN=C3 PE=1 SV=2	P01024	cAEENcFIQk	1	27.4	26.2221	27.4	9.2276	9.2607	9.2045	9.3051	9.3665	9.291	9.2208	8.93	8.9458	9.5616	9.382	9.3529	9.0015	9.1928	9.2905	9.4299	9.3525	9.2653	9.6216	9.4062	9.1351	9.2916	9.2157	9.3282
Complement C3 OS=Homo sapiens GN=C3 PE=1 SV=2	P01024	dFDFVPPVVR	0.84	9.68	30.9167	9.68	8.8194	9.0199	8.5907	9.1858	9.0663	9.051	8.9658	8.9572	9.0303	9.7169	9.3502	9.2942	10.01	9.7753	9.8095	8.3672	9.3585	9.2889	10.09	9.4654	9.4375	9.6257	9.1725	9.2266
Complement C3 OS=Homo sapiens GN=C3 PE=1 SV=2	P01024	dIcEEQVNSLPGSITk	0.87	14.97	35.0826	14.97	9.4947	9.4781	9.1412	9.1559	9.3234	8.8924	9.0516	8.9779	9.2357	9.2497	9.019	8.9009	8.9054	9.661	9.2788	9.5941	9.3905	9.3899	9.7733	8.822	9.3672	9.5877	9.4567	9.4765
Complement C3 OS=Homo sapiens GN=C3 PE=1 SV=2	P01024	dQLTcNk	0.9	13.52	33.7199	13.52	9.4514	9.2652	9.3891	9.3908	9.6142	9.605	9.4341	8.9433	9.1139	9.2064	9.0624	9.3445	9.1563	9.0635	8.7118	9.388	9.4699	9.3387	9.5116	9.6285	9.5005	8.9053	9.0813	9.0708
Complement C3 OS=Homo sapiens GN=C3 PE=1 SV=2	P01024	dScVGSLVVk	1	36.24	32.4279	36.24	9.3896	9.3389	9.3498	9.2979	9.217	9.4643	9.139	8.9919	8.9341	9.089	9.1002	8.9702	8.9863	9.013	9.0161	9.4566	9.4068	9.296	9.6631	9.5053	9.4075	9.4576	9.5581	9.5725
Complement C3 OS=Homo sapiens GN=C3 PE=1 SV=2	P01024	dSITTWEILAVSMSDkk	0.98	15.25	30.1953	15.25	8.9941	8.5391	9.352	8.6825	8.8426	8.6611	8.8646	8.6608	8.4171	9.9235	10.308	9.2185	9.7761	9.1182	9.6703	9.7457	9.9908	9.8987	9.1553	8.5847	9.2981	9.4995	9.519	9.3068
Complement C3 OS=Homo sapiens GN=C3 PE=1 SV=2	P01024	dYAGVFSDAGLTFTSSSGQQTAQR	0.97	13.25	25	13.25	8.9674	8.4387	8.3861	8.2894	8.5328	8.7531	9.0735	9.0977	9.0603	9.7889	9.7211	9.7015	9.3158	9.9081	9.8887	10.099	9.6404	9.783	9.0782	9.0804	8.9127	9.6371	9.3768	9.6995
Complement C3 OS=Homo sapiens GN=C3 PE=1 SV=2	P01024	dyAGVFSDAGLTFTSSSGQQTAQR	1	70.93	27.3159	70.93	8.6295	8.8789			8.7012	8.3842	8.9265	8.6992		10.117	9.2415		10.067	9.9709		10.087	9.8877		8.5282	9.0295		9.9064	9.7224
Complement C3 OS=Homo sapiens GN=C3 PE=1 SV=2	P01024	eALkLEEk	0.99	35.1	31.0585	31.41	9.421		9.3537	9.0983		9.3908	9.0608		9.4093	9.0478		9.2764	9.1874		9.2335	9.6155		9.5673	9.6564		8.7302	9.2659		9.1754
Complement C3 OS=Homo sapiens GN=C3 PE=1 SV=2	P01024	eDIPPADLSDQVPDTESETR	0.99	17.12	25	17.12		9.0465	8.7895	9.5544	9.5419			9.3053	9.2566		8.4877	9.2016		9.5957	9.3267		9.7841	9.2004		9.3667	9.2875		9.0032	9.2273
Complement C3 OS=Homo sapiens GN=C3 PE=1 SV=2	P01024	eGVQkEDIPPADLSDQVPDTESETR	1	56.06	26.9285	56.06	9.3264	9.2382	9.2667	8.7291	8.863	8.9819	8.5511	8.8788	9.0332	9.4521	9.2049	9.1594	9.7861	9.47	9.5006	9.6708	9.5276	9.4553	9.3205	9.4584	9.1454	9.504	9.4651	9.4971
Complement C3 OS=Homo sapiens GN=C3 PE=1 SV=2	P01024	eNEGFTVTAEGk	1	54.01	33.5005	54.01	9.5202	9.3579	9.4542	9.3984	9.2431	9.0385	9.5245	9.4507	9.0896	9.6933	9.2893	9.6888	8.6051	9.1752	9.0782	9.1496	9.4056	9.3302	9.6375	9.2597	8.7447	9.4768	8.9497	9.0221
Complement C3 OS=Homo sapiens GN=C3 PE=1 SV=2	P01024	eVVADSVWVDVk	1	44.65	32.0683	39.11	9.4296	9.4774	9.3605	9.1577	9.1477	9.1978	9.0805	8.9268	8.8702	9.3666	9.4124	9.3278	9.2178	9.1805	9.127	9.4784	9.3726	9.3811	9.3718	9.3132	9.2109	9.5528	9.3678	9.3508
Complement C3 OS=Homo sapiens GN=C3 PE=1 SV=2	P01024	eYVLPSFEVIVEPTEk	0.99	19.01	30.8063	19.01	9.1788	8.6195	8.8536	8.8246	8.9766	9.0177	9.2335	9.2352	9.0277	9.4398	9.7434	9.706	9.3838	9.1546	9.2771	9.435	9.4865	9.4486	9.5605	9.5691	9.1848	9.4827	9.3443	9.4808
Complement C3 OS=Homo sapiens GN=C3 PE=1 SV=2	P01024	eyVLPSFEVIVEPTEk	0.79	11.73	30.3302	11.73	9.189	8.9287	8.9665	8.9286	9.6411	9.0868	8.9026	8.772	9.1251	9.3249	9.4156	9.1124	9.6288	9.4282	9.7268	9.6468	9.3878	9.327	9.2828	8.9991	9.3798	9.5463	9.5587	9.2778
Complement C3 OS=Homo sapiens GN=C3 PE=1 SV=2	P01024	fISLGEAck	0.99	21.52	32.284	18.05	8.6781	9.2783	9.4044	9.5304	9.274	9.2738	8.7408	9.0509	8.8082	11.568	9.5037	9.2357	9.4759	9.0127	9.0085	9.5799	9.3791	9.1794	9.6804	9.2048	9.3301	7.6981	9.23	9.3184
Complement C3 OS=Homo sapiens GN=C3 PE=1 SV=2	P01024	fISLGEAckk	1	21.61	31.6879	21.61	9.3499	9.3591	9.4264	8.4334	8.6617	8.6412	8.9928	8.9909	9.0292	10.138	9.9571	9.8344	9.4241	9.5415	9.2064	9.6015	9.4819	9.5951	9.3144	9.0963	9.1413	9.1833	9.0482	9.1791
Complement C3 OS=Homo sapiens GN=C3 PE=1 SV=2	P01024	fLTTAk	0.5	9.96	31.486	9.43	9.6103	9.5164	9.4688	9.2155	9.4044	9.4106	9.2501	9.1286	9.0673	9.2537	9.2598	9.1494	9.0441	9.0679	9.0312	9.4737	9.1571	9.3866	9.3397	9.3471	9.271	9.3194	9.2419	9.2454
Complement C3 OS=Homo sapiens GN=C3 PE=1 SV=2	P01024	fYYIYNEk	0.98	15.43	31.1093	15.43	9.0988	9.079	9.1678	8.782	8.9046	9.2352	9.0376	8.9212	8.9356	9.611	9.3783	9.1856	9.6285	9.5938	9.4485	9.3248	9.4593	9.5628	9.5537	9.6751	9.681	9.2857	9.1322	9.1274
Complement C3 OS=Homo sapiens GN=C3 PE=1 SV=2	P01024	gLEVTITAR	1	21.55	36.17	21.55		9.3545	9.1534	8.9355	9.2378			7.8803	8.7676		9.8289	9.76		9.6134	9.4504		9.2475	9.3159		9.5515	9.0224		9.4172	9.4592
Complement C3 OS=Homo sapiens GN=C3 PE=1 SV=2	P01024	gPLLNk	0.5	15	28.537	0	9.4453		9.3768	9.7728		9.8348	8.9999		9.1745	9.0235		8.7093	8.9969		8.8828	9.3288		9.0488	9.7666		9.5153	9.2498		9.3637
Complement C3 OS=Homo sapiens GN=C3 PE=1 SV=2	P01024	gQGTLSVVTMYHAk	1	26.45	31.3893	26.45	9.4425	9.6431	9.6514	9.4082	9.1351	9.3196	9.5291	9.2866	8.9513	8.6505	9.0661	9.4547	8.8718	9.1263	9.4448	9.6889	9.3514	8.9344	9.8128	9.3541	8.9076	9.3303	9.1684	9.0917
Complement C3 OS=Homo sapiens GN=C3 PE=1 SV=2	P01024	gQGTLSVVTMyHAk	1	21.13	30.9864	21.13	9.4756	9.3507	9.3787	9.1608	9.6972	9.608	9.0369	9.2113	9.0417	9.7103	9.7234	9.3353	9.0336	8.6928	9.3047	9.2579	8.7222	9.1938	9.0559	9.1163	8.9046	9.4674	9.6172	9.5245
Complement C3 OS=Homo sapiens GN=C3 PE=1 SV=2	P01024	gVFVLNk	0.9	37.86	32.0817	32.91	9.5025	9.5152			9.6029	9.748	9.2888	9.3231		9.0378	9.0815		9.178	9.2004		9.1572	9.0975		9.3809	9.1231		9.3896	9.2014
Complement C3 OS=Homo sapiens GN=C3 PE=1 SV=2	P01024	gVFVLNkk	0.91	13.35	28.791	13.35	9.3733	9.1399	9.2286	8.6678	9.4212	9.189	9.1403	9.065	9.1035	9.78	9.5095	9.7807	9.5225	9.226	9.3479	9.4712	9.6331	9.6126	9.1178	8.8091	8.9272	9.0891	9.2852	9.1762
Complement C3 OS=Homo sapiens GN=C3 PE=1 SV=2	P01024	gYTQQLAFR	0.97	15.3	31.284	15.3	9.1589	9.2399	9.1779	9.3851	9.2592	9.1001	9.1679	8.9185	8.9204	9.8737	9.7499	9.6115	9.4917	9.4947	9.2634	9.5376	9.2022	9.2599	9.0524	9.0314	9.2203	9.3119	9.257	9.0214
Complement C3 OS=Homo sapiens GN=C3 PE=1 SV=2	P01024	hQQTVTIPPk	0.92	17.05	37.6797	17.05	9.4001	9.3629	9.3803	9.5274	9.4824	9.5164	9.1425	9.0972	8.9734	9.7138	9.6143	9.4874	9.1838	9.0956	9.1201	9.1746	9.1914	9.0285	9.3419	9.245	9.2511	9.2399	9.0889	9.1095
Complement C3 OS=Homo sapiens GN=C3 PE=1 SV=2	P01024	iFTVNHk	0.9	30.05	33.1006	19.27	9.377	9.3023	9.3393	9.3302	9.4661	9.3742	9.2205	9.0963	9.2119	9.1761	9.2085	8.8675	9.1503	9.0647	9.05	9.3371	9.2664	9.1443	9.6781	9.5484	9.66	9.3299	9.2069	9.2409
Complement C3 OS=Homo sapiens GN=C3 PE=1 SV=2	P01024	iHWESASLLR	0.94	14.08	36.0584	14.08	9.3252	9.1446	9.2251	9.3752	9.5136	9.1823	9.5093	9.3196	9.3557	9.2796	8.7774	8.9368	9.872	9.581	9.2673	9.0768	8.6587	8.8049	9.5211	10.116	10.124	8.8793	9.0016	8.7903
Complement C3 OS=Homo sapiens GN=C3 PE=1 SV=2	P01024	iLLQGTPVAQMTEDAVDAER	1	57.38	29.4792	57.38	9.3076	9.3186	9.1847	9.1491	9.2814	9.2173	8.8289	8.7372	8.6084	9.6785	9.7283	9.5266	9.7083	9.4198	9.5192	9.131	9.0325	9.1592	9.4069	9.2237	9.3508	9.3782	9.3215	9.2351
Complement C3 OS=Homo sapiens GN=C3 PE=1 SV=2	P01024	iPIEDGSGEVVLSR	1	29.49	31.726	27.17	9.4146	9.1902	8.8396	9.2296	9.2945	9.2309	9.0236	8.9012	9.091	9.5324	9.5669	9.5585	9.2727	9.3006	9.213	9.2487	9.1954	9.1522	9.6031	9.6739	9.5607	9.3195	9.0709	9.185
Complement C3 OS=Homo sapiens GN=C3 PE=1 SV=2	P01024	iSLPESLk	0.71	12.12	31.9507	5.64	9.4268	9.4471	9.4862	9.5672	9.5376	9.7577	9.0505	9.2806	9.0239	9.7766	9.1481	9.2374	8.6764	9.0503	8.8264	9.2007	9.209	9.0678	9.5017	9.2781	9.5016	9.2955	9.1696	9.1207
Complement C3 OS=Homo sapiens GN=C3 PE=1 SV=2	P01024	iSLPESLkR	0.99	19.1	30.9656	19.1	9.514	9.2321			9.2068	9.2092	8.9588	9.1582		9.5148	9.2987		9.4088	9.181		9.2398	9.279		9.536	9.4943		9.2643	9.281
Complement C3 OS=Homo sapiens GN=C3 PE=1 SV=2	P01024	iWDVVEk	0.9	25.03	32.8623	19.63	9.5153	9.4683	9.6101	9.2439	9.4359	9.2828	9.0679	8.8602	8.9433	9.2949	9.0668	9.0987	9.3207	9.2754	9.184	9.297	9.2584	9.2688	9.4241	9.1672	9.1589	9.3907	9.5803	9.324
Complement C3 OS=Homo sapiens GN=C3 PE=1 SV=2	P01024	kGYTQQLAFR	0.82	14.99	36.7422	14.99			9.5457	9.3022					8.962			9.4366			9.4925			9.0928			8.8912			9.1213
Complement C3 OS=Homo sapiens GN=C3 PE=1 SV=2	P01024	kLVLSSEk	0.98	16.6	29.1487	14.92	9.6002	9.3738	9.4941	9.3778	9.4879	9.3892	9.1789	9.3365	9.0726	9.3819	9.3581	9.2267	8.8011	8.7997	8.8434	9.3489	9.2697	9.2566	9.7798	9.2465	9.3265	9.1736	9.2379	9.2464
Complement C3 OS=Homo sapiens GN=C3 PE=1 SV=2	P01024	kQELSEAEQATR	0.96	14.02	31.5259	14.02	9.4581	9.4386	9.5096	8.5457	8.9182	9.2783	8.8533	9.251	9.271	9.5962	9.1455	9.3679	9.2971	9.3336	9.1657	9.3609	9.4617	9.5182	9.6211	9.4847	9.3623	9.1866	9.1411	9.1037
Complement C3 OS=Homo sapiens GN=C3 PE=1 SV=2	P01024	kVEGTAFVIFGIQDGEQR	1	52.69	30.693	52.69	8.5833	8.8039	8.9766	8.9098	8.6477	9.0074	8.764	8.8171	8.7623	9.8499	9.6417	9.6609	10.133	9.8937	9.6874	9.7796	10.086	9.7722	8.9484	8.744	8.7821	9.5361	9.4958	9.3728
Complement C3 OS=Homo sapiens GN=C3 PE=1 SV=2	P01024	kVFLDccNYITELR	1	61.27	29.8811	61.27	9.2517	9.0979	9.3002	9.1277	9.2003	9.3135	9.134	8.869	8.6758	9.2005	9.6904	9.3374	9.5767	9.263	9.4127	9.2247	9.2641	9.1425	9.4762	9.4208	9.6855	9.4683	9.3599	9.1623
Complement C3 OS=Homo sapiens GN=C3 PE=1 SV=2	P01024	kVLLDGVQNPR	1	31.68	35.3605	31.68	9.4156	9.3889	9.2028	9.3595	9.1711	9.3571	9.1633	9.1017	8.9625	9.5939	9.5242	9.4934	9.2535	9.2483	9.3262	9.3068	9.1489	9.0732	9.3086	9.3487	9.2937	9.173	9.221	9.1296
Complement C3 OS=Homo sapiens GN=C3 PE=1 SV=2	P01024	lcRDELcR	0.67	4.66	27.6343	4.66	9.5064	9.1541			8.9768	9.5565	9.1353	8.6314		9.4947	10.05		9.711	9.6918		9.12	9.2329		9.2259	8.9555		8.8958	9.4381
Complement C3 OS=Homo sapiens GN=C3 PE=1 SV=2	P01024	lESEETMVLEAHDAQGDVPVTVTVHDFPGk	1	45.78	26.2839	45.78	9.4602	9.0438	9.1469	9.2652	9.2893	9.4759	9.1463	9.1199	8.7191	9.0701	9.3429	9.1993	9.574	9.507	9.429	9.1037	9.0642	9.2266	9.3491	9.7052	9.664	9.4885	9.0589	9.2493
Complement C3 OS=Homo sapiens GN=C3 PE=1 SV=2	P01024	lESEETMVLEAHDAQGDVPVTVTVHDFPGkk	1	39.99	27.2591	39.99	9.4319	9.114	9.4374	8.7499	9.0085	9.0198	8.9159	9.0459	9.09	9.1911	8.8268	9.16	9.4172	9.4303	9.618	9.6169	9.512	9.1597	9.5775	9.7427	9.3798	9.4751	9.4509	9.2493
Complement C3 OS=Homo sapiens GN=C3 PE=1 SV=2	P01024	lkGPLLNk	0.98	14.22	25	14.22		9.4526			9.4617			9.2166			9.0184			8.812			9.4667			9.3553			9.3073
Complement C3 OS=Homo sapiens GN=C3 PE=1 SV=2	P01024	lLPVGR	0.5	15.1	31.0755	8.6	9.2436	9.5273	9.5351	8.9265	9.1806	9.0504	8.758	8.7569	9.0619	9.7498	9.3871	9.6181	10.216	9.4683	9.683	8.2943	9.3825	9.0844	10.383	9.2514	8.8345	8.9501	9.1771	9.0786
Complement C3 OS=Homo sapiens GN=C3 PE=1 SV=2	P01024	lMNIFLk	0.85	10.92	31.2872	10.13	9.0282	9.0999			8.8673	No Values	No Values	9.2724		No Values	9.2981		No Values	9.6086		9.0279	9.4325		10.471	9.0895		8.7956	9.4628
Complement C3 OS=Homo sapiens GN=C3 PE=1 SV=2	P01024	lPYSVVR	0.69	9.8	31.9257	7.04	9.0286	9.382	9.3809	9.2032	9.1888	9.8539	8.7726	9.1555	8.8892	9.4943	9.0337	9.5596	9.4983	9.6547	9.268	9.5396	9.3666	9.2348	9.1416	9.4369	9.3062	9.2767	8.9743	9.0021
Complement C3 OS=Homo sapiens GN=C3 PE=1 SV=2	P01024	lSINTHPSQkPLSITVR	0.7	7.04	29.2531	7.04	9.1973		9.757	9.3278		8.1108	9.9535		9.1036	9.8958		8.9814	9.2564		9.2658	9.0583		8.7257	11.607		9.7984	7.5667		8.8845
Complement C3 OS=Homo sapiens GN=C3 PE=1 SV=2	P01024	lVAYYTLIGASGQR	1	31.24	32.0844	30.88	9.1538	9.2151	9.1875	9.3548	9.1705	9.5161	8.9685	9.1703	8.855	10.191	10.022	9.4234	9.492	9.6033	9.6716	9.0846	9.1272	9.1452	9.0711	8.8897	9.3504	9.0996	8.9071	8.8478
Complement C3 OS=Homo sapiens GN=C3 PE=1 SV=2	P01024	lVAyYTLIGASGQR	0.97	22.26	31.7056	9.03	8.9294	8.9454	9.3179	9.0033	9.0413	9.2317	8.8527	8.9417	8.5798	10.262	10.092	9.4989	9.4799	9.6109	9.3239	9.4455	9.1809	9.3056	8.9959	9.0457	9.6984	9.448	9.1852	9.1163
Complement C3 OS=Homo sapiens GN=C3 PE=1 SV=2	P01024	lVAYyTLIGASGQR	0.99	28.3	31.7289	1.59	9.0579	9.1318	9.2295	9.3166	8.9897	9.4212	9.0303	9.0182	8.9517	9.8581	9.5667	9.3353	9.3174	9.6457	9.3766	9.5754	9.1754	9.3173	9.0521	9.449	9.0313	9.3331	9.1547	9.2314
Complement C3 OS=Homo sapiens GN=C3 PE=1 SV=2	P01024	lVLSSEk	0.9	26.75	32.9798	20.2	9.5793	9.5595	9.4445	9.4057	9.484	9.4008	9.2817	9.1142	9.0885	9.0578	9.1073	9.1239	8.9751	9.0386	8.9767	9.5417	9.2434	9.1723	9.5761	9.4348	9.481	9.2325	9.1674	9.1454
Complement C3 OS=Homo sapiens GN=C3 PE=1 SV=2	P01024	nTLIIYLDk	1	37.66	31.364	24.51	9.1924	9.3272	9.1015	9.3768	9.2034	9.4339	9.1518	9.099	8.9985	9.3178	9.2826	9.4759	9.1395	9.1293	8.9088	9.3097	9.3788	9.2369	9.8483	9.5634	9.5518	9.2558	9.2104	9.2651
Complement C3 OS=Homo sapiens GN=C3 PE=1 SV=2	P01024	nTMILEIcTR	1	31.24	29.7727	31.24	8.9747	9.2494	9.2704	8.8888	9.0238	9.2739	9.0386	8.9711	8.8315	9.7625	10.117	9.9435	9.2895	9.237	9.6476	9.3466	8.9214	9.2821	9.3963	9.164	8.7747	9.5634	9.448	9.2055
Complement C3 OS=Homo sapiens GN=C3 PE=1 SV=2	P01024	qcQDLGAFTESMVVFGcPN	1	70.27	25	70.27		7.5215	7.9574	No Values	9.0511			8.8651	No Values		10.523	10.043		10.054	9.5169		9.2077	9.1929		9.6264	9.2204		9.3553	9.5902
Complement C3 OS=Homo sapiens GN=C3 PE=1 SV=2	P01024	qELSEAEQATR	1	37.2	28.488	37.2	9.4834	9.5331	9.2966	8.6139	8.6999	9.3178	8.871	9.3522	9.1223	9.2805	9.306	9.3907	9.6711	9.4963	9.5137	9.0782	9.2007	9.6567	9.6813	9.1387	8.9093	9.216	9.3715	9.3193
Complement C3 OS=Homo sapiens GN=C3 PE=1 SV=2	P01024	qGALELIk	0.99	31.93	31.3925	11.93	9.5207	9.4962	8.8917	9.42	9.4571	9.4797	9.1877	9.1754	9.3965	9.2394	9.1818	9.2152	9.1171	9.0342	8.5804	9.3007	9.2523	9.413	9.4685	9.2444	9.845	9.2577	9.2491	9.0822
Complement C3 OS=Homo sapiens GN=C3 PE=1 SV=2	P01024	qGALELIkk	0.99	17.78	27.5282	16.4	9.4605	9.8179			8.9618	9.1884	8.7943	9.0209		9.7904	9.9277		9.2066	9.2118		9.3595	9.3744		9.4714	8.9276		9.3745	8.889
Complement C3 OS=Homo sapiens GN=C3 PE=1 SV=2	P01024	qkPDGVFQEDAPVIHQEMIGGLR	1	38.96	29.5809	38.96	9.2308	9.2572	9.5043	9.2034	9.3931	9.3884	9.011	8.7769	8.6458	9.3076	9.0808	9.2692	9.4336	9.3058	9.069	9.3763	9.2641	9.3772	9.3046	9.509	9.2909	9.5932	9.5442	9.4843
Complement C3 OS=Homo sapiens GN=C3 PE=1 SV=2	P01024	qLANGVDR	0.98	21.86	32.188	10.51	9.3828	9.454	9.4561	9.2747	9.327	9.3821	8.9853	8.9464	8.7967	9.5057	9.4011	9.527	9.6019	9.6753	9.4726	9.1293	8.9134	8.9202	9.5543	9.3917	9.4515	9.1041	9.0222	8.9453
Complement C3 OS=Homo sapiens GN=C3 PE=1 SV=2	P01024	qPSSAFAAFVk	1	42.16	31.8156	42.16	8.3903	8.4429	9.0001	9.4307	9.4844	9.9586	8.332	8.9183	9.2011	10.559	10.153	9.1989	9.1062	9.1179	8.9674	9.7003	9.4644	9.265	9.115	9.2336	9.4483	8.705	9.1763	9.3326
Complement C3 OS=Homo sapiens GN=C3 PE=1 SV=2	P01024	qPVPGQQMTLk	0.81	9.42	31.7551	9.42	9.5458	9.35	9.2281	9.8545	9.7756	9.7486	9.1062	8.9131	9.1791	9.1612	9.4732	9.4266	9.1195	8.9779	8.8439	8.8339	8.9189	8.7042	9.7729	9.4647	9.2118	9.3677	9.2353	9.3933
Complement C3 OS=Homo sapiens GN=C3 PE=1 SV=2	P01024	rIPIEDGSGEVVLSR	1	78.16	31.7869	78.16	9.3143	9.1933	9.2527	9.1682	9.1496	9.2597	9.0517	8.9712	8.9148	9.6355	9.6502	9.7267	9.649	9.5915	9.2812	9.329	9.0229	9.1646	9.2194	9.2928	9.3961	9.3225	9.247	9.0416
Complement C3 OS=Homo sapiens GN=C3 PE=1 SV=2	P01024	rQGALELIk	0.98	22.91	30.77	10.66	9.7154	9.6142	9.5529	9.2695	9.5301	9.4152	9.0443	9.2304	9.1771	9.3562	9.2289	9.03	9.0476	8.8285	8.8819	9.382	9.1202	9.103	9.0989	9.3817	9.8544	9.5859	9.197	8.9754
Complement C3 OS=Homo sapiens GN=C3 PE=1 SV=2	P01024	sDDkVTLEER	0.72	10.3	31.1793	10.3		9.1207	9.2481	9.1352	8.424			8.6652	8.9405		9.6706	9.4615		10.062	9.4492		8.4479	9.0129		10.712	9.416		9.0291	9.2372
Complement C3 OS=Homo sapiens GN=C3 PE=1 SV=2	P01024	sEETkENEGFTVTAEGk	1	29.94	29.0687	29.94	9.3402	9.4113	9.3586	9.1614	9.1042	9.2411	8.9378	8.8908	8.8286	9.1215	9.032	8.9217	9.3711	9.1229	9.2569	9.728	9.5914	9.6452	9.6534	9.6968	9.3332	9.3251	9.313	9.3497
Complement C3 OS=Homo sapiens GN=C3 PE=1 SV=2	P01024	sEFPESWLWNVEDLkEPPk	1	22.32	29.6661	22.32	8.8663	9.1712	8.7597	8.7116	9.1602	8.9225	9.1447	9.0787	9.0475	9.6802	9.3596	9.3126	9.3211	9.0444	9.6727	9.6351	9.5056	9.291	9.3699	9.3293	9.4103	9.746	9.4748	9.7617
Complement C3 OS=Homo sapiens GN=C3 PE=1 SV=2	P01024	sGIPIVTSPYQIHFTk	0.92	16.73	35.9417	16.73	9.3292	9.2283	9.6007	9.0736	9.4674	8.9568	9.5469	9.6211	9.1249	9.2661	8.9975	9.6061	9.0711	9.5449	8.7982	9.2044	8.5272	9.2237	10.226	9.8994	9.3545	9.0474	8.8457	9.197
Complement C3 OS=Homo sapiens GN=C3 PE=1 SV=2	P01024	sGIPIVTSPyQIHFTk	0.94	13.71	30.1157	13.71		9.2077	9.233	9.5784	9.5697			8.747	8.9651		10.078	9.6786		9.4354	9.0148		9.7827	9.4253		8.0423	8.546		9.2837	9.4189
Complement C3 OS=Homo sapiens GN=C3 PE=1 SV=2	P01024	sGQSEDRQPVPGQQMTLk	1	33.35	29.9078	33.35	9.6544	9.3618	9.1837	9.1233	9.296	9.1469	8.9522	8.7135	8.6717	9.7781	9.8165	9.817	9.2211	9.1095	8.9619	8.9091	9.3077	9.1132	9.4063	9.3068	9.3979	9.5775	9.2194	9.5754
Complement C3 OS=Homo sapiens GN=C3 PE=1 SV=2	P01024	sGSDEVQVGQQR	1	23.44	27.2346	23.44	9.197		9.2901	8.7035		8.7549	8.9616		8.7557	9.708		9.9135	9.6657		9.5691	9.6719		9.0632	9.5754		9.6913	9.1111		8.8577
Complement C3 OS=Homo sapiens GN=C3 PE=1 SV=2	P01024	sNLDEDIIAEENIVSR	1	84.01	28.109	84.01	9.2252	9.1918	9.2009	8.6024	8.5794	8.7014	8.4895	8.7002	8.5626	9.7887	9.5404	9.6436	9.8657	9.7031	9.6529	9.447	9.6001	9.6188	9.4761	9.3277	9.2351	9.6193	9.4896	9.3721
Complement C3 OS=Homo sapiens GN=C3 PE=1 SV=2	P01024	sSLSVPYVIVPLk	1	51.83	30.1578	51.1	9.4111	9.2789	9.0664	9.1373	9.414	9.5006	9.0777	9.2874	9.1576	9.4537	9.436	9.2152	9.0666	9.303	9.514	9.188	9.2157	9.1882	9.8429	9.2306	9.561	9.1575	9.062	9.0153
Complement C3 OS=Homo sapiens GN=C3 PE=1 SV=2	P01024	sSLSVPyVIVPLk	0.65	1.15	26.637	1.15		9.3288	9.3274	9.6473	9.3771			9.2482	9.1201		9.9149	8.9961		8.6823	9.3677		9.1742	9.5032		8.9979	8.6697		9.408	9.253
Complement C3 OS=Homo sapiens GN=C3 PE=1 SV=2	P01024	sVQLTEk	0.9	31.08	33.5564	18.79	9.5068	9.2022	9.502	9.4281	9.5721	9.4281	9.2509	9.2559	9.0606	9.3769	9.3995	9.1493	8.9887	9.0637	8.9244	9.2163	9.1285	9.1687	9.6148	9.4163	9.3803	9.2825	9.2195	9.237
Complement C3 OS=Homo sapiens GN=C3 PE=1 SV=2	P01024	sYTVAIAGYALAQMGR	1	65.04	30.8743	65.04	9.5852					8.8073	8.9692			10.318			9.7049			9.5918			8.1059			9.5634
Complement C3 OS=Homo sapiens GN=C3 PE=1 SV=2	P01024	syTVAIAGYALAQMGR	0.51	5.91	31.0072	5.91	9.3595	8.7112	9.0601	9.5033	9.8452	8.4936	8.7828	8.9519	8.8564	10.292	10.198	9.533	9.9855	8.4974	9.6243	8.9222	9.9114	9.1694	9.7705	8.8898	9.008	9.0058	8.9039	9.234
Complement C3 OS=Homo sapiens GN=C3 PE=1 SV=2	P01024	sYTVAIAGyALAQMGR	0.96	21.96	31.1294	7.58	8.9225	9.2159	8.7244	8.6035	10.434	9.1779	9.3201	9.3144	8.4647	9.7877	10.18	10.024	9.9105	9.4186	10.035	9.428	8.873	9.5066	8.483	8.0363	9.2558	9.5838	8.6596	9.2306
Complement C3 OS=Homo sapiens GN=C3 PE=1 SV=2	P01024	tELRPGETLNVNFLLR	1	57.43	31.2969	57.43	9.1205	8.9204	9.0767	9.2415	8.7223	8.9343	9.0181	9.2774	8.9957	9.8693	9.6303	9.4521	9.6458	9.682	9.2951	9.0481	9.3222	9.3212	9.4365	9.487	9.1984	9.5126	9.1311	9.1891
Complement C3 OS=Homo sapiens GN=C3 PE=1 SV=2	P01024	tGLQEVEVk	0.98	22.6	33.0016	22.6	9.4534	9.73	9.3612	9.3538	9.3342	9.4373	9.2343	9.032	9.0456	9.2716	9.0321	9.4572	9.1962	9.1284	9.0331	9.2626	9.2325	9.2018	9.4417	9.3349	9.2258	9.3438	9.3308	9.1096
Complement C3 OS=Homo sapiens GN=C3 PE=1 SV=2	P01024	tIYTPGSTVLYR	0.99	20.22	31.7085	20.22	9.3647	9.2371	9.2987	9.0376	9.3123	9.6202	8.8399	8.9943	8.9307	9.5127	9.6023	9.4372	9.7659	9.5128	9.4608	9.0816	9.2552	9.1572	9.5757	8.9821	9.5121	8.8405	9.129	9.1316
Complement C3 OS=Homo sapiens GN=C3 PE=1 SV=2	P01024	tIyTPGSTVLYR	0.63	11.48	31.8865	2.87	9.3637	9.3097	9.2803	9.0986	9.4045	9.1998	9.1652	8.5746	9.1322	9.3864	9.8175	9.3987	9.693	9.4944	9.3708	9.5484	9.3317	9.1223	8.7916	8.8702	9.0734	9.497	9.3286	9.3678
Complement C3 OS=Homo sapiens GN=C3 PE=1 SV=2	P01024	tIYTPGSTVLyR	1	33.88	31.8327	33.66	9.2759	9.536	9.4429	8.9762	9.2372	9.4612	8.8468	9.0768	8.6961	9.5079	9.6719	9.6825	9.4835	8.6174	9.0369	9.5032	9.4122	10.02	9.5666	8.9151	8.6482	8.994	9.6646	9.3412
Complement C3 OS=Homo sapiens GN=C3 PE=1 SV=2	P01024	tMQALPYSTVGNSNNyLHLSVLR	0.95	15.3	29.5279	10.39	9.2458	8.691	8.7983	9.109	8.969	8.8396	9.4383	9.379	9.4623	9.6146	9.4395	9.3399	9.6759	9.7247	9.6564	9.1206	8.8901	8.7622	9.5572	9.8008	9.7308	9.1536	9.2405	8.9852
Complement C3 OS=Homo sapiens GN=C3 PE=1 SV=2	P01024	tMQALPySTVGNSNNyLHLSVLR	0.72	7.03	29.02	7.03	9.3957					8.7439	9.5268			10.222			9.7316			8.5464			8.7706			9.7082
Complement C3 OS=Homo sapiens GN=C3 PE=1 SV=2	P01024	tVMVNIENPEGIPVk	1	53.35	31.345	53.35		8.8544	9.384	9.6962	10.708			9.0278	8.9892		9.9358	9.2361		9.2001	9.0229		8.5723	9.1271		8.7705	9.581		9.0622	8.8391
Complement C3 OS=Homo sapiens GN=C3 PE=1 SV=2	P01024	vEGTAFVIFGIQDGEQR	1	46.34	29.5665	46.34	8.1945	8.8069			8.9117	9.1722	8.7145	8.8293		9.629	9.5483		9.8779	9.9162		8.8303	9.1285		9.9305	9.7016		9.0524	9.3332
Complement C3 OS=Homo sapiens GN=C3 PE=1 SV=2	P01024	vELLHNPAFcSLATTk	1	35.77	35.8715	35.77	9.3759	9.2469	9.0736	9.4186	9.4862	9.4893	9.2203	9.2646	9.2276	9.1222	9.124	9.1118	9.2051	9.1852	9.0881	9.4415	9.1997	9.2019	9.4859	9.445	9.5467	9.3582	9.2124	9.238
Complement C3 OS=Homo sapiens GN=C3 PE=1 SV=2	P01024	vFLDccNYITELR	1	56.18	25.49	56.18	9.0045	9.1197	8.6927	9.2395	8.884	9.0219	9.0069	8.9067	8.8949	9.6407	9.3548	9.4399	9.5513	9.4873	9.6357	9.2518	9.1852	9.1566	9.6669	9.7131	9.4092	9.5007	9.5144	9.3308
Complement C3 OS=Homo sapiens GN=C3 PE=1 SV=2	P01024	vHQYFNVELIQPGAVk	1	34.7	30.9342	34.7	9.3592	9.2928	9.2803	9.1659	9.0835	9.1514	9.3049	9.1772	9.2146	9.3363	9.2583	9.2737	9.3359	9.3379	9.1181	9.4145	9.2245	9.2855	9.6964	9.4739	9.4433	9.0115	9.1563	9.1185
Complement C3 OS=Homo sapiens GN=C3 PE=1 SV=2	P01024	vHQyFNVELIQPGAVk	0.71	12.63	30.3941	12.63	9.5256	9.2729	8.8681	9.7272	9.9428	9.7992	8.9628	9.0346	9.1282	9.4326	9.6922	9.1654	9.1335	8.6714	9.0568	9.5	9.8206	9.2929	8.7415	8.3171	9.1995	9.4768	9.3795	9.4059
Complement C3 OS=Homo sapiens GN=C3 PE=1 SV=2	P01024	vLLDGVQNPR	1	32.82	33.2469	23.83	9.2372	9.2762	9.3179	9.3261	9.2502	9.197	9.5221	9.0813	9.3145	9.8645	9.7438	9.5433	9.3004	9.1524	9.148	9.0648	9.0646	8.9484	9.1969	9.3908	9.2374	9.2604	9.1601	9.0087
Complement C3 OS=Homo sapiens GN=C3 PE=1 SV=2	P01024	vPVAVQGEDTVQSLTQGDGVAk	1	93.85	30.306	93.85	9.4437	9.3274	9.327	9.2988	9.3989	9.2945	9.1394	9.1777	9.0364	9.1685	9.1148	9.1663	9.3152	9.1004	9.1396	9.4368	9.3889	9.2165	9.4472	9.2779	9.3796	9.3968	9.3242	9.3041
Complement C3 OS=Homo sapiens GN=C3 PE=1 SV=2	P01024	vSHSEDDcLAFk	1	46.95	28.9376	46.95	8.4335	8.9931	9.1388	8.8787	9.0907	9.4923	8.8105	9.2461	9.2271	9.9599	9.2864	9.4167	9.6145	9.2315	9.213	9.6811	9.2858	9.386	9.3923	9.6369	9.2923	9.2613	9.31	9.2443
Complement C3 OS=Homo sapiens GN=C3 PE=1 SV=2	P01024	vTIkPAPETEk	0.99	16.6	29.652	16.6	9.5956	9.5009	9.3617	9.5578	9.5672	9.5978	9.1927	9.1523	9.1905	9.313	8.9902	8.9211	8.7933	8.9377	8.9035	9.3673	9.2884	9.2382	9.2898	9.3484	9.4019	9.4991	9.2941	9.2693
Complement C3 OS=Homo sapiens GN=C3 PE=1 SV=2	P01024	vTLEER	0.5	20.43	32.615	4.1	9.4039	8.372			9.7637	8.9177	8.4993	8.6893		10.274	10.456		9.9022	9.9052		9.0702	8.7397		9.9935	9.4229		8.585	8.7824
Complement C3 OS=Homo sapiens GN=C3 PE=1 SV=2	P01024	vVLVAVDk	0.99	46.95	31.8099	23.87	9.494	9.3342	9.3367	9.3135	9.3695	9.3089	9.1404	9.2118	9.116	9.4308	9.3035	8.8924	9.1941	9.1819	9.4271	9.3894	9.2468	9.1795	9.3914	9.2889	9.7197	9.1515	9.2283	8.756
Complement C3 OS=Homo sapiens GN=C3 PE=1 SV=2	P01024	vVPEGIR	0.9	16.7	32.8668	12.85	9.7545	9.2309	9.2801	9.2576	9.4203	9.3661	9.0591	9.0604	9.1652	9.321	9.6864	9.3485	9.848	9.7075	9.4155	9.0328	9.0129	8.8238	9.1986	8.981	9.5833	9.0655	9.0317	8.9383
Complement C3 OS=Homo sapiens GN=C3 PE=1 SV=2	P01024	vYAYYNLEEScTR	0.99	16.94	26.3448	16.94		8.6962	9.3053	8.8511	9.3666			9.2304	8.989		9.1444	9.3344		9.5305	9.6839		9.1517	9.5701		9.6358	8.8678		9.3541	9.2267
Complement C3 OS=Homo sapiens GN=C3 PE=1 SV=2	P01024	vyAYYNLEEScTR	0.8	11.09	26.5225	2.28	9.4341	9.0624	9.026	9.3816	9.0674	9.1483	8.7026	8.7028	8.2057	9.7341	10.048	10.051	9.5074	9.3164	9.4743	9.5883	9.674	9.7118	9.0133	8.596	8.5167	9.5173	9.6646	9.4768
Complement C3 OS=Homo sapiens GN=C3 PE=1 SV=2	P01024	vYAyYNLEEScTR	0.6	10.39	27.7815	1.14		9.3187	8.8502	8.8468	8.6467			8.9587	8.6041		9.9192	9.821		9.3982	9.9991		9.667	9.2628		8.6568	8.9877		9.566	9.4725
Complement C3 OS=Homo sapiens GN=C3 PE=1 SV=2	P01024	vYAYyNLEEScTR	0.93	16.59	26.7852	5.54			9.1311	8.9025					8.2697			10.026			9.473			9.6503			8.9269			9.5151
Complement C3 OS=Homo sapiens GN=C3 PE=1 SV=2	P01024	vyAyYNLEEScTR	0.91	11.5	29.1645	10.45			9.1039	9.3549					8.5199			9.9982			9.3648			9.9548			7.8182			9.7293
Complement C3 OS=Homo sapiens GN=C3 PE=1 SV=2	P01024	wEDPGk	0.5	7.23	30.6521	7.23			9.3855	9.2538					9.1205			9.295			8.9895			9.1743			9.4142			9.19
Complement C3 OS=Homo sapiens GN=C3 PE=1 SV=2	P01024	wLILEk	0.5	15.91	32.4353	9.39	9.5261	9.4825	9.346	9.3336	9.2565	9.4643	9.2557	9.0933	9.1469	9.1712	9.2518	9.1725	9.0601	9.058	8.919	9.3752	9.4431	9.2771	9.5417	9.3754	9.3771	9.2809	9.2	9.2427
Complement C3 OS=Homo sapiens GN=C3 PE=1 SV=2	P01024	yYTYLIMNk	0.46	5.89	31.4737	5.89	9.3412	9.2338	9.1419	9.269	9.578	9.7891	8.5113	8.7397	8.4616	9.7804	9.5484	9.7323	9.5068	9.5998	9.5642	8.9781	8.7806	9.3603	9.6237	9.4505	9.2687	9.1149	9.2344	9.0513
Alpha-1-antitrypsin OS=Homo sapiens GN=SERPINA1 PE=1 SV=3	P01009	aVLTIDEk	0.99	23.88	33.1765	20.69	9.3496	9.4995	9.5506	9.1127	9.1929	9.1364	9.2545	9.4663	9.3794	9.7848	10.136	10.207	8.9618	9.1641	8.9552	9.5023	9.6909	9.6807	9.4659	9.3494	9.3115	9.2452	9.4535	9.3434
Alpha-1-antitrypsin OS=Homo sapiens GN=SERPINA1 PE=1 SV=3	P01009	dTEEEDFHVDQVTTVk	1	44.5	26.4246	44.5	9.2216	9.4075	9.1925	9.4041	9.4509	9.4098	9.0323	9.1465	8.8437	9.8612	9.884	9.9006	9.3132	9.3587	9.347	9.4034	9.8344	9.8178	9.3193	9.5983	9.5726	9.3166	9.5006	9.5235
Alpha-1-antitrypsin OS=Homo sapiens GN=SERPINA1 PE=1 SV=3	P01009	fLEDVk	0.5	21	32.6505	0	9.4852	9.7355	9.61	9.6016	9.6511	9.5633	9.7036	9.7502	9.5025	9.402	9.5507	9.5096	8.6632	8.8866	8.9693	9.0466	9.1878	9.2784	9.6535	9.8997	9.7923	9.4007	9.5927	9.4925
Alpha-1-antitrypsin OS=Homo sapiens GN=SERPINA1 PE=1 SV=3	P01009	fLEDVkk	0.47	5.03	30.0647	5.03	9.4569	9.5918	9.619	9.5157	9.6735	9.2991	9.5851	9.9061	9.748	9.5054	9.4728	9.487	8.7352	8.8231	8.7256	9.295	9.4484	9.3348	9.6006	9.7797	9.634	9.4559	9.6462	9.6474
Alpha-1-antitrypsin OS=Homo sapiens GN=SERPINA1 PE=1 SV=3	P01009	fLENEDR	0.9	27.05	27.5435	18.67	9.2547	9.4441	9.4368	9.0401	9.5762	9.073	9.4834	9.562	9.5477	9.6914	10.008	10.03	9.697	9.6027	9.6309	8.9815	9.0996	9.1243	9.5616	9.676	9.4886	9.2182	9.4044	9.4508
Alpha-1-antitrypsin OS=Homo sapiens GN=SERPINA1 PE=1 SV=3	P01009	fLENEDRR	0.99	30.61	29.1751	17.47	8.761	9.1735	9.3017	8.3771	9.04	8.8648	9.2872	9.5698	9.6044	10.146	10.529	9.7928	9.5832	9.6971	9.9472	9.1815	9.3146	9.5517	9.9132	9.4514	9.847	9.1463	9.5735	9.2922
Alpha-1-antitrypsin OS=Homo sapiens GN=SERPINA1 PE=1 SV=3	P01009	gkWERPFEVkDTEEEDFHVDQVTTVk	0.56	1.66	27.6641	1.66	9.002		9.1993	8.973		8.4837	8.6972		8.8689	10.225		9.802	9.5751		9.7785	10.068		10.26	9.5156		9.1338	9.3458		9.6985
Alpha-1-antitrypsin OS=Homo sapiens GN=SERPINA1 PE=1 SV=3	P01009	gTEAAGAMFLEAIPMSIPPEVk	1	79.21	29.8588	79.21		8.9466			9.225			9.5507			10.196			9.1855			9.475			10.06			9.5573
Alpha-1-antitrypsin OS=Homo sapiens GN=SERPINA1 PE=1 SV=3	P01009	iVDLVk	0.5	15.47	31.2969	7.37	9.4666	9.6618	9.6815	9.4417	9.3085	9.1411	9.5777	9.7395	9.6101	9.6415	9.7901	9.6716	8.8335	9.1226	8.9822	9.4506	9.575	9.2938	9.3686	9.5808	9.5291	9.2771	9.4895	9.4449
Alpha-1-antitrypsin OS=Homo sapiens GN=SERPINA1 PE=1 SV=3	P01009	kLSSWVLLMk	0.98	14.31	28.4757	14.31	9.4727	9.6423	9.4786	9.2144	9.2812	9.0605	9.7086	9.5452	9.8458	10.467	10.333	10.415	8.369	8.6663	8.4839	9.2738	9.4547	9.3199	9.032	9.5677	9.3819	9.3141	9.4851	9.364
Alpha-1-antitrypsin OS=Homo sapiens GN=SERPINA1 PE=1 SV=3	P01009	kQINDYVEk	1	26.07	31.313	26.07		9.6835	9.671	9.5248	9.5726			10.015	9.6654		9.2129	9.5097		8.8183	8.9257		9.5617	9.1576		9.8252	9.8332		9.6601	9.4267
Alpha-1-antitrypsin OS=Homo sapiens GN=SERPINA1 PE=1 SV=3	P01009	lGMFNIQHck	0.59	7.47	30.8207	7.47	9.4646	9.1101	9.3591	9.5302	9.8605	8.961	9.9242	9.4426	9.9626	9.6799	10.144	9.2497	9.1316	9.3956	9.4467	9.6493	9.5983	8.8633	9.1267	9.4307	9.7252	8.9756	9.3122	9.5862
Alpha-1-antitrypsin OS=Homo sapiens GN=SERPINA1 PE=1 SV=3	P01009	lQHLENELTHDIITk	1	70.21	31.0072	70.21	9.3473	9.645	9.5728	8.9064	9.0713	8.631	9.596	9.6556	9.754	9.6826	9.8282	9.6122	9.0057	9.1833	9.1332	9.4302	9.5315	9.4756	9.6999	9.7219	9.813	9.2957	9.5926	9.4618
Alpha-1-antitrypsin OS=Homo sapiens GN=SERPINA1 PE=1 SV=3	P01009	lSITGTYDLk	0.99	25.04	31.827	24.42	9.3581	9.4551	9.6057	9.1974	9.2364	9.057	8.8718	9.6185	9.3386	10.576	10.327	10.209	9.098	8.8453	8.9291	9.7691	9.733	9.6724	9.0102	9.3368	9.4132	9.2056	9.4696	9.3802
Alpha-1-antitrypsin OS=Homo sapiens GN=SERPINA1 PE=1 SV=3	P01009	lSITGTyDLk	0.48	6.17	31.2418	6.17	9.5702	9.5559	9.5115	9.4045	9.3544	9.307	9.5293	9.6139	9.4715	9.674	9.8567	9.8369	8.9679	8.9946	8.9759	9.3893	9.7591	9.6923	8.997	9.2941	9.0293	9.4669	9.9635	9.7103
Alpha-1-antitrypsin OS=Homo sapiens GN=SERPINA1 PE=1 SV=3	P01009	lSSWVLLMk	0.94	14.5	31.7869	14.29			9.2518	10.202					9.8386			9.9235			9.1273			9.0709			8.9333			9.367
Alpha-1-antitrypsin OS=Homo sapiens GN=SERPINA1 PE=1 SV=3	P01009	lVDkFLEDVk	0.61	9.69	30.0087	0	9.0489	9.1908	9.2002	9.2478	9.0897	8.6498	9.4688	9.7346	9.9347	9.8137	10.05	9.8627	9.3603	9.6089	9.0424	9.7522	10.043	9.6666	9.2488	9.1708	9.1251	9.4814	9.489	9.7053
Alpha-1-antitrypsin OS=Homo sapiens GN=SERPINA1 PE=1 SV=3	P01009	lVDkFLEDVkk	0.67	0.52	25.4531	0.52	9.3377	9.4598			8.897	8.4447	9.4251	9.5711		10.081	10.197		9.309	9.3527		9.703	10.065		9.2325	9.2086		9.4652	9.5525
Alpha-1-antitrypsin OS=Homo sapiens GN=SERPINA1 PE=1 SV=3	P01009	lYHSEAFTVNFGDTEEAk	1	48.85	27.7815	48.85	9.1625	8.7418	8.6669	8.841	8.7628	8.5714	9.0595	9.6851	9.1555	9.9141	10.018	10.12	9.5076	9.7132	9.5551	9.3749	9.9673	9.7932	9.8981	9.8392	9.9973	9.4248	9.622	9.5853
Alpha-1-antitrypsin OS=Homo sapiens GN=SERPINA1 PE=1 SV=3	P01009	lyHSEAFTVNFGDTEEAk	1	21.68	28.9708	21.68			9.4863	8.3924					9.5226			10.145			9.6643			10.09			8.7932			9.6201
Alpha-1-antitrypsin OS=Homo sapiens GN=SERPINA1 PE=1 SV=3	P01009	lYHSEAFTVNFGDTEEAkk	1	31.35	29.9695	28.3	8.6922	8.2267			8.5839	8.1027	9.6858	9.8062		9.8919	10.008		9.1234	9.6682		9.9138	10.055		10.06	10.158		9.4434	9.8427
Alpha-1-antitrypsin OS=Homo sapiens GN=SERPINA1 PE=1 SV=3	P01009	qINDYVEk	0.99	36.11	31.6643	31.73	9.3888	9.5554	9.4642	9.3074	9.3259	9.1778	9.4675	9.705	9.5863	9.7911	9.9543	9.7889	8.9705	9.1849	8.9095	9.263	9.4631	9.4828	9.5203	9.6841	9.5084	9.3427	9.451	9.4256
Alpha-1-antitrypsin OS=Homo sapiens GN=SERPINA1 PE=1 SV=3	P01009	qINDyVEk	0.99	29.97	31.6702	26.26	9.4746					9.2022	9.3716			9.8436			8.8987			9.5851			8.9245			9.5964
Alpha-1-antitrypsin OS=Homo sapiens GN=SERPINA1 PE=1 SV=3	P01009	rLGMFNIQHck	0.94	13.36	31.5137	13.36	9.2112	9.5453	9.6519	9.1983	9.3656	9.1166	9.5619	9.7571	9.7278	10.085	9.7866	9.9168	8.8892	9.0756	9.0365	9.2244	9.0074	9.0162	9.8348	9.9376	9.655	8.9893	9.874	9.5116
Alpha-1-antitrypsin OS=Homo sapiens GN=SERPINA1 PE=1 SV=3	P01009	sASLHLPk	0.99	29.12	32.3122	21.78	9.677	9.6925	9.4416	8.7539	8.9939	8.3681	10.411	10.291	10.314	9.4699	9.8654	9.8833	8.8941	9.2714	9.3025	8.5734	8.8935	8.6536	11.879	10.57	11.387	7.2384	8.9785	8.2807
Alpha-1-antitrypsin OS=Homo sapiens GN=SERPINA1 PE=1 SV=3	P01009	sVLGQLGITk	1	49.88	31.0175	49.88	9.4205	9.5582	9.4289	9.1437	9.3488	9.229	9.4895	9.5958	9.5318	9.6743	9.7928	9.8439	8.9046	9.0788	9.1923	9.4227	9.5582	9.5061	9.3523	9.5822	9.5118	9.3925	9.4945	9.4136
Alpha-1-antitrypsin OS=Homo sapiens GN=SERPINA1 PE=1 SV=3	P01009	tDTSHHDQDHPTFNk	1	39.29	25.7519	39.29	9.2118	9.5751	9.4322	8.4312	8.677	8.2419	10.105	10.283	10.424	8.6062	9.7074	9.1499	9.9148	9.0684	9.2793	8.0341	7.9981	8.3205	11.821	11.806	11.604	8.9786	9.1884	9.0738
Alpha-1-antitrypsin OS=Homo sapiens GN=SERPINA1 PE=1 SV=3	P01009	tLNQPDSQLQLTTGNGLFLSEGLk	1	38.97	29.6802	38.97	8.9346	9.1849	9.1019	9.2083	9.2192	8.9689	9.5257	9.6893	9.5758	9.9682	10.02	9.9939	9.0964	9.1774	9.3383	8.8051	9.0207	8.9241	9.8457	10.164	9.7865	9.4896	9.7105	9.5807
Alpha-1-antitrypsin OS=Homo sapiens GN=SERPINA1 PE=1 SV=3	P01009	vFSNGADLSGVTEEAPLk	1	108.01	30.607	108.01	9.1461	9.4425	9.3237	9.0583	9.0941	8.8798	9.533	9.711	9.6081	9.706	9.7825	9.8209	9.2295	9.2915	9.2117	9.3789	9.581	9.5739	9.5793	9.7849	9.6041	9.3653	9.5386	9.4605
Alpha-1-antitrypsin OS=Homo sapiens GN=SERPINA1 PE=1 SV=3	P01009	vFSNGADLSGVTEEAPLkLSk	1	37.68	29.3349	37.68	9.3296					8.5901	9.59			9.9143			9.6731			8.5785			9.777			9.4603
Alpha-1-antitrypsin OS=Homo sapiens GN=SERPINA1 PE=1 SV=3	P01009	vVNPTQk	0.49	8.85	31.0346	0.82	9.4503	9.6829	9.503	9.3986	9.3591	9.3185	9.6	9.813	9.7497	9.6188	9.6506	9.847	9.0358	9.1263	8.7786	9.1776	9.5274	9.5373	9.3887	9.4975	9.4515	9.2459	9.478	9.3005
Alpha-1-antitrypsin OS=Homo sapiens GN=SERPINA1 PE=1 SV=3	P01009	wERPFEVk	0.7	9.37	32.6126	9.37	9.4763					9.6019	9.5588			9.4975			8.8546			8.919			9.6739			9.3339
Alpha-1-antitrypsin OS=Homo sapiens GN=SERPINA1 PE=1 SV=3	P01009	wERPFEVkDTEEEDFHVDQVTTVk	0.67	4.69	27.5664	4.69		9.1317	9.0863	9.1039	8.9074			8.836	9.0612		10.063	9.5916		9.7933	9.5177		10.124	9.7564		9.4217	9.9266		10.072	9.6704
Complement C4-A OS=Homo sapiens GN=C4A PE=1 SV=1	P0C0L4	aAANQMR	0.9	24.93	31.329	18.65	9.5332	9.5328	9.474	9.3175	9.5339	9.3677	9.241	9.4155	9.348	9.3882	9.1401	8.9538	9.7194	9.7564	9.6299	8.2397	8.3127	8.3403	9.1174	9.076	9.2291	8.4925	8.3176	8.5282
Complement C4-A OS=Homo sapiens GN=C4A PE=1 SV=1	P0C0L4	aAcAQLNDFLQEYGTQGcQV	1	29.09	25	29.09	8.9294	8.7435	8.7682	8.6643	8.8429	8.5477	9.0846	9.2039	8.9063	9.3587	9.166	9.2275	10.027	9.9024	9.9894	9.2694	9.0471	9.1845	8.9419	9.3202	9.3544	8.7641	8.8253	8.8031
Complement C4-A OS=Homo sapiens GN=C4A PE=1 SV=1	P0C0L4	aAcAQLNDFLQEyGTQGcQV	1	34.39	25	34.39	8.8291	8.6633	8.9136	8.4939	8.6892	8.6789	8.7049	8.9518	8.7298	9.4971	9.4811	9.6108	10.27	10.006	10.206	9.4809	9.7549	9.2933	8.5454	8.1879	8.4459	9.025	9.3506	9.1507
Complement C4-A OS=Homo sapiens GN=C4A PE=1 SV=1	P0C0L4	aDGSYAAWLSR	1	27.62	27.9309	27.62	9.1161	9.1698	9.0809	8.8677	8.7655	8.8341	8.8111	8.9102	8.6857	9.5773	9.3957	9.485	10.138	9.9255	10.03	9.121	9.0739	8.7771	8.7286	9.0124	8.824	8.7561	8.832	9.0707
Complement C4-A OS=Homo sapiens GN=C4A PE=1 SV=1	P0C0L4	aEFQDALEk	0.51	9.76	36.5639	9.76	9.2405	9.1643	9.0938	9.0901	9.1052	9.0745	9.2927	9.5452	9.212	9.2413	9.0314	9.1862	9.4168	9.6401	9.3082	9.0709	8.8649	9.1266	9.1442	9.2326	9.262	8.6755	8.4396	8.5551
Complement C4-A OS=Homo sapiens GN=C4A PE=1 SV=1	P0C0L4	aEMADQASAWLTR	0.45	0.04	28.1157	0.04			9.4235	8.9282					8.62			8.9995			9.7589			8.973			9.1236			8.9943
Complement C4-A OS=Homo sapiens GN=C4A PE=1 SV=1	P0C0L4	aLEILQEEDLIDEDDIPVR	1	94.82	29.7497	94.39		7.6085			8.8511			8.7889			9.6538			10.263			9.4466			9.012			8.0751
Complement C4-A OS=Homo sapiens GN=C4A PE=1 SV=1	P0C0L4	aNSFLGEk	0.47	7.12	32.4279	5.52	9.5056	9.1683	9.5639	9.387	9.4814	9.0707	9.9194	10.2	9.6483	8.914	8.8985	9.0353	9.4088	8.9879	9.1712	9.0053	9.0892	8.8135	9.1194	9.0173	8.8566	8.2264	8.2137	8.4146
Complement C4-A OS=Homo sapiens GN=C4A PE=1 SV=1	P0C0L4	ccQDGVTR	0.99	18.53	25	18.53	9.5925	9.2328			9.2605	8.9004	9.7027	8.6516		8.598	9.1493		9.6922	10.5		9.0898	8.6315		9.5083	9.1687		7.9983	8.4905
Complement C4-A OS=Homo sapiens GN=C4A PE=1 SV=1	P0C0L4	cSVFYGAPSk	1	36.77	30.3342	36.77	9.3047	8.9315	9.2724	9.576	9.1452	9.3489	9.3207	9.2394	9.1937	9.2379	9.52	8.9313	9.303	9.2571	9.3568	9.0132	9.0449	8.7263	8.9566	9.5136	9.1627	8.6024	8.4346	8.5683
Complement C4-A OS=Homo sapiens GN=C4A PE=1 SV=1	P0C0L4	cSVFyGAPSk	0.79	10.94	31.2678	10.94	9.3136	9.2853			9.5474	8.9667	9.6045	9.2248		8.8644	9.3014		9.8674	9.2647		8.9737	9.2756		8.4126	8.4069		9.0794	8.7789
Complement C4-A OS=Homo sapiens GN=C4A PE=1 SV=1	P0C0L4	dDPDAPLQPVTPLQLFEGR	1	31.57	28.9542	31.57	9.0716	8.8362	9.2755	8.9616	9.0356	9.1477	9.1805	9.1621	8.7134	9.304	8.6673	9.3147	9.6739	10.108	10.063	8.9228	8.9206	9.1954	8.9704	9.0352	8.7462	8.7579	9.2424	8.5413
Complement C4-A OS=Homo sapiens GN=C4A PE=1 SV=1	P0C0L4	dFALLSLQVPLk	1	34.16	30.4454	30.97	9.2045	9.3498	9.178	9.3847	9.4372	9.3675	9.5152	9.6118	9.4555	9.0501	9.1101	9.2114	9.1256	9.2901	9.1313	9.1293	8.7322	8.371	9.2487	9.1137	8.6427	8.4954	8.4734	9.4463
Complement C4-A OS=Homo sapiens GN=C4A PE=1 SV=1	P0C0L4	dFALLSLQVPLkDAk	1	28.31	27.9934	28.31	9.0367	9.1217	9.1831	8.8753	8.9526	9.2152	9.4729	9.5644	9.5518	9.1598	9.2091	9.1093	9.8053	9.6212	9.7286	9.2063	9.3454	9.3494	8.5269	8.5488	8.2816	8.6302	8.6719	8.7036
Complement C4-A OS=Homo sapiens GN=C4A PE=1 SV=1	P0C0L4	dHAVDLIQk	1	22.95	32.393	22.95	9.3978	9.4677	9.2724	9.3367	9.2224	9.2228	9.7477	9.6275	9.2289	8.7027	8.924	9.0097	9.665	9.5497	9.2036	8.9707	8.7879	8.8447	8.883	9.0643	9.1888	8.5027	8.4295	8.7135
Complement C4-A OS=Homo sapiens GN=C4A PE=1 SV=1	P0C0L4	dkGQAGLQR	0.47	10.7	32.6811	10.7	9.4316	9.6437	9.3923	8.5683	8.4771	8.5862	9.1884	9.2787	9.1988	8.7874	8.6265	8.6447	9.7189	9.7331	9.7714	8.9288	9.3694	8.9256	9.8728	9.0929	9.8793	8.5682	8.8637	8.4405
Complement C4-A OS=Homo sapiens GN=C4A PE=1 SV=1	P0C0L4	dSSTWLTAFVLk	0.76	15.5	36.4758	15.5	8.9375	8.7402			8.8493	8.9633	9.2036	9.469		9.8577	9.9574		9.378	9.2531		9.0226	8.9819		8.7617	8.7148		8.9655	9.0217
Complement C4-A OS=Homo sapiens GN=C4A PE=1 SV=1	P0C0L4	ecVGFEAVQEVPVGLVQPASATLYDYyNPER	0.99	45.85	25.5871	0	8.6188	8.9741	Value Missing	9.2148	No Values	8.7523	8.821	No Values	8.6459	9.1291	9.5647	No Values	10.784	9.4476	10.018	8.3674	9.007	8.7823	9.7982	No Values	No Values	8.5899	8.6847	8.8526
Complement C4-A OS=Homo sapiens GN=C4A PE=1 SV=1	P0C0L4	eELVYELNPLDHR	0.6	12.95	30.9026	11.14	9.2287	9.3371	9.2026	9.0645	8.9411	8.9763	9.0429	9.2853	9.1768	9.1242	8.938	8.8583	9.6563	9.8886	9.6946	9.0159	8.7381	9.037	9.4805	9.3145	9.2192	8.6611	8.6303	8.577
Complement C4-A OS=Homo sapiens GN=C4A PE=1 SV=1	P0C0L4	eFHLHLR	0.46	8.38	32.5164	7.38	8.932	9.033	9.4436	7.9865	8.7584	6.761	9.3176	9.1777	9.7503	9.7275	9.1079	9.3836	10.421	9.6524	9.7462	8.9911	9.2719	8.3532	10.197	9.2291	9.2996	8.7346	8.8392	8.858
Complement C4-A OS=Homo sapiens GN=C4A PE=1 SV=1	P0C0L4	eGAIHREELVYELNPLDHR	1	27.68	29.5328	27.68	9.1851	9.1566	8.9193	8.0176	8.7927	8.4877	8.9673	9.0663	9.2687	9.6177	9.4343	9.7626	9.7533	9.5959	9.7242	8.9557	9.1822	8.8079	9.143	9.2126	9.186	8.9348	8.6474	8.8153
Complement C4-A OS=Homo sapiens GN=C4A PE=1 SV=1	P0C0L4	eMSGSPASGIPVk	0.97	20.88	36.2387	20.51	9.3189	9.4107	9.3732	9.2612	9.277	9.162	9.4755	9.3343	9.2888	9.2013	9.429	9.1621	9.4947	9.3834	9.4234	9.0093	8.7273	9.0115	8.9225	9.0242	8.9287	8.4705	8.415	8.3849
Complement C4-A OS=Homo sapiens GN=C4A PE=1 SV=1	P0C0L4	ePFLSccQFAESLR	1	56.3	25	56.3	9.0555	8.7518	8.816	8.8686	8.8782	9.0276	9.2644	9.1527	9.234	9.0221	9.0124	9.3063	9.658	9.7965	9.5304	8.9077	9.0036	8.8711	9.4627	9.3651	9.338	8.7092	9.1154	8.8128
Complement C4-A OS=Homo sapiens GN=C4A PE=1 SV=1	P0C0L4	ePFLSccQFAESLRk	0.93	16.29	29.3146	16.29	8.9965					8.6644	9.1935			9.5228			9.7196			9.1661			9.2359			8.5835
Complement C4-A OS=Homo sapiens GN=C4A PE=1 SV=1	P0C0L4	fAcYYPR	0.58	0.69	27.364	0.69	9.0137	9.0543	9.1673	8.8614	8.9328	9.0963	9.1432	8.7537	8.9063	10.183	10.19	9.5399	9.4518	9.4615	9.4474	9.4522	9.4118	9.0666	8.197	8.7158	9.1528	8.5521	8.6024	8.6887
Complement C4-A OS=Homo sapiens GN=C4A PE=1 SV=1	P0C0L4	fGLLDEDGk	0.44	11.02	31.9535	9.21	9.1308	9.7387			9.0923	9.09	8.799	9.281		9.6827	9.1243		9.7347	9.0381		8.7224	9.3455		9.0642	9.1346		8.7825	8.3306
Complement C4-A OS=Homo sapiens GN=C4A PE=1 SV=1	P0C0L4	gcGEQTMIYLAPTLAASR	0.89	15.49	34.0875	15.49	9.1015	9.0121	9.1114	9.1861	9.0232	9.0071	9.2966	9.2924	9.393	9.0955	9.6429	9.3176	9.7693	9.7742	9.8902	8.9127	8.9024	8.6123	9.2296	9.01	8.8878	8.7056	8.4212	8.357
Complement C4-A OS=Homo sapiens GN=C4A PE=1 SV=1	P0C0L4	gHLFLQTDQPIYNPGQR	1	68.11	29.3095	68.11		9.0718	9.0739	9.0885	9.1428			9.3207	9.3717		8.1484	8.4541		9.9187	9.8413		9.6119	8.8889		8.691	9.0032		8.8812	9.0332
Complement C4-A OS=Homo sapiens GN=C4A PE=1 SV=1	P0C0L4	gHLFLQTDQPIyNPGQR	0.97	19.07	33.941	19.07			9.0773	8.62					9.0384			8.7257			9.5906			9.9014			8.229			9.6385
Complement C4-A OS=Homo sapiens GN=C4A PE=1 SV=1	P0C0L4	gLcVATPVQLR	1	27.41	36.0584	27.41	9.0902	9.0257	9.0093	9.0932	9.1159	8.8757	9.6042	9.5382	9.2395	9.2145	9.0813	9.2348	9.7347	9.9481	9.476	8.9045	8.7048	9.0147	9.1856	8.6818	8.9186	8.4728	8.9817	8.8061
Complement C4-A OS=Homo sapiens GN=C4A PE=1 SV=1	P0C0L4	gLEEELQFSLGSk	1	49.76	36.2449	40.16	8.6465	8.6395	8.8198	8.8493	9.1267	9.0284	9.5155	9.1757	9.3164	9.4322	9.2791	9.1533	9.6082	9.7196	9.7633	9.0198	9.167	9.1356	9.3794	9.2581	9.2719	8.436	8.7289	8.4695
Complement C4-A OS=Homo sapiens GN=C4A PE=1 SV=1	P0C0L4	gLQDEDGYR	0.65	1.84	25.3908	1.84		8.7672			9.695			9.0249			9.1072			10.172			8.2328			9.075			9.0111
Complement C4-A OS=Homo sapiens GN=C4A PE=1 SV=1	P0C0L4	gPEVQLVAHSPWLk	1	34.57	31.7085	34.57	9.123	9.0834	9.1847	9.4996	9.2516	9.1681	9.2427	9.1186	9.0689	8.8505	9.1981	9.0324	9.2842	9.2252	8.9457	8.8716	9.2144	8.9841	9.3387	9.2675	9.3994	9.2158	8.7021	8.6874
Complement C4-A OS=Homo sapiens GN=C4A PE=1 SV=1	P0C0L4	gQIVFMNR	0.99	21.62	30.5843	21.62	8.924	9.2176	9.2765	9.2438	9.3825	9.2619	9.6649	9.456	9.074	9.202	9.077	9.0499	9.7058	9.2822	9.6416	8.7178	8.7085	8.6297	8.9609	9.209	9.344	8.6448	8.7755	8.6508
Complement C4-A OS=Homo sapiens GN=C4A PE=1 SV=1	P0C0L4	gSFEFPVGDAVSk	1	84.73	30.7188	84.73	8.9429	9.0913	9.3103	9.1157	9.2728	9.1623	9.5195	9.4867	9.4963	9.3264	8.9985	8.9443	9.158	9.5862	9.5397	9.0761	9.0477	9.1529	9.1005	9.0221	8.7876	8.7508	8.5796	8.4741
Complement C4-A OS=Homo sapiens GN=C4A PE=1 SV=1	P0C0L4	gSVFLR	0.5	16.16	34.4793	12.82	8.7528	8.7	9.0183	8.8855	9.2838	8.9715	9.5213	9.391	9.3461	9.4063	9.3127	9.4869	9.6578	10.002	9.6561	8.8271	8.9073	8.7744	9.6939	9.3302	9.2824	8.2059	8.1649	8.3454
Complement C4-A OS=Homo sapiens GN=C4A PE=1 SV=1	P0C0L4	hLVPGAPFLLQALVR	0.99	17.93	30.799	17.93		8.7826	Value Missing	No Values	9.0704			9.399	No Values		9.4058	9.2742		8.9565	9.1267		8.2133	8.8096		9.5275	No Values		9.73	No Values
Complement C4-A OS=Homo sapiens GN=C4A PE=1 SV=1	P0C0L4	kYVLPNFEVk	1	32.19	29.9782	28.68	9.4036	9.3615	9.3615	9.2828	9.3354	9.1882	9.5708	9.4657	9.4715	9.0168	8.8084	8.9925	9.66	9.3502	9.4244	9.2873	8.7761	9.0447	8.8743	9.2101	8.9613	8.0813	8.7579	8.3225
Complement C4-A OS=Homo sapiens GN=C4A PE=1 SV=1	P0C0L4	lELSVDGAk	1	22.86	33.0492	18.44	9.4552	9.3612	9.3349	9.2077	9.1384	9.3554	9.4348	9.4146	9.4748	9.0724	9.0348	8.958	9.1609	9.3895	9.186	8.9884	8.9057	9.0784	8.9917	9.1353	8.8885	8.6269	8.7156	8.699
Complement C4-A OS=Homo sapiens GN=C4A PE=1 SV=1	P0C0L4	lGQYASPTAk	0.99	20.77	32.1219	18.8	9.5884	9.3938	9.294	8.9305	9.3342	9.0527	9.5046	9.4855	9.3712	8.9376	9.1888	8.9789	9.3921	9.5643	9.3676	8.9774	8.9482	9.1865	9.2315	8.6182	9.1003	8.398	8.5269	8.4824
Complement C4-A OS=Homo sapiens GN=C4A PE=1 SV=1	P0C0L4	lGQyASPTAk	0.77	9.09	31.3066	9.09		9.1977			9.0309			9.4453			9.1923			9.1453			9.1988			9.0081			8.8668
Complement C4-A OS=Homo sapiens GN=C4A PE=1 SV=1	P0C0L4	lHLETDSLALVALGALDTALyAAGSk	0.61	5.28	26.3849	5.28			9.4659	8.8209					8.685			9.08			9.3095			8.959			9.5565			8.944
Complement C4-A OS=Homo sapiens GN=C4A PE=1 SV=1	P0C0L4	lLATLcSAEVcQcAEGk	1	49	28.9818	49	9.2655	9.1369	9.1932	8.9407	8.7959	9.0178	9.2912	9.5191	9.2823	9.3111	9.1501	9.1815	9.5071	9.6943	9.6118	8.9789	8.9889	8.9753	9.124	9.1525	9.1633	8.5591	8.707	8.5269
Complement C4-A OS=Homo sapiens GN=C4A PE=1 SV=1	P0C0L4	lNMGITDLQGLR	1	36.36	31.8299	35.28	9.3699	9.3033	9.4135	8.9079	8.9461	9.028	9.1313	9.2094	9.2217	9.2192	9.4315	9.2647	9.8696	10.387	9.8413	8.6792	8.283	8.5921	9.2968	9.0681	9.0843	8.3331	8.325	8.465
Complement C4-A OS=Homo sapiens GN=C4A PE=1 SV=1	P0C0L4	lPMSVR	0.5	15.47	33.6977	3.13			8.5665	9.1812					9.1846			9.8972			9.6927			8.8397			9.3725			8.0865
Complement C4-A OS=Homo sapiens GN=C4A PE=1 SV=1	P0C0L4	lQETSNWLLSQQQADGSFQDPcPVLDR	1	37.14	31.3513	37.14	7.3197	8.5407	1.3691	9.019	8.6965	8.5041	8.8677	8.9312	8.8788	10.204	10.082	9.9044	9.7031	9.7135	9.7678	9.0012	9.0331	8.8625	9.3723	8.9898	9.1777	8.7385	8.946	9.0526
Complement C4-A OS=Homo sapiens GN=C4A PE=1 SV=1	P0C0L4	lRLEPGk	0.48	1.4	28.2347	0	9.309	9.5481	9.2854	9.1984	9.2366	9.1935	9.4141	9.3121	9.6369	9.6328	9.2617	9.1521	9.6432	9.4643	9.7979	8.9053	9.0086	8.8614	9.0567	8.9825	9.2302	7.9277	8.2712	7.6586
Complement C4-A OS=Homo sapiens GN=C4A PE=1 SV=1	P0C0L4	lTSLSDR	0.9	17.54	32.2194	10.02	9.3258	9.2818	9.4274	8.9647	9.0783	9.1627	9.2662	9.0552	9.0617	9.2552	9.4535	9.62	9.8445	9.8327	9.8818	8.9013	8.8191	8.6867	9.116	9.161	9.0049	8.2591	8.4477	8.2144
Complement C4-A OS=Homo sapiens GN=C4A PE=1 SV=1	P0C0L4	lTVAAPPSGGPGFLSIERPDSRPPR	0.42	3.67	30.0689	3.67	8.9637	8.9612	8.9298	8.9314	8.9994	9.1083	9.2528	9.1869	9.3299	9.8242	10.271	10.053	9.6082	9.481	9.5804	9.1032	8.8672	8.8997	9.0025	8.9953	8.7801	8.2803	8.2875	8.186
Complement C4-A OS=Homo sapiens GN=C4A PE=1 SV=1	P0C0L4	lVNGQSHISLSk	0.63	12.06	31.7348	12.06	9.2615					8.1489	10.091			8.9359			9.6239			8.6515			11.2			7.1695
Complement C4-A OS=Homo sapiens GN=C4A PE=1 SV=1	P0C0L4	mRPSTDTITVMVENSHGLR	1	26.68	28.9432	26.68	8.986	9.2335	8.9662	8.6699	8.7377	9.3045	9.7376	9.3884	9.6733	10.088	9.7356	9.4714	9.7147	9.3078	9.7307	8.5719	8.8723	8.7323	8.7703	9.0717	8.5851	7.9093	8.6769	9.0166
Complement C4-A OS=Homo sapiens GN=C4A PE=1 SV=1	P0C0L4	nNVPcSPk	0.99	27.65	35.4704	27.38	9.2958	9.6764	9.5335	9.0773	9.1522	9.0291	9.045	9.0829	9.3792	9.6641	9.1352	8.9591	9.2887	9.1493	9.1395	8.8684	8.822	9.0373	9.1983	9.3084	8.8959	8.568	8.7588	8.799
Complement C4-A OS=Homo sapiens GN=C4A PE=1 SV=1	P0C0L4	nVNFQk	0.45	8.92	32.6364	3.76	9.5783	9.5366	9.199	9.2062	9.161	9.1427	9.459	9.4457	9.3217	8.8784	8.8347	8.9249	9.5721	9.5382	9.4411	8.9707	8.8314	9.1042	8.9553	9.1774	9.2393	8.5579	8.573	8.4357
Complement C4-A OS=Homo sapiens GN=C4A PE=1 SV=1	P0C0L4	qGSFQGGFR	0.57	4.86	28.2151	4.86	8.8452	8.4693	9.0559	8.8613	8.9646	9.1263	8.9663	9.3897	9.2604	9.6768	9.3865	9.6793	9.7478	9.9865	9.6464	8.9355	8.9248	8.8794	8.9198	9.3472	9.0557	8.7719	8.5541	8.4138
Complement C4-A OS=Homo sapiens GN=C4A PE=1 SV=1	P0C0L4	rGHLFLQTDQPIYNPGQR	0.98	21.29	30.5423	21.29	8.9986	9.2496	9.4148	8.4929	9.0674	8.7627	9.4764	8.5113	9.1672	9.6672	8.4313	9.438	9.4289	10.379	9.6561	9.2736	9.4424	8.886	9.0911	9.0415	8.9867	8.3838	8.9627	8.7792
Complement C4-A OS=Homo sapiens GN=C4A PE=1 SV=1	P0C0L4	sHALQLNNR	0.98	21.63	32.3045	12.3	9.0811	9.4124	9.3953	8.8617	8.8835	9.3134	9.2136	8.9188	9.4608	9.6325	9.4207	9.2943	9.671	9.9366	9.533	8.8764	9.1518	8.6667	9.1375	8.9375	9.131	8.1308	8.4257	8.4853
Complement C4-A OS=Homo sapiens GN=C4A PE=1 SV=1	P0C0L4	sHkPLNMGk	0.51	6.08	31.2613	6.08	9.2793					9.0441	8.3619			9.792			9.5186			9.3062			9.4176			8.3625
Complement C4-A OS=Homo sapiens GN=C4A PE=1 SV=1	P0C0L4	tLEIPGNSDPNMIPDGDFNSYVR	1	37.95	25	37.95	8.5771	9.0287	8.8788	9.1672	8.9679	9.3531	8.6761	8.5848	8.9255	8.8041	8.8434	9.0647	9.935	10.354	9.467	9.1904	8.619	9.0112	9.3651	9.9788	9.1945	9.1815	8.7086	8.9654
Complement C4-A OS=Homo sapiens GN=C4A PE=1 SV=1	P0C0L4	tLEIPGNSDPNMIPDGDFNSyVR	1	27.62	26.2325	27.62	8.9196	9.0871			8.9749	8.7508	8.8747	9.0037		9.4203	9.4349		10.082	10.2		9.3361	9.3603		8.8615	7.9769		8.8374	9.0473
Complement C4-A OS=Homo sapiens GN=C4A PE=1 SV=1	P0C0L4	tTNIQGINLLFSSR	1	65.17	31.8041	65.17	9.072	9.0478	9.2406	9.3099	9.3517	9.2727	9.4602	9.2119	9.4061	9.4823	9.502	9.6214	9.7438	9.6013	9.828	8.9116	8.9027	8.7414	8.488	8.4381	8.1071	8.7281	8.9585	8.5984
Complement C4-A OS=Homo sapiens GN=C4A PE=1 SV=1	P0C0L4	tYNVLDMk	0.91	14.36	32.0978	14.36	9.4256	9.5755			9.7533	9.7168	9.2608	9.5932		8.762	8.598		9.1374	8.9641		8.6118	8.5795		9.319	9.3596		8.9321	8.6578
Complement C4-A OS=Homo sapiens GN=C4A PE=1 SV=1	P0C0L4	vDFTLSSER	1	32.01	29.7543	30.57	9.111	8.9603	9.1652	8.9472	8.8991	9.0841	9.2491	9.3128	8.8893	9.1778	9.5755	9.1132	9.8063	9.6215	9.9403	8.9499	8.7752	8.5982	8.8571	9.1553	9.5175	8.8469	8.7854	8.7029
Complement C4-A OS=Homo sapiens GN=C4A PE=1 SV=1	P0C0L4	vDVQAGAcEGk	1	45.77	34.216	42.3	9.4603	9.5079	9.5222	9.3837	8.8729	9.1049	9.3474	9.4599	9.3353	9.3503	9.242	8.7415	9.4447	9.2262	8.8659	8.8327	9.0775	9.0899	8.8409	9.5341	9.1296	8.701	8.1645	8.7528
Complement C4-A OS=Homo sapiens GN=C4A PE=1 SV=1	P0C0L4	vEASISk	0.9	19.99	33.8417	10.14	9.3169	9.435	9.4105	9.3165	9.1976	9.2121	9.4503	9.2652	9.4151	9.217	8.9296	8.7727	9.6434	9.5918	9.4906	8.998	9.1927	8.8938	8.8037	8.8735	9.0397	8.5165	8.5447	8.482
Complement C4-A OS=Homo sapiens GN=C4A PE=1 SV=1	P0C0L4	vEYGFQVk	0.99	24.61	31.97	22.09	8.6115	9.2852	8.9395	9.2782	9.4242	9.3706	9.6971	9.2825	9.2336	8.9891	8.9498	9.32	9.6204	9.4529	9.1065	9.1315	9.1367	9.1386	9.1694	9.0379	9.2222	8.4926	8.5158	8.6029
Complement C4-A OS=Homo sapiens GN=C4A PE=1 SV=1	P0C0L4	vEyGFQVk	0.55	8.53	32.0629	8.53			9.4572	9.2203					9.6212			9.1103			9.2692			8.9372			8.2267			8.9788
Complement C4-A OS=Homo sapiens GN=C4A PE=1 SV=1	P0C0L4	vFALDQk	0.73	11.53	32.3376	6.4	9.3365	9.3077	9.3387	9.2079	9.556	9.4156	9.4449	9.5021	9.3144	8.9952	8.85	8.7603	9.4965	9.6078	9.3144	8.8994	8.8276	8.9138	9.0243	9.0253	9.4763	8.3538	8.4023	8.4951
Complement C4-A OS=Homo sapiens GN=C4A PE=1 SV=1	P0C0L4	vGDTLNLNLR	0.91	17.13	32.6055	10.57	9.3963	9.4849	9.3445	9.2219	9.4129	8.948	9.2573	9.3858	9.3687	9.0823	9.1464	9.0266	10.024	9.834	9.7385	8.95	8.8092	8.832	8.9714	8.9874	9.0435	8.4529	8.0416	8.2161
Complement C4-A OS=Homo sapiens GN=C4A PE=1 SV=1	P0C0L4	vGLSGMAIADVTLLSGFHALR	1	22.23	31.038	22.23			0.42497	8.8487					8.6656			9.6402			0.42497			9.2558			0.42497			No Values
Complement C4-A OS=Homo sapiens GN=C4A PE=1 SV=1	P0C0L4	vHYTVcIWR	1	33.37	31.038	33.37	8.6206					9.1687	9.6239			9.3181			9.4348			8.6583			10.088			8.1695
Complement C4-A OS=Homo sapiens GN=C4A PE=1 SV=1	P0C0L4	vLQIEk	0.5	23.96	32.2194	0		9.2795	9.6012	9.5274	8.703			8.3992	9.0952		11.248	8.6301		9.1824	9.7008		9.7543	8.7185		7.7498	8.4896		8.7687	9.0581
Complement C4-A OS=Homo sapiens GN=C4A PE=1 SV=1	P0C0L4	vQQPDcR	0.9	9.54	26.7943	9.54	8.9606					10.126	8.9848			8.9202			10.233			8.6632			9.0193			8.1755
Complement C4-A OS=Homo sapiens GN=C4A PE=1 SV=1	P0C0L4	vQQPDcREPFLSccQFAESLR	1	29.56	25	29.56	9.1176	8.9517	8.9965	8.7981	8.5293	9.1032	8.9524	9.3932	8.6951	9.2349	9.5727	9.7665	10.158	10.311	10.146	9.3006	9.3642	9.096	9.0773	8.5455	8.931	8.152	8.4263	8.3303
Complement C4-A OS=Homo sapiens GN=C4A PE=1 SV=1	P0C0L4	vTASDPLDTLGSEGALSPGGVASLLR	1	94.95	30.0346	91.65	8.9134	9.5342			8.5252	8.7782	9.2767	9.0077		9.4185	9.0263		9.8546	9.9888		9.5855	8.963		8.8836	9.1563		8.3719	8.7699
Complement C4-A OS=Homo sapiens GN=C4A PE=1 SV=1	P0C0L4	vVEEQESR	0.99	37.2	31.0924	35.71	9.2656	9.2374	9.1076	8.6824	8.1147	8.2665	9.5558	9.5958	9.1397	9.526	9.3563	9.8324	10.282	10.219	9.7751	8.9633	9.0176	8.5747	8.6553	8.7053	8.6808	8.5682	8.8394	9.0282
Complement C4-A OS=Homo sapiens GN=C4A PE=1 SV=1	P0C0L4	yIYGkPVQGVAYVR	0.98	18.05	31.0517	18.05	9.4382	9.3612	9.4633	8.8689	9.0696	8.9155	9.2392	9.2269	9.4669	9.2569	9.2879	9.5558	9.412	9.4427	9.7916	9.1415	9.1916	8.9991	8.946	8.8898	8.3858	8.7329	8.7164	8.3263
Complement C4-A OS=Homo sapiens GN=C4A PE=1 SV=1	P0C0L4	yIYGkPVQGVAyVR	0.53	5.17	29.4349	5.17	8.9954					9.1467	8.694			9.3367			9.5105			9.4083			8.572			9.4187
Complement C4-A OS=Homo sapiens GN=C4A PE=1 SV=1	P0C0L4	yLDkTEQWSTLPPETk	0.85	9.7	30.2036	9.7	9.172	9.3875	9.1114	8.6935	8.6621	8.8156	9.3307	9.3319	9.1982	9.1498	9.2491	9.2403	9.599	9.3709	9.5738	9.2156	9.3282	9.3541	9.1428	8.8035	8.6495	8.6568	8.9368	8.9875
Complement C4-A OS=Homo sapiens GN=C4A PE=1 SV=1	P0C0L4	yVLPNFEVk	1	23.45	32.1192	23.45	9.1942	9.1073	9.1495	8.2261	9.0396	9.0795	9.3635	9.1277	9.0512	9.5072	9.3057	9.8078	9.307	9.3831	9.5379	9.129	9.1619	9.2648	9.0198	9.265	9.7332	8.4784	8.6424	8.1028
Complement C4-A OS=Homo sapiens GN=C4A PE=1 SV=1	P0C0L4	yVLPNFEVk	0.98	16.15	30.8135	16.15			9.3878	9.4798					9.2154			8.9742			9.7505			8.6158			8.4695			8.9278
Prostaglandin-H2 D-isomerase OS=Homo sapiens GN=PTGDS PE=1 SV=1	P41222	aALSMck	0.9	25.53	31.5866	12.85	9.7094	9.5505	9.4911	9.9463	9.676	9.9494	9.4674	9.2022	9.3746	8.9304	9.1275	8.9255	9.1791	9.2827	9.2492	9.1607	9.1786	9.1328	8.7603	9.1866	9.0502	9.3255	9.0774	9.2291
Prostaglandin-H2 D-isomerase OS=Homo sapiens GN=PTGDS PE=1 SV=1	P41222	aQGFTEDTIVFLPQTDk	1	72.75	30.0389	72.75	8.8528	9.0054	8.9626	9.314	9.2608	9.333	9.2525	9.1407	9.1895	9.6484	9.5633	9.7484	9.6579	9.5535	9.4432	9.4438	9.4768	9.6084	8.8203	8.79	8.8574	9.3466	9.3019	9.3451
Prostaglandin-H2 D-isomerase OS=Homo sapiens GN=PTGDS PE=1 SV=1	P41222	aQGFTEDTIVFLPQTDkcMTEQ	1	58.87	31.1628	58.87	9.1937	8.9866	9.2132	9.5956	9.7661	10.071	9.2495	9.096	9.0779	9.3449	9.4988	10.159	9.7274	9.4339	9.5124	8.8144	9.222	8.3888	8.9017	8.9036	9.5564	9.2156	9.1967	9.1947
Prostaglandin-H2 D-isomerase OS=Homo sapiens GN=PTGDS PE=1 SV=1	P41222	ekFTAFck	0.67	8.21	32.0817	8.21			9.3075	9.1412					9.5998			9.1654			9.8381			9.7397			8.4959			9.415
Prostaglandin-H2 D-isomerase OS=Homo sapiens GN=PTGDS PE=1 SV=1	P41222	fTAFck	0.43	7.37	36.807	7.37	9.3856	9.3888	9.2393	9.4083	9.453	9.5874	9.6248	9.5204	9.602	8.8959	8.9293	9.1356	9.7023	9.566	9.5126	9.4047	9.3693	9.5585	8.6027	8.6348	8.7	9.3569	9.2926	9.3297
Prostaglandin-H2 D-isomerase OS=Homo sapiens GN=PTGDS PE=1 SV=1	P41222	gPGEDFR	0.65	8.23	28.1757	8.23	9.0581	8.9165	8.9315	9.3588	9.2603	9.4244	9.4219	9.382	9.2598	9.4814	9.7261	9.8081	9.7949	9.4891	9.6908	9.3933	9.36	9.4432	9.1796	9.0992	9.2031	8.8135	8.904	8.7936
Prostaglandin-H2 D-isomerase OS=Homo sapiens GN=PTGDS PE=1 SV=1	P41222	kAALSMck	0.97	15.69	31.7609	15.69	9.7422	9.6891	9.6187	9.9837	9.8699	9.9102	9.4373	9.4482	9.5918	8.9778	8.8644	8.8834	9.1382	9.023	9.2018	9.172	9.1366	9.2591	8.8392	8.6056	8.763	9.3136	9.4461	9.4048
Prostaglandin-H2 D-isomerase OS=Homo sapiens GN=PTGDS PE=1 SV=1	P41222	mATLYSR	0.9	19.78	31.0619	16.23	9.5546	9.4745	9.4966	9.4636	9.5875	9.6808	9.1667	9.0894	9.3292	9.2575	9.4335	9.4331	9.6292	9.5269	9.6699	9.1929	9.1227	9.0518	8.6449	8.6654	8.9485	9.4543	9.2711	9.3253
Prostaglandin-H2 D-isomerase OS=Homo sapiens GN=PTGDS PE=1 SV=1	P41222	mATLySR	0.56	10.97	32.0683	5.96		9.5504	9.6127	9.7659	9.6197			9.2018	8.9485		9.4316	8.9862		9.5112	9.8859		9.1003	9.1874		8.4708	8.9033		9.3141	9.4085
Prostaglandin-H2 D-isomerase OS=Homo sapiens GN=PTGDS PE=1 SV=1	P41222	sPHWGSTySVSVVETDYDQYALLYSQGSk	0.95	16.85	26.4048	8.23			9.4134	8.4712					9.0051			9.5205			10.117			9.9713			8.9595			9.2402
Prostaglandin-H2 D-isomerase OS=Homo sapiens GN=PTGDS PE=1 SV=1	P41222	sPHWGSTYSVSVVETDYDQyALLYSQGSk	0.64	11.88	26.6181	0		9.6604			9.0421			8.6931			9.2437			9.7195			9.483			9.022			9.2716
Prostaglandin-H2 D-isomerase OS=Homo sapiens GN=PTGDS PE=1 SV=1	P41222	sVVAPATDGGLNLTSTFLR	1	54.28	30.9237	54.28	9.0239	9.6888	9.0693	9.6746	9.375	9.5186	9.4969	9.4454	9.4594	9.0441	8.1388	9.5601	10.1	10.214	9.749	9.348	9.0541	9.016	8.6703	8.7535	8.9014	9.4124	9.6515	9.2926
Prostaglandin-H2 D-isomerase OS=Homo sapiens GN=PTGDS PE=1 SV=1	P41222	tMLLQPAGSLGSYSYR	0.52	10.89	34.183	10.89	9.3426	9.3358	9.496	9.3021	9.387	9.4707	9.3083	9.217	9.3622	9.6301	9.4849	9.559	9.7245	9.6978	9.7766	9.021	9.1421	9.0792	8.5977	8.5792	8.6937	9.3482	9.2607	9.3677
Prostaglandin-H2 D-isomerase OS=Homo sapiens GN=PTGDS PE=1 SV=1	P41222	tMLLQPAGSLGSySYR	0.53	14.09	33.6996	1.8	9.644	9.2234	9.4353	9.3123	9.1682	9.3769	9.3365	7.4001	9.3701	9.1799	9.831	9.3352	9.9421	9.7013	9.6172	8.9914	9.6609	9.1852	8.861	9.4754	9.0437	9.1865	9.6752	9.4244
Prostaglandin-H2 D-isomerase OS=Homo sapiens GN=PTGDS PE=1 SV=1	P41222	tMLLQPAGSLGSYSyR	0.96	22.6	30.5538	0	9.4058	9.4106	9.4543	9.6465	9.6027	9.5691	9.2426	9.298	9.3977	9.4362	9.3566	9.5474	9.761	9.6188	9.616	9.2037	9.124	9.1227	8.4133	8.2027	8.3964	9.4925	9.4852	9.4796
Prostaglandin-H2 D-isomerase OS=Homo sapiens GN=PTGDS PE=1 SV=1	P41222	tMLLQPAGSLGSySyR	0.85	9.9	30.6032	9.9	9.5054	9.4547	9.6469	9.634	9.5825	9.6535	9.2536	9.232	9.2708	9.5416	9.3311	9.4621	9.6603	9.5422	9.5761	9.3005	9.2213	9.2719	8.0817	8.2251	8.329	9.585	9.491	9.4708
Hemopexin OS=Homo sapiens GN=HPX PE=1 SV=2	P02790	aLPQPQNVTSLLGcTH	0.85	13.9	28.9042	13.9	8.8317					8.5267	No Values			9.7891			10.06			9.434			9.5217			8.8689
Hemopexin OS=Homo sapiens GN=HPX PE=1 SV=2	P02790	dYFMPcPGR	0.92	9.65	25	9.65	9.1854	9.0451	8.9918	9.0413	8.7993	8.5048	9.262	9.2552	9.1435	9.9261	9.7992	9.8176	9.4125	9.2607	9.175	8.9744	8.9758	8.7408	9.938	10.029	9.9165	9.1591	9.0914	9.0373
Hemopexin OS=Homo sapiens GN=HPX PE=1 SV=2	P02790	eVGTPHGIILDSVDAAFIcPGSSR	1	66.5	28.5491	66.5	8.5343	8.7039	8.8987	8.7806	8.864	8.7404	9.2273	9.1737	9.2516	9.7951	9.6956	9.4657	9.6924	9.7163	9.5029	9.2104	9.2192	8.8802	9.9491	9.801	9.8848	9.2055	9.153	9.0152
Hemopexin OS=Homo sapiens GN=HPX PE=1 SV=2	P02790	eWFWDLATGTMk	0.72	7.87	29.1487	7.87	9.0746	7.9069	9.0444	8.9377	8.7113	9.0943	9.0883	8.9735	9.3287	10.443	9.7143	9.2563	10.196	9.1389	8.9662	8.4846	9.8823	9.3706	9.4339	9.9311	9.5332	8.508	9.9992	9.4565
Hemopexin OS=Homo sapiens GN=HPX PE=1 SV=2	P02790	fDPVRGEVPPR	0.45	10.5	31.8977	10.5	9.0909	9.1302	9.1046	9.1027	8.9513	9.0321	9.3058	9.3067	9.2477	9.952	10.037	9.8963	9.5098	9.3166	9.4122	9.0297	9.0172	8.9815	9.5291	9.5288	9.5137	8.9737	8.9378	8.7774
Hemopexin OS=Homo sapiens GN=HPX PE=1 SV=2	P02790	gDkVWVYPPEk	1	32.04	31.1093	32.04	9.7234	9.4439	9.3999	8.7281	9.0472	9.056	9.5505	9.4876	9.5549	9.4818	9.3089	9.4117	8.1476	8.7965	8.8211	9.4531	9.4448	9.32	9.8231	9.5701	9.6942	9.0873	9.1613	8.9642
Hemopexin OS=Homo sapiens GN=HPX PE=1 SV=2	P02790	gDkVWVyPPEk	0.53	10.3	30.5538	10.3		8.991			9.3759			9.8588			8.8529			9.2927			9.665			8.906			9.315
Hemopexin OS=Homo sapiens GN=HPX PE=1 SV=2	P02790	gDkVWVyPPEkk	0.95	12.56	26.2325	12.56		9.4652			8.6265			9.2994			9.8473			9.541			9.7534			8.2959			9.4287
Hemopexin OS=Homo sapiens GN=HPX PE=1 SV=2	P02790	gEcQAEGVLFFQGDR	1	74.8	25	74.8	9.2625	8.3787	8.8114	9.1112	9.1622	8.9418	9.4209	9.2716	9.572	9.3679	9.7022	9.378	9.3601	9.2912	9.2915	9.0394	9.2544	8.9374	9.6817	10.015	9.6874	9.2483	9.0938	9.1777
Hemopexin OS=Homo sapiens GN=HPX PE=1 SV=2	P02790	gEFVWk	0.5	15.97	32.878	13.66	9.5651	9.3474			9.2037	9.2542	9.488	9.5256		9.0586	9.057		8.8954	8.9916		9.1431	9.0962		9.9068	9.8118		9.0832	9.2322
Hemopexin OS=Homo sapiens GN=HPX PE=1 SV=2	P02790	gGYTLVSGYPk	1	45.53	31.8184	45.53	9.336	9.2344	9.2383	9.0311	9.0262	9.1006	9.2201	9.5688	9.2292	9.4245	9.3443	9.3761	9.1217	9.2495	9.1985	9.2649	9.1509	9.2573	9.9457	9.7535	9.5014	8.9986	9.0237	9.1074
Hemopexin OS=Homo sapiens GN=HPX PE=1 SV=2	P02790	gGyTLVSGYPk	0.85	14.88	31.4395	6.71	9.3793	9.4581	9.2794	9.2353	9.2617	9.3404	9.4109	9.554	9.5022	9.2947	9.0253	9.0317	8.8976	8.9537	8.9508	9.3306	9.4635	9.2574	9.2774	9.0919	9.1917	9.4275	9.4516	9.3794
Hemopexin OS=Homo sapiens GN=HPX PE=1 SV=2	P02790	gGYTLVSGyPk	0.56	10.88	31.2516	1.55	9.5703	9.5436	9.3408	9.2696	9.2689	9.2367	9.3069	9.4934	9.5447	9.2657	9.1648	9.0443	8.8113	8.9467	8.7214	9.5233	9.4219	9.4187	9.1552	9.2114	9.2227	9.2105	9.1948	9.3316
Hemopexin OS=Homo sapiens GN=HPX PE=1 SV=2	P02790	lHIMAGR	0.74	17.39	34.5606	0	9.4098	9.2482	9.402	8.9478	9.0488	8.8248	9.289	9.3258	9.2311	9.5227	9.4214	9.3585	9.5468	9.4236	9.5192	8.6352	9.0529	8.6545	10.18	9.6567	9.9898	8.9095	9.1593	8.7706
Hemopexin OS=Homo sapiens GN=HPX PE=1 SV=2	P02790	lLQDEFPGIPSPLDAAVEcHR	1	60.44	32.3147	60.44	8.9709	8.8389	8.935	9.0492	8.878	8.9391	9.3478	9.4346	9.1508	9.3363	9.3475	9.4685	9.4192	9.5082	9.4243	9.1506	9.1708	9.1359	9.8848	9.8815	9.7706	9.2373	9.1866	8.8611
Hemopexin OS=Homo sapiens GN=HPX PE=1 SV=2	P02790	lWWLDLk	0.71	15.08	32.6811	0.61		9.4142			9.2097			9.6155			9.1222			8.9508			8.8348			9.8671			9.2197
Hemopexin OS=Homo sapiens GN=HPX PE=1 SV=2	P02790	nFPSPVDAAFR	0.93	12.87	29.1698	12.87	9.1011	9.1663	9.1948	9.0788	8.9982	8.9542	9.4724	9.3847	9.3038	9.4561	9.1327	9.6975	9.6432	9.7502	9.3887	8.9991	9.0579	9.0433	9.9195	9.5244	9.4544	8.7773	9.2022	8.9808
Hemopexin OS=Homo sapiens GN=HPX PE=1 SV=2	P02790	qGHNSVFLIk	1	63.51	32.1165	63.51	9.5522		8.7377	8.8165		8.9851	9.3659		9.255	9.5418		9.7992	9.5014		9.1457	8.986		9.2619	9.7057		9.4225	8.6847		9.4319
Hemopexin OS=Homo sapiens GN=HPX PE=1 SV=2	P02790	rLWWLDLk	0.98	15.2	31.9396	15.2	8.924	9.146	9.1773	8.7296	8.838	8.9911	9.7705	9.5615	9.37	9.0018	9.4503	9.2528	9.2542	9.3701	9.3711	9.2999	8.9443	9.1342	10.028	9.6909	9.7271	9.066	9.2301	9.0966
Hemopexin OS=Homo sapiens GN=HPX PE=1 SV=2	P02790	sGAQATWTELPWPHEk	0.77	13.37	29.9695	13.37	9.2934	9.2382	9.1549	8.9395	8.9014	8.8887	9.3639	9.3992	9.3062	9.3475	9.2788	9.1234	9.0206	9.2079	9.3327	9.3601	9.2629	9.1854	9.645	9.6208	9.6955	9.2943	9.3035	9.2509
Hemopexin OS=Homo sapiens GN=HPX PE=1 SV=2	P02790	sLGPNScSANGPGLYLIHGPNLYcYSDVEk	1	25.28	25	24.87	9.2017	9.3137	9.1022	7.9404	8.7471	8.7185	9.6508	9.3816	9.8255	9.2313	8.9112	9.2568	9.4257	9.2572	9.2279	9.2319	9.0522	9.2312	9.9419	10.434	10.446	8.9233	9.0957	8.8125
Hemopexin OS=Homo sapiens GN=HPX PE=1 SV=2	P02790	sLGPNScSANGPGLyLIHGPNLYcYSDVEk	0.62	3.53	25.4033	2.47		9.4625	9.6031	9.2211	9.0915			9.3283	9.1728		8.9377	9.3348		9.4848	9.2221		9.3177	9.0349		9.3011	9.1475		9.3338	9.1575
Hemopexin OS=Homo sapiens GN=HPX PE=1 SV=2	P02790	sLGPNScSANGPGLYLIHGPNLycYSDVEk	0.69	3.75	26.3144	0.04			9.4937	9.0767					9.2087			9.4493			9.0177			9.2095			9.5313			8.9071
Hemopexin OS=Homo sapiens GN=HPX PE=1 SV=2	P02790	sLGPNScSANGPGLYLIHGPNLYcySDVEk	0.55	2.55	26.7486	0.26	9.5885					8.27	9.9328			9.269			9.3719			8.9837			9.4298			9.477
Hemopexin OS=Homo sapiens GN=HPX PE=1 SV=2	P02790	vDGALcMEk	1	43.69	30.1242	34.29	9.2214	9.55	9.2406	9.0512	9.2314	9.1211	9.2282	9.2223	8.8321	9.6875	9.6252	10.064	8.9717	8.9631	8.8596	9.2559	9.2823	9.4697	9.6239	9.5946	9.3133	9.0368	8.8324	8.8786
Hemopexin OS=Homo sapiens GN=HPX PE=1 SV=2	P02790	vWVYPPEk	0.99	26.28	32.6623	24.92	9.5487	9.45	9.4113	9.4124	9.4032	9.3132	9.4993	9.6116	9.4716	8.7704	8.9406	8.9367	8.9583	8.72	8.8378	8.9565	8.9981	8.9032	10.174	10.097	9.9079	9.0888	9.0231	9.0767
Hemopexin OS=Homo sapiens GN=HPX PE=1 SV=2	P02790	vWVyPPEk	0.99	29.27	34.3281	29.27	9.2539	9.3413	9.4886	9.4071	9.636	9.4155	9.4921	9.34	9.383	9.1814	9.482	9.3158	9.1956	8.7485	9.0171	9.3057	9.2662	9.1335	9.2017	8.915	8.8328	9.2299	9.5504	9.3344
Hemopexin OS=Homo sapiens GN=HPX PE=1 SV=2	P02790	vWVYPPEkk	0.53	5.71	30.7041	5.71	9.4315	9.2544	9.4149	8.9304	9.0318	8.8595	9.5868	9.4239	9.5455	9.3788	9.3857	9.0361	9.1018	9.223	9.1579	9.2039	9.2248	9.1453	9.7091	9.7453	9.6251	9.1244	8.9468	9.0486
Hemopexin OS=Homo sapiens GN=HPX PE=1 SV=2	P02790	yYcFQGNQFLR	1	22.79	25	22.79	9.023	9.3309	8.6805	8.9509	8.9431	8.9722	9.2556	9.329	9.2342	9.7968	9.8268	9.9652	9.4658	9.4165	9.4681	9.3874	9.3742	9.1316	9.1726	8.914	9.3529	9.1581	9.1357	9.2247
Hemopexin OS=Homo sapiens GN=HPX PE=1 SV=2	P02790	yYcFQGNQFLR	0.59	6.09	28.4261	2.66	8.8741	9.0913	9.0118	8.9313	9.0196	8.871	9.3365	9.241	9.2363	9.817	9.9393	9.7696	9.5979	9.4922	9.7423	9.4803	9.3746	9.2193	9.0718	8.9329	8.8986	9.2438	9.2054	9.1269
Hemopexin OS=Homo sapiens GN=HPX PE=1 SV=2	P02790	yycFQGNQFLR	0.73	21.09	28.5003	0.07	7.9649					8.8726	9.4874			10.158			10.048			9.3183			8.7882			9.6534
Apolipoprotein E OS=Homo sapiens GN=APOE PE=1 SV=1	P02649	aATVGSLAGQPLQER	1	50.67	35.2904	50.67	9.9569	10.16	10.125	10.233	10.51	10.223	9.8547	9.9903	9.7955	10.249	10.389	10.297	10.429	10.769	10.338	9.6506	9.9689	9.6951	8.958	9.4016	9.062	9.8518	9.9728	9.8087
Apolipoprotein E OS=Homo sapiens GN=APOE PE=1 SV=1	P02649	akLEEQAQQIR	1	49.74	31.6256	49.74	10.127	10.426	10.215	10.401	10.702	10.408	9.6113	9.8242	9.7301	10.115	10.297	10.068	10.119	10.357	10.024	10.143	10.34	10.087	8.962	9.1332	8.8865	9.9275	10.137	9.931
Apolipoprotein E OS=Homo sapiens GN=APOE PE=1 SV=1	P02649	aLMDETMk	0.99	40.02	30.6856	39.69	10.382	10.809	10.548	10.582	11.205	10.659	9.4456	9.8303	9.6384	9.7989	9.7978	9.765	10.007	10.09	10.004	9.5718	9.7539	9.5712	9.4317	9.5152	9.3251	9.9789	10.226	9.9647
Apolipoprotein E OS=Homo sapiens GN=APOE PE=1 SV=1	P02649	aQAWGER	0.78	15.95	30.2284	1.38	10.161	10.33	10.132	10.294	10.427	10.426	9.6243	9.671	9.7027	9.9816	10.533	10.198	10.572	10.655	10.339	9.7387	10.122	9.6348	9.0283	9.5317	9.4305	9.9367	9.8744	9.679
Apolipoprotein E OS=Homo sapiens GN=APOE PE=1 SV=1	P02649	aYkSELEEQLTPVAEETR	1	58.8	30.3902	58.8	10.056	10.265	9.9717	9.45	9.6315	9.3799	9.2563	9.7575	9.5248	10.401	10.44	10.448	10.982	11.073	10.897	10.29	10.503	10.365	9.002	9.2597	8.8669	10.006	10.357	9.9293
Apolipoprotein E OS=Homo sapiens GN=APOE PE=1 SV=1	P02649	aykSELEEQLTPVAEETR	1	51.69	34.5849	51.69	10.052	10.081	9.8672	9.7917	9.919	9.6353	9.0706	9.6309	9.3489	10.323	10.281	10.176	10.762	11.14	10.786	10.644	10.803	10.786	8.7619	8.7812	8.4091	10.179	10.605	10.285
Apolipoprotein E OS=Homo sapiens GN=APOE PE=1 SV=1	P02649	dADDLQk	0.9	26.97	34.2127	12.31		10.447	10.228	10.152	10.385			10.532	10.425		10.095	9.6153		10.554	10.162		10.421	10.404		8.7314	8.5826		10.097	9.9035
Apolipoprotein E OS=Homo sapiens GN=APOE PE=1 SV=1	P02649	dRLDEVk	0.83	15.91	33.1952	8.44	9.9845	10.585			10.155	10.267	9.8377	10.209		9.6905	9.9769		10.282	10.685		9.9162	10.201		9.4483	9.2206		10.001	10.231
Apolipoprotein E OS=Homo sapiens GN=APOE PE=1 SV=1	P02649	dRLDEVkEQVAEVR	0.75	14.37	36.5389	14.37	10.114	10.45	10.394	9.8075	10.153	10.098	9.5951	9.9047	9.4662	9.9892	10.232	10.091	10.556	10.649	10.43	10.136	10.278	9.6643	9.1146	9.3925	9.4449	9.8312	10.204	9.9817
Apolipoprotein E OS=Homo sapiens GN=APOE PE=1 SV=1	P02649	eLQAAQAR	0.99	28.25	32.3274	21.01	10.082	10.429	10.071	9.991	10.593	10.238	10.128	10.014	10.01	10.181	10.467	10.466	10.126	10.576	10.526	9.7884	9.9948	9.9796	8.7811	9.2265	8.7533	9.9324	10.011	9.6191
Apolipoprotein E OS=Homo sapiens GN=APOE PE=1 SV=1	P02649	eQVAEVR	0.9	24.89	32.7944	15.58	10.078	10.153	10.178	10.104	10.651	9.9898	9.6131	10.078	9.6373	10.185	10.375	10.407	10.893	10.484	10.645	9.7137	9.6242	9.7669	8.4331	9.211	8.9255	9.9528	10.314	9.8865
Apolipoprotein E OS=Homo sapiens GN=APOE PE=1 SV=1	P02649	fWDYLR	0.5	8.97	29.5569	6.05	9.9197	9.9245	10.065	9.7717	9.9922	9.5976	9.4264	9.9299	10.137	10.347	10.479	10.072	10.594	10.92	10.561	10.035	10.441	10.092	9.3226	9.3042	8.452	10.18	10.281	10.368
Apolipoprotein E OS=Homo sapiens GN=APOE PE=1 SV=1	P02649	gEVQAMLGQSTEELR	1	49.53	29.4939	48.8	10.003	10.296	9.9676	10.017	10.412	9.9461	9.3842	9.7809	9.6254	10.264	10.093	10.202	10.424	10.566	10.283	10.104	10.241	9.9539	9.2813	9.541	9.4643	9.9019	10.222	9.969
Apolipoprotein E OS=Homo sapiens GN=APOE PE=1 SV=1	P02649	gLSAIR	0.5	16	36.0336	5.82	10.236	10.442	10.282	10.464	10.723	10.493	9.6003	9.7334	9.5194	9.9833	10.366	10.01	10.416	10.598	10.417	9.6701	10.1	9.671	9.2057	9.3613	9.464	9.8693	9.9571	9.7593
Apolipoprotein E OS=Homo sapiens GN=APOE PE=1 SV=1	P02649	lAVYQAGAR	0.96	21.08	31.4239	8.21	10.29	10.357	10.323	10.413	10.694	10.591	9.792	9.8907	9.8246	10.164	10.43	10.21	10.524	10.707	10.503	10.044	10.183	9.9334	8.7122	9.1611	9.0168	9.3958	9.6082	9.3411
Apolipoprotein E OS=Homo sapiens GN=APOE PE=1 SV=1	P02649	lAVyQAGAR	0.57	7.3	31.8241	7.3	10.208	10.405	9.995	10.445	10.822	10.59	9.6407	9.8627	9.7952	10.066	10.549	10.276	10.578	10.735	10.433	10.193	10.352	10.107	8.4748	9.0949	8.9043	9.6266	9.5286	9.5157
Apolipoprotein E OS=Homo sapiens GN=APOE PE=1 SV=1	P02649	lDEVkEQVAEVR	1	59.66	31.6673	58.56	10.024	10.266	10.121	9.8402	9.9493	9.7458	9.6172	9.8957	9.8996	9.9915	10.073	9.8047	10.672	10.978	10.674	10.111	10.289	10.237	9.2454	9.7858	8.9091	9.9665	10.051	9.9776
Apolipoprotein E OS=Homo sapiens GN=APOE PE=1 SV=1	P02649	lEEQAQQIR	0.92	18.39	31.9145	7.69	10.03	10.058	10.431	10.54	10.821	10.521	9.5086	10.101	9.8385	9.9957	9.9511	9.4345	10.396	11.047	10.134	9.766	9.6616	9.8091	9.6153	9.6438	9.3759	9.5957	9.9801	9.9076
Apolipoprotein E OS=Homo sapiens GN=APOE PE=1 SV=1	P02649	lGADMEDVcGR	1	34.56	25	34.56	10.12	10.446	10.16	9.5656	9.951	9.4601	9.752	10.035	9.8568	10.308	10.171	10.032	10.426	10.619	10.616	9.8214	10.112	9.7464	9.4634	9.5522	9.3257	10.097	10.428	10.138
Apolipoprotein E OS=Homo sapiens GN=APOE PE=1 SV=1	P02649	lGPLVEQGR	0.96	18.39	33.1994	14.33	10.153	10.467	10.344	10.321	10.616	10.452	9.7598	9.9318	9.6328	9.9825	10.234	10.04	10.339	10.654	10.326	9.6716	9.9405	9.9388	9.2385	9.4178	8.8885	9.804	10.004	9.8358
Apolipoprotein E OS=Homo sapiens GN=APOE PE=1 SV=1	P02649	lkSWFEPLVEDMQR	0.82	9.58	30.4336	9.58		9.6871			9.7932			8.9747			12.374			10.323			10.321			No Values			9.6323
Apolipoprotein E OS=Homo sapiens GN=APOE PE=1 SV=1	P02649	lQAEAFQAR	1	30.09	31.5137	28.37	9.6264	10.075	9.9233	10.378	10.422	9.5963	9.6003	9.9475	9.7802	11.3	10.549	9.8926	10.064	10.44	10.398	10.386	10.332	10.006	8.9185	9.1696	8.9988	9.6534	10.014	9.8928
Apolipoprotein E OS=Homo sapiens GN=APOE PE=1 SV=1	P02649	mEEMGSR	0.73	1.01	25	1.01	10.296	10.791	10.307	10.078	10.175	10.512	9.7429	9.9238	9.2674	10.428	10.565	10.026	10.119	10.884	10.008	9.5374	9.4864	9.5816	8.7368	9.4724	10.209	10.081	9.9655	9.9276
Apolipoprotein E OS=Homo sapiens GN=APOE PE=1 SV=1	P02649	qQTEWQSGQR	1	30.47	27.1767	30.47	10.273	10.464	10.205	10.538	10.569	10.45	9.6277	9.8096	9.5003	9.7243	10.317	9.8939	10.347	10.635	10.599	10.105	10.283	9.7718	8.8691	8.7622	8.757	10.031	10.408	10.163
Apolipoprotein E OS=Homo sapiens GN=APOE PE=1 SV=1	P02649	qWAGLVEk	0.99	38.71	32.3147	29.82	10.236	10.469	10.39	10.28	10.755	10.486	9.8467	10.07	9.9049	9.7521	9.8864	9.798	10.046	10.327	10.187	9.9836	10.168	10.067	9.0776	9.3458	8.7727	10.004	10.188	10.069
Apolipoprotein E OS=Homo sapiens GN=APOE PE=1 SV=1	P02649	sELEEQLTPVAEETR	1	80.2	28.1624	78.98	9.9745	10.052	10.035	10.161	10.378	10.216	9.6646	9.6969	9.7942	10.228	10.374	9.9424	10.237	10.811	10.224	9.9965	10.193	10.055	9.1262	9.668	9.2227	9.9703	10.074	9.8585
Apolipoprotein E OS=Homo sapiens GN=APOE PE=1 SV=1	P02649	sWFEPLVEDMQR	0.8	5.9	26.4738	5.9	Value Missing	9.7594	10.015	10.601	10.372	8.9363	9.7538	10.245	9.4675	10.366	10.224	10.145	11.492	9.6212	9.8736	9.8381	10.242	8.9342	No Values	10.159	10.437	9.1848	10.64	10.357
Apolipoprotein E OS=Homo sapiens GN=APOE PE=1 SV=1	P02649	vEQAVETEPEPELR	1	23.33	28.7448	23.33	10.062	10.403	9.1778	9.7275	10.289	9.7514	9.8985	9.5901	10.204	9.889	9.7069	10.507	9.941	10.335	10.33	10.025	10.319	9.8182	9.6948	10.184	10.132	10.165	10.408	9.5753
Apolipoprotein E OS=Homo sapiens GN=APOE PE=1 SV=1	P02649	vQAAVGTSAAPVPSDNH	0.98	24.67	35.1388	24.67	10.204	10.386	9.9958	9.7182	10.432	9.8848	10.366	10.664	9.9174	9.2113	9.9863	10.408	9.802	10.15	10.18	9.2605	9.7307	9.3896	10.855	10.189	10.167	9.8378	9.8074	9.6186
Apolipoprotein E OS=Homo sapiens GN=APOE PE=1 SV=1	P02649	wELALGR	0.57	9.16	33.3606	6.39	10.09	10.427	10.161	10.174	10.562	10.262	9.6995	9.9103	9.522	9.9681	10.185	9.7585	10.501	10.748	10.643	9.8076	10.055	10.066	9.2855	9.291	9.146	9.9042	10.086	9.9673
Apolipoprotein A-I OS=Homo sapiens GN=APOA1 PE=1 SV=1	P02647	aELQEGAR	0.82	19.8	32.6055	12.46		9.7656			9.3077			9.3752			10.428			9.8988			9.4796			10.087			9.5735
Apolipoprotein A-I OS=Homo sapiens GN=APOA1 PE=1 SV=1	P02647	aHVDALR	0.68	8.76	34.7972	8.76	10.031	9.8498	9.8888	9.7002	9.6057	10.188	9.5961	9.5282	9.5637	9.7793	9.4821	9.8851	9.1365	10.085	9.9958	9.4624	9.6053	9.1998	10.393	10.248	10.022	9.7679	9.5108	9.5576
Apolipoprotein A-I OS=Homo sapiens GN=APOA1 PE=1 SV=1	P02647	akPALEDLR	0.96	16	31.1561	16	9.9732	9.7263	9.9367	9.8547	9.7215	9.9452	9.411	9.4527	9.6006	9.6147	9.811	9.5625	9.6299	9.547	9.3547	9.9501	9.8702	9.6854	9.8573	9.9239	10.039	9.7691	9.7126	9.8137
Apolipoprotein A-I OS=Homo sapiens GN=APOA1 PE=1 SV=1	P02647	aTEHLSTLSEk	1	40.6	31.6997	40.6	10.101	10.196	9.9233	9.1214	9.0437	9.1621	10.081	10.173	9.9992	9.0256	9.3002	9.5338	9.0441	9.0292	9.2231	9.1918	9.2348	9.0996	12.413	11.442	11.429	9.7872	9.5594	9.6517
Apolipoprotein A-I OS=Homo sapiens GN=APOA1 PE=1 SV=1	P02647	dLATVYVDVLk	1	32.95	31.8893	32.62	9.426	9.5169	9.6294	9.7883	9.8023	9.6901	9.6815	9.7963	9.7151	9.9274	9.6293	10.036	9.7264	9.134	9.6082	10.099	9.9132	9.957	9.8131	10.14	9.0246	10.085	9.9833	9.9901
Apolipoprotein A-I OS=Homo sapiens GN=APOA1 PE=1 SV=1	P02647	dLATVyVDVLk	0.47	6.38	30.4297	6.38		9.6599	9.6237	9.8121	9.9059			9.5777	9.579		9.7767	9.8089		9.4166	9.4298		9.9818	10.102		9.3581	9.1719		10.302	10.327
Apolipoprotein A-I OS=Homo sapiens GN=APOA1 PE=1 SV=1	P02647	dLEEVk	0.5	28.99	33.1069	9.3	9.6971	9.811	9.7823	9.7157	9.8047	9.7823	9.9268	9.6924	10.059	9.7137	9.7073	9.6736	9.8894	9.8239	9.3779	10.165	9.7826	9.8058	9.5615	9.4062	9.529	9.7648	9.8979	9.8556
Apolipoprotein A-I OS=Homo sapiens GN=APOA1 PE=1 SV=1	P02647	dSGRDYVSQFEGSALGk	1	27.47	28.6982	27.47	9.3093	9.6905	9.5796	9.1487	9.0311	9.1627	9.7204	9.5375	9.3743	10.673	9.9693	10.398	10.249	9.7449	9.9347	9.9903	10.134	10.403	9.7066	9.9251	9.2707	9.6374	9.9313	9.6568
Apolipoprotein A-I OS=Homo sapiens GN=APOA1 PE=1 SV=1	P02647	dSGRDyVSQFEGSALGk	0.43	4.78	29.5521	4.78		9.606			9.2239			9.4058			10.397			9.823			10.637			8.5808			10.241
Apolipoprotein A-I OS=Homo sapiens GN=APOA1 PE=1 SV=1	P02647	dYVSQFEGSALGk	1	34.11	30.1912	34.11	9.4696	9.5137	9.4982	9.5885	9.758	9.7135	9.5157	9.6858	9.6096	10.091	9.8281	10.082	9.6635	9.7568	9.6059	10.056	9.7833	9.967	9.8614	9.6367	9.6657	10.069	10.007	9.7114
Apolipoprotein A-I OS=Homo sapiens GN=APOA1 PE=1 SV=1	P02647	dyVSQFEGSALGk	1	38.6	31.0958	38.6	9.6573	9.6755			10.029	9.9429	9.5449	9.4523		9.9654	9.7697		9.2555	9.2693		10.443	10.311		9.1432	9.0667		10.473	10.394
Apolipoprotein A-I OS=Homo sapiens GN=APOA1 PE=1 SV=1	P02647	eQLGPVTQEFWDNLEk	1	47.64	29.4547	47.64	9.6511	9.5813	9.5234	9.8062	9.6278	9.6078	9.391	9.3367	9.326	9.8539	9.6921	9.8041	9.5618	9.4891	9.16	9.9576	9.8258	9.9028	10.105	10.346	9.9663	10.154	9.946	10.077
Apolipoprotein A-I OS=Homo sapiens GN=APOA1 PE=1 SV=1	P02647	eQLGPVTQEFWDNLEkETEGLR	1	40.85	29.1009	40.85		9.4846			9.3111			9.3386			9.8601			9.8608			10.331			9.3581			10.371
Apolipoprotein A-I OS=Homo sapiens GN=APOA1 PE=1 SV=1	P02647	eTEGLRQEMSk	1	33.71	30.1494	33.71	9.9609	10.008	9.8677	9.6396	9.7119	9.8244	9.601	9.666	9.8831	10.007	9.8699	9.2557	9.3431	9.2186	9.4412	9.8561	9.8403	9.8271	9.9526	9.6865	10.072	9.9034	9.9143	9.7797
Apolipoprotein A-I OS=Homo sapiens GN=APOA1 PE=1 SV=1	P02647	kWQEEMELYR	0.48	5.3	29.9957	5.3		9.2463			9.2082			9.1541			10.483			10.579			9.5341			9.7948			9.9151
Apolipoprotein A-I OS=Homo sapiens GN=APOA1 PE=1 SV=1	P02647	lAEYHAk	0.9	16.18	33.1576	16.18	10.016	10.012	10.289	8.4602	9.6864	9.7404	9.7852	9.6831	9.6906	9.682	9.603	9.9522	9.403	9.5203	10.971	9.6493	9.8741	7.9077	10.387	10.097	11.19	9.803	9.6785	9.3063
Apolipoprotein A-I OS=Homo sapiens GN=APOA1 PE=1 SV=1	P02647	lEALkENGGAR	0.69	11.69	32.5285	11.69	9.8826	9.928	9.6916	9.025	9.4142	9.1875	9.5064	9.647	9.5783	10.056	9.5602	10.087	10.124	9.6144	10.051	10.072	9.6134	9.7687	9.8568	10.357	9.5446	9.7152	9.7811	10.02
Apolipoprotein A-I OS=Homo sapiens GN=APOA1 PE=1 SV=1	P02647	lHELQEk	0.9	23.17	32.4105	10.16	9.9568	10.091	10.027	9.9204	10.007	9.958	9.7237	9.6985	9.6219	9.6436	9.5684	9.4051	9.2002	9.2331	9.1779	10.017	9.8059	9.9251	10.043	9.893	9.9289	9.8256	9.722	9.5782
Apolipoprotein A-I OS=Homo sapiens GN=APOA1 PE=1 SV=1	P02647	lLDNWDSVTSTFSk	1	43.66	30.7225	43.66	9.5216	9.4501	9.6099	9.4167	9.655	9.617	9.6257	9.4432	9.2696	10.218	10.077	10.105	9.6234	9.5651	9.4819	10.137	10.05	10.107	9.8278	9.6897	9.9187	9.927	9.9754	9.873
Apolipoprotein A-I OS=Homo sapiens GN=APOA1 PE=1 SV=1	P02647	lREQLGPVTQEFWDNLEk	1	29	30.31	29	10.064	9.8152			9.1133	8.7641	9.4272	9.2287		8.3204	9.6979		11.183	9.932		9.0134	9.6068		11.382	10.375		10.295	9.9836
Apolipoprotein A-I OS=Homo sapiens GN=APOA1 PE=1 SV=1	P02647	lSPLGEEMR	1	31.03	30.9899	28.84	9.685	9.7186	9.8789	9.7497	9.3762	9.9982	9.4252	9.379	9.4632	10.411	10.442	10.102	9.652	9.5391	9.7062	9.7612	9.8664	9.5684	9.7448	9.7652	9.8204	9.7497	9.7084	9.4392
Apolipoprotein A-I OS=Homo sapiens GN=APOA1 PE=1 SV=1	P02647	lSPLGEEMRDR	0.72	11.02	30.406	9.45		9.5456	9.6825	8.3155	8.0402			8.9401	8.6624		11.078	11.177		10.525	10.325		10.025	9.9711		9.9693	9.9945		9.7926	9.6383
Apolipoprotein A-I OS=Homo sapiens GN=APOA1 PE=1 SV=1	P02647	qGLLPVLESFk	1	42.7	31.1727	38.65	10.075	9.8787	9.8307	10.049	10.059	9.9979	9.8027	9.8104	9.7084	9.5568	9.431	9.6254	9.3022	9.1376	9.1736	9.8826	9.8853	10.179	9.9115	9.962	9.2628	9.8331	9.7748	9.9075
Apolipoprotein A-I OS=Homo sapiens GN=APOA1 PE=1 SV=1	P02647	qkLHELQEk	0.86	10.19	30.8493	10.19	9.8934	9.861	10.272	9.0355	9.296	9.3743	9.8658	9.4328	9.6004	9.88	10.02	9.7648	9.7411	9.7369	9.4017	10.339	10.086	10.271	9.4608	9.7706	9.2646	9.9263	9.7125	10.156
Apolipoprotein A-I OS=Homo sapiens GN=APOA1 PE=1 SV=1	P02647	qkVEPLR	0.43	3.96	30.141	3.96			9.808	9.787					9.7584			9.7671			9.3123			9.5449			10.196			9.6583
Apolipoprotein A-I OS=Homo sapiens GN=APOA1 PE=1 SV=1	P02647	qkVEPLRAELQEGAR	1	22.85	30.8529	22.85	9.5469	9.6526			8.968	9.3748	9.2975	9.6835		10.621	10.659		10.129	9.9473		10.447	10.288		9.5448	9.3165		9.4877	9.3935
Apolipoprotein A-I OS=Homo sapiens GN=APOA1 PE=1 SV=1	P02647	tHLAPYSDELR	1	58.08	29.9255	39.76	9.6988	9.6854	9.7641	9.5573	9.6775	9.8179	9.7137	9.3037	9.725	10.179	10.129	9.8722	9.9155	9.9574	9.9804	9.5818	9.5591	9.5998	9.3736	9.8182	9.7539	9.8248	9.814	9.5462
Apolipoprotein A-I OS=Homo sapiens GN=APOA1 PE=1 SV=1	P02647	tHLAPySDELR	0.98	23.71	36.6848	23.71	9.9701	9.774	9.9425	10.182	9.8787	9.8341	9.1144	9.4111	8.6972	10.219	9.8966	10.509	9.3837	9.5569	8.8151	10.133	10.156	10.13	9.7812	9.3286	9.4389	10.013	9.8617	10.052
Apolipoprotein A-I OS=Homo sapiens GN=APOA1 PE=1 SV=1	P02647	vEPLRAELQEGAR	0.89	11.77	31.9673	11.77	9.6529	9.544	9.4593	9.4349	9.468	9.3	9.3025	9.373	9.7352	10.593	10.423	10.184	10.32	10.317	9.8948	9.9097	9.7632	9.8077	9.7683	9.6517	9.7956	9.5895	9.3419	9.455
Apolipoprotein A-I OS=Homo sapiens GN=APOA1 PE=1 SV=1	P02647	vkDLATVYVDVLk	1	32.64	28.6864	32.64	9.9448	9.7689	9.8169	9.6749	9.5591	9.6021	9.3885	9.3998	9.5799	9.8942	9.7516	9.6034	9.5206	9.4731	9.3083	10.36	10.328	10.074	9.7072	9.6641	9.7808	9.8246	9.6853	9.7704
Apolipoprotein A-I OS=Homo sapiens GN=APOA1 PE=1 SV=1	P02647	vQPYLDDFQk	0.99	24.93	31.2548	24.93	9.7723	9.8402	9.7487	9.8534	9.8053	9.9567	9.8543	9.655	9.6707	9.8134	9.7949	9.5605	9.3181	9.3639	9.2646	9.9002	9.9212	9.8526	10.035	9.8754	9.9517	9.8746	9.723	9.8597
Apolipoprotein A-I OS=Homo sapiens GN=APOA1 PE=1 SV=1	P02647	vQPyLDDFQk	0.94	15.84	31.4675	15.84		9.8927			10.241			9.7245			9.4552			9.2498			10.267			8.8659			10.219
Apolipoprotein A-I OS=Homo sapiens GN=APOA1 PE=1 SV=1	P02647	vQPYLDDFQkk	0.97	16.41	31.1093	16.41			9.8034	9.5285					9.4983			10.006			9.3805			10.213			9.3452			9.991
Apolipoprotein A-I OS=Homo sapiens GN=APOA1 PE=1 SV=1	P02647	vSFLSALEEYTk	1	46.3	31.5473	46.3		9.5197			9.9618			9.2393			9.6086			9.6421			9.9251			9.8862			10.048
Apolipoprotein A-I OS=Homo sapiens GN=APOA1 PE=1 SV=1	P02647	vSFLSALEEyTk	0.42	5.97	30.9934	5.97	9.5172	9.5258	9.8326	9.9295	9.5708	9.7615	9.4135	9.5083	9.4331	10.015	9.8129	9.2264	9.7221	9.4855	9.5584	10.28	10.474	9.9202	9.5196	9.1996	9.8421	10.22	10.338	10.019
Apolipoprotein A-I OS=Homo sapiens GN=APOA1 PE=1 SV=1	P02647	wQEEMELYR	1	28.33	25	28.33	9.568	9.7751	9.7109	9.0492	9.0672	9.414	8.9727	8.9495	9.1276	10.065	10.296	9.8668	10.151	10.115	9.9124	9.8849	9.9388	9.992	10.231	9.5455	9.9322	10.182	10.158	10.084
Apolipoprotein A-I OS=Homo sapiens GN=APOA1 PE=1 SV=1	P02647	wQEEMELyR	1	24.13	28.4136	24.13			10.017	9.3618					9.1689			10.218			9.5405			10.316			8.6748			10.469
Alpha-2-macroglobulin OS=Homo sapiens GN=A2M PE=1 SV=3	P01023	aAQVTIQSSGTFSSk	0.76	13.79	30.3463	13.79		9.5602			9.4558			9.3547			10.021			9.8569			9.4129			8.5697			9.4434
Alpha-2-macroglobulin OS=Homo sapiens GN=A2M PE=1 SV=3	P01023	aFTNSk	0.5	16.27	32.8012	14	9.9691	9.8569			9.1578	8.619	9.7106	10.296		9.4232	9.0564		9.2757	9.5883		9.7024	10.009		8.868	8.3299		9.6065	9.3147
Alpha-2-macroglobulin OS=Homo sapiens GN=A2M PE=1 SV=3	P01023	aGAFcLSEDAGLGISSTASLR	0.47	0.4	28.451	0.4	9.3233					9.6554	9.1031			9.4285			9.1426			9.6141			9.7794			9.1355
Alpha-2-macroglobulin OS=Homo sapiens GN=A2M PE=1 SV=3	P01023	aIGYLNTGYQR	1	24.34	30.6145	24.29	9.3857	9.5229	9.4577	9.4934	9.2899	9.4498	9.3748	9.3818	9.2788	9.6623	9.2705	9.7721	9.7793	10.026	9.3122	9.4328	9.5263	9.2857	8.7847	9.019	9.0341	9.4356	9.553	9.4433
Alpha-2-macroglobulin OS=Homo sapiens GN=A2M PE=1 SV=3	P01023	aIGyLNTGYQR	0.42	5.55	31.7522	5.55			9.6491	9.7709					9.4646			9.351			9.4607			9.232			8.4836			9.6665
Alpha-2-macroglobulin OS=Homo sapiens GN=A2M PE=1 SV=3	P01023	aLLAYAFALAGNQDk	0.99	25.66	31.0551	25.66			9.9457	9.3551					9.5385			0.59359			0.59359			9.7656			8.9181			8.7859
Alpha-2-macroglobulin OS=Homo sapiens GN=A2M PE=1 SV=3	P01023	aLLAYAFALAGNQDkR	1	25.48	31.1361	25.48		8.9909			9.3937			8.6696			10.016			9.7066			9.6461			9.5694			9.6018
Alpha-2-macroglobulin OS=Homo sapiens GN=A2M PE=1 SV=3	P01023	aTVLNYLPk	0.92	25.28	32.737	12.21	9.682	9.6975	9.6451	9.7756	9.7577	9.7557	9.6025	9.7516	9.5877	8.8383	9.0262	9.0236	9.3956	9.5333	9.3638	9.4412	9.4551	9.3912	9.0281	9.0691	8.8796	9.2787	9.3452	9.3415
Alpha-2-macroglobulin OS=Homo sapiens GN=A2M PE=1 SV=3	P01023	aVDQSVLLMkPDAELSASSVYNLLPEk	1	33.19	28.1425	33.19	9.6729	9.7612	9.2334	9.4557	9.6323	10.026	9.3985	9.4649	9.545	9.0907	9.2801	9.0855	9.1391	9.3222	9.2316	9.1027	9.2151	9.5725	9.1988	9.1058	9.4271	9.464	9.7751	9.5619
Alpha-2-macroglobulin OS=Homo sapiens GN=A2M PE=1 SV=3	P01023	aVDQSVLLMkPDAELSASSVyNLLPEk	0.56	1.86	26.3246	1.86		10.079			9.1669			8.8923			8.9168			10.023			9.3227			9.0402			10.153
Alpha-2-macroglobulin OS=Homo sapiens GN=A2M PE=1 SV=3	P01023	dLkPAIVk	0.88	13.92	26.9723	13.92	9.4719	9.7126			9.7328	9.8014	9.1927	9.4184		9.5134	9.64		8.9413	8.9632		9.8469	9.7844		8.993	8.723		9.1637	9.3706
Alpha-2-macroglobulin OS=Homo sapiens GN=A2M PE=1 SV=3	P01023	dLTGFPGPLNDQDNEDcINR	0.97	15.47	25	15.47	8.7765	9.2437	9.1942	9.3237	9.3285	9.2237	9.2961	9.4639	9.2239	9.5867	9.0986	9.4015	9.8746	9.9071	9.8332	9.4576	9.5761	9.7646	9.3252	9.2796	8.877	9.6601	9.7447	9.4605
Alpha-2-macroglobulin OS=Homo sapiens GN=A2M PE=1 SV=3	P01023	dMySFLEDMGLk	0.75	7.78	30.2407	7.78	8.893	9.289	9.2768	9.2716	9.2102	8.9868	8.4336	8.6571	8.3535	9.8215	10.117	9.7619	10.128	10.151	9.7279	10.095	9.746	10.139	8.1163	7.8148	7.8347	10.675	10.609	10.695
Alpha-2-macroglobulin OS=Homo sapiens GN=A2M PE=1 SV=3	P01023	dTVIkPLLVEPEGLEk	1	33.53	30.3782	33.53	9.6494	9.5228	9.6632	9.8698	9.7894	9.6536	9.6462	9.761	9.6861	9.2893	8.9448	8.8319	9.298	9.4204	9.3072	9.4459	9.6743	9.4629	8.7217	8.8121	8.7828	9.4765	9.6455	9.457
Alpha-2-macroglobulin OS=Homo sapiens GN=A2M PE=1 SV=3	P01023	eEFPFALGVQTLPQTcDEPk	1	39.17	28.4819	39.17	9.4238	9.2077	9.3564	9.8396	9.5247	9.3614	9.4401	9.427	9.24	9.3432	9.9799	9.2092	9.3064	9.1296	9.2983	9.2825	9.4526	9.4971	9.3374	9.2799	8.8956	9.6869	9.5922	9.7422
Alpha-2-macroglobulin OS=Homo sapiens GN=A2M PE=1 SV=3	P01023	eQAPHcIcANGR	1	30.84	25	30.84	9.4137	9.4337	9.2381	9.411	9.4724	9.3763	9.3575	9.4549	9.1462	9.6861	9.5172	10.07	9.7975	9.9592	9.7918	9.2181	9.2396	9.291	9.1587	9.2883	8.8571	9.1643	9.2283	9.2729
Alpha-2-macroglobulin OS=Homo sapiens GN=A2M PE=1 SV=3	P01023	eTTFNSLLcPSGGEVSEELSLk	1	89.83	28.1023	89.83	9.324	9.136	9.4479	9.0099	9.1443	9.2393	9.3609	9.3667	9.2933	9.3674	9.2486	9.3868	9.7583	9.6597	9.5721	9.366	9.7418	9.5403	9.0902	9.3519	9.1514	9.7474	9.9222	9.6649
Alpha-2-macroglobulin OS=Homo sapiens GN=A2M PE=1 SV=3	P01023	fEVQVTVPk	0.99	25.08	36.744	23.61	9.4727	9.6965	9.4057	9.5326	9.5844	9.5638	9.6639	9.6775	9.4704	8.7989	9.6576	9.4269	10.432	9.4052	9.5402	9.1021	9.0593	9.3047	9.0204	9.4584	8.9643	9.1401	9.1014	9.4051
Alpha-2-macroglobulin OS=Homo sapiens GN=A2M PE=1 SV=3	P01023	fQVDNNNR	0.98	15.94	29.058	15.94	9.6148	9.8119	9.6935	9.6535	9.3943	9.4759	9.5435	9.6369	9.1207	9.2776	8.878	9.3512	9.8257	9.9742	9.3003	8.9725	9.5647	9.2442	8.9605	8.8627	9.0838	9.5329	9.4708	9.5478
Alpha-2-macroglobulin OS=Homo sapiens GN=A2M PE=1 SV=3	P01023	gEAFTLk	0.9	24.25	32.6834	16.72	9.5573	9.519	9.4855	9.7387	9.8645	9.9201	9.6121	9.602	9.5956	8.7823	9.063	8.8515	9.4292	9.3797	9.5127	9.3404	9.1796	9.338	9.1843	9.6067	9.2407	9.3561	9.3792	9.3157
Alpha-2-macroglobulin OS=Homo sapiens GN=A2M PE=1 SV=3	P01023	gHFSISIPVk	0.84	11.88	31.9451	11.88	8.6825	8.4112			9.4549	9.0936	10.463	9.9967		9.2883	9.0281		9.616	9.9175		8.2624	8.8209		11.621	11.364		8.1553	8.6008
Alpha-2-macroglobulin OS=Homo sapiens GN=A2M PE=1 SV=3	P01023	gPTQEFk	0.47	9.86	33.1534	4.1	9.2867					9.6717	9.253			9.7048			9.1801			9.4207			9.2682			9.3965
Alpha-2-macroglobulin OS=Homo sapiens GN=A2M PE=1 SV=3	P01023	gVPIPNk	0.9	25.49	31.0551	20.79		9.8375	9.9009	9.9999	9.9769			9.8241	9.6953		8.1446	8.1407		9.6542	9.4298		9.5449	9.4986		8.9333	8.9634		9.7454	9.4598
Alpha-2-macroglobulin OS=Homo sapiens GN=A2M PE=1 SV=3	P01023	iAQWQSFQLEGGLk	1	50.36	31.1025	50.36	9.4971	9.1922			9.2848	9.7176	9.699	9.4794		8.8734	9.2976		9.4576	9.8698		9.4873	9.5034		9.0433	9.2992		9.4226	9.6437
Alpha-2-macroglobulin OS=Homo sapiens GN=A2M PE=1 SV=3	P01023	kDTVIkPLLVEPEGLEk	0.99	15.89	25	15.89		9.9766			10.137			9.8721			9.1442			8.844			9.8371			8.098			9.6844
Alpha-2-macroglobulin OS=Homo sapiens GN=A2M PE=1 SV=3	P01023	lHTEAQIQEEGTVVELTGR	0.99	17.11	29.619	17.11	9.3258	9.3312	9.2093	9.3786	9.3791	9.2045	9.2955	9.1825	9.165	9.4881	9.9673	9.7134	9.9177	9.9141	10.04	9.4557	9.3063	9.3104	8.9717	9.237	9.0188	9.4717	9.2361	9.2733
Alpha-2-macroglobulin OS=Homo sapiens GN=A2M PE=1 SV=3	P01023	lLIyAVLPTGDVIGDSAk	1	33.8	28.0956	33.8		8.5014	9.2433	9.0542	9.2278			9.6473	8.6373		9.3527	8.755		9.6646	10.161		9.1294	9.5618		10.145	10.1		9.9257	9.5659
Alpha-2-macroglobulin OS=Homo sapiens GN=A2M PE=1 SV=3	P01023	lLLQQVSLPELPGEYSMk	1	44.72	30.6781	44.35	9.3688	9.3077			9.2747	9.6923	9.8083	9.4389		9.7438	9.5075		9.6649	9.6444		9.0149	9.3401		8.931	9.5249		8.9578	9.5959
Alpha-2-macroglobulin OS=Homo sapiens GN=A2M PE=1 SV=3	P01023	lLLQQVSLPELPGEySMk	0.99	19.74	29.8046	18.54	9.0604	9.5426	9.7107	9.6751	9.8223	9.9466	9.2808	9.563	9.431	9.773	9.3414	9.3525	9.2121	9.5457	9.3219	9.5017	9.3586	9.4669	8.5056	8.4027	8.4162	9.9016	9.7786	9.709
Alpha-2-macroglobulin OS=Homo sapiens GN=A2M PE=1 SV=3	P01023	lPPNVVEESAR	1	34.17	31.8441	28.37	9.6485	9.5112	9.747	9.3371	9.4921	9.315	9.3132	9.4663	9.3576	9.2679	9.4551	9.1619	9.576	9.8019	9.6911	9.2662	9.2911	9.0276	9.4161	9.2368	9.3626	9.4254	9.3772	9.2785
Alpha-2-macroglobulin OS=Homo sapiens GN=A2M PE=1 SV=3	P01023	lVHVEEPHTETVR	1	39.26	31.0857	39.26	9.3122	9.5035	9.6485	9.6141	9.3751	9.1368	9.6818	9.44	9.5288	9.0586	9.4948	9.2336	9.9724	9.9057	9.2683	9.3489	9.3669	9.6823	9.4203	9.5777	8.6596	9.1412	8.9258	9.4433
Alpha-2-macroglobulin OS=Homo sapiens GN=A2M PE=1 SV=3	P01023	lVHVEEPHTETVRk	0.86	15.8	37.1892	15.8	9.3454		9.274	9.2926		9.3889	9.4178		8.828	9.8489		10.153	9.9213		9.7033	9.6141		9.4195	8.613		9.4635	9.0322		8.9442
Alpha-2-macroglobulin OS=Homo sapiens GN=A2M PE=1 SV=3	P01023	mcPQLQQYEMHGPEGLR	1	52.98	25	52.98	9.6215	9.486	9.6299	9.1249	9.3884	9.2862	9.2177	9.2817	9.3501	10.356	10.553	10.289	9.2931	9.4853	9.732	9.1555	9.2256	8.8741	8.9711	8.7975	8.7492	9.2553	9.4527	9.3928
Alpha-2-macroglobulin OS=Homo sapiens GN=A2M PE=1 SV=3	P01023	mcPQLQQyEMHGPEGLR	1	18.42	25.49	18.42		9.6143			9.1997			8.8878			10.678			9.5463			9.2791			8.904			9.4841
Alpha-2-macroglobulin OS=Homo sapiens GN=A2M PE=1 SV=3	P01023	mVSGFIPLkPTVk	1	21.61	27.6268	21.61	9.7241	9.7687	9.7508	9.7308	9.9026	10.066	9.5624	9.3633	9.6898	9.0475	9.3414	8.7603	9.1492	9.6661	9.3539	9.0607	9.1858	9.265	8.9166	8.826	8.8594	9.6719	9.5121	9.6685
Alpha-2-macroglobulin OS=Homo sapiens GN=A2M PE=1 SV=3	P01023	nEDSLVFVQTDk	1	39.59	35.4949	39.59	9.1753	9.2767	9.2382	9.5797	9.5754	9.4993	9.4237	9.3881	9.6863	9.2118	9.6475	9.1624	9.6894	9.8956	9.6639	9.5442	9.3069	9.4662	9.0518	9.2241	8.8938	9.5278	9.3496	9.4307
Alpha-2-macroglobulin OS=Homo sapiens GN=A2M PE=1 SV=3	P01023	qFSFPLSSEPFQGSYk	0.77	7.52	29.3044	7.52		9.0142	9.5028	9.7586	9.0066			9.4545	9.6185		8.829	9.5542		9.7774	9.5483		10.222	9.4725		No Values	8.3115		9.8406	9.312
Alpha-2-macroglobulin OS=Homo sapiens GN=A2M PE=1 SV=3	P01023	qFSFPLSSEPFQGSyk	0.59	11.74	30.3222	11.74	9.0094	9.4563	9.0612	9.547	9.624	9.5756	9.0729	9.6781	9.4548	9.475	9.3462	9.2142	10.138	9.6695	9.3514	9.7218	9.7111	9.8153	9.2342	8.2938	8.7355	8.9549	9.9006	9.8756
Alpha-2-macroglobulin OS=Homo sapiens GN=A2M PE=1 SV=3	P01023	qGIPFFGQVR	0.66	10.74	31.2222	5.13	9.5639	9.5218	9.4898	9.3054	9.5411	9.4599	9.4211	9.5849	9.5789	9.3487	9.5502	9.5835	9.821	9.8459	9.6067	9.287	9.2289	9.311	9.0167	9.0062	8.8095	9.3904	9.3146	9.4908
Alpha-2-macroglobulin OS=Homo sapiens GN=A2M PE=1 SV=3	P01023	qQNAQGGFSSTQDTVVALHALSk	0.99	26.85	33.3965	26.85		9.377	8.7358	9.6589	9.6829			9.9498	9.7089		8.9095	9.3255		9.7583	9.645		9.4815	9.5919		8.8973	9.08		9.5509	9.4024
Alpha-2-macroglobulin OS=Homo sapiens GN=A2M PE=1 SV=3	P01023	qTVSWAVTPk	1	42.12	32.388	42.12	9.6957	9.7682	9.841	9.692	9.7916	9.5191	9.8134	9.8046	9.7133	9.3212	8.9007	8.882	9.1635	9.4692	9.5075	9.2813	9.3138	9.4499	8.8074	9.0148	8.7016	9.5933	9.5306	9.2911
Alpha-2-macroglobulin OS=Homo sapiens GN=A2M PE=1 SV=3	P01023	sASNMAIVDVk	1	57.43	32.0656	53.74	9.4834	9.4094	9.4487	9.4606	9.2838	9.5615	9.6813	10.022	9.5865	9.1243	8.66	9.038	9.8453	10.479	9.9655	9.0037	9.0617	9.0249	9.1058	9.4816	9.1883	9.3765	9.1967	9.3795
Alpha-2-macroglobulin OS=Homo sapiens GN=A2M PE=1 SV=3	P01023	sDIAPVAR	0.99	22.11	33.2243	20.45	9.6211	9.558	9.2781	9.2237	9.6563	9.6407	9.4199	9.5462	9.5331	9.7974	9.4782	9.7076	9.3274	9.9101	9.7462	9.0475	9.2314	9.3686	9.0839	9.1036	8.9863	9.1904	9.0719	9.23
Alpha-2-macroglobulin OS=Homo sapiens GN=A2M PE=1 SV=3	P01023	sIYkPGQTVk	0.67	6.75	29.8989	6.75	9.6432	9.7156	9.6719	9.61	9.8915	9.8456	9.4656	9.5696	9.7396	8.9031	9.3237	8.9248	9.2154	9.214	9.1721	9.4696	9.546	9.4934	9.0974	8.853	8.9193	9.5419	9.4803	9.5473
Alpha-2-macroglobulin OS=Homo sapiens GN=A2M PE=1 SV=3	P01023	sIykPGQTVk	0.55	0.62	26.8753	0.62		9.3736			10.213			9.9487			9.0962			9.3344			9.8066			8.232			9.5894
Alpha-2-macroglobulin OS=Homo sapiens GN=A2M PE=1 SV=3	P01023	sLFTDLEAENDVLHcVAFAVPk	1	30.97	28.7795	30.97	8.8375					9.4761	9.4284			9.2061			9.7169			9.9134			9.0363			9.567
Alpha-2-macroglobulin OS=Homo sapiens GN=A2M PE=1 SV=3	P01023	sLNEEAVkk	1	34.92	31.4706	34.92	9.8796	9.6375	9.6763	9.5653	9.6721	9.5045	9.8694	9.7184	9.6962	8.71	9.299	8.9958	9.3815	9.2399	9.2781	9.5397	9.4317	9.5536	8.8609	9.03	8.9312	9.3643	9.565	9.3818
Alpha-2-macroglobulin OS=Homo sapiens GN=A2M PE=1 SV=3	P01023	sSGSLLNNAIk	0.99	20.85	32.6694	20.85	9.4124	9.5328	9.528	9.5879	9.5663	9.8512	9.6245	9.3933	9.6866	9.1382	9.4034	9.2598	9.0408	9.3048	9.3653	9.3015	9.4753	9.2151	9.3308	9.4057	9.1273	9.508	9.5495	9.3868
Alpha-2-macroglobulin OS=Homo sapiens GN=A2M PE=1 SV=3	P01023	tEHPFTVEEFVLPk	1	67.42	31.0585	67.42	9.0343	9.548	8.9574	9.3512	9.4393	9.1542	9.7995	9.7195	9.5063	8.8904	8.8872	9.3731	9.793	9.7698	9.7775	9.518	9.5979	9.6581	9.456	9.0637	9.132	9.5363	9.5682	9.3289
Alpha-2-macroglobulin OS=Homo sapiens GN=A2M PE=1 SV=3	P01023	tEVSSNHVLIYLDk	0.89	16.37	37.277	16.37	9.6523	9.3554	9.7733	9.9366	9.6102	9.1042	9.9199	10.08	9.4277	8.9235	9.2605	9.8994	9.1041	9.2183	9.0265	9.0031	9.207	8.9532	10.624	9.9593	8.8082	8.8502	8.8106	9.2535
Alpha-2-macroglobulin OS=Homo sapiens GN=A2M PE=1 SV=3	P01023	tGTHGLLVk	1	38.85	31.3322	38.85	9.734	9.8724	9.6509	9.9165	9.7503	9.4449	9.7495	9.6777	9.6574	9.1853	8.9177	9.0305	9.7152	9.4233	9.1415	9.5075	9.4112	9.3313	8.2876	9.0214	9.0717	9.5578	9.5196	9.2786
Alpha-2-macroglobulin OS=Homo sapiens GN=A2M PE=1 SV=3	P01023	tTVMVk	0.5	10.56	33.681	10.56	9.7503	9.8474	9.8671	9.7794	9.9923	9.8458	9.6434	9.7242	9.449	9.1438	9.0074	9.2618	9.3402	9.2626	9.3329	9.2336	9.3057	9.2036	8.7826	8.9723	8.862	9.3876	9.4993	9.294
Alpha-2-macroglobulin OS=Homo sapiens GN=A2M PE=1 SV=3	P01023	vDSHFR	0.5	17.99	31.176	11.44	9.0017	9.093			9.66	9.4687	9.2184	9.1359		8.8778	9.2245		10.283	9.7402		8.932	8.8475		10.511	10.862		8.8885	9.0305
Alpha-2-macroglobulin OS=Homo sapiens GN=A2M PE=1 SV=3	P01023	vGFYESDVMGR	1	36.2	25.977	36.2	9.4826	9.4603	9.2897	9.5091	9.0727	9.5384	9.4556	9.3816	9.1667	9.4238	9.6973	9.6031	9.7031	9.5808	9.6953	9.0141	9.3326	9.1617	9.0132	9.3008	9.229	9.5512	9.6841	9.4238
Alpha-2-macroglobulin OS=Homo sapiens GN=A2M PE=1 SV=3	P01023	vGFyESDVMGR	0.86	15.69	34.9108	15.69	9.3655		9.2655	10.034		9.5886	8.9028		9.276	9.7768		9.5601	9.6555		9.5127	9.4274		9.1571	8.823		8.573	9.6186		9.7003
Alpha-2-macroglobulin OS=Homo sapiens GN=A2M PE=1 SV=3	P01023	vSVQLEASPAFLAVPVEk	1	59.22	30.4961	59.22	9.2912	8.9578	9.4811	9.8329	9.7419	9.37	9.8452	9.7414	9.5938	9.0439	9.5714	9.3212	9.8135	9.6252	9.5743	9.3078	9.4462	8.4988	8.919	9.1436	9.1858	9.4189	9.4128	9.5906
Alpha-2-macroglobulin OS=Homo sapiens GN=A2M PE=1 SV=3	P01023	vTAAPQSVcALR	1	37.57	31.6376	37.03		9.6441	9.6879	9.4235	9.5405			9.4116	9.3581		9.796	9.3595		9.3051	9.2966		9.193	9.1838		9.1539	8.9934		9.5494	9.7758
Alpha-2-macroglobulin OS=Homo sapiens GN=A2M PE=1 SV=3	P01023	vTGEGcVYLQTSLk	1	26.55	30.9342	26.55		9.3566	9.5286	9.3942	9.3519			9.4831	9.2175		9.4704	9.5379		10.448	9.7214		9.4454	9.6564		8.7693	8.8511		9.2499	9.1805
Alpha-2-macroglobulin OS=Homo sapiens GN=A2M PE=1 SV=3	P01023	vVSMDENFHPLNELIPLVyIQDPk	0.82	10.81	28.2672	10.81			8.3679	9.6442					9.2677			8.9068			9.5686			9.3266			10.452			9.5445
Alpha-2-macroglobulin OS=Homo sapiens GN=A2M PE=1 SV=3	P01023	vYDYYETDEFAIAEYNAPcSk	1	27.77	25	27.77		9.1817	9.3055	8.2502	7.9829			8.7225	9.1516		9.8192	9.9955		10.196	9.7538		10.579	9.7256		9.3318	9.3058		9.7809	9.5905
Alpha-2-macroglobulin OS=Homo sapiens GN=A2M PE=1 SV=3	P01023	yDVENcLANk	0.84	11.02	28.7448	11.02	9.6771	9.5198	9.6223	9.4577	9.8019	9.5759	9.5925	9.4725	9.4323	9.1801	9.2747	9.0836	9.3176	9.5434	9.5028	9.2746	9.3511	9.3736	9.1657	9.2722	9.1117	9.3982	9.3961	9.5281
Alpha-2-macroglobulin OS=Homo sapiens GN=A2M PE=1 SV=3	P01023	yDVENcLANk	0.82	9.67	30.2366	9.67	9.5844	9.2482			9.8804	10.121	9.6208	9.5256		9.2039	10.343		9.4637	8.8843		9.5178	9.8757		7.7292	8.0314		9.9925	9.8054
Alpha-2-macroglobulin OS=Homo sapiens GN=A2M PE=1 SV=3	P01023	yGAATFTR	0.99	29.53	29.6047	25.11	9.4313	9.3951	9.5806	9.4353	9.4064	9.3809	9.4078	9.4901	9.6122	9.4723	9.4221	9.1453	9.6565	9.9457	9.8002	9.3869	9.3755	9.2227	9.0787	9.069	9.2201	9.3783	9.4898	9.0592
Alpha-2-macroglobulin OS=Homo sapiens GN=A2M PE=1 SV=3	P01023	yNILPEkEEFPFALGVQTLPQTcDEPk	0.94	11.67	28.0277	11.67	9.4119	9.5429			9.2373	9.3174	9.394	9.5582		9.5236	9.4915		9.5147	9.7213		9.5106	9.5626		8.9412	8.8798		9.6245	9.5933
Fibronectin OS=Homo sapiens GN=FN1 PE=1 SV=4	P02751	aQITGYR	0.69	12.99	32.3274	2.94	9.2835		8.9873	9.192		9.333	9.304		8.9223	8.8757		9.0813	8.8017		9.2388	8.5368		8.9239	8.3846		8.2685	8.8553		9.0441
Fibronectin OS=Homo sapiens GN=FN1 PE=1 SV=4	P02751	aTITGYR	0.83	11.62	37.1003	11.62	9.0138	9.5797	8.9555	8.5544	9.6711	8.7417	9.1634	8.9269	9.3926	8.6166	7.8128	8.3868	9.3196	8.9818	9.6285	8.6818	9.144	9.2083	8.8048	8.2992	8.4342	9.0328	8.7604	9.098
Fibronectin OS=Homo sapiens GN=FN1 PE=1 SV=4	P02751	cDPVDQcQDSETGTFYQIGDSWEk	1	50.39	25	50.39		8.9883			8.2084			8.4272			9.0879			9.3259			9.5002			8.5887			9.0492
Fibronectin OS=Homo sapiens GN=FN1 PE=1 SV=4	P02751	dAPIVNk	0.9	27.47	30.6893	26.54	9.1499	9.2636	9.3504	9.3542	9.2917	9.3651	9.4956	9.3928	9.3542	8.0515	8.256	8.5399	8.8359	8.7028	8.7769	9.0524	8.8826	9.0348	8.3953	8.2071	8.0841	9.0289	9.1792	9.1637
Fibronectin OS=Homo sapiens GN=FN1 PE=1 SV=4	P02751	dDkESVPISDTIIPAVPPPTDLR	1	35.99	30.0389	35.99		8.6369			9.323			8.9436			8.2453			9.395			8.9333			8.3438			9.355
Fibronectin OS=Homo sapiens GN=FN1 PE=1 SV=4	P02751	dLQFVEVTDVk	1	58.6	31.934	55.27	9.0754	9.1089	8.5646	9.0795	9.0418	8.9213	9.1996	9.0262	9.4365	8.3589	8.4723	8.7406	9.1045	9.0034	9.1571	9.1359	9.0126	9.3065	8.2436	8.5279	8.5177	9.3603	8.941	8.9075
Fibronectin OS=Homo sapiens GN=FN1 PE=1 SV=4	P02751	dSMIWDcTcIGAGR	1	26.9	25	26.9	8.9134	9.0533	8.8454	9.4358	8.6567	9.1761	8.8579	8.5293	8.8602	8.3805	9.1496	9.1328	9.2945	9.2917	8.7326	8.8048	9.0111	8.8942	8.8292	8.3991	9.0758	9.1113	9.1169	8.6814
Fibronectin OS=Homo sapiens GN=FN1 PE=1 SV=4	P02751	dTLTSRPAQGVVTTLENVSPPR	0.49	5.17	30.569	5.17	9.0762	8.9762			8.6786	8.8213	8.8286	8.9348		9.3631	9.0068		9.1459	9.3624		9.0718	8.9224		8.1892	8.236		8.854	8.9674
Fibronectin OS=Homo sapiens GN=FN1 PE=1 SV=4	P02751	eATIPGHLNSYTIk	1	27.32	31.5412	27.32		9.036	9.3643	9.0907	8.6094			9.62	9.4142		8.5243	8.2489		9.0925	8.8402		8.5282	8.2682		9.2642	9.2979		8.4715	9.1338
Fibronectin OS=Homo sapiens GN=FN1 PE=1 SV=4	P02751	eESPLLIGQQSTVSDVPR	1	73.97	31.878	73.38	8.9789	8.81	8.9989	9.7723	9.3782	8.9616	8.735	8.8282	8.9232	9.2733	8.9687	8.8931	9.274	9.352	8.6228	8.7478	8.6783	9.1141	8.4268	8.313	8.8252	8.9773	8.8474	8.5085
Fibronectin OS=Homo sapiens GN=FN1 PE=1 SV=4	P02751	eINLAPDSSSVVVSGLMVATk	1	72.21	30.7882	68.49		9.1552	8.889	8.8716	8.9705			8.8191	9.1453		8.927	8.5186		8.5327	9.1299		8.5013	9.2705		9.1035	8.6325		9.1664	9.2299
Fibronectin OS=Homo sapiens GN=FN1 PE=1 SV=4	P02751	eSkPLTAQQTTk	0.99	18.67	30.835	18.67	9.3765	9.3544	9.2955	9.4572	9.3301	9.5915	9.1977	9.0935	9.1214	8.0776	8.461	8.8331	8.6247	8.3747	8.5209	9.0684	9.0517	8.9352	8.1651	8.2759	8.3374	9.2729	9.2344	9.1742
Fibronectin OS=Homo sapiens GN=FN1 PE=1 SV=4	P02751	eSVPISDTIIPAVPPPTDLR	0.51	8.62	31.0958	8.62	8.4551	8.727			8.3755	9.0789	8.7902	8.6025		8.4172	8.5202		9.974	9.3522		8.9011	9.1423		9.3987	9.3542		8.3594	9.1018
Fibronectin OS=Homo sapiens GN=FN1 PE=1 SV=4	P02751	eYLGAIcScTcFGGQR	1	66.97	25	66.97	9.1548	8.9092	8.9603	8.9311	8.9757	9.2998	8.5632	8.8853	8.6452	8.5518	8.8523	9.2709	9.4265	9.0583	9.0232	9.0371	9.2655	9.1977	8.7358	8.3897	8.5632	8.6056	8.777	9.1456
Fibronectin OS=Homo sapiens GN=FN1 PE=1 SV=4	P02751	eyLGAIcScTcFGGQR	0.81	13.5	25.9218	13.5	8.996	8.1264			8.8932	9.0167	8.9526	8.7251		8.4379	9.5971		8.6365	8.8853		8.9377	9.3817		9.0709	8.7225		9.3263	8.8445
Fibronectin OS=Homo sapiens GN=FN1 PE=1 SV=4	P02751	fGFcPMAAHEEIcTTNEGVMYR	1	27.16	25	27.16	8.7578	9.412	9.2332	8.6225	8.9254	8.8771	8.571	9.0194	8.6722	9.0759	8.441	8.8237	9.1283	9.3857	9.5804	8.887	8.9014	8.7999	9.2471	8.0766	8.7558	8.8915	9.0144	9.121
Fibronectin OS=Homo sapiens GN=FN1 PE=1 SV=4	P02751	fTNIGPDTMR	0.99	18.08	28.7852	18.08	9.3875	9.4661	9.2678	9.0453	8.5961	8.8728	8.4936	8.4117	8.9836	8.8024	8.5365	8.3031	9.0963	9.2795	9.0093	8.3877	9.087	8.8989	9.2471	9.3466	8.8763	9.0872	8.4524	9.2739
Fibronectin OS=Homo sapiens GN=FN1 PE=1 SV=4	P02751	gDSPASSkPISINYR	0.97	17.73	31.186	17.73	9.1963	9.14	9.3806	9.9171	9.1812	9.6378	8.9257	9.0459	8.9479	8.0522	8.8206	8.7806	8.695	9.0363	8.4296	9.1263	8.8865	9.3637	8.896	8.4375	8.4091	8.8452	8.6194	8.4295
Fibronectin OS=Homo sapiens GN=FN1 PE=1 SV=4	P02751	gEWTcIAYSQLR	0.98	21.1	27.4896	12.09	8.9668	9.1359	8.7099	8.4761	8.6039	8.4881	8.8547	8.651	9.1228	9.1093	8.8962	9.1698	9.376	9.0095	9.3793	9.1072	9.0984	8.9984	8.3363	8.2395	8.5589	9.124	9.1919	9.2136
Fibronectin OS=Homo sapiens GN=FN1 PE=1 SV=4	P02751	gFNcESkPEAEETcFDk	1	34.22	25	34.22		8.7533	8.9356	9.2498	9.1738			9.1585	9.2382		8.7897	8.7096		8.7302	8.6726		9.0203	8.9954		8.6175	8.5315		8.9325	9.3254
Fibronectin OS=Homo sapiens GN=FN1 PE=1 SV=4	P02751	gLAFTDVDVDSIk	1	48.44	36.2941	46.7	8.6024	9.1801	8.8326	9.0599	9.1518	8.9316	8.9317	8.9895	9.1141	8.8955	8.2974	8.3723	9.2414	9.2229	9.4944	9.1818	8.9136	9.0327	8.7027	8.392	8.8855	8.9158	9.0241	9.0606
Fibronectin OS=Homo sapiens GN=FN1 PE=1 SV=4	P02751	gNLLQcIcTGNGR	1	40.48	27.5282	40.48	9.3808	9.3722	9.1532	9.0555	8.9217	8.4242	9.2004	8.3152	9.0323	9.21	9.2129	8.9881	8.8357	9.2084	9.2934	9.2006	8.5422	9.0968	8.5635	8.8453	8.079	8.6283	8.7579	8.96
Fibronectin OS=Homo sapiens GN=FN1 PE=1 SV=4	P02751	hYQINQQWER	0.96	12.21	27.5967	12.21	8.9562	9.352	9.0046	8.5925	8.633	8.7693	8.9901	8.8009	9.1408	9.5164	8.7737	9.1928	8.6935	8.6474	8.9589	8.6288	9.0949	8.7976	9.0592	8.8576	9.0592	8.7502	9.0161	8.8726
Fibronectin OS=Homo sapiens GN=FN1 PE=1 SV=4	P02751	hyQINQQWER	0.45	4.04	29.7081	4.04	8.5502					8.4956	8.4432			9.567			9.0234			9.1149			8.9543			9.2259
Fibronectin OS=Homo sapiens GN=FN1 PE=1 SV=4	P02751	iAWESPQGQVSR	1	30.36	30.6744	30.36	9.0541	8.8191	9.3211	9.0481	8.7721	8.6319	8.9849	8.8114	8.7791	9.4201	9.2374	9.4831	9.141	8.9596	8.7015	9.026	8.9239	8.729	7.9762	8.7007	8.1838	9.1404	8.9517	9.3482
Fibronectin OS=Homo sapiens GN=FN1 PE=1 SV=4	P02751	iGDQWDk	0.9	24.36	31.3258	11.05	9.0631	9.035	9.3845	9.1005	9.3016	9.2564	9.0266	9.1051	9.3253	8.7851	8.7306	8.5008	8.8	8.6278	8.9337	9.1436	8.8622	8.7958	8.3415	8.5219	8.3821	8.9078	8.9847	9.2355
Fibronectin OS=Homo sapiens GN=FN1 PE=1 SV=4	P02751	iGDTWR	0.5	14.79	32.5018	10.99	8.9883	9.0123	8.9838	8.9175	8.816	8.9865	8.721	8.6961	8.9718	9.1029	9.2243	8.9698	9.3844	9.3793	9.4592	9.15	8.8277	8.8099	8.096	8.2589	8.5301	8.9454	8.9613	9.0711
Fibronectin OS=Homo sapiens GN=FN1 PE=1 SV=4	P02751	iGDTWSk	0.9	14.77	33.189	14.54	9.1075	9.1274	9.0043	8.5506	8.551	9.1379	9.2081	8.9924	9.1222	8.7596	9.5625	9.1948	8.5589	8.9755	8.8236	9.1729	8.9913	9.0655	8.4171	7.8405	8.7978	9.1221	9.1353	9.0995
Fibronectin OS=Homo sapiens GN=FN1 PE=1 SV=4	P02751	iScTIANR	0.79	8.39	30.5538	8.39	9.0642	9.0691	9.1011	9.2061	9.0628	9.0668	9.2083	8.9789	9.2461	8.8264	9.0992	9.2152	9.0637	8.6643	8.8065	8.8467	9.0068	8.8059	8.2953	8.3854	8.1378	9.0255	8.9213	9.1176
Fibronectin OS=Homo sapiens GN=FN1 PE=1 SV=4	P02751	iTGYIIk	0.9	16.05	32.7554	12.21	9.4942	9.2753	9.377	9.2907	8.8445	9.3784	9.2016	9.3129	9.1228	7.9177	8.4536	8.3463	8.6967	8.9033	8.9204	9.0968	8.9107	8.9608	8.3602	8.636	8.74	9.229	8.8395	8.9002
Fibronectin OS=Homo sapiens GN=FN1 PE=1 SV=4	P02751	iTYGETGGNSPVQEFTVPGSk	1	47.38	29.0633	47.38		8.9712			8.5948			9.0795			8.1926			9.0805			9.2524			8.9688			9.0361
Fibronectin OS=Homo sapiens GN=FN1 PE=1 SV=4	P02751	iTyGETGGNSPVQEFTVPGSk	1	24.53	30.1452	24.53		8.899	8.8932	9.5071	9.3679			9.0122	9.2322		8.585	8.6774		8.9389	8.8676		9.2766	9.6889		7.6422	7.2718		9.4542	9.52
Fibronectin OS=Homo sapiens GN=FN1 PE=1 SV=4	P02751	iYLYTLNDNAR	0.61	13.05	36.0433	13.05	8.9551	9.088	8.9878	8.9964	8.8817	8.8014	8.9845	9.0124	9.1752	9.0184	8.7017	8.8948	9.4297	9.2076	9.1885	8.8801	8.9808	9.2158	8.5478	8.4692	8.2247	8.8316	8.8984	9.0152
Fibronectin OS=Homo sapiens GN=FN1 PE=1 SV=4	P02751	iyLYTLNDNAR	0.97	16.38	31.5836	13.11	8.8656		8.6905	9.2892		8.9794	8.38		8.6887	9.0252		9.2227	9.2043		8.6419	9.13		8.8875	8.3823		9.0746	9.4077		9.1631
Fibronectin OS=Homo sapiens GN=FN1 PE=1 SV=4	P02751	lGVRPSQGGEAPR	1	39.09	32.4428	39.09	8.7641	8.7458	8.8302	9.055	9.0647	8.5508	9.2721	8.6323	8.8592	9.5071	9.665	9.6235	9.2847	9.3269	9.2761	8.6547	8.4788	8.6602	8.4992	8.7077	8.6859	8.8839	8.5851	8.6692
Fibronectin OS=Homo sapiens GN=FN1 PE=1 SV=4	P02751	lLcQcLGFGSGHFR	1	26.21	28.6153	26.21	9.4827	9.2555	8.9729	9.4684	8.7868	8.7629	9.2032	8.9343	8.6699	9.0982	8.8429	9.0909	8.6207	8.8396	8.9586	8.909	8.9167	8.7482	8.8293	8.752	8.7026	8.4575	8.8527	9.0465
Fibronectin OS=Homo sapiens GN=FN1 PE=1 SV=4	P02751	lTVGLTR	0.68	11.59	31.2418	2.97		8.9675	8.9034	8.8565	9.1891			8.8919	9.0187		9.5814	8.833		8.822	9.0943		8.972	8.6215		7.9644	9.2457		8.7874	9.1254
Fibronectin OS=Homo sapiens GN=FN1 PE=1 SV=4	P02751	mSESGFk	0.9	20.18	31.4768	20.18	9.1727	8.7607	9.0808	9.0187	9.1149	9.0391	9.0205	9.2738	9.3277	8.8215	9.0722	8.7021	8.6749	8.966	9.4019	8.9441	8.8241	8.5294	8.7299	8.529	8.4266	8.972	8.6352	9.1711
Fibronectin OS=Homo sapiens GN=FN1 PE=1 SV=4	P02751	nLQPASEYTVSLVAIk	1	50.92	31.3098	50.92	9.0404	9.2111	9.2792	9.1279	8.9402	8.7111	9.2082	9.0439	9.1092	8.6535	8.5274	8.6819	9.0953	8.7666	8.7351	9.1799	8.9411	9.0705	8.4586	9.0877	8.6756	8.9911	8.7096	8.8974
Fibronectin OS=Homo sapiens GN=FN1 PE=1 SV=4	P02751	nLQPASEyTVSLVAIk	0.49	5.41	29.8091	5.41		9.0477			9.2435			9.0229			8.5454			9.075			9.2714			7.4347			9.5487
Fibronectin OS=Homo sapiens GN=FN1 PE=1 SV=4	P02751	nTFAEVTGLSPGVTYYFk	1	36.88	30.0732	36.88	9.0345	9.1884	8.8336	9.1254	9.1279	9.0481	8.9807	8.4717	9.1063	8.4745	8.6051	9.2983	9.0843	9.3011	8.7912	8.9927	8.6911	8.6097	8.3594	9.3173	8.4715	9.4003	8.7196	9.6123
Fibronectin OS=Homo sapiens GN=FN1 PE=1 SV=4	P02751	nTFAEVTGLSPGVTyYFk	0.85	20.4	30.216	3.46	9.1649					9.0755	7.8896			8.7793			8.7635			9.2662			8.8533			9.5823
Fibronectin OS=Homo sapiens GN=FN1 PE=1 SV=4	P02751	nTFAEVTGLSPGVTYyFk	0.97	38.07	29.9078	2.06	8.7616	8.9546			9.073	9.3957	8.9877	8.8777		8.9806	8.8563		8.9215	8.5217		9.4702	8.5727		7.5993	8.8766		9.258	9.4725
Fibronectin OS=Homo sapiens GN=FN1 PE=1 SV=4	P02751	qYNVGPSVSk	1	25.57	32.2557	25.57	9.0861	9.0649	8.9179	9.2036	9.2516	9.2247	9.3804	9.2899	9.4226	8.5061	8.3319	8.8997	8.6142	8.6893	8.7858	8.9169	8.9976	9.0385	8.5967	8.5119	8.4	9.0052	9.0389	8.9722
Fibronectin OS=Homo sapiens GN=FN1 PE=1 SV=4	P02751	sDTVPSPR	0.99	29.08	30.7188	13.2	9.0732	8.7774	9.2031	9.1066	8.922	9.1756	8.8446	8.945	8.9393	9.2358	9.303	9.3106	9.239	9.1851	9.1421	8.6677	8.5872	8.9487	8.2568	8.8341	8.2539	8.8818	8.6062	8.7538
Fibronectin OS=Homo sapiens GN=FN1 PE=1 SV=4	P02751	sEPLIGR	0.7	11.56	33.1911	6.38	9.327	9.0361	8.814	8.7443	8.7055	8.7001	9.0816	9.0364	8.7828	9.3348	9.3185	9.2341	9.0434	9.0105	9.2637	8.6484	8.4581	8.7549	8.3994	8.8717	9.4226	8.84	8.7389	8.6418
Fibronectin OS=Homo sapiens GN=FN1 PE=1 SV=4	P02751	sSPVVIDASTAIDAPSNLR	1	92.64	30.2366	90.42	9.0391	9.02	9.1151	9.0214	8.558	8.9834	9.1587	8.9517	8.9857	8.8185	9.1243	8.8559	9.0037	8.7459	8.7415	8.958	9.1419	9.255	8.5016	8.7763	8.808	8.9076	8.7483	8.8989
Fibronectin OS=Homo sapiens GN=FN1 PE=1 SV=4	P02751	sTTPDITGyR	1	20.94	31.6376	20.94		8.5517	8.6586	9.2881	9.008			8.8007	8.5091		9.4017	9.342		9.298	8.9904		8.9262	9.2659		8.294	8.2974		8.8955	9.3067
Fibronectin OS=Homo sapiens GN=FN1 PE=1 SV=4	P02751	sYTITGLQPGTDYk	0.46	5.04	30.6521	5.04	8.9743	8.8392	8.7934	8.863	9.1451	8.831	9.1658	9.0292	8.9782	8.9208	8.7211	9.1981	8.7267	8.8193	8.701	8.9584	9.1076	9.1662	9.0153	8.3298	8.9104	8.8758	9.1845	9.0883
Fibronectin OS=Homo sapiens GN=FN1 PE=1 SV=4	P02751	sYTITGLQPGTDyk	1	33.32	30.6781	33.32		9.0855			9.4172			9.2085			9.1903			8.1244			9.3571			8.3047			8.4881
Fibronectin OS=Homo sapiens GN=FN1 PE=1 SV=4	P02751	tEIDkPSQMQVTDVQDNSISVk	1	44.67	34.1364	44.67		9.0955	9.048	9.3282	9.4478			9.0409	9.0442		7.9547	8.8133		8.6145	8.3463		9.2376	9.2531		8.5156	8.7937		9.2692	9.0314
Fibronectin OS=Homo sapiens GN=FN1 PE=1 SV=4	P02751	tETITGFQVDAVPANGQTPIQR	1	72.31	29.284	72.31	8.1164	8.4643	8.4144	9.0392	8.6562	9.2642	9.1625	9.0064	8.9798	9.1155	9.1376	9.3597	9.5224	9.4375	9.3116	8.7143	9.2018	8.8944	8.5845	8.5657	8.8129	8.8947	8.7053	8.9058
Fibronectin OS=Homo sapiens GN=FN1 PE=1 SV=4	P02751	tIkPDVR	0.62	9.77	31.1528	5.69	8.9168	8.8106	8.9997	9.1305	9.1973	9.2653	8.7365	9.0138	8.895	8.9531	9.0639	8.8919	8.8427	9.1281	9.1518	8.6449	8.5855	9.0176	9.1016	8.7961	8.7702	8.9136	8.6055	8.847
Fibronectin OS=Homo sapiens GN=FN1 PE=1 SV=4	P02751	tkTETITGFQVDAVPANGQTPIQR	1	41.73	34.0807	41.73	8.9087	8.5328	8.9215	8.6932	8.9264	8.7331	8.7346	8.7453	9.1041	9.4085	9.2585	9.1801	9.3033	9.1082	9.203	9.214	9.0148	9.2155	8.1796	8.5933	8.4264	8.9077	8.9709	8.9452
Fibronectin OS=Homo sapiens GN=FN1 PE=1 SV=4	P02751	tNTNVNcPIEcFMPLDVQADR	1	80.35	25	80.35		8.4865			8.7587			8.9922			9.0383			8.7928			8.7381			8.4774			9.8918
Fibronectin OS=Homo sapiens GN=FN1 PE=1 SV=4	P02751	tNTNVNcPIEcFMPLDVQADREDSRE	0.92	15.24	25	15.24		8.7203			No Values			8.8651			8.5613			9.6573			8.2491			8.8893			9.3365
Fibronectin OS=Homo sapiens GN=FN1 PE=1 SV=4	P02751	tyHVGEQWQk	0.98	15.49	31.2254	15.49	9.1019	9.4765	9.293	7.7699	6.2452	7.2284	9.3222	9.5185	9.1951	9.6622	9.0494	9.056	8.9264	9.1207	9.2428	9.6765	9.6306	9.542	8.0537	8.5293	8.069	9.4033	9.6056	9.4903
Fibronectin OS=Homo sapiens GN=FN1 PE=1 SV=4	P02751	tYLGNALVcTcYGGSR	0.76	12.54	25.7287	7	8.9907		9.058	9.3362		8.7313	8.9102		8.9595	9.0755		8.4208	9.2222		9.2505	9.0143		9.2945	8.5492		8.3391	8.9431		8.9766
Fibronectin OS=Homo sapiens GN=FN1 PE=1 SV=4	P02751	tyLGNALVcTcYGGSR	0.78	8.2	27.3159	8.2		9.0847	9.1575	8.8863	8.5044			8.8838	8.9815		9.027	9.4988		8.89	9.0808		9.1754	8.9022		8.5769	8.2452		9.0338	8.9214
Fibronectin OS=Homo sapiens GN=FN1 PE=1 SV=4	P02751	tYLGNALVcTcyGGSR	0.54	0.28	28.0686	0.28	9.2803	8.9928			8.5639	9.0537	8.841	9.1267		9.4957	9.187		8.9637	9.2424		9.1154	8.8893		7.2324	8.2051		9.3922	8.9687
Fibronectin OS=Homo sapiens GN=FN1 PE=1 SV=4	P02751	vDVIPVNLPGEHGQR	0.93	13.38	31.2969	13.38		8.8205	8.8659	8.9699	8.8806			9.0893	9.1478		8.9556	8.5363		8.9976	9.22		8.8389	8.5877		8.7364	9.4293		8.8346	8.7835
Fibronectin OS=Homo sapiens GN=FN1 PE=1 SV=4	P02751	vFAVSHGR	0.99	28.15	32.6198	28.15	8.1976	8.1974	8.174	9.2128	8.417	9.2132	9.0296	9.3963	9.1857	9.0743	8.9019	8.6063	9.1224	8.7598	9.1936	8.7732	9.1045	9.2455	9.4649	9.2363	8.9606	8.4994	9.1625	9.0797
Fibronectin OS=Homo sapiens GN=FN1 PE=1 SV=4	P02751	vGDTYERPk	1	28.74	32.0358	28.74	9.1723	8.9503	9.3912	9.2592	8.9558	9.2077	9.1167	9.107	9.5032	8.4802	8.6012	8.3793	8.78	8.7812	8.5495	8.8955	8.9898	8.9535	8.6086	9.1137	8.7753	9.1135	8.6768	8.847
Fibronectin OS=Homo sapiens GN=FN1 PE=1 SV=4	P02751	vPGTSTSATLTGLTR	1	20.15	31.6967	20.15	8.8793	9.0085	8.8823	9.3198	9.0503	9.2191	9.2141	8.9485	9.5363	8.5365	8.9177	8.6869	9.3424	8.8761	8.9924	8.8408	8.9241	9.0398	8.5762	8.6627	8.2994	8.7958	8.8073	8.8956
Fibronectin OS=Homo sapiens GN=FN1 PE=1 SV=4	P02751	vTIMWTPPESAVTGYR	0.9	13.9	28.2217	13.9	8.8281		9.0478	9.1022		8.4553	9.0475		8.484	9.0218		8.7365	8.4796		9.3449	9.1225		9.0981	9.1626		9.1445	9.2572		8.7002
Fibronectin OS=Homo sapiens GN=FN1 PE=1 SV=4	P02751	wLPSSSPVTGYR	1	19.92	30.2979	19.92	8.9211	8.788	8.5253	9.5677	8.999	9.1009	9.2809	9.2233	9.1415	8.9827	8.9933	9.0082	9.0831	8.6577	9.2408	9.0335	9.2068	8.8624	7.8174	8.0671	8.5153	9.1827	9.2405	8.7969
Fibronectin OS=Homo sapiens GN=FN1 PE=1 SV=4	P02751	wLPSSSPVTGyR	0.78	9.32	31.6791	9.32	8.6746	8.7836			8.9303	8.9488	8.7787	9.0008		8.5662	8.6929		8.8138	8.5314		9.1804	8.7222		9.168	9.0792		9.244	9.4354
Fibronectin OS=Homo sapiens GN=FN1 PE=1 SV=4	P02751	yEkPGSPPR	0.52	6.51	32.1484	6.51	9.3187		9.0706	9.2824		9.4719	8.9586		9.4617	8.9451		8.8907	8.6722		8.915	8.4148		8.7881	8.7435		8.6002	8.8496		8.6494
Fibronectin OS=Homo sapiens GN=FN1 PE=1 SV=4	P02751	yEVSVYALk	1	29.98	32.3905	29.98	9.2741	9.2807	8.9036	9.1572	9.094	9.1882	9.2294	9.3379	9.2613	8.1855	8.4683	8.4723	8.78	8.4576	8.9406	9.1472	8.9733	9.3963	8.5189	8.8065	9.0539	9.0701	8.8003	8.4729
Fibronectin OS=Homo sapiens GN=FN1 PE=1 SV=4	P02751	ySFcTDHTVLVQTR	0.98	17.87	30	17.87			9.8647	8.9988					8.7862			9.2668			8.8536			8.7572			8.3971			8.7338
Fibronectin OS=Homo sapiens GN=FN1 PE=1 SV=4	P02751	yTGNTYR	0.84	9.64	28.0956	9.64	9.3425					9.0383	8.543			9.4099			8.9422			8.9163			8.4495			8.7328
Clusterin OS=Homo sapiens GN=CLU PE=1 SV=1	P10909	aLQEYR	0.5	15.27	31.7085	9.65	9.799	9.9286	9.6517	9.6058	9.6239	9.642	9.7294	9.39	9.1944	9.3536	9.8795	10.008	10.122	10.094	10.096	9.5676	9.6638	9.3711	9.4533	9.2677	9.1452	9.9203	9.7687	9.5782
Clusterin OS=Homo sapiens GN=CLU PE=1 SV=1	P10909	aSSIIDELFQDR	0.57	9.37	28.9209	9.37	9.4778	9.4176	9.5985	9.0756	9.2447	9.1653	9.514	9.2949	9.0725	9.6051	10.071	9.6534	10.555	10.029	9.9	9.5782	9.9637	9.8164	9.6494	9.072	9.482	10.062	10.475	9.8637
Clusterin OS=Homo sapiens GN=CLU PE=1 SV=1	P10909	cREILSVDcSTNNPSQAk	1	28.96	32.7577	28.96		10.061	9.8645	9.1379	9.4875			9.2582	9.6188		9.8047	10.374		10.12	9.7946		9.6269	9.5896		9.2108	7.6443		10.099	9.6465
Clusterin OS=Homo sapiens GN=CLU PE=1 SV=1	P10909	eILSVDcSTNNPSQAk	0.88	13.89	28.2217	13.89	9.6911	9.7669	9.5247	9.3762	9.7457	9.4862	9.3916	9.5538	9.601	9.7304	9.8846	9.5777	9.4941	9.6812	9.5393	10.252	9.9472	9.8906	9.2688	9.0838	9.2296	10.031	9.7951	9.768
Clusterin OS=Homo sapiens GN=CLU PE=1 SV=1	P10909	eIQNAVNGVk	1	54.86	32.3019	49.97	9.7371	9.7049	9.7203	9.6638	9.6369	9.618	9.7284	9.76	9.5959	9.613	9.6502	9.3915	9.7402	9.8251	9.5743	10.033	9.8152	9.7138	9.2753	9.4386	9.214	9.8566	9.8052	9.7501
Clusterin OS=Homo sapiens GN=CLU PE=1 SV=1	P10909	eLDESLQVAER	0.97	14.81	29.8945	14.81	9.6657	9.8596	9.6434	9.2779	9.3535	9.3457	9.3621	9.2945	9.2758	9.6833	9.7604	9.6258	10.325	10.315	10.005	9.8274	9.8385	9.7346	9.4366	9.4081	9.2337	9.8991	9.8702	9.7888
Clusterin OS=Homo sapiens GN=CLU PE=1 SV=1	P10909	ePQDTYHYLPFSLPHR	1	29.66	27.6343	29.66	9.7459	9.5872			9.5927	8.9125	10.023	9.2936		10.189	10.397		10.154	9.8014		9.4682	9.6977		9.8656	9.7287		9.2708	9.5995
Clusterin OS=Homo sapiens GN=CLU PE=1 SV=1	P10909	ePQDTyHYLPFSLPHR	0.89	16.11	29.35	7.96	9.4614					9.5835	9.7447			9.7824			10.199			8.9898			9.8169			9.9735
Clusterin OS=Homo sapiens GN=CLU PE=1 SV=1	P10909	ePQDTyHyLPFSLPHR	0.45	7.63	30.187	7.63	9.1192					9.0849	9.5959			10.239			10.576			9.3443			9.8931			9.6996
Clusterin OS=Homo sapiens GN=CLU PE=1 SV=1	P10909	fMETVAEk	0.94	17.31	31.0857	17.31	9.9909	10.094	9.8203	9.5188	9.4854	9.7411	9.2729	9.4004	9.4054	9.7084	9.3885	9.5014	9.6411	9.7641	9.5205	9.8517	9.7039	9.7162	9.1275	9.6595	9.2135	10.048	9.8107	9.8405
Clusterin OS=Homo sapiens GN=CLU PE=1 SV=1	P10909	iDSLLENDR	1	42.12	31.0958	26.4	9.5764	9.8696	9.6223	9.4383	9.683	9.5428	9.6488	9.4551	9.3349	9.7487	9.6781	9.7014	10.117	10.145	9.9601	9.6687	9.6951	9.5004	9.411	9.3688	9.3995	9.8315	9.8001	9.6287
Clusterin OS=Homo sapiens GN=CLU PE=1 SV=1	P10909	kTLLSNLEEAk	1	19.15	29.8989	19.15		10.143			10.213			10.209			9.2451			9.402			9.9417			8.4551			10.059
Clusterin OS=Homo sapiens GN=CLU PE=1 SV=1	P10909	kTLLSNLEEAkk	1	24.18	25.9106	24.18	9.8741	9.8854	9.85	9.7972	9.9298	9.8691	9.7203	9.7959	9.6223	9.4866	9.4614	9.2339	9.5425	9.5176	9.4227	9.9807	10.081	9.8711	9.0856	9.0342	8.9577	9.919	9.9352	9.8348
Clusterin OS=Homo sapiens GN=CLU PE=1 SV=1	P10909	kYNELLk	0.42	4.65	30.2898	4.65	10.115	10.042	10.246	10.057	9.8794	9.9713	9.7199	9.736	8.4955	9.0498	9.1279	9.6068	9.5796	9.6202	9.582	9.8216	9.8266	9.6161	9.3281	9.3966	9.6073	9.9936	10.037	9.3795
Clusterin OS=Homo sapiens GN=CLU PE=1 SV=1	P10909	lANLTQGEDQYYLR	0.62	12.54	30.7078	12.54		9.4731			9.5491			9.6145			9.8159			10.14			9.3303			9.9466			9.7983
Clusterin OS=Homo sapiens GN=CLU PE=1 SV=1	P10909	lFDSDPITVTVPVEVSR	1	24.58	30.6967	24.58	9.5187	9.5946	9.6409	9.5367	9.6565	9.5294	9.4093	9.534	9.494	9.6603	9.6105	9.3654	10.419	10.189	10.016	9.6802	9.8629	9.5612	9.5083	9.2043	9.2213	9.9002	10.067	9.8164
Clusterin OS=Homo sapiens GN=CLU PE=1 SV=1	P10909	qQTHMLDVMQDHFSR	1	43.82	25	43.82	9.7388	9.9549	9.7739	9.5008	9.4376	9.3331	9.8069	9.5316	9.3594	9.8669	9.6162	9.4736	10.012	9.9943	9.7266	9.2285	9.4365	9.1403	10.173	10.173	10.121	9.474	9.5807	9.5355
Clusterin OS=Homo sapiens GN=CLU PE=1 SV=1	P10909	rELDESLQVAER	0.99	16.52	30.693	16.52	9.8702	9.6247	9.812	9.4955	9.6253	9.3878	9.4095	9.6048	9.4417	9.7277	9.7266	9.5825	10.338	10.492	10.105	9.5684	9.5308	9.4157	9.596	9.5539	9.1562	9.7635	9.5607	9.5914
Clusterin OS=Homo sapiens GN=CLU PE=1 SV=1	P10909	rPHFFFPk	0.81	9.45	32.8171	9.45	7.7647	7.4177	7.742	9.8497	10.492	10.018	10.117	10.291	9.7942	9.5996	9.8989	9.6305	10.061	10.231	9.9657	10.005	10.19	9.8039	9.9379	9.2795	9.987	10.029	9.9116	9.835
Clusterin OS=Homo sapiens GN=CLU PE=1 SV=1	P10909	sGSGLVGR	0.56	9.41	32.7254	7.79		9.4079	9.1527	9.3487	9.4201			9.1038	10.277		10.566	10.476		10.38	9.889		9.1632	8.9255		10.182	9.6847		9.4458	8.8371
Clusterin OS=Homo sapiens GN=CLU PE=1 SV=1	P10909	tLLSNLEEAk	0.98	25.33	36.5744	24.52	9.8923	9.85	9.7872	9.7462	9.9972	9.9345	9.8428	9.6869	9.4449	9.2219	9.4917	9.3485	9.6441	9.7123	9.8852	9.7285	9.5875	9.3084	9.296	9.4719	9.2222	10.015	9.8449	9.9159
Clusterin OS=Homo sapiens GN=CLU PE=1 SV=1	P10909	vTTVASHTSDSDVPSGVTEVVVk	1	52.16	30.0945	52.16	9.4804	10.042	9.7357	8.7528	8.8041	9.577	9.9353	10.209	10.425	9.7092	9.6634	9.3316	10.089	9.6088	9.7669	9.6743	9.1632	8.3738	9.1358	11.964	12.104	9.9504	7.785	8.1003
Clusterin OS=Homo sapiens GN=CLU PE=1 SV=1	P10909	yNELLk	0.5	10.38	32.6529	6.86	9.8485		9.885	9.5364		9.7884	9.8374		9.7194	9.5442		9.7998	9.6376		9.4505	9.8789		9.5971	9.0069		9.0826	10.04		9.5772
Clusterin OS=Homo sapiens GN=CLU PE=1 SV=1	P10909	yNELLk	0.5	18.79	31.6584	8.94	9.9965	9.9807	9.6638	9.9768	10.318	9.9454	9.5652	9.8247	9.4123	9.5721	9.488	9.2433	9.662	9.7838	9.3011	9.8977	10.002	9.6092	8.7286	7.9004	No Values	10.184	10.371	9.8101
Cystatin-C OS=Homo sapiens GN=CST3 PE=1 SV=1	P01034	aLDFAVGEYNk	1	38.1	36.1151	35.59	9.5612	9.5564	9.4705	9.4347	9.6975	9.7841	9.9135	9.8739	9.7892	9.4253	9.5486	9.4355	9.8657	9.9479	9.7402	9.9737	10.082	9.8032	8.9999	9.0986	8.9907	9.6675	9.6596	9.3973
Cystatin-C OS=Homo sapiens GN=CST3 PE=1 SV=1	P01034	aLDFAVGEyNk	0.53	7	31.6909	7	9.5848	9.6122	9.4958	9.8425	10.077	10.02	9.8198	9.9445	9.8115	9.5112	9.5134	9.2545	9.7664	9.8142	9.5942	10.17	10.163	9.8666	8.3725	8.4295	8.5019	10.118	10.155	10.083
Cystatin-C OS=Homo sapiens GN=CST3 PE=1 SV=1	P01034	aLQVVR	0.46	15.76	32.0466	0		9.7545	9.2606	9.1034	10.198			9.3286	8.7485		9.5272	10.931		10.418	9.7387		9.4404	9.7333		9.5532	10.478		9.4649	8.3598
Cystatin-C OS=Homo sapiens GN=CST3 PE=1 SV=1	P01034	aSNDMYHSR	0.86	7.21	25	7.21		9.744	9.7673	9.6013	10.095			9.836	9.4147		9.9852	9.8172		9.8625	9.6638		8.9756	9.0066		9.6524	9.8044		9.5345	9.3288
Cystatin-C OS=Homo sapiens GN=CST3 PE=1 SV=1	P01034	aSNDMyHSR	0.69	5.76	27.9657	5.76	9.9603	10.124			10.228	9.8208	10.212	10.075		9.061	9.598		9.8201	9.3015		9.2193	9.7302		9.6585	8.7643		9.6043	9.8653
Cystatin-C OS=Homo sapiens GN=CST3 PE=1 SV=1	P01034	kQIVAGVNYFLDVELGR	1	44.24	30.3503	44.24		9.2655			No Values			9.7299			9.3013			10.553			9.5002			10.641			8.9832
Cystatin-C OS=Homo sapiens GN=CST3 PE=1 SV=1	P01034	lVGGPMDASVEEEGVR	1	87.88	27.3078	87.88	9.6176	9.8861	9.7548	9.8824	9.7416	9.79	9.7781	9.8708	9.843	9.7207	9.9536	9.4407	10.031	10.17	9.7375	9.4864	9.2406	9.4732	9.1737	9.1887	8.667	9.7231	9.6296	9.6649
Cystatin-C OS=Homo sapiens GN=CST3 PE=1 SV=1	P01034	lVGGPMDASVEEEGVRR	1	42.13	28.3696	40.82	9.4884	9.6492	9.7156	9.4178	9.8795	9.7531	9.4911	9.7115	9.5389	10.266	10.208	9.7846	9.9132	9.9659	9.7979	9.6401	9.6888	9.5882	9.0243	8.7992	8.895	9.626	9.6018	9.5917
Cystatin-C OS=Homo sapiens GN=CST3 PE=1 SV=1	P01034	qIVAGVNyFLDVELGR	1	32.72	31.0721	32.72	9.6369	8.9356	9.5009	9.4938	9.4388	8.6269	9.8993	9.3113	9.3803	9.9729	10.211	9.9519	10.158	10.35	9.9747	10.649	10.385	10	8.2731	8.8526	8.39	10.14	10.162	9.7344
Cystatin-C OS=Homo sapiens GN=CST3 PE=1 SV=1	P01034	rALDFAVGEYNk	1	38.33	31.807	28.52	9.7367	9.9225	9.9227	10.045	10.13	10.007	10.03	9.8579	9.9455	10.068	9.8522	9.5205	9.737	9.7952	9.6612	9.4269	9.4446	9.2733	8.9047	9.1062	8.7763	9.4945	9.5846	9.3108
Cystatin-C OS=Homo sapiens GN=CST3 PE=1 SV=1	P01034	rALDFAVGEyNk	0.98	16.54	31.4582	16.54		9.4132			10.05			9.7894			9.9105			10.027			9.7725			9.1287			9.5936
Cystatin-C OS=Homo sapiens GN=CST3 PE=1 SV=1	P01034	tQPNLDNcPFHDQPHLk	1	68.44	33.3846	68.44	9.8866	9.9116	9.7836	9.6882	9.903	9.8598	9.9781	10.021	9.9134	9.3299	9.396	9.1428	9.5928	9.6551	9.4809	9.8718	9.8975	9.8029	8.8502	8.9892	8.903	9.6922	9.7475	9.7003
Cystatin-C OS=Homo sapiens GN=CST3 PE=1 SV=1	P01034	tQPNLDNcPFHDQPHLkR	1	32.25	29.1593	32.25	9.6701	9.6527			8.9883	9.1112	9.8248	9.9164		9.9341	10.029		10.135	10.203		9.9254	10.108		9.1417	9.1739		9.5605	9.586
Ig kappa chain C region OS=Homo sapiens GN=IGKC PE=1 SV=1	P01834	dSTYSLSSTLTLSk	0.94	17.69	35.8161	17.69	9.1836	9.2223	9.2468	9.1083	8.8434	8.9468	9.0891	9.1745	9.1854	9.7726	9.9869	9.9553	9.1967	8.8566	9.2059	9.545	9.6851	9.4458	9.4285	9.5174	9.4802	9.239	9.2129	9.2338
Ig kappa chain C region OS=Homo sapiens GN=IGKC PE=1 SV=1	P01834	dSTySLSSTLTLSk	0.47	6.65	31.1327	6.65	9.3017	9.2737	9.4503	8.9654	9.072	9.1426	8.8514	8.9425	9.0376	9.9191	10.043	9.6657	8.8944	8.802	8.9967	9.6919	9.8252	9.7975	9.169	9.349	9.3906	9.4652	9.3087	9.5383
Ig kappa chain C region OS=Homo sapiens GN=IGKC PE=1 SV=1	P01834	sGTASVVcLLNNFYPR	1	28.34	27.767	28.34	9.1273	7.6894	9.1639	8.5094	9.0028	8.8898	8.7917	8.6716	8.7527	9.6074	9.5774	9.785	8.9907	9.7198	9.0283	9.5039	9.445	9.1034	9.6207	9.8773	9.9993	9.9035	9.6512	9.7687
Ig kappa chain C region OS=Homo sapiens GN=IGKC PE=1 SV=1	P01834	sGTASVVcLLNNFyPR	0.84	9.6	30.4218	9.6	9.0607	8.8349	8.9224	9.127	9.0726	9.1606	8.6698	9.0421	8.8282	9.4708	9.3174	9.5086	8.9143	9.0421	8.8208	9.5808	9.5886	9.7217	9.5814	9.6549	9.6636	10.045	10.07	10.191
Ig kappa chain C region OS=Homo sapiens GN=IGKC PE=1 SV=1	P01834	tVAAPSVFIFPPSDEQLk	1	42.84	35.8013	42.49	8.7757	8.7259	8.8109	9.2371	9.2382	9.1788	9.2433	9.3258	9.3445	9.7792	9.8334	9.8372	9.0561	8.9559	9.0355	9.6184	9.6427	9.6481	9.4631	9.506	9.4758	9.1759	9.2489	9.2255
Ig kappa chain C region OS=Homo sapiens GN=IGKC PE=1 SV=1	P01834	vDNALQSGNSQESVTEQDSk	0.42	4.4	25	4.4	9.2934	9.2068	9.3623	8.8477	9.0949	8.9365	9.1148	9.0498	9.3477	9.8169	9.8518	9.6297	8.5157	8.9062	9.0714	9.7427	9.62	9.6277	9.4677	9.5776	9.473	9.1399	9.0511	9.2299
Ig kappa chain C region OS=Homo sapiens GN=IGKC PE=1 SV=1	P01834	vYAcEVTHQGLSSPVTk	0.99	19.83	29.9123	19.83	9.7013	9.4796	9.6249	8.7681	8.9375	8.3952	9.076	9.0368	8.9294	7.8621	8.2405	8.5777	8.7657	8.9734	8.8135	8.8354	8.9241	8.9265	11.326	10.605	10.991	9.9996	10.04	9.9657
Ig kappa chain C region OS=Homo sapiens GN=IGKC PE=1 SV=1	P01834	vyAcEVTHQGLSSPVTk	0.84	9.7	30.4454	9.7	9.8243	9.6742	9.648	8.7269	8.9158	8.8326	8.7263	8.8508	8.4577	7.5965	7.8262	8.9007	8.778	8.8442	8.835	9.5159	9.166	9.0612	10.172	10.084	10.298	10.578	10.676	10.614
Gelsolin OS=Homo sapiens GN=GSN PE=1 SV=1	P06396	aGALNSNDAFVLk	0.94	14.96	31.7984	14.96	9.5715	9.3649	9.5562	9.6516	9.8381	9.7214	9.7471	9.6271	9.5884	9.3267	9.4435	9.7729	9.8314	9.7695	9.6944	9.2965	9.3827	9.4025	9.0697	9.4224	9.3985	9.4261	9.4853	9.3899
Gelsolin OS=Homo sapiens GN=GSN PE=1 SV=1	P06396	aGkEPGLQIWR	0.99	20.19	31.4613	20.19	9.6193		9.6959	9.3654		9.3715	9.6221		9.4759	9.4967		9.5927	9.9742		10.009	9.5822		9.5572	8.7604		9.5157	9.5092		9.3175
Gelsolin OS=Homo sapiens GN=GSN PE=1 SV=1	P06396	aMAELAA	0.9	26.94	31.9368	19.62	9.9866	9.6784	9.7155	9.2227	9.1427	9.1815	9.6226	9.6014	9.4403	9.0261	9.5346	9.8065	9.8839	9.6238	9.4152	9.2027	9.4973	9.5705	9.3274	9.6963	9.6282	9.7649	9.7031	9.8109
Gelsolin OS=Homo sapiens GN=GSN PE=1 SV=1	P06396	aQPVQVAEGSEPDGFWEALGGk	1	75.06	27.9657	75.06	9.3776	9.3985	9.4413	9.4549	9.5255	9.4545	9.3129	9.5276	9.501	9.3255	9.4024	9.4429	10.071	10.072	10.006	9.5198	9.7215	9.524	9.1798	9.063	9.3492	9.6626	9.7365	9.814
Gelsolin OS=Homo sapiens GN=GSN PE=1 SV=1	P06396	aVEVLPk	0.87	16.59	29.3551	8.74	9.6545	9.8565	9.8486	9.9505	9.7524	9.734	9.6322	9.6302	9.8494	9.2753	9.2726	9.1131	9.5018	9.7853	9.6616	9.338	9.4686	9.3367	9.1427	9.1404	9.1707	9.4156	9.2956	9.4339
Gelsolin OS=Homo sapiens GN=GSN PE=1 SV=1	P06396	dPDQTDGLGLSYLSSHIANVER	1	54.32	29.058	54.32	9.7159	9.2826	9.3783	9.2977	9.6323	9.3206	9.4485	9.6418	9.8829	9.1327	9.3375	9.4901	10.336	9.5895	9.5933	9.0082	9.5657	9.6262	9.016	9.843	9.4791	9.9579	9.5263	9.7819
Gelsolin OS=Homo sapiens GN=GSN PE=1 SV=1	P06396	dPDQTDGLGLSyLSSHIANVER	1	33.96	28.9763	33.96	9.2983	9.5292			9.6031	9.7768	9.1168	9.5839		9.5874	9.4448		9.8093	9.6807		9.5659	9.6467		9.2316	9.2577		9.5432	9.7673
Gelsolin OS=Homo sapiens GN=GSN PE=1 SV=1	P06396	dSQEEEkTEALTSAk	1	27.3	30.1828	27.3	9.4207	9.7529	9.8184	9.2888	9.5665	9.4276	9.3836	9.6096	9.8493	9.7754	8.9525	9.1608	9.8025	10.007	9.7929	9.4519	9.5708	9.5053	9.0357	9.0317	9.1112	9.6381	9.9284	10.024
Gelsolin OS=Homo sapiens GN=GSN PE=1 SV=1	P06396	eGGQTAPASTR	1	24.08	30.2036	24.08	9.9281	Value Missing	9.9475	9.4066	9.3045	9.4971	9.7379	No Values	9.2082	9.755	No Values	0.60745	9.607	10.05	10.366	9.6182	No Values	9.2603	9.0432	9.3021	9.1713	8.7492	No Values	9.6032
Gelsolin OS=Homo sapiens GN=GSN PE=1 SV=1	P06396	ePGLQIWR	0.98	19.64	32.3019	14.93	9.653	9.6588	9.7845	9.9542	9.9714	9.6139	9.7051	9.6608	9.5063	9.0445	9.1045	9.1151	9.9874	9.989	9.9704	8.9372	9.0583	9.1863	9.3348	9.4598	9.4614	9.669	9.4748	9.5792
Gelsolin OS=Homo sapiens GN=GSN PE=1 SV=1	P06396	eVQGFESATFLGYFk	1	38.8	29.9123	38.8	9.1873	9.8357	8.906	9.5343	9.1925	9.285	9.3158	9.2741	9.5704	9.1575	9.6393	9.5282	10.033	10.149	10.216	9.3333	9.1739	9.5896	9.7432	9.4092	9.3587	9.8191	9.6402	9.8108
Gelsolin OS=Homo sapiens GN=GSN PE=1 SV=1	P06396	gASQAGAPQGR	1	36.19	36.3709	36.19	8.6886	9.8674	9.4584	9.521	10.343	9.6723	9.8658	9.2122	9.7226	10.778	10.093	10.249	10.032	9.5795	9.6101	9.3707	9.1892	9.5462	9.0181	8.928	8.8452	8.5105	9.2057	9.5771
Gelsolin OS=Homo sapiens GN=GSN PE=1 SV=1	P06396	gGVASGFk	0.99	32.87	32.66	26.11	9.1823	9.2883	9.6483	9.8886	9.9874	9.8983	9.7537	9.8151	9.6182	9.3076	9.4004	9.1559	9.715	9.7636	10.036	9.2741	9.3235	9.246	9.3303	9.2497	9.2107	9.4514	9.596	9.7502
Gelsolin OS=Homo sapiens GN=GSN PE=1 SV=1	P06396	hVVPNEVVVQR	0.93	15.8	31.6435	15.8	9.6553	9.5465	9.6046	9.3565	9.5347	9.4594	9.4393	9.5596	9.6159	9.3096	9.669	10.066	10.029	9.93	9.7357	9.087	9.3446	9.4016	9.6014	9.5522	9.4734	9.3591	9.3604	9.2032
Gelsolin OS=Homo sapiens GN=GSN PE=1 SV=1	P06396	kGGVASGFk	0.98	16.06	30.6371	16.06	9.63	9.6559	9.7487	10.13	10.035	9.933	9.7647	9.888	9.7902	9.0197	9.0672	9.0433	9.6069	9.5074	9.6333	9.3653	9.385	9.419	9.1793	9.3265	9.2448	9.4367	9.5419	9.5199
Gelsolin OS=Homo sapiens GN=GSN PE=1 SV=1	P06396	kMDAHPPR	0.89	12.79	32.4625	12.79	9.7184	9.3213			10.051	9.7949	9.6787	9.6158		9.608	9.5061		9.9178	9.5429		8.735	9.2118		9.2464	10.074		9.2467	9.0955
Gelsolin OS=Homo sapiens GN=GSN PE=1 SV=1	P06396	lFAcSNk	0.9	26.11	36.2294	26.11	9.4549	9.78	9.7516	9.9334	9.6868	9.7606	9.5669	9.6181	9.672	9.6461	9.6753	9.1733	9.8102	9.7224	9.5778	9.1616	9.3528	9.3157	9.1092	9.0069	9.3156	9.4842	9.5764	9.7451
Gelsolin OS=Homo sapiens GN=GSN PE=1 SV=1	P06396	nWRDPDQTDGLGLSYLSSHIANVER	1	55.5	26.3448	55.5	9.5982	9.4238	9.398	8.7319	8.5335	8.3704	9.9282	9.5997	9.9911	9.3979	10.098	9.8329	10.378	10.029	9.9037	8.5246	9.6787	9.4575	10.415	9.928	9.6862	9.3235	9.1392	9.5835
Gelsolin OS=Homo sapiens GN=GSN PE=1 SV=1	P06396	qTQVSVLPEGGETPLFk	0.76	11.76	31.0958	11.76		9.3188			9.645			9.4843			9.5197			10.997			8.7753			9.6128			9.0663
Gelsolin OS=Homo sapiens GN=GSN PE=1 SV=1	P06396	rTPITVVk	0.96	14.62	30.216	14.62	10.047	9.8612	10.189	9.8294	10.119	9.6842	9.9249	9.6573	9.8351	8.5905	9.0542	9.2747	9.5462	9.7337	9.4003	9.1323	9.2691	9.191	9.5017	9.044	9.2215	9.5089	9.7491	9.6456
Gelsolin OS=Homo sapiens GN=GSN PE=1 SV=1	P06396	sEDcFILDHGk	1	51.57	28.0821	51.47	9.1813	9.5645	9.5874	9.6799	9.5349	9.3914	9.389	9.6422	9.8506	9.6264	9.2783	9.1012	9.5124	9.691	9.6339	9.4181	9.5867	9.3112	9.8805	9.4087	9.7286	9.5257	9.6872	9.6549
Gelsolin OS=Homo sapiens GN=GSN PE=1 SV=1	P06396	sEDcFILDHGkDGk	0.99	16.71	29.652	16.71	9.1391					9.5628	9.5968			9.3295			10.006			9.6431			9.3103			9.348
Gelsolin OS=Homo sapiens GN=GSN PE=1 SV=1	P06396	tASDFITk	0.99	24.29	32.33	21.62	9.7137	9.8231	9.9127	9.8732	9.8043	9.7903	9.7055	9.6429	9.6852	8.9658	9.2542	9.3059	9.8207	9.8367	9.7311	9.4363	9.2801	9.3258	8.9531	9.2487	9.1038	9.4868	9.5273	9.5758
Gelsolin OS=Homo sapiens GN=GSN PE=1 SV=1	P06396	tEALTSAk	0.99	23.5	34.3505	20.14	9.7804	9.8059			10.009	10.086	9.5186	9.3253		9.6123	10.094		9.4397	10.074		9.2847	8.944		9.2579	9.2145		8.9565	8.9513
Gelsolin OS=Homo sapiens GN=GSN PE=1 SV=1	P06396	tGAQELLR	0.77	17.17	31.7289	11.96	9.5589	10.022	9.7283	9.5964	9.592	9.4361	9.5206	9.7354	9.4804	9.4472	9.4671	9.6402	9.8004	9.623	10.095	9.4881	9.3695	9.2845	8.9771	8.8463	9.1423	9.7525	9.7607	9.4788
Gelsolin OS=Homo sapiens GN=GSN PE=1 SV=1	P06396	tPITVVk	0.9	16.64	29.2221	10.62	9.88	9.7304	9.6775	9.9195	9.9372	9.7911	9.8128	9.7877	9.8087	8.9878	9.2427	9.3719	9.8422	9.6579	9.5477	9.2947	9.4489	9.3791	8.9453	9.1618	9.2496	9.3618	9.4552	9.5754
Gelsolin OS=Homo sapiens GN=GSN PE=1 SV=1	P06396	tPSAAyLWVGTGASEAEk	1	30.68	35.0488	30.68	9.8185	9.8207	9.7446	9.6989	9.7613	9.532	9.5377	9.4318	9.5403	9.0318	9.3615	9.2773	9.9618	9.9329	10.025	9.3681	9.5977	9.6018	9.101	8.9018	9.1055	9.5363	9.6684	9.5744
Gelsolin OS=Homo sapiens GN=GSN PE=1 SV=1	P06396	vPEARPNSMVVEHPEFLk	0.5	5.93	30.6032	5.93		9.8187			8.5363			9.7559			10.164			9.8689			9.3059			9.0569			9.9124
Gelsolin OS=Homo sapiens GN=GSN PE=1 SV=1	P06396	vSNGAGTMSVSLVADENPFAQGALk	1	48.07	34.0106	48.07	8.7387	9.5835	9.8288	9.5185	9.3594	9.4556	9.481	8.9974	9.027	9.1123	9.5228	10.225	10.973	10.641	9.5444	8.6746	9.3294	9.4968	9.5832	9.2033	9.138	9.9173	9.8073	9.6372
Gelsolin OS=Homo sapiens GN=GSN PE=1 SV=1	P06396	yIETDPANR	0.44	1.96	28.4572	1.96	9.4734	9.7258	9.4963	9.1928	9.8381	9.2561	9.2041	9.4012	9.0185	9.4459	8.7202	10.211	9.6524	10.188	10.398	8.956	9.0277	9.3996	10.879	10.165	9.582	9.0684	9.3534	9.2361
Gelsolin OS=Homo sapiens GN=GSN PE=1 SV=1	P06396	yIETDPANRDR	0.49	8.05	28.5794	2.36	10.184	9.642	9.5822	8.8845	8.9739	9.6297	8.8286	9.2367	9.9342	8.8733	10.519	9.4844	10.611	10.254	10.301	9.546	9.6157	9.8777	8.6257	9.0758	9.0296	9.6369	9.1009	9.4357
Vitamin D-binding protein OS=Homo sapiens GN=GC PE=1 SV=1	P02774	akLPDATPk	0.91	14.13	29.7035	14.13	9.8318	9.7601			11.006	11.228	12.501	12.081		No Values	No Values		No Values	No Values		No Values	No Values		No Values	6.5998		5.9774	No Values
Vitamin D-binding protein OS=Homo sapiens GN=GC PE=1 SV=1	P02774	dVcDPGNTk	1	35.47	33.2428	35.47	9.8948	10.106	10.07	9.5057	9.4266	9.6866	9.6421	10.47	9.99	9.6455	9.388	9.6308	9.9442	9.6413	9.8411	10.256	10.01	10.048	10.137	9.9791	10.015	9.8705	9.8736	9.7993
Vitamin D-binding protein OS=Homo sapiens GN=GC PE=1 SV=1	P02774	eDFTSLSLVLySR	0.98	16.64	31.3545	16.64			9.0423	9.2672					8.8528			10.074			10.83			10.235			10.691			9.9064
Vitamin D-binding protein OS=Homo sapiens GN=GC PE=1 SV=1	P02774	eFSHLGk	0.9	18.42	32.7944	18.42	10.188	9.9638	9.8909	9.9748	9.9271	10.188	9.6665	9.8745	9.885	9.6226	9.6981	9.6425	9.1936	9.3489	9.4723	9.9147	9.8796	9.8615	10.556	10.348	10.463	9.7476	9.8232	9.7089
Vitamin D-binding protein OS=Homo sapiens GN=GC PE=1 SV=1	P02774	eLPEHTVk	0.85	11.91	32.5066	9.83	9.9069	9.741	9.8819	9.6999	9.6464	9.8077	9.7655	9.0067	9.5367	10.316	10.972	10.074	9.6661	9.5098	9.6278	9.9368	10.703	10.294	10.181	9.5376	9.8439	9.5221	9.4316	9.5681
Vitamin D-binding protein OS=Homo sapiens GN=GC PE=1 SV=1	P02774	eLSSFIDk	0.99	39.57	32.3147	33.48	9.7054	9.7157	9.8703	9.8994	9.9534	9.9641	9.7793	9.7388	9.8679	9.8369	9.8752	9.8615	9.6321	9.4849	9.3752	10.041	10.037	10.028	10.242	10.319	10.209	9.8638	9.7669	9.79
Vitamin D-binding protein OS=Homo sapiens GN=GC PE=1 SV=1	P02774	eLSSFIDkGQELcADYSENTFTEYk	1	44.18	31.3925	44.18	9.4796		9.4512	9.5371		9.0366	9.3129		9.6398	10.43		10.082	10.268		9.7865	10.639		10.387	9.799		9.8213	10.111		10.195
Vitamin D-binding protein OS=Homo sapiens GN=GC PE=1 SV=1	P02774	eVVSLTEAccAEGADPDcYDTR	1	87.02	25	87.02	9.9293	9.7069	9.8398	9.4545	9.5948	9.3663	9.2635	9.26	9.2172	10.443	10.234	10.497	10.204	10.302	10.058	10.124	10.218	10.046	9.8236	9.8243	10.044	9.8844	9.8025	9.7119
Vitamin D-binding protein OS=Homo sapiens GN=GC PE=1 SV=1	P02774	eVVSLTEAccAEGADPDcyDTR	1	52.96	25	52.96	9.9115	9.5348	9.7887	9.4067	9.0615	9.9259	8.6317	9.5972	9.3827	10.72	10.402	10.643	10.198	10.179	9.9917	10.48	10.499	10.366	8.9736	9.737	9.1476	10.236	9.9026	10.173
Vitamin D-binding protein OS=Homo sapiens GN=GC PE=1 SV=1	P02774	fEDccQEk	0.98	14.15	25	14.15	9.7285	9.9785	10.155	9.5698	9.7126	9.765	9.3113	9.5728	9.0679	9.3018	9.4903	9.4503	10.109	9.851	9.9364	10.284	10.593	10.459	10.548	9.9794	10.179	10.029	9.7176	10.082
Vitamin D-binding protein OS=Homo sapiens GN=GC PE=1 SV=1	P02774	fPSGTFEQVSQLVk	1	25.33	31.3194	25.33	9.4582	9.78			9.9789	10.738	9.9159	9.6007		9.8605	10.154		9.7709	9.363		9.5866	9.9784		10.5	10.343		9.2469	9.6449
Vitamin D-binding protein OS=Homo sapiens GN=GC PE=1 SV=1	P02774	gPLLkk	0.5	3.35	25	0	9.9394					9.271	9.7055			10.402			9.7008			10.525			10.192			9.3403
Vitamin D-binding protein OS=Homo sapiens GN=GC PE=1 SV=1	P02774	gQELcADYSENTFTEYk	0.97	13.5	25	13.5	9.7315	9.696	9.6201	9.4549	9.5143	9.6248	9.2219	9.4684	9.4696	10.232	9.9352	10.003	9.8129	9.7604	9.9037	10.336	10.486	10.241	10.307	10.092	10.485	9.8938	9.9361	9.7707
Vitamin D-binding protein OS=Homo sapiens GN=GC PE=1 SV=1	P02774	gQELcADySENTFTEYk	0.66	8.96	25.3782	0.64	9.8283					9.1813	9.4003			10.548			9.6498			10.513			9.3862			10.523
Vitamin D-binding protein OS=Homo sapiens GN=GC PE=1 SV=1	P02774	gQELcADYSENTFTEyk	0.99	27.95	26.5418	8.88	9.6317	9.5022	9.6513	9.251	9.4383	9.4308	9.3077	9.4179	9.6338	10.646	10.369	10.509	10.155	9.8215	9.8524	10.796	10.931	10.562	8.8038	9.1529	9.5222	10.306	10.263	9.9181
Vitamin D-binding protein OS=Homo sapiens GN=GC PE=1 SV=1	P02774	gQELcADYSENTFTEYkk	1	25.57	27.356	25.57	10.031	9.6826	9.7709	9.4802	8.9127	9.3821	9.7058	9.3482	9.5293	10.346	9.7055	10.091	9.2851	9.9254	9.8135	10.466	10.615	10.359	10.277	10.282	10.304	9.5829	10.424	9.5508
Vitamin D-binding protein OS=Homo sapiens GN=GC PE=1 SV=1	P02774	hLSLLTTLSNR	1	21.31	32.2583	21.31	9.8669	9.6026	9.8384	9.7227	9.9223	9.572	10.048	9.7343	9.7974	10.346	10.378	10.325	10.217	9.2532	10.002	9.9013	9.8477	9.6463	10.822	11.091	11.251	8.9574	9.061	8.5862
Vitamin D-binding protein OS=Homo sapiens GN=GC PE=1 SV=1	P02774	hQPQEFPTYVEPTNDEIcEAFR	1	63.26	25	63.26	9.592	9.5117	9.4992	9.1775	9.2076	9.1777	9.5129	9.3782	9.3349	10.699	10.34	10.425	10.009	10.168	10.232	10.206	10.181	10.137	10	10.212	10.103	9.9826	9.903	9.9815
Vitamin D-binding protein OS=Homo sapiens GN=GC PE=1 SV=1	P02774	hQPQEFPTyVEPTNDEIcEAFR	1	35.06	25	35.06	9.3093	9.4435	9.1159	9.4497	9.9583	9.4189	8.9204	9.0704	9.2384	10.749	10.626	10.745	10.204	9.5829	9.8756	10.392	10.252	10.512	9.584	9.487	9.5129	10.535	10.475	10.421
Vitamin D-binding protein OS=Homo sapiens GN=GC PE=1 SV=1	P02774	hQPQEFPTYVEPTNDEIcEAFRk	1	35.84	25	35.84	9.7297	9.8183	9.6482	9.4868	8.8416	8.0232	9.5862	9.8814	9.5773	11.042	10.504	10.127	10.233	9.858	10.116	10.355	10.034	10.544	10	9.9129	9.6427	10.108	10.045	9.7569
Vitamin D-binding protein OS=Homo sapiens GN=GC PE=1 SV=1	P02774	kFPSGTFEQVSQLVk	1	28.51	30.2119	28.51	9.792	9.76	9.8633	9.9672	9.8795	9.8614	9.851	9.7885	9.7934	9.9206	9.9479	9.842	9.4555	9.5088	9.3921	10.222	10.182	10.214	10.081	10.022	9.9929	9.8285	9.7944	9.7936
Vitamin D-binding protein OS=Homo sapiens GN=GC PE=1 SV=1	P02774	kLcMAALk	0.98	19.11	30.7737	13.51		10.297	10.2	9.8446	9.8901			9.6045	9.9052		9.8638	9.8896		9.1167	9.0674		9.9396	10.029		10.208	10.159		9.9466	9.8531
Vitamin D-binding protein OS=Homo sapiens GN=GC PE=1 SV=1	P02774	lcDNLSTk	0.99	29.83	31.5655	25.28	10.13	10.108	9.9946	10.031	9.9306	9.9988	9.7997	9.5048	9.6596	9.8234	9.6087	9.8049	9.485	9.7135	9.8602	9.9912	10.021	9.837	9.9534	10.315	10.201	9.9075	9.7729	9.4961
Vitamin D-binding protein OS=Homo sapiens GN=GC PE=1 SV=1	P02774	lcMAALk	0.7	10.68	33.2715	10.68	9.9006	9.9489			9.6851	10.082	9.7953	9.4523		9.7396	10.092		9.4779	9.5244		9.8647	9.9188		10.182	10.421		10.081	9.8286
Vitamin D-binding protein OS=Homo sapiens GN=GC PE=1 SV=1	P02774	lPDATPk	0.9	20.59	31.6047	11.76	10.945	10.078	9.7485	10.812	11.448	11.825	12.914	12.363	11.866	No Values	8.4756	No Values	8.5431	8.672	No Values	8.0403	8.6421	7.0236	8.6705	8.7407	No Values	8.2537	9.6716	No Values
Vitamin D-binding protein OS=Homo sapiens GN=GC PE=1 SV=1	P02774	lSNLIk	0.5	19.52	32.003	0	10.089	10.375			9.6303	9.6048	9.7257	9.7341		9.8965	9.4858		9.435	9.2624		10.015	10.028		10.355	10.309		9.9963	10.071
Vitamin D-binding protein OS=Homo sapiens GN=GC PE=1 SV=1	P02774	rTHLPEVFLSk	1	27.74	31.6673	27.74	9.3916	9.6665	9.587	9.4836	9.2331	8.9682	9.9475	10.149	10.159	10.412	9.8522	9.9642	10.153	9.9526	9.7292	10.107	10.002	10.021	9.9835	10.188	10.248	10.113	9.7863	9.7002
Vitamin D-binding protein OS=Homo sapiens GN=GC PE=1 SV=1	P02774	scESNSPFPVHPGTAEccTk	1	46.62	25	46.62	10.063					9.4821	9.9883			9.8698			9.3827			9.9105			10.603			9.7772
Vitamin D-binding protein OS=Homo sapiens GN=GC PE=1 SV=1	P02774	sDFASNccSINSPPLYcDSEIDAELk	1	27.84	31.1327	27.84	9.9019	9.7132	9.7484	9.7175	9.7247	9.4107	9.8297	9.5748	9.8856	9.7451	10.312	9.4243	10.114	10.29	10.199	10.423	9.8939	10.06	10.04	10.012	9.8849	9.5508	9.2802	9.9547
Vitamin D-binding protein OS=Homo sapiens GN=GC PE=1 SV=1	P02774	sDFASNccSINSPPLycDSEIDAELk	0.92	15.88	27.3159	15.88		9.7136	9.8199	9.6428	9.6871			9.1188	9.2385		9.8166	10.595		10.356	9.522		10.437	10.748		9.6584	9.6311		10.107	9.7018
Vitamin D-binding protein OS=Homo sapiens GN=GC PE=1 SV=1	P02774	sLGEccDVEDSTTcFNAk	1	78.35	25	78.35	9.7788	9.8615	9.5208	9.9064	9.7957	9.4228	9.725	9.7234	9.677	10.106	9.6729	9.8688	9.8202	9.8779	9.6853	10.363	10.134	10.248	9.8366	10.085	10.243	9.9791	9.7792	9.7655
Vitamin D-binding protein OS=Homo sapiens GN=GC PE=1 SV=1	P02774	syLSMVGSccTSASPTVcFLk	0.98	19.24	28.4136	19.24	10.52					9.6153	10.493			9.6287			8.8227			10.264			9.9096			9.8237
Vitamin D-binding protein OS=Homo sapiens GN=GC PE=1 SV=1	P02774	tHLPEVFLSk	1	27.07	31.8865	27.07	9.6332	9.7713	9.8046	9.6996	9.7145	9.9177	9.7215	9.7729	9.8077	9.8945	9.7121	9.8783	9.5341	9.8401	9.7292	10.163	10.103	10.172	10.358	10.224	10.065	9.8748	9.684	9.7742
Vitamin D-binding protein OS=Homo sapiens GN=GC PE=1 SV=1	P02774	tSALSAk	0.9	16.01	33.2797	11.36	10.031	10.123	9.8149	9.8305	9.4776	9.7186	9.9846	9.8252	9.8929	9.7367	9.8911	9.6478	9.5508	9.3881	9.4618	10.014	10.174	10.277	10.276	10.282	10.181	9.7802	9.7194	9.8017
Vitamin D-binding protein OS=Homo sapiens GN=GC PE=1 SV=1	P02774	vcSQYAAYGEk	1	49.2	27.6118	49.2	10.108	9.9651	9.8701	9.6146	9.4249	9.7921	9.5555	9.6791	9.8358	9.7229	9.9916	9.7048	9.7804	9.6397	9.5977	9.8925	10.013	10.161	10.247	10.141	10.391	9.9177	10.027	9.768
Vitamin D-binding protein OS=Homo sapiens GN=GC PE=1 SV=1	P02774	vcSQyAAYGEk	0.95	18.77	30.6145	8.87	10.009		10.548	9.3077		9.9518	9.3081		9.0913	10.139		9.706	9.9767		9.9148	10.196		10.457	9.7368		9.9964	9.7581		9.8786
Vitamin D-binding protein OS=Homo sapiens GN=GC PE=1 SV=1	P02774	vcSQYAAyGEk	0.57	9.61	30.6145	0.58		9.7942	9.9974	9.6945	10.481			9.6314	9.3342		9.9335	9.8744		10.605	9.6837		9.9994	10.459		8.9385	9.6237		9.5113	10.233
Vitamin D-binding protein OS=Homo sapiens GN=GC PE=1 SV=1	P02774	vLEPTLk	0.9	21.81	30.5423	12.01	9.9537	9.8332	9.971	10.148	10.355	10.358	9.9234	9.9393	9.6652	9.6357	9.616	9.5959	9.6765	9.4194	9.5471	9.9083	10.077	10.251	9.8795	10.051	10.087	9.7461	9.5373	9.6585
Vitamin D-binding protein OS=Homo sapiens GN=GC PE=1 SV=1	P02774	vMDkYTFELSR	0.96	13.65	31.0415	13.65	9.6512	9.7294	9.7683	9.2443	9.076	9.1047	9.8456	9.571	9.6788	9.977	10.162	10.104	10.13	10.255	10.501	10.15	10.083	10.262	10.457	10.147	9.7526	9.7937	9.8336	9.5995
Vitamin D-binding protein OS=Homo sapiens GN=GC PE=1 SV=1	P02774	yTFELSR	0.73	8.78	30.3423	6.91	9.8015	9.6844	9.753	9.9271	9.6277	9.8615	9.6465	9.8164	9.6596	9.9409	9.8548	10.262	9.964	10.041	9.7982	9.9364	10.056	9.949	10.245	10.287	9.9679	9.6714	9.5981	9.6787
Complement factor H OS=Homo sapiens GN=CFH PE=1 SV=4	P08603	aGEQVTyTcATYYk	0.63	20.28	30.4532	3.78	9.2061					9.4845	8.979			9.6164			9.3455			9.4179			8.3648			9.7708
Complement factor H OS=Homo sapiens GN=CFH PE=1 SV=4	P08603	aQTTVTcMENGWSPTPR	1	49.01	25	49.01	9.3401	9.3594	9.2994	8.1034	9.0808	9.2213	8.8229	8.9696	9.3956	9.4672	9.29	9.8083	9.5429	9.4148	9.2745	9.5016	9.048	9.2016	8.8696	8.7994	8.9014	9.4012	9.5322	9.8466
Complement factor H OS=Homo sapiens GN=CFH PE=1 SV=4	P08603	aVYTcNEGYQLLGEINYR	1	52.02	25.0106	52.02	9.0889	9.2804	9.0198	8.7365	8.291	9.0049	9.0036	8.7232	9.0372	9.267	9.5615	9.8299	9.9754	9.6078	9.581	9.2399	9.3025	8.8494	9.2412	9.508	9.5828	9.3431	9.1872	9.0292
Complement factor H OS=Homo sapiens GN=CFH PE=1 SV=4	P08603	aVyTcNEGYQLLGEINYR	0.99	28.98	28.8874	13.69			9.6659	9.1652					8.724			9.63			9.9935			9.5667			7.4669			9.6187
Complement factor H OS=Homo sapiens GN=CFH PE=1 SV=4	P08603	aVYTcNEGyQLLGEINYR	0.53	10.95	27.356	0		9.5946	8.8454	8.8687	8.496			8.8274	8.6229		8.9127	9.7299		9.7878	9.5038		9.9853	9.4248		8.67	8.8093		9.2202	10.026
Complement factor H OS=Homo sapiens GN=CFH PE=1 SV=4	P08603	aVYTcNEGYQLLGEINyR	1	30.92	26.5128	21.8			8.871	8.077					8.3578			10.12			10.185			9.368			9.2385			9.6137
Complement factor H OS=Homo sapiens GN=CFH PE=1 SV=4	P08603	cFEGFGIDGPAIAk	1	55.13	29.9476	55.13	9.4037	9.161			9.2039	8.8274	9.2284	8.925		9.0289	9.0076		9.5142	9.4059		9.0999	8.9208		9.8486	9.4767		9.2527	9.2057
Complement factor H OS=Homo sapiens GN=CFH PE=1 SV=4	P08603	cLPVTAPENGk	1	30.29	31.5381	30.29	9.5261	9.4064	9.5273	9.1268	9.2127	9.3973	9.3642	9.7812	9.1979	9.0644	8.9997	9.2841	9.342	9.0817	9.2545	9.0617	9.2422	9.0582	9.0792	8.724	9.4992	9.3937	9.0367	8.8829
Complement factor H OS=Homo sapiens GN=CFH PE=1 SV=4	P08603	cTLkPcDYPDIk	0.79	8.73	30.6371	8.73	9.6239	9.7825			9.224	9.6389	9.4205	9.1446		8.9336	9.1026		8.7976	8.8839		9.1453	8.9459		9.0894	9.1923		9.5358	9.2183
Complement factor H OS=Homo sapiens GN=CFH PE=1 SV=4	P08603	cVEISck	0.9	17.58	30.2735	17.58	9.4485	9.4519	9.4447	9.2883	9.3788	9.1087	9.4505	9.6369	9.1383	9.4443	8.7799	9.3878	9.2906	9.2686	9.1252	9.2374	9.031	8.9957	8.9992	8.6143	9.1737	9.209	9.3327	9.2773
Complement factor H OS=Homo sapiens GN=CFH PE=1 SV=4	P08603	dGWSAQPTcIk	1	26.6	30.3902	26.6	9.4683	8.8675	9.3699	9.1645	9.4274	9.1076	9.3538	9.3197	9.2093	9.6005	9.4718	9.4355	9.3272	8.9301	9.0555	9.2879	9.0119	9.4804	9.0395	9.1631	9.0147	9.0209	9.3025	9.0625
Complement factor H OS=Homo sapiens GN=CFH PE=1 SV=4	P08603	dTScVNPPTVQNAYIVSR	1	62.01	26.4147	62.01	9.0666	9.5813	9.2737	8.8479	9.2047	8.7697	9.0712	9.3614	9.3102	9.4289	9.0238	9.2196	9.6783	9.004	9.2648	9.7809	8.7605	9.149	9.2942	9.292	9.6782	9.0953	9.2662	9.0876
Complement factor H OS=Homo sapiens GN=CFH PE=1 SV=4	P08603	ecDTDGWTNDIPIcEVVk	1	49.98	25	49.98	9.0557	9.1502	9.459	9.1191	8.3974	8.9078	8.6251	9.4818	8.5938	9.3206	9.2075	9.147	9.7557	9.5296	9.6249	9.5381	9.1454	8.9987	9.1898	9.1851	9.2314	9.7468	9.397	9.6448
Complement factor H OS=Homo sapiens GN=CFH PE=1 SV=4	P08603	eGWIHTVcINGR	0.43	7.34	26.8753	7.34		9.5147	8.9563	9.3138	9.1761			9.1063	8.8365		9.5178	9.8686		9.3201	8.9904		9.172	9.3024		8.3093	9.0535		9.3132	9.5094
Complement factor H OS=Homo sapiens GN=CFH PE=1 SV=4	P08603	eQVQScGPPPELLNGNVk	0.99	18.11	29.9211	18.11	9.7391	10.125			8.8351	8.6304	9.037	8.8479		9.2772	8.9824		9.6416	9.3727		9.0252	8.5		9.9168	9.968		8.9178	8.8628
Complement factor H OS=Homo sapiens GN=CFH PE=1 SV=4	P08603	eYHFGQAVR	0.67	8.79	28.7448	8.79		9.2176			8.8254			8.9727			10.308			9.1117			8.5969			10.12			8.3416
Complement factor H OS=Homo sapiens GN=CFH PE=1 SV=4	P08603	fVcNSGYk	0.99	25.96	29.7359	25.96	9.3271	9.554	9.7216	8.8996	9.4031	9.3522	9.573	9.2739	9.4927	9.1154	9.2005	9.0597	9.4048	9.1066	9.126	8.7892	9.2094	8.8719	9.2742	8.8328	9.5763	9.3589	9.0172	9.083
Complement factor H OS=Homo sapiens GN=CFH PE=1 SV=4	P08603	gDAVcTESGWRPLPScEEk	0.98	14.57	25	14.57	9.5272	9.5339	9.3644	9.2981	9.2045	9.321	9.5018	9.4717	9.4104	8.9315	8.8326	8.8696	9.0146	9.0234	8.9375	9.1833	8.7599	9.5288	9.2219	9.2626	8.9427	9.4837	9.4054	9.4793
Complement factor H OS=Homo sapiens GN=CFH PE=1 SV=4	P08603	gEWVALNPLR	1	29.74	32.5983	22.15	9.7779	9.2327	8.3454	9.7561	8.9034	9.2589	9.3561	9.1082	8.9166	9.3564	9.1425	10.124	9.3467	9.5668	9.0837	9.2655	8.9112	9.0859	8.696	9.6073	9.3656	9.0749	9.0217	9.1537
Complement factor H OS=Homo sapiens GN=CFH PE=1 SV=4	P08603	gkEGWIHTVcINGR	0.44	7.28	30.7041	7.28		8.9314			8.6164			8.4795			9.7929			9.4508			9.1047			9.9274			9.1909
Complement factor H OS=Homo sapiens GN=CFH PE=1 SV=4	P08603	iDVHLVPDR	1	37.16	32.3223	30	9.2604	8.9457	8.9121	9.4191	8.7835	9.1378	9.5094	9.267	9.1525	9.5533	9.3426	9.3714	9.6251	9.6076	9.6957	8.9557	8.9932	8.6015	9.3817	9.3572	9.4612	8.7437	9.1972	9.2173
Complement factor H OS=Homo sapiens GN=CFH PE=1 SV=4	P08603	iDVHLVPDRk	0.93	12.42	30.8493	12.42	9.2039	9.4693			8.9495	9.2494	9.5844	9.1305		9.5231	8.7544		9.223	8.7912		8.8568	9.3886		9.7034	9.7916		8.8411	9.2189
Complement factor H OS=Homo sapiens GN=CFH PE=1 SV=4	P08603	iIYkENER	0.61	7.43	32.5382	7.43	9.1217					8.7887	9.0654			9.5792			10.23			9.2337			8.7957			9.3703
Complement factor H OS=Homo sapiens GN=CFH PE=1 SV=4	P08603	iVSSAMEPDREYHFGQAVR	0.95	13.96	27.5435	13.96			9.0684	8.7235					9.0702			9.5481			9.5923			9.5375			8.8744			9.4326
Complement factor H OS=Homo sapiens GN=CFH PE=1 SV=4	P08603	kGEWVALNPLR	1	27.88	31.3354	27.88	9.2823	9.2331	9.3756	9.4519	9.3289	9.2792	9.1925	9.1783	9.1777	9.0292	8.9004	8.8146	9.8598	9.7602	9.3823	8.5988	8.5426	9.0349	9.8223	9.3588	9.3445	9.1218	9.1917	9.2786
Complement factor H OS=Homo sapiens GN=CFH PE=1 SV=4	P08603	lGYVTADGETSGSITcGk	0.96	17.28	27.2428	17.28			9.4646	9.0854					9.0347			8.4537			9.6076			8.9493			9.7836			9.4519
Complement factor H OS=Homo sapiens GN=CFH PE=1 SV=4	P08603	lSYTcEGGFR	1	21.65	25	21.65		9.0525	9.2121	8.8455	8.9094			8.9306	9.3064		9.4887	9.4794		9.4761	9.1771		9.0846	9.06		9.6454	9.6581		8.9068	9.1329
Complement factor H OS=Homo sapiens GN=CFH PE=1 SV=4	P08603	nDFTWFk	0.64	8.77	30.799	8.77	8.9977	8.7772	9.2238	9.431	9.3965	9.6078	9.2159	9.2861	9.198	9.1285	9.1023	8.7688	8.9996	8.9142	9.1848	9.2463	9.1466	9.1623	9.4917	9.5093	9.4654	9.4805	9.3619	9.3168
Complement factor H OS=Homo sapiens GN=CFH PE=1 SV=4	P08603	nTEILTGSWSDQTyPEGTQAIYk	1	44.7	28.2347	6.91		9.2014			8.814			8.7765			9.3448			9.4988			9.6182			8.5221			9.7182
Complement factor H OS=Homo sapiens GN=CFH PE=1 SV=4	P08603	nTEILTGSWSDQTYPEGTQAIyk	0.96	42.58	34.2716	5.38		9.3243			8.8405			8.6657			9.4787			9.6716			9.6651			8.343			9.5052
Complement factor H OS=Homo sapiens GN=CFH PE=1 SV=4	P08603	rPcGHPGDTPFGTFTLTGGNVFEYGVk	0.9	10.09	27.16	10.09	9.3903	9.0702			8.8144	9.3567	9.2131	9.2863		9.5361	9.0589		9.29	9.6776		9.0623	8.7066		8.7866	9.9169		9.5498	8.9632
Complement factor H OS=Homo sapiens GN=CFH PE=1 SV=4	P08603	rPYFPVAVGk	0.63	7.18	31.2678	7.18	9.1669	9.052	9.2332	9.1426	9.0486	8.9089	9.2369	9.2489	9.1267	9.6696	9.233	9.3639	9.1783	9.6179	8.8631	8.8881	8.6595	9.2252	10.265	9.8532	9.9581	8.8191	8.857	8.9269
Complement factor H OS=Homo sapiens GN=CFH PE=1 SV=4	P08603	scDIPVFMNAR	1	21.75	26.5801	21.75	9.378	9.2141	9.4605	9.249	8.9716	9.3796	9.0304	9.2716	8.9801	9.017	9.1771	9.2916	9.2657	9.4213	9.3467	9.3632	8.8661	8.9305	9.7596	9.5435	9.4866	8.9916	9.0286	9.0822
Complement factor H OS=Homo sapiens GN=CFH PE=1 SV=4	P08603	sIDVAcHPGYALPk	0.6	7.42	31.0992	7.42	9.0133	9.4728	9.3303	9.1989	9.1132	8.8464	8.9225	9.3818	9.6547	9.5127	9.0111	9.0914	8.7106	9.2379	8.9684	9.2682	9.0547	8.9566	11.291	9.2226	9.6107	8.689	9.024	9.002
Complement factor H OS=Homo sapiens GN=CFH PE=1 SV=4	P08603	sIDVAcHPGyALPk	0.84	9.28	31.0653	9.28	9.3425		9.4126	9.6377		9.4212	9.2169		9.3958	9.3278		9.5479	9.1306		8.7963	9.2287		9.0755	9.0139		8.6066	9.5034		9.3586
Complement factor H OS=Homo sapiens GN=CFH PE=1 SV=4	P08603	sITcIHGVWTQLPQcVAIDk	0.79	12.64	29.2993	12.64	9.0539	9.3714	9.2078	9.2243	8.8851	9.3811	9.4295	8.8276	9.2816	9.9942	9.978	9.5806	9.2	9.3065	9.3803	9.3417	9.1097	9.1809	8.8083	8.9996	8.6093	8.9763	9.0161	9.3683
Complement factor H OS=Homo sapiens GN=CFH PE=1 SV=4	P08603	sLGNVIMVcR	1	26.88	30.7518	26.88	9.68	9.5364			8.535	8.9538	9.7865	9.5964		8.927	8.9436		10.019	9.7983		7.6252	8.6891		9.2366	8.8525		9.9572	9.5428
Complement factor H OS=Homo sapiens GN=CFH PE=1 SV=4	P08603	sPDVINGSPISQk	0.83	12.61	31.5412	12.61	9.0427	9.1673	8.8516	9.6307	8.806	9.1659	9.4521	9.5738	9.7128	9.6541	9.0638	9.6729	9.4535	9.2122	9.2087	8.8926	9.2109	8.5088	9.3118	9.4442	8.9233	9.2646	8.9862	9.322
Complement factor H OS=Homo sapiens GN=CFH PE=1 SV=4	P08603	sSIDIENGFISESQyTYALk	0.62	14.68	34.7509	2.99	8.9266	8.1019	8.8002	7.662	8.5142	8.5157	8.9541	9.0729	8.5823	9.8796	9.8918	9.6917	9.4968	9.3843	9.804	10.153	10.101	9.951	8.173	8.7498	9.3535	10.086	9.678	9.9863
Complement factor H OS=Homo sapiens GN=CFH PE=1 SV=4	P08603	sSNLIILEEHLk	0.95	13.27	31.3098	12.78	9.4964	8.8626	9.375	9.2312	9.1928	9.0771	9.2583	9.4899	8.9862	9.0486	8.3498	8.8921	9.1249	9.3644	9.0968	9.3485	9.2216	9.5767	9.4809	9.6475	9.5735	9.3345	9.3654	9.1603
Complement factor H OS=Homo sapiens GN=CFH PE=1 SV=4	P08603	tDcLSLPSFENAIPMGEk	1	24.8	27.4819	24.8	9.0624	9.1484	9.2148	9.2319	9.1894	9.6625	8.9204	9.0586	9.0201	9.0615	9.2655	9.2506	9.624	9.0072	9.7064	9.0882	9.2439	9.3307	9.7897	9.2737	8.8069	9.0177	9.3143	9.2694
Complement factor H OS=Homo sapiens GN=CFH PE=1 SV=4	P08603	tGESVEFVck	1	43.08	30.3181	43.08	8.9725	9.1443	9.0921	9.4623	9.1073	9.4507	9.4756	9.0639	9.161	9.219	9.1925	9.2946	9.3511	9.1702	9.376	9.1977	9.2447	9.184	9.2835	9.4705	9.3394	9.2375	9.1494	8.895
Complement factor H OS=Homo sapiens GN=CFH PE=1 SV=4	P08603	tkNDFTWFk	0.6	7.62	31.6524	7.62	9.1235		8.9886	8.958		8.8009	9.1947		9.3564	9.4466		9.1775	9.3721		9.5176	9.4528		9.5182	9.3956		8.8382	9.3989		9.4764
Complement factor H OS=Homo sapiens GN=CFH PE=1 SV=4	P08603	vGEVLk	0.5	20.12	33.1175	10.85	9.5054	9.4231	9.3063	9.5743	9.4679	9.606	9.2332	9.239	9.1403	9.2722	8.9059	9.037	9.0637	9.24	9.2805	9.048	9.0492	9.0532	9.2991	9.2435	9.3453	9.1414	8.9904	9.131
Complement factor H OS=Homo sapiens GN=CFH PE=1 SV=4	P08603	vSVLcQENYLIQEGEEITck	1	88.85	27.5891	88.85	9.1165	9.6566	9.2597	8.8702	8.546	8.7984	8.92	8.8507	8.9953	9.5931	8.7513	9.2109	9.6241	9.0161	9.6175	9.4081	9.1737	9.2603	9.5295	10.029	9.4776	9.214	9.3969	9.2468
Complement factor H OS=Homo sapiens GN=CFH PE=1 SV=4	P08603	vSVLcQENyLIQEGEEITck	0.67	9.82	28.2672	9.82	9.4552	9.352	9.4165	9.0793	8.7115	9.1839	9.4044	9.0129	8.9794	9.3434	9.2559	9.4033	9.6928	9.5338	9.2123	8.9937	9.6141	9.3101	9.2952	8.6315	9.0093	8.8165	9.4168	9.3875
Complement factor H OS=Homo sapiens GN=CFH PE=1 SV=4	P08603	wQSIPLcVEk	0.97	16.9	31.726	15.2	9.2885	9.2462	9.4655	9.2696	9.2196	9.1984	9.398	9.2892	9.3331	9.2259	9.2867	9.1351	9.2275	9.216	9.0471	9.1918	8.7925	9.3055	9.4763	9.316	9.1627	9.2135	9.1444	9.085
Complement factor H OS=Homo sapiens GN=CFH PE=1 SV=4	P08603	wSHPPScIk	1	21.27	31.1327	21.27	9.5125	9.1704			9.3108	9.1907	9.5815	9.601		8.9634	8.5559		8.7904	9.2633		9.3429	8.7545		9.5689	9.383		9.2124	9.4552
Complement factor H OS=Homo sapiens GN=CFH PE=1 SV=4	P08603	wSSPPQcEGLPck	1	42.45	28.5491	42.45	9.6707	9.2336	9.453	9.2219	9.2539	9.5328	9.4988	9.2012	9.1396	8.5683	9.2204	9.9051	9.3074	9.2937	8.7513	9.1382	9.2338	8.8049	9.355	8.8928	9.378	9.1138	9.1644	9.1772
Pigment epithelium-derived factor OS=Homo sapiens GN=SERPINF1 PE=1 SV=4	P36955	aLYYDLISSPDIHGTYk	0.97	20.38	34.9817	20.38	9.5213	9.5087	9.4672	9.0216	9.2968	8.7478	10.146	10.122	9.9572	9.3109	9.0985	9.171	9.8761	9.744	9.6504	9.6553	9.504	9.6554	10.541	10.467	10.18	9.7012	9.3183	9.3119
Pigment epithelium-derived factor OS=Homo sapiens GN=SERPINF1 PE=1 SV=4	P36955	aLYYDLISSPDIHGTyk	1	28.64	30.3342	28.64		9.8301	9.7239	9.0766	9.7999			9.8406	9.1443		9.2664	9.1719		10.055	9.6908		9.8058	10.084		8.461	9.5551		9.9363	9.8854
Pigment epithelium-derived factor OS=Homo sapiens GN=SERPINF1 PE=1 SV=4	P36955	dTDTGALLFIGk	1	36.66	32.0925	36.66	9.4435	9.4575	10.263	9.5122	9.3672	9.4939	9.7153	9.2248	9.035	10.105	9.7595	11.877	9.3534	9.8385	8.3738	10.044	10.139	10.669	9.2503	9.5399	8.5982	10.119	9.4411	8.0784
Pigment epithelium-derived factor OS=Homo sapiens GN=SERPINF1 PE=1 SV=4	P36955	eLLDTVTAPQk	0.71	15.87	36.8744	9.1	9.7006	9.7974	9.7149	9.5121	9.3245	9.7179	9.6751	9.8505	9.5971	9.3766	9.3213	9.1957	9.7965	9.3629	9.5245	9.7822	9.8349	9.7517	9.7635	9.7158	9.4249	9.7559	9.7876	9.6402
Pigment epithelium-derived factor OS=Homo sapiens GN=SERPINF1 PE=1 SV=4	P36955	gQWVTk	0.5	24.03	34.0466	14.82	9.8531	9.8837	9.8214	9.5475	9.8306	9.7729	9.8331	9.8142	9.766	8.9926	8.9958	8.9346	9.7224	9.5694	9.4549	9.7658	9.6328	9.682	9.6784	9.66	9.492	9.8858	9.6504	9.7657
Pigment epithelium-derived factor OS=Homo sapiens GN=SERPINF1 PE=1 SV=4	P36955	iTGkPIk	0.85	7.34	25	7.34	9.9153	9.7044			9.7666	9.809	9.9703	9.8357		9.0348	8.7493		9.5945	9.685		9.8798	9.9082		9.542	9.5769		9.8127	9.7688
Pigment epithelium-derived factor OS=Homo sapiens GN=SERPINF1 PE=1 SV=4	P36955	kTSLEDFYLDEER	1	34.18	35.6158	34.18	9.2656	9.2553	9.2041	8.9259	8.9754	9.0416	8.927	9.0651	8.9507	9.7159	9.6163	9.6576	10.558	10.467	10.363	10.153	10.166	10.089	9.7549	9.4723	9.3791	10.186	10.007	9.7474
Pigment epithelium-derived factor OS=Homo sapiens GN=SERPINF1 PE=1 SV=4	P36955	kTSLEDFyLDEER	1	29.64	30.465	29.64	9.3132	9.3139	9.1131	8.5802	9.2006	8.9894	9.1785	8.8122	8.9477	9.9876	9.401	9.9425	10.578	10.816	10.163	10.35	10.611	10.307	8.7075	8.307	8.979	10.455	10.534	10.374
Pigment epithelium-derived factor OS=Homo sapiens GN=SERPINF1 PE=1 SV=4	P36955	lAAAVSNFGYDLYR	0.99	19.17	30.5576	18.12			9.1471	9.4126					9.8438			9.4786			9.8193			10.013			8.553			10.139
Pigment epithelium-derived factor OS=Homo sapiens GN=SERPINF1 PE=1 SV=4	P36955	lAAAVSNFGYDLyR	0.89	17.17	31.3925	5.14	9.1506	9.3538			9.1041	10.228	9.2436	9.7549		9.6006	9.5736		10.777	9.9453		10.401	9.974		7.7513	8.6368		10.406	10.172
Pigment epithelium-derived factor OS=Homo sapiens GN=SERPINF1 PE=1 SV=4	P36955	lQSLFDSPDFSk	1	67.2	30.9412	63	9.6915	9.4398	9.3419	9.259	9.5896	9.4714	9.9267	9.6496	9.55	9.3659	9.1191	9.2285	9.8495	9.7693	9.7474	10.094	9.9658	9.8764	9.267	9.8299	9.5943	9.9433	9.6453	9.7949
Pigment epithelium-derived factor OS=Homo sapiens GN=SERPINF1 PE=1 SV=4	P36955	lSYEGEVTk	0.56	9.05	32.1696	9.05	10.015	9.7164	9.5108	9.3969	9.3527	9.7368	9.6177	9.7084	9.5305	8.7646	8.9115	9.0583	10.024	9.8899	9.7685	9.8324	9.7187	9.5801	9.8572	9.9658	9.9626	9.7802	9.7015	9.586
Pigment epithelium-derived factor OS=Homo sapiens GN=SERPINF1 PE=1 SV=4	P36955	lSyEGEVTk	0.99	19.4	31.9728	19.4		9.7285	9.6715	9.6057	9.9151			9.5836	9.6146		8.9905	8.945		9.5149	9.6738		9.8378	10.097		8.9985	8.656		10.426	10.143
Pigment epithelium-derived factor OS=Homo sapiens GN=SERPINF1 PE=1 SV=4	P36955	lTQVEHR	0.9	17.64	33.516	17.64	9.6262	9.4739	9.5721	9.2558	9.5406	9.4244	9.2268	9.6852	9.5761	10.063	9.2745	8.7861	10.534	10.108	10.062	9.1324	9.4078	9.4913	10.4	10.231	10.131	9.3091	9.2897	9.5535
Pigment epithelium-derived factor OS=Homo sapiens GN=SERPINF1 PE=1 SV=4	P36955	sLQEMk	0.5	15.84	32.7784	10.12	10.039	9.8217	9.789	9.7823	9.8074	9.6788	10.079	9.902	9.6086	9.0805	8.8863	8.9802	9.4724	9.5489	9.4171	9.7061	9.4218	9.4493	9.5134	9.8361	9.6483	9.9891	9.7707	9.7303
Pigment epithelium-derived factor OS=Homo sapiens GN=SERPINF1 PE=1 SV=4	P36955	sSFVAPLEk	0.76	10.84	32.6482	10.84	9.7297	9.7853	9.7169	9.6244	9.8489	9.7735	9.785	9.6358	9.7235	9.237	9.2917	9.1431	9.6775	9.4703	9.5076	9.672	9.8395	9.6045	9.7946	9.5952	9.3474	9.889	9.5207	9.7908
Pigment epithelium-derived factor OS=Homo sapiens GN=SERPINF1 PE=1 SV=4	P36955	tESIIHR	0.9	26.55	32.824	12.52	9.1653	9.4887	9.7773	8.9194	9.2638	9.3016	9.576	9.5996	9.2003	9.8945	9.379	9.0968	10.355	10.302	10.575	9.2336	9.5413	8.7807	10.596	10.314	10.923	9.4741	9.1949	9.1344
Pigment epithelium-derived factor OS=Homo sapiens GN=SERPINF1 PE=1 SV=4	P36955	tSLEDFYLDEER	1	54.49	25	54.49	9.3011	9.3125	9.2612	8.7425	8.6628	8.8302	9.2212	8.719	8.7999	9.941	10.145	10.046	10.603	10.577	10.251	10.287	10.166	9.9288	9.2646	9.2061	9.3451	10.163	10.24	10.088
Pigment epithelium-derived factor OS=Homo sapiens GN=SERPINF1 PE=1 SV=4	P36955	tSLEDFyLDEER	0.48	12.94	29.3247	5.3		9.3066	8.6776	8.5145	8.6377			8.5428	8.4686		9.7971	10.227		10.528	10.358		10.43	10.358		9.3889	9.3393		10.371	10.441
Pigment epithelium-derived factor OS=Homo sapiens GN=SERPINF1 PE=1 SV=4	P36955	tVQAVLTVPk	1	43.33	29.7405	33.97	9.9728	9.9999	9.7445	9.588	9.4031	9.6492	9.9325	9.5846	9.8113	8.8772	9.2148	8.8861	9.882	9.4074	9.6125	9.4765	9.6656	9.6628	9.7567	9.7881	9.6065	10.011	9.9177	9.5204
Pigment epithelium-derived factor OS=Homo sapiens GN=SERPINF1 PE=1 SV=4	P36955	vLTGNPR	0.9	16.35	33.145	9.51	9.7115	9.7409	9.561	9.3357	9.6229	9.6608	9.2552	9.5015	9.4694	9.9261	9.6482	9.5061	10.06	9.8695	9.8819	10.094	9.5147	9.6022	9.552	9.5519	9.5536	9.2993	9.5159	9.5891
Pigment epithelium-derived factor OS=Homo sapiens GN=SERPINF1 PE=1 SV=4	P36955	vPMMSDPk	0.99	36.47	31.4364	36.42	9.7315	9.8578	9.8284	9.826	9.794	9.9711	10.001	9.6744	9.7105	9.0032	9.1245	8.8197	9.5531	9.6213	9.2661	9.5286	9.2011	9.436	9.9172	10.035	9.9789	9.8323	9.6864	9.5464
Pigment epithelium-derived factor OS=Homo sapiens GN=SERPINF1 PE=1 SV=4	P36955	yGLDSDLSck	1	29.79	29.8137	29.79	9.6544	9.5656	9.768	9.2531	8.8729	8.8436	9.5203	9.4085	9.5324	9.3252	9.2009	8.9201	10.175	10.044	9.6087	9.6361	9.471	9.7084	10.444	10.583	9.9413	10.025	9.7997	9.6746
Pigment epithelium-derived factor OS=Homo sapiens GN=SERPINF1 PE=1 SV=4	P36955	yGLDSDLSck	0.91	14.28	30.8207	14.28	9.6567	9.4564	9.6916	9.8748	9.4899	9.6419	9.5357	9.6774	9.4383	9.3648	9.6161	9.4974	10.071	9.521	9.5626	9.9979	10.085	10.086	8.9035	9.0619	7.9794	10.377	10.087	10.276
Alpha-1-antichymotrypsin OS=Homo sapiens GN=SERPINA3 PE=1 SV=2	P01011	aDLSGITGAR	0.99	20.08	32.1352	19.85	9.6096	9.3614	9.4389	9.2239	8.9731	9.5117	9.3869	9.173	9.4272	11.202	10.58	10.529	9.1441	9.3817	9.5964	9.4136	8.9642	9.2862	9.5393	9.5523	9.7008	9.0176	9.049	9.1281
Alpha-1-antichymotrypsin OS=Homo sapiens GN=SERPINA3 PE=1 SV=2	P01011	aVLDVFEEGTEASAATAVk	1	40.04	30.4571	40.04	9.3256	9.136	9.2012	9.3673	9.2087	9.4195	9.4461	9.4382	9.3912	10.185	9.7798	9.9249	9.7638	9.5337	9.7549	9.633	9.3345	9.6128	9.5938	9.4692	9.6485	9.5011	9.3282	9.419
Alpha-1-antichymotrypsin OS=Homo sapiens GN=SERPINA3 PE=1 SV=2	P01011	dEELScTVVELk	0.98	23.3	35.7392	20.75	9.4518	9.4214	9.4589	9.3443	9.1088	9.5482	9.3276	9.1601	9.3258	10.28	10.015	10.045	9.6159	9.4266	9.3389	9.4639	9.1994	9.3089	9.7663	9.5441	9.9604	9.3645	9.21	9.5763
Alpha-1-antichymotrypsin OS=Homo sapiens GN=SERPINA3 PE=1 SV=2	P01011	dSLEFR	0.5	16.97	28.5065	11.2	8.993	9.1096	9.0677	9.2909	9.3786	9.5371	9.5703	9.0015	9.3978	10.481	10.124	10.157	9.8445	10.004	10.098	9.0779	8.7435	9.2617	10.105	9.6846	9.8398	9.3293	9.0432	9.2511
Alpha-1-antichymotrypsin OS=Homo sapiens GN=SERPINA3 PE=1 SV=2	P01011	eIGELYLPk	0.98	26.77	32.5406	16.92	9.4691	9.3895	9.4643	9.5033	9.2658	9.4279	9.2513	9.334	9.5449	10.595	9.9657	10.098	9.6937	9.2836	9.3224	9.5749	9.2644	9.4672	9.6819	9.5177	9.6023	9.2266	9.0336	9.2186
Alpha-1-antichymotrypsin OS=Homo sapiens GN=SERPINA3 PE=1 SV=2	P01011	eIGELyLPk	0.99	19.41	31.3481	19.41	9.5353	9.2901			9.3779	9.6223	9.5744	9.5214		10.235	9.8773		9.5376	9.2055		9.5379	9.3558		9.2367	8.9169		9.6045	9.546
Alpha-1-antichymotrypsin OS=Homo sapiens GN=SERPINA3 PE=1 SV=2	P01011	eQLSLLDR	0.99	22.81	32.7091	20.53	9.3379	9.3136	9.3286	9.157	8.8716	9.2606	9.3249	8.9052	9.1616	10.926	10.516	10.561	9.8904	9.7139	9.6224	9.1955	8.8989	9.3567	9.7734	9.5575	9.8513	9.1536	9.1295	9.2744
Alpha-1-antichymotrypsin OS=Homo sapiens GN=SERPINA3 PE=1 SV=2	P01011	fTEDAk	0.5	24.77	31.9005	17.97	9.4244	9.4364			9.0636	9.1999	9.7145	9.2117		9.7551	9.5479		9.8854	9.7435		9.9913	9.4727		9.6786	9.8523		9.2349	8.7753
Alpha-1-antichymotrypsin OS=Homo sapiens GN=SERPINA3 PE=1 SV=2	P01011	fTEDAkR	0.44	6.46	32.7277	6.46		9.3768	9.437	9.0117	9.065			9.4796	9.6879		9.9778	10.17		9.4607	9.5445		9.164	9.2341		9.3113	10.1		9.2683	9.1642
Alpha-1-antichymotrypsin OS=Homo sapiens GN=SERPINA3 PE=1 SV=2	P01011	iTDLIk	0.5	25.17	33.5005	10.53	9.7946	9.56	9.8857	9.4985	9.482	9.4912	9.7791	9.6853	9.7347	9.8903	9.7116	9.8528	9.3468	9.1139	9.0953	9.2557	8.947	9.0407	9.9306	9.5153	9.7839	9.3607	9.1162	9.4459
Alpha-1-antichymotrypsin OS=Homo sapiens GN=SERPINA3 PE=1 SV=2	P01011	iTLLSALVETR	0.44	11.94	31.6435	0		9.7811	8.5048	9.2135	8.9936			9.2654	10.124		9.8903	7.6453		8.8294	9.6397		9.0921	7.8607		9.525	9.9404		9.7266	8.3338
Alpha-1-antichymotrypsin OS=Homo sapiens GN=SERPINA3 PE=1 SV=2	P01011	kLINDYVk	0.83	12.12	29.7359	6.06	9.7946	9.5721	9.8604	9.5397	9.2421	9.6895	9.7301	9.599	9.8093	10.075	9.7167	9.9612	9.2114	8.8898	9.1539	9.2958	9.1675	9.2707	9.8275	9.6313	9.653	9.3825	9.2415	9.1572
Alpha-1-antichymotrypsin OS=Homo sapiens GN=SERPINA3 PE=1 SV=2	P01011	lINDYVk	0.9	30.34	32.4846	20.44	9.7994	9.5958			9.4942	9.5845	9.8336	9.5531		9.7362	9.5902		9.4828	9.2747		9.3139	8.9698		9.7861	9.6525		9.333	9.0275
Alpha-1-antichymotrypsin OS=Homo sapiens GN=SERPINA3 PE=1 SV=2	P01011	lINDyVk	0.54	8.94	30.5346	1.25	9.9382	9.6388			9.7934	9.5092	9.3824	9.3035		9.9437	9.9278		9.4898	8.8051		9.6261	9.2244		9.0521	9.3642		9.9427	9.0463
Alpha-1-antichymotrypsin OS=Homo sapiens GN=SERPINA3 PE=1 SV=2	P01011	lYGSEAFATDFQDSAAAk	1	42.38	28.1157	42.38	8.7348	8.6057	8.9744	9.3539	9.2871	9.3193	10.232	10.12	9.6117	10.581	10.178	10.542	9.5543	9.0896	9.4405	9.3527	8.9876	9.7606	9.8149	9.6627	9.1953	9.033	9.1971	9.5077
Alpha-1-antichymotrypsin OS=Homo sapiens GN=SERPINA3 PE=1 SV=2	P01011	lyGSEAFATDFQDSAAAk	1	40.77	33.8399	40.77	9.2848	8.993	9.2785	9.3607	9.3084	9.323	9.5804	9.3286	9.4807	10.374	9.9804	10.398	9.6192	9.4321	9.4275	9.6929	9.2676	9.6164	9.3868	9.399	9.1699	9.6727	9.4121	9.6366
Alpha-1-antichymotrypsin OS=Homo sapiens GN=SERPINA3 PE=1 SV=2	P01011	mEEVEAMLLPETLkR	1	27.92	30.9795	27.92	9.7088	10.209			8.4829	9.0365	9.2883	8.7369		11.45	10.167		9.68	9.6173		8.758	9.4398		9.5382	9.1771		9.4244	9.237
Alpha-1-antichymotrypsin OS=Homo sapiens GN=SERPINA3 PE=1 SV=2	P01011	nLAVSQVVHk	1	37.36	32.1511	35.84	9.771	9.6546	9.822	9.4291	9.3731	9.4657	9.7488	9.794	10.036	10.025	9.5039	9.8552	9.372	9.0074	9.2841	9.3798	8.6148	9.0338	9.6815	9.8158	9.7965	9.3127	9.3337	9.1513
Alpha-1-antichymotrypsin OS=Homo sapiens GN=SERPINA3 PE=1 SV=2	P01011	rLYGSEAFATDFQDSAAAk	0.82	15.2	32.4993	15.2	8.7528					9.7155	9.9497			9.949			9.8295			9.2759			10.446			8.9659
Alpha-1-antichymotrypsin OS=Homo sapiens GN=SERPINA3 PE=1 SV=2	P01011	rLyGSEAFATDFQDSAAAk	0.42	5.84	29.5231	5.84	9.347					9.4305	9.7046			10.142			9.9183			9.2721			9.3592			9.7103
Alpha-1-antichymotrypsin OS=Homo sapiens GN=SERPINA3 PE=1 SV=2	P01011	wEMPFDPQDTHQSR	1	33.37	25	33.37	9.4848	9.1731			8.1467	9.1622	9.381	9.4648		10.884	9.9138		8.6605	9.4814		8.9352	8.8015		11.393	11.175		8.9833	8.947
Alpha-1-antichymotrypsin OS=Homo sapiens GN=SERPINA3 PE=1 SV=2	P01011	wRDSLEFR	0.99	26.99	30.2694	26.99	8.8337		8.9467	7.8257		8.9582	8.9472		9.0111	10.958		11.139	10.61		10.363	9.0047		9.3039	10.452		10.585	9.1209		9.1742
Ceruloplasmin OS=Homo sapiens GN=CP PE=1 SV=1	P00450	aEEEHLGILGPQLHADVGDk	1	28.14	29.9344	28.14		9.8344			9.772			9.343			9.2899			8.8995			9.6191			9.6361			9.2959
Ceruloplasmin OS=Homo sapiens GN=CP PE=1 SV=1	P00450	aETGDkVYVHLk	0.45	5.41	30.8099	5.41		9.6268			8.747			9.242			10.583			8.9023			9.7156			9.4763			9.397
Ceruloplasmin OS=Homo sapiens GN=CP PE=1 SV=1	P00450	aGLQAFFQVQEcNk	0.42	6.54	29.5376	6.54	9.325					8.8913	9.1272			9.9351			9.6351			9.0803			10.74			8.4965
Ceruloplasmin OS=Homo sapiens GN=CP PE=1 SV=1	P00450	aLYLQYTDETFR	1	54.56	28.7332	52.6	6.3201	9.1096	9.0287	9.0059	9.1197	8.376	10.972	8.8645	9.0487	9.8124	9.8373	9.8956	10.726	9.7638	9.7141	9.1053	9.5323	9.52	10.769	9.7017	10.037	9.1507	9.7589	9.4858
Ceruloplasmin OS=Homo sapiens GN=CP PE=1 SV=1	P00450	aLYLQyTDETFR	0.67	16.01	30.3623	10.18	9.1134	9.3352			8.824	9.5578	8.8201	8.7764		10.505	9.8699		9.6244	9.4405		10.037	9.7228		7.1103	9.5613		10.462	10.16
Ceruloplasmin OS=Homo sapiens GN=CP PE=1 SV=1	P00450	dIASGLIGPLIIck	1	50.1	30.9307	50.1	9.5816	9.357	9.4801	9.5157	9.586	9.532	9.0778	9.2625	9.2152	8.8991	8.9899	9.1405	9.1413	9.3648	9.2442	9.4339	9.4601	9.562	9.9068	9.9726	9.8846	9.6441	9.7271	9.6176
Ceruloplasmin OS=Homo sapiens GN=CP PE=1 SV=1	P00450	dIFTGLIGPMk	0.62	9.82	31.7696	6.08	9.5749	9.389	9.2236	10.142	10.278	9.9098	9.2316	9.4304	9.285	9.9736	9.6414	9.961	8.6408	8.9854	9.2288	9.3501	9.1203	8.9293	9.4479	9.7405	9.8852	9.1327	9.1893	9.1221
Ceruloplasmin OS=Homo sapiens GN=CP PE=1 SV=1	P00450	eRGPEEEHLGILGPVIWAEVGDTIR	1	54.17	30.0346	54.17	9.3705	9.2807			9.4306	No Values	8.7796	8.7817		9.9806	9.8728		9.4422	9.8505		8.3392	8.9325		10.103	10.186		9.8115	9.419
Ceruloplasmin OS=Homo sapiens GN=CP PE=1 SV=1	P00450	eVGPTNADPVcLAk	1	71.18	30.0604	71.13	9.4201	9.6761	9.506	9.4384	9.5307	9.2471	9.3393	9.1256	9.1202	9.1392	9.2623	9.2991	9.1295	8.695	9.2247	9.5199	9.3245	9.5404	9.5211	9.9532	9.7412	9.8937	10.122	9.9171
Ceruloplasmin OS=Homo sapiens GN=CP PE=1 SV=1	P00450	eYTDASFTNR	1	30.55	25	30.55	8.9988	9.3438	9.0803	9.4218	8.9028	9.0294	9.081	8.8289	9.1844	10.117	10.11	10.047	9.2623	9.2805	9.1282	9.525	9.6932	9.9063	9.5376	9.6654	9.4922	9.6969	9.87	9.4609
Ceruloplasmin OS=Homo sapiens GN=CP PE=1 SV=1	P00450	eyTDASFTNR	0.98	15.27	28.6034	15.27	9.1756					9.7425	8.9615			10.242			8.7128			9.547			9.0023			9.8474
Ceruloplasmin OS=Homo sapiens GN=CP PE=1 SV=1	P00450	eYTDASFTNRk	0.93	13.25	29.8767	13.25	9.0114					9.3423	8.9182			10.825			8.8497			9.5212			9.3684			9.3943
Ceruloplasmin OS=Homo sapiens GN=CP PE=1 SV=1	P00450	gAYPLSIEPIGVR	1	46.1	32.3172	46.1	9.4096	9.3413	9.8672	9.513	9.2178	9.2875	9.0749	9.207	8.9751	10.251	10.198	10.001	9.6149	9.9514	9.7129	9.0673	9.2585	9.2149	9.1111	8.9187	9.0672	9.4271	9.5345	9.3639
Ceruloplasmin OS=Homo sapiens GN=CP PE=1 SV=1	P00450	gAyPLSIEPIGVR	1	20.73	31.4457	20.73	9.1105	9.4086	9.5304	9.2455	9.382	9.395	8.9593	9.237	9.1731	10.047	9.9642	10.086	9.3479	9.2024	9.6264	9.5594	9.4941	9.5287	9.0475	9.4239	9.0609	9.8041	9.549	9.4476
Ceruloplasmin OS=Homo sapiens GN=CP PE=1 SV=1	P00450	gEFYIGSk	0.96	20.16	31.3893	8.38	9.3993		9.6778	9.8183		9.772	9.6257		9.6038	9.1088		9.2515	9.1377		9.219	9.2721		9.3636	9.5538		9.3713	9.3611		9.4155
Ceruloplasmin OS=Homo sapiens GN=CP PE=1 SV=1	P00450	gPEEEHLGILGPVIWAEVGDTIR	1	59.12	29.9826	59.12		9.3129			9.3254			9.0531			9.8109			9.5299			9.653			9.4304			9.638
Ceruloplasmin OS=Homo sapiens GN=CP PE=1 SV=1	P00450	iGGSYk	0.5	17.04	34.8373	0		9.7215	9.6623	9.5554	9.4654			9.1125	9.1601		9.7466	9.5902		8.8104	9.0965		9.3434	9.3019		10.096	10.153		9.3793	9.2675
Ceruloplasmin OS=Homo sapiens GN=CP PE=1 SV=1	P00450	iYHSHIDAPk	0.56	8.08	32.0085	8.08	9.526	9.3326	9.7002	8.692	9.6294	8.0547	9.0408	9.3759	9.2276	10.052	9.7284	9.884	9.3447	9.2241	9.0069	9.5936	9.6513	9.5451	9.7726	9.4612	9.7793	9.8459	9.3825	9.8856
Ceruloplasmin OS=Homo sapiens GN=CP PE=1 SV=1	P00450	iyHSHIDAPk	0.65	7.85	31.4737	7.85	9.9512	9.8825	9.9819	8.9777	8.5801	8.298	9.647	9.1517	9.4507	10.192	10.299	9.5866	8.2047	8.8045	8.9557	9.8075	9.6197	9.6464	9.3431	8.9928	9.7316	9.7873	10.36	9.3903
Ceruloplasmin OS=Homo sapiens GN=CP PE=1 SV=1	P00450	kAEEEHLGILGPQLHADVGDk	1	54.93	29.8408	54.93	9.6005	9.4521	9.6279	9.1676	9.6304	9.477	9.0996	9.4035	9.1532	9.8641	9.726	10.007	8.7181	8.5938	8.8862	9.458	9.3772	9.3599	9.5942	9.8762	9.8665	9.4921	9.6364	9.5798
Ceruloplasmin OS=Homo sapiens GN=CP PE=1 SV=1	P00450	kALYLQYTDETFR	0.98	17.89	30.7628	17.89		9.5273			8.6598			9.0975			9.8238			9.7787			9.39			9.6598			9.7623
Ceruloplasmin OS=Homo sapiens GN=CP PE=1 SV=1	P00450	lISVDTEHSNIYLQNGPDR	0.78	7.76	28.2347	7.76			9.4248	9.4429					9.4777			9.5268			9.4985			9.6891			9.1954			9.4657
Ceruloplasmin OS=Homo sapiens GN=CP PE=1 SV=1	P00450	lISVDTEHSNIyLQNGPDR	1	38.35	29.6755	38.35	9.2777	9.4358			9.3647	9.3485	8.8884	9.2845		9.7624	9.8592		9.4474	9.5305		9.4928	9.4577		9.1995	8.9661		9.8325	9.8587
Ceruloplasmin OS=Homo sapiens GN=CP PE=1 SV=1	P00450	mFTTAPDQVDkEDEDFQESNk	1	24.13	25	24.13	9.3432	9.4226	9.3852	9.2751	9.1754	9.145	8.8192	8.882	8.9802	9.934	9.8008	9.9571	8.9516	9.2246	9.3264	9.5759	9.5816	9.5872	9.7177	9.8519	9.56	9.6961	9.8126	9.6208
Ceruloplasmin OS=Homo sapiens GN=CP PE=1 SV=1	P00450	nNEGTyYSPNYNPQSR	0.67	18.31	29.7405	7.52	9.3566	9.4314			9.83	9.2659	8.4444	8.3828		10.503	10.179		8.9047	9.5368		9.5803	9.1812		9.5355	9.4917		9.5962	9.6568
Ceruloplasmin OS=Homo sapiens GN=CP PE=1 SV=1	P00450	nNEGTYySPNYNPQSR	0.99	28.22	25.3148	3.35	9.1482	9.0172	9.5419	8.972	9.4397	8.2257	9.1747	9.1303	8.8209	10.396	10.255	10.44	9.43	9.4442	8.9212	10.006	9.7054	9.8436	9.3017	8.9942	9.4343	9.5487	9.6801	9.7434
Ceruloplasmin OS=Homo sapiens GN=CP PE=1 SV=1	P00450	qkDVDkEFYLFPTVFDENESLLLEDNIR	1	71.03	32.2763	71.03		8.9857			7.9589			8.2303			10.203			9.6104			10.405			9.3989			10.219
Ceruloplasmin OS=Homo sapiens GN=CP PE=1 SV=1	P00450	qSEDSTFYLGER	1	52.24	25	52.24	9.2362	9.4799	9.3047	8.7481	8.9886	8.8713	8.5883	8.7486	8.8596	9.9146	9.8284	10.225	9.5642	9.6418	9.8347	9.444	9.7387	9.7503	9.8784	9.5408	9.6231	9.6919	9.7209	9.3759
Ceruloplasmin OS=Homo sapiens GN=CP PE=1 SV=1	P00450	qYTDSTFR	0.54	2.29	27.6641	2.29	8.7394	9.2771	9.3191	9.1637	9.4446	9.2394	9.1254	8.6326	9.4358	9.9525	10.22	10.095	9.6459	9.8087	8.8412	9.2754	9.1785	9.2072	9.8744	9.7676	9.9935	9.3782	9.3604	9.6614
Ceruloplasmin OS=Homo sapiens GN=CP PE=1 SV=1	P00450	rQSEDSTFYLGER	0.89	13.27	25	13.27		9.4834			9.3288			9.4352			9.8803			9.7598			8.7884			9.6518			9.3621
Ceruloplasmin OS=Homo sapiens GN=CP PE=1 SV=1	P00450	sGAGTEDSAcIPWAYYSTVDQVk	1	65.81	30.5385	65.81			9.267	8.9206					9.035			9.9203			9.4499			9.8534			9.39			9.8966
Ceruloplasmin OS=Homo sapiens GN=CP PE=1 SV=1	P00450	sVPPSASHVAPTETFTYEWTVPk	1	22.63	29.5134	22.63	9.0937	9.2022			8.9337	9.4241	8.8729	9.4956		10.071	9.4853		9.3443	9.4003		9.514	9.4086		9.311	10.486		9.5991	9.3493
Ceruloplasmin OS=Homo sapiens GN=CP PE=1 SV=1	P00450	sVPPSASHVAPTETFTyEWTVPk	0.54	6.19	29.4743	6.19	9.4575					9.2406	9.0608			9.8992			9.37			9.1043			9.5945			9.5037
Ceruloplasmin OS=Homo sapiens GN=CP PE=1 SV=1	P00450	tYcSEPEkVDkDNEDFQESNR	1	25.82	31.3322	25.82	9.3835		9.4872	8.9647		9.0323	9.1685		8.6953	9.5333		9.8686	9.0431		9.1879	9.2221		9.7605	10.074		10.147	9.7736		9.6096
Ceruloplasmin OS=Homo sapiens GN=CP PE=1 SV=1	P00450	vNkDDEEFIESNk	1	30.06	30.1745	30.06	9.2907	9.499	9.3623	9.4288	9.3284	9.5774	9.0041	9.2488	8.908	9.501	9.3941	9.2983	9.0188	9.1032	9.4286	9.5037	9.5838	9.7467	9.4684	9.6244	9.6714	9.8665	9.9306	9.8591
Ceruloplasmin OS=Homo sapiens GN=CP PE=1 SV=1	P00450	vTFHNk	0.43	6.99	33.8525	6.99		9.5328			9.5741			9.2756			9.7164			8.891			9.395			10.011			9.2944
Ceruloplasmin OS=Homo sapiens GN=CP PE=1 SV=1	P00450	vYVHLk	0.5	7.81	31.682	7.81	9.3618	9.4492	9.5828	9.1345	9.7196	8.7523	9.46	9.0849	9.6111	9.7258	9.7981	9.5547	9.0031	8.9686	9.0456	9.3467	9.3623	8.9763	10.516	10.05	10.835	9.0654	9.2124	8.9806
Ceruloplasmin OS=Homo sapiens GN=CP PE=1 SV=1	P00450	vyVHLk	0.5	10.8	28.6923	10.8			9.6866	10.989					8.8345			9.4329			8.5033			9.7468			8.7005			9.8277
Ceruloplasmin OS=Homo sapiens GN=CP PE=1 SV=1	P00450	yTVNQcR	0.9	14.47	27.4586	14.47		9.5707	9.6941	9.3204	9.4181			9.0867	8.9912		9.7495	9.7788		9.2633	9.3128		9.1116	9.0617		10.164	10.137		9.3259	9.4253
Complement factor B OS=Homo sapiens GN=CFB PE=1 SV=2	P00751	aIHcPRPHDFENGEYWPR	0.98	12.89	25	12.89		9.4379	9.8142	9.8213	9.9039			9.6172	9.4614		10.487	10.227		9.5668	9.7054		9.2107	9.5695		10.313	9.9258		9.3679	9.9248
Complement factor B OS=Homo sapiens GN=CFB PE=1 SV=2	P00751	aLFVSEEEkk	1	27.55	30.8884	25.33	9.6336	9.831	9.7676	9.8324	9.6738	9.4742	9.5735	9.8814	9.8435	9.9805	10.044	10.253	9.1621	8.8272	9.1683	9.5556	9.7285	9.819	9.9644	10.077	10.047	9.7275	9.816	9.7189
Complement factor B OS=Homo sapiens GN=CFB PE=1 SV=2	P00751	cLVNLIEk	0.82	14.14	33.1048	11.44	9.6825	9.708	9.791	9.7472	9.638	9.5162	9.7769	9.8422	9.7957	10.019	10.265	10.245	9.3146	9.295	9.4902	9.2996	9.4466	9.6022	10.075	9.934	10.019	9.4035	9.7164	9.7774
Complement factor B OS=Homo sapiens GN=CFB PE=1 SV=2	P00751	dAQYAPGYDk	1	23.69	33.3325	23.69	9.4625	9.388	9.9274	9.8517	9.8742	9.6163	9.4594	9.8736	10.03	9.8838	9.935	10.039	9.8161	9.36	9.322	9.6459	9.6546	9.6688	9.5791	10.206	10.033	9.6083	9.5872	9.577
Complement factor B OS=Homo sapiens GN=CFB PE=1 SV=2	P00751	dISEVVTPR	1	36.33	32.1985	31.94	9.673	9.8125	9.8314	9.7355	9.5061	9.5338	9.5264	9.4945	9.9523	10.353	10.573	10.598	9.3006	9.5616	9.2366	9.332	9.2411	9.4534	9.9041	10.08	10.144	9.4701	9.6052	9.5295
Complement factor B OS=Homo sapiens GN=CFB PE=1 SV=2	P00751	dLLYIGk	0.51	7.84	31.8554	7.84	9.8729	10.198	10.277	9.6307	9.887	9.546	9.6696	10.085	9.6048	9.9749	9.71	10.167	9.2381	9.4366	9.359	9.412	9.4097	9.5062	9.8157	9.5427	10.126	9.5864	9.6091	9.7653
Complement factor B OS=Homo sapiens GN=CFB PE=1 SV=2	P00751	dLLyIGk	0.43	6.91	30.2243	6.91	9.8578					9.3526	9.7808			9.4342			9.7073			9.5852			9.2828			10.071
Complement factor B OS=Homo sapiens GN=CFB PE=1 SV=2	P00751	dNEQHVFk	0.99	20.26	30.3703	20.26	9.8594	9.8095	9.8796	9.5308	9.5456	9.0276	9.3684	9.7557	9.7618	10.373	10.34	10.305	9.8784	9.4011	9.3	9.7154	9.2406	9.8779	9.6588	9.9269	10.114	9.1903	9.8596	9.6798
Complement factor B OS=Homo sapiens GN=CFB PE=1 SV=2	P00751	eAGIPEFYDYDVALIk	0.99	21.78	29.4151	21.78	9.5458	9.4846	9.2456	9.3857	8.9725	8.6934	9.2599	9.5667	9.2219	10.381	10.332	10.762	9.2458	9.6576	9.6964	9.7733	9.7377	10.071	10.016	9.8747	10.02	10.081	10.167	9.9945
Complement factor B OS=Homo sapiens GN=CFB PE=1 SV=2	P00751	eELLPAQDIk	1	39.45	31.9117	36.86	9.637	9.8115	9.8	9.6316	9.7091	9.5403	9.7714	9.9322	9.7935	9.8667	10.037	9.9612	9.1646	9.4518	9.1854	9.5043	9.519	9.6806	9.8403	9.9784	10.153	9.7474	9.4949	10.096
Complement factor B OS=Homo sapiens GN=CFB PE=1 SV=2	P00751	ekLQDEDLGFL	0.91	12.14	31.5503	12.14	8.953	8.425	9.0194	9.1494	9.3899	9.3349	9.2625	9.7193	9.653	10.344	10.589	10.713	9.6024	9.7662	9.856	9.9859	10.046	9.7989	9.6301	9.9245	10.133	9.9828	10.019	10.111
Complement factor B OS=Homo sapiens GN=CFB PE=1 SV=2	P00751	fLcTGGVSPYADPNTcR	1	47.24	25	47.24	9.6875	9.6395			9.339	9.4118	9.5097	9.7289		10.245	10.315		9.2699	9.6717		9.5103	9.4506		9.8829	10.083		9.5543	9.6822
Complement factor B OS=Homo sapiens GN=CFB PE=1 SV=2	P00751	fLcTGGVSPyADPNTcR	0.54	1.9	25.966	1.9			9.2273	9.7693					9.1517			11.077			9.0879			10.272			10.35			9.5132
Complement factor B OS=Homo sapiens GN=CFB PE=1 SV=2	P00751	gDSGGPLIVHk	0.98	20.76	32.5551	20.76	9.6716	9.659	9.9077	10.017	9.5406	9.4456	9.8739	9.9127	10.049	10.003	9.9573	9.9248	9.316	9.5276	9.4542	9.2877	9.4364	9.5361	9.8816	10.239	9.8108	9.6578	9.6048	9.7768
Complement factor B OS=Homo sapiens GN=CFB PE=1 SV=2	P00751	iSVIRPSk	0.59	6.05	29.8588	6.05	9.5789	9.7783	9.8035	9.5579	9.9516	9.4215	9.3923	9.6787	9.7541	10.22	10.423	10.79	9.362	9.4951	8.9727	9.6142	9.603	9.5306	9.9816	9.1587	10.301	9.5013	9.7956	9.7401
Complement factor B OS=Homo sapiens GN=CFB PE=1 SV=2	P00751	kcLVNLIEk	0.73	8.03	30.0988	8.03		9.7803	9.7724	9.9135	9.6018			9.5463	9.934		10.444	10.057		9.0753	9.6905		9.6503	9.3529		10.004	10.053		9.7662	9.6759
Complement factor B OS=Homo sapiens GN=CFB PE=1 SV=2	P00751	kDNEQHVFk	0.7	12.48	31.5045	12.48	9.9111	9.8487	9.989	9.7435	9.7762	9.4229	9.4361	9.8161	10.043	10.163	10.268	10.222	8.7002	9.0592	8.86	9.6117	9.4847	9.7217	10.109	10.006	10.218	9.7169	9.6523	9.6529
Complement factor B OS=Homo sapiens GN=CFB PE=1 SV=2	P00751	lEDSVTyHcSR	0.48	4.77	28.6392	4.77			9.9983	9.9757					9.6871			10.266			8.8405			9.3073			10.666			9.7089
Complement factor B OS=Homo sapiens GN=CFB PE=1 SV=2	P00751	lLQEGQALEYVcPSGFyPYPVQTR	0.99	36.35	27.5282	0.2			9.7211	9.0388					No Values			10.017			10.056			9.7057			10.244			9.8607
Complement factor B OS=Homo sapiens GN=CFB PE=1 SV=2	P00751	lPPTTTcQQQk	1	32.7	30.8884	31.01	9.885	9.6679	10.002	9.8593	9.9699	9.8252	9.6448	9.545	9.8122	10.332	10.253	10.102	9.024	9.2254	9.0926	9.1165	9.459	9.7345	9.4092	9.9349	10.128	9.8351	9.8234	9.7195
Complement factor B OS=Homo sapiens GN=CFB PE=1 SV=2	P00751	lQDEDLGFL	0.97	19.88	33.4143	19.88	0.85313	1.7833	0.75999	9.1682	9.1771	9.4028	9.5308	9.3791	9.5865	10.361	10.515	10.443	9.6257	9.7463	9.7303	9.6308	9.8133	9.8039	9.7539	10.072	10.136	9.735	9.9039	9.8307
Complement factor B OS=Homo sapiens GN=CFB PE=1 SV=2	P00751	qLNEINYEDHk	0.73	7.34	29.7313	7.34	9.7932	9.7473	9.8498	9.8587	9.655	9.231	9.489	9.6188	10.156	9.7297	10.052	9.7757	9.6584	9.7157	9.5551	9.3825	9.3453	9.4136	9.9494	10.001	10.173	9.8384	9.7137	9.5987
Complement factor B OS=Homo sapiens GN=CFB PE=1 SV=2	P00751	qPWQAk	0.5	10.05	31.5014	5.79	9.6542	9.9711	10.026	9.6284	9.5595	9.573	9.737	9.7709	9.98	9.7813	10.024	10.275	9.3003	9.1768	9.1356	9.5224	9.7657	9.4949	10.107	9.8788	10.325	9.3728	9.7324	9.5838
Complement factor B OS=Homo sapiens GN=CFB PE=1 SV=2	P00751	sTGSWSTLk	1	37.33	32.0194	34.35	9.8651	9.7718	9.7515	9.6634	9.4338	9.3055	9.4968	9.8373	9.8439	10.186	10.282	10.459	9.2043	9.1119	9.0598	9.6069	9.604	9.7541	9.9401	9.8686	10.182	9.4546	10.024	9.7414
Complement factor B OS=Homo sapiens GN=CFB PE=1 SV=2	P00751	vASYGVkPR	1	22.73	31.9257	21.95	9.827	9.8329	9.9966	9.6286	9.3216	9.187	9.7481	9.8997	9.7628	10.31	10.367	10.024	9.2173	9.045	9.4669	9.8035	9.3342	9.554	9.7217	10.451	10.456	9.2564	9.6276	9.5607
Complement factor B OS=Homo sapiens GN=CFB PE=1 SV=2	P00751	vkDISEVVTPR	1	30.55	31.5897	30.55	9.7639	9.9409	9.9712	9.3096	9.6225	9.1206	9.3844	9.1779	9.9258	10.319	10.444	10.51	9.5154	9.5529	9.1764	9.46	9.5916	9.7435	9.9294	9.6909	10.166	9.5784	9.8481	9.647
Complement factor B OS=Homo sapiens GN=CFB PE=1 SV=2	P00751	vSEADSSNADWVTk	1	37.36	27.7743	37.36	9.5508	9.7373	9.5219	9.2319	9.4492	9.3483	9.499	9.9219	9.7569	10.245	10.053	10.397	9.3989	9.6984	9.5499	9.3817	9.5203	10.197	9.7663	9.8511	9.992	9.9006	9.664	9.7988
Complement factor B OS=Homo sapiens GN=CFB PE=1 SV=2	P00751	vSVGGEk	0.88	15.68	34.7712	9.98		10.01			9.3656			9.201			9.8629			9.4248			10.363			9.711			9.9414
Complement factor B OS=Homo sapiens GN=CFB PE=1 SV=2	P00751	wSGQTAIcDNGAGYcSNPGIPIGTR	1	61.93	25	61.93		9.8669	9.8154	9.7626	9.6741			9.0613	9.5819		9.8863	9.8506		9.9289	10.035		9.8314	9.5929		9.468	10.002		10.162	9.8094
Complement factor B OS=Homo sapiens GN=CFB PE=1 SV=2	P00751	wSGQTAIcDNGAGycSNPGIPIGTR	1	40.35	25	40.35		9.9019	9.6535	8.9864	9.0706			9.5111	9.0774		10.561	11.574		9.7035	9.6024		10.345	10.043		9.3805	9.6952		9.4054	9.8174
Complement factor B OS=Homo sapiens GN=CFB PE=1 SV=2	P00751	yGLVTYATYPk	1	37.82	31.8041	37.82	9.852	9.6575	9.9108	9.6761	9.4131	9.6506	9.3788	9.8227	9.9681	9.9823	9.9559	10.38	9.2211	9.8372	9.5704	9.8239	9.6132	9.403	9.292	10.078	10.099	9.8707	9.5761	9.517
Complement factor B OS=Homo sapiens GN=CFB PE=1 SV=2	P00751	yGLVTYATYPk	0.54	7.01	31.1661	7.01		9.6817			9.4151			9.603			10.299			9.697			9.6414			9.7547			9.7866
Complement factor B OS=Homo sapiens GN=CFB PE=1 SV=2	P00751	yGQTIRPIcLPcTEGTTR	1	26.32	28.4696	26.32		9.3898			10.021			9.6064			10.686			9.4569			9.5905			9.4904			9.6383
Apolipoprotein D OS=Homo sapiens GN=APOD PE=1 SV=1	P05090	cPNPPVQENFDVNk	1	48.47	27.8746	48.47	10.177	10.203	10.174	9.9528	9.8875	9.7179	9.8706	10.04	10.167	10.47	9.8411	9.7291	10.208	10.258	10.044	10.304	10.168	10.245	9.674	9.6121	9.6545	10.083	10.175	10.238
Apolipoprotein D OS=Homo sapiens GN=APOD PE=1 SV=1	P05090	iPTTFENGR	0.86	15.59	37.0638	15.59	9.5722	9.9153	9.7837	10.166	10.045	9.945	9.3492	9.7228	9.5034	11.96	10.206	10.205	9.2625	10.53	10.821	10.806	10.025	9.9723	No Values	9.7284	10.163	9.7742	9.9789	9.9348
Apolipoprotein D OS=Homo sapiens GN=APOD PE=1 SV=1	P05090	mTVTDQVNcPk	1	42.82	30.9795	42.64	10.422	10.434	10.436	10.154	10.138	9.8956	9.9201	9.8029	9.8265	9.8908	9.7658	9.6984	10.19	10.084	10.232	10.054	10.023	10.075	9.9629	9.557	9.727	10.386	10.326	10.32
Apolipoprotein D OS=Homo sapiens GN=APOD PE=1 SV=1	P05090	nILTSNNIDVk	1	54.25	32.2115	50.51	10.324	10.264	10.275	9.9982	10.013	9.9411	9.9463	9.891	9.87	10.153	9.9759	10.06	10.299	10.1	10.258	10.27	10.32	10.176	9.7283	9.5637	9.8013	10.25	10.13	10.106
Apolipoprotein D OS=Homo sapiens GN=APOD PE=1 SV=1	P05090	nPNLPPETVDSLk	0.98	21.79	31.9756	21.79	10.256	10.256	10.269	9.9786	9.9801	10.01	10	9.855	10.005	9.9891	10.003	9.8974	10.209	10.141	10.114	10.238	10.1	10.217	9.7627	9.6045	9.7115	10.16	10.136	10.172
Apolipoprotein D OS=Homo sapiens GN=APOD PE=1 SV=1	P05090	vLNQELR	0.48	12.13	33.3203	3.8	10.33	10.168	10.303	9.9422	9.801	9.8016	9.6914	9.7017	9.781	10.315	10.271	10.114	10.605	10.303	10.561	10.135	10.101	9.9827	9.6236	9.5379	9.8012	10.005	10.051	10.079
Apolipoprotein D OS=Homo sapiens GN=APOD PE=1 SV=1	P05090	wYEIEk	0.5	23.03	32.052	19.22	10.144	10.096	10.183	9.6459	9.6551	9.7158	9.6644	9.4518	9.7439	10.305	10.152	10.173	10.445	10.195	10.228	10.465	10.388	10.452	9.8531	9.6949	9.6966	10.125	10.32	10.268
Ig gamma-1 chain C region OS=Homo sapiens GN=IGHG1 PE=1 SV=1	P01857	fNWYVDGVEVHNAk	1	39.06	29.3298	39.06	9.83	9.8464	9.8348	9.9469	9.8892	10.084	9.9907	9.7134	9.7768	10.184	10.371	10.188	9.7894	9.5211	9.771	10.067	9.9751	9.8863	10.339	10.081	10.139	9.6917	9.5777	9.799
Ig gamma-1 chain C region OS=Homo sapiens GN=IGHG1 PE=1 SV=1	P01857	fNWyVDGVEVHNAk	0.57	6.04	30.4415	6.04	9.9434	9.7499	9.6495	10.34	10.2	10.383	9.8247	9.4943	9.7515	10.504	10.706	10.563	9.4687	9.2228	9.3746	10.331	10.47	10.378	9.3045	9.2061	9.321	10.132	9.8782	9.8974
Ig gamma-1 chain C region OS=Homo sapiens GN=IGHG1 PE=1 SV=1	P01857	gPSVFPLAPSSk	0.99	26.33	31.934	26.33	9.6262	9.6673	9.547	10.396	10.272	10.391	10.148	9.9931	10.145	10.268	10.02	10.075	9.6031	9.4147	9.372	10.178	10.061	9.9439	10.09	9.8493	10.313	9.4806	9.4734	9.4455
Ig gamma-1 chain C region OS=Homo sapiens GN=IGHG1 PE=1 SV=1	P01857	tHTcPPcPAPELLGGPSVFLFPPkPk	0.93	18.19	33.092	18.19	9.7897	9.7206	9.681	10.446	10.226	10.274	10.049	9.9388	9.9688	10.522	10.372	10.396	9.8345	9.7223	9.6537	9.6801	9.6603	9.5294	10.327	10.02	10.031	9.4849	9.3562	9.5128
Ig gamma-1 chain C region OS=Homo sapiens GN=IGHG1 PE=1 SV=1	P01857	tPEVTcVVVDVSHEDPEVk	1	49.22	28.6451	49.22	9.897	9.7018	9.9325	9.9908	9.8388	10.139	9.8307	9.5545	9.8064	9.9013	10.024	9.9859	9.5948	9.7805	9.6455	9.883	9.8041	9.7816	10.446	10.278	10.136	10.216	10.017	10.028
Ig gamma-1 chain C region OS=Homo sapiens GN=IGHG1 PE=1 SV=1	P01857	tTPPVLDSDGSFFLYSk	1	38.93	29.7864	38.93	9.5002	9.2701	9.5717	10.07	9.8403	10.449	9.6922	9.6993	9.776	9.8915	9.892	9.5959	9.8832	9.7382	9.8655	10.602	10.61	10.522	9.4322	10.107	10.305	10.47	9.7542	9.5679
Ig gamma-1 chain C region OS=Homo sapiens GN=IGHG1 PE=1 SV=1	P01857	tTPPVLDSDGSFFLySk	0.91	11.59	30.1828	11.59	9.9873	9.964	10.005	10.153	10.008	10.275	9.6921	9.6419	9.4874	9.8963	9.9223	9.9519	9.7671	9.5267	9.645	10.814	10.854	10.639	9.4729	9.2871	9.7321	9.9854	9.7969	9.5933
Antithrombin-III OS=Homo sapiens GN=SERPINC1 PE=1 SV=1	P01008	aFLEVNEEGSEAAASTAVVIAGR	0.97	18.69	30.0903	18.69	8.684	8.5994	8.8219	9.067	8.7952	8.0595	8.7049	8.8568	8.7774	9.7535	9.8007	9.9049	9.8844	9.6625	9.8746	9.2705	9.2349	9.1988	9.3385	9.4992	9.4208	9.4066	9.6391	9.3654
Antithrombin-III OS=Homo sapiens GN=SERPINC1 PE=1 SV=1	P01008	aTEDEGSEQkIPEATNR	1	44.85	32.3147	44.85		9.3259	9.2715	8.9203	8.8324			9.2931	9.3428		8.9618	9.023		9.3534	9.4865		9.5895	9.5159		9.3495	9.6366		9.3532	9.3395
Antithrombin-III OS=Homo sapiens GN=SERPINC1 PE=1 SV=1	P01008	dDLYVSDAFHk	0.9	11.07	29.9034	11.07		9.4374	9.5034	9.2852	9.0615			9.553	9.5456		9.1575	9.0341		8.9062	8.9315		8.8392	9.1789		9.9587	9.9351		9.155	9.1987
Antithrombin-III OS=Homo sapiens GN=SERPINC1 PE=1 SV=1	P01008	dDLyVSDAFHk	0.87	10.23	30.9202	10.23	9.4962					9.4556	8.9996			8.9532			9.3031			9.2566			8.2281			9.5179
Antithrombin-III OS=Homo sapiens GN=SERPINC1 PE=1 SV=1	P01008	dIPMNPMcIYR	1	37.29	25.7054	36.21	9.2669	9.378	9.0748	9.3851	8.9898	8.8756	9.2848	9.3383	9.3646	9.2166	9.1079	9.5907	9.1438	9.2541	8.8667	8.8125	9.1404	8.9608	9.4476	9.4627	9.8741	9.2115	9.3682	9.4328
Antithrombin-III OS=Homo sapiens GN=SERPINC1 PE=1 SV=1	P01008	dIPMNPMcIyR	1	26.51	29.4939	26.51		9.387			8.9703			9.2163			9.5338			9.2741			8.9173			9.1612			9.5801
Antithrombin-III OS=Homo sapiens GN=SERPINC1 PE=1 SV=1	P01008	eQLQDMGLVDLFSPEk	0.99	25.85	29.5809	25.2	9.1761	9.0491	9.3627	9.0623	9.2253	9.1012	9.2415	9.3558	9.4135	9.3269	8.9424	9.2624	9.0771	9.3159	9.4437	9.1294	9.0089	9.0264	8.5303	9.3427	9.5386	9.6424	9.7596	9.4538
Antithrombin-III OS=Homo sapiens GN=SERPINC1 PE=1 SV=1	P01008	eVPLNTIIFMGR	1	34.95	32.1958	34.21	9.3	9.2239	9.5226	9.1899	9.4911	9.4299	9.4178	9.6436	9.7621	9.4548	9.0464	9.1318	9.0291	8.894	9.0314	8.5333	9.1721	9.0696	9.0571	9.2963	9.5213	8.9769	9.2726	9.382
Antithrombin-III OS=Homo sapiens GN=SERPINC1 PE=1 SV=1	P01008	fATTFYQHLADSk	1	32.29	30.2612	32.29	9.0795	9.0613	9.0471	9.4786	9.2256	9.0212	9.6081	9.7425	9.5688	8.9316	8.862	8.9646	9.1425	9.2597	9.4581	8.8661	9.0889	9.074	9.7373	9.668	9.4792	8.8643	9.0781	9.4906
Antithrombin-III OS=Homo sapiens GN=SERPINC1 PE=1 SV=1	P01008	fATTFyQHLADSk	0.85	9.72	30.9482	9.72	8.8511	9.3705	9.373	9.3972	9.4093	9.6604	9.3165	9.222	9.7957	9.1368	9.1901	9.1709	9.4372	8.8244	8.8413	8.6309	9.332	9.4418	8.7001	9.1221	8.8871	9.4772	9.6321	9.6441
Antithrombin-III OS=Homo sapiens GN=SERPINC1 PE=1 SV=1	P01008	fDTISEk	0.83	11.72	32.4846	11.11	9.2947	9.2792	9.4769	9.3106	9.2874	9.1348	9.471	9.6303	9.5795	9.0576	9.2122	9.202	8.8041	9.0363	9.1548	9.0096	9.2564	9.2634	9.3022	9.1398	9.4851	9.1152	9.1948	9.0597
Antithrombin-III OS=Homo sapiens GN=SERPINC1 PE=1 SV=1	P01008	fRIEDGFSLk	0.49	6.12	32.0249	6.12	8.6879	8.8625	8.8731	9.6595	9.0575	9.2803	8.5541	9.5319	9.6124	10.099	9.6749	10.144	9.147	9.1024	9.265	9.0611	9.272	8.9653	9.1772	9.0291	8.9663	9.1944	9.545	9.0536
Antithrombin-III OS=Homo sapiens GN=SERPINC1 PE=1 SV=1	P01008	fSPENTR	0.9	15.01	28.9982	15.01	8.8353	9.1912	9.4565	9.4708	9.1869	8.9379	9.4243	9.5325	9.3756	9.0825	9.4369	9.3169	9.218	9.2755	9.239	9.0152	9.0919	8.8846	9.5852	9.223	9.4666	9.1119	9.1022	9.3371
Antithrombin-III OS=Homo sapiens GN=SERPINC1 PE=1 SV=1	P01008	gDDITMVLILPkPEk	1	42.92	29.3752	42.92	9.0482	9.503			9.4949	9.8279	9.3124	9.7002		8.9586	8.918		8.7488	8.5541		8.758	9.0401		9.3574	9.3747		9.2249	9.407
Antithrombin-III OS=Homo sapiens GN=SERPINC1 PE=1 SV=1	P01008	iEDGFSLk	0.99	22.26	36.4118	18.43	8.6356	9.0108	8.9725	9.6178	9.2393	8.9412	9.7777	9.6265	9.7249	9.2921	9.1839	9.1324	8.6241	8.5931	8.9279	9.1028	9.1129	9.375	9.6231	9.8103	9.4596	9.2108	9.4633	9.3278
Antithrombin-III OS=Homo sapiens GN=SERPINC1 PE=1 SV=1	P01008	iPEATNR	0.9	12.29	32.3603	11.82	9.0499	9.3001	9.5186	9.0943	9.3375	9.2121	9.4431	9.5737	9.8071	9.3686	9.1144	9.3209	9.1001	9.2544	9.3396	8.6196	8.8896	8.8938	9.6573	9.6991	9.5796	8.7596	8.8712	8.9931
Antithrombin-III OS=Homo sapiens GN=SERPINC1 PE=1 SV=1	P01008	lPGIVAEGR	0.96	20.19	33.0081	10.64	9.1744	9.162	9.3838	9.7613	9.5346	9.573	9.2684	9.603	9.555	9.1488	9.2643	8.9508	8.771	9.166	9.4979	8.8995	8.7332	8.8983	9.2508	9.5345	9.5016	9.1066	9.0423	9.0305
Antithrombin-III OS=Homo sapiens GN=SERPINC1 PE=1 SV=1	P01008	lQPLDFk	0.9	17.63	33.1534	17.63	9.3827	9.3208	9.3448	9.4743	9.6482	9.4277	9.3738	9.7628	9.7838	8.978	8.5967	8.9174	8.8152	8.88	9.0005	8.8215	9.0573	9.1814	9.2449	9.4075	9.5395	9.1846	9.3668	9.3054
Antithrombin-III OS=Homo sapiens GN=SERPINC1 PE=1 SV=1	P01008	rVWELSk	0.63	9.68	32.927	7.16	9.2848	9.4865			9.3626	8.8206	9.0757	9.2428		9.0051	8.9088		9.2976	9.4388		8.8029	8.7903		9.4857	9.7307		9.4378	9.0795
Antithrombin-III OS=Homo sapiens GN=SERPINC1 PE=1 SV=1	P01008	skLPGIVAEGR	1	24.63	31.0721	24.63	9.2643	9.2994	9.5632	9.393	9.3198	9.2819	9.4074	9.5677	9.6143	9.4372	9.5639	9.5107	8.8162	8.816	8.6932	8.7323	8.9291	8.9877	9.1983	9.2421	9.2997	9.0985	9.265	9.4982
Antithrombin-III OS=Homo sapiens GN=SERPINC1 PE=1 SV=1	P01008	tSDQIHFFFAk	1	44.72	31.364	44.72	9.0347	8.9038	9.0733	8.8597	9.0268	8.891	9.9282	10.001	10.194	9.1012	9.003	9.2268	8.6768	8.9964	8.9718	8.4702	8.9608	8.9255	10.33	10.251	10.422	8.7784	8.8975	8.8738
Antithrombin-III OS=Homo sapiens GN=SERPINC1 PE=1 SV=1	P01008	vAEGTQVLELPFk	1	74.98	31.682	74.11	9.2123	9.2931	9.178	9.6399	9.5842	9.2729	9.519	9.6493	9.6944	8.8398	8.945	8.918	8.9144	9.0273	9.1899	8.8702	8.8081	8.9219	9.3696	9.4072	9.5122	9.2519	9.3195	9.5213
Antithrombin-III OS=Homo sapiens GN=SERPINC1 PE=1 SV=1	P01008	vANPcVk	0.43	9.62	32.4055	2.5	9.1277	9.5764	8.9696	9.6271	9.5945	8.8667	9.1933	9.4302	9.3891	9.4305	9.2005	10.175	8.9662	8.5676	9.1041	9.0916	9.0053	8.7967	9.2597	9.2708	9.6345	9.2745	9.3949	8.851
Antithrombin-III OS=Homo sapiens GN=SERPINC1 PE=1 SV=1	P01008	vWELSk	0.5	17.59	34.0295	9.5	9.2085	9.3193			9.2807	9.0664	9.5655	9.6351		9.1397	9.1326		8.9706	8.768		9.0699	9.3063		9.1908	9.3192		9.0523	9.3092
Neuronal cell adhesion molecule OS=Homo sapiens GN=NRCAM PE=1 SV=3	Q92823	aAPYWITAPQNLVLSPGEDGTLIcR	1	29.3	29.8182	29.18	Value Missing					No Values	No Values			9.5015			8.3379			8.3605			No Values			8.7982
Neuronal cell adhesion molecule OS=Homo sapiens GN=NRCAM PE=1 SV=3	Q92823	dYIIDPR	0.9	39.62	29.0633	31.39	8.4921	8.5909			8.85	8.7053	8.0996	9.1242		10.391	9.0897		9.1915	9.4343		9.2766	8.1985		7.1848	8.1053		8.6552	8.6951
Neuronal cell adhesion molecule OS=Homo sapiens GN=NRCAM PE=1 SV=3	Q92823	eDGMLPk	0.47	8.64	31.9507	5.04	8.8964	8.6839	8.4489	9.0912	9.2535	8.7659	10.005	9.7472	10.384	9.8327	9.0436	9.6363	8.1032	9.0132	8.7848	8.4747	8.3973	7.7356	7.3672	7.0368	7.7948	8.5508	8.9124	8.2109
Neuronal cell adhesion molecule OS=Homo sapiens GN=NRCAM PE=1 SV=3	Q92823	eLPSDER	0.57	9.99	29.2737	2.15		8.19			9.0393			8.5971			9.5556			9.3064			8.6842			No Values			7.9544
Neuronal cell adhesion molecule OS=Homo sapiens GN=NRCAM PE=1 SV=3	Q92823	eNIVIQcEAk	1	36.69	31.3481	36.69	9.095	9.2304	8.8865	9.2537	8.7031	9.141	8.7942	8.9365	8.4541	9.036	8.1383	8.6435	8.7872	9.1221	8.1607	8.3999	8.8451	8.9543	7.463	7.6939	8.6767	9.2799	9.4185	9.0518
Neuronal cell adhesion molecule OS=Homo sapiens GN=NRCAM PE=1 SV=3	Q92823	gkPPPSFSWTR	0.58	7.09	32.079	7.09	8.6379	8.4032	8.505	9.0679	9.4524	9.1893	8.9035	8.8584	8.9026	8.7383	9.1411	8.8566	8.8441	9.0505	9.2644	8.6506	8.3146	8.4709	8.3182	8.1312	8.3131	8.7352	8.672	8.7395
Neuronal cell adhesion molecule OS=Homo sapiens GN=NRCAM PE=1 SV=3	Q92823	gSMVSFEck	0.79	13.59	29.489	13.59	8.1418					9.1753	9.181			9.1864			8.8293			8.9066			7.2898			9.286
Neuronal cell adhesion molecule OS=Homo sapiens GN=NRCAM PE=1 SV=3	Q92823	iDGDTIIFSNVQER	0.96	17.38	30.2898	17.38	8.2427	8.9259			9.0924	9.9016	8.8858	9.2979		No Values	9.0456		9.0242	9.782		8.3397	7.3569		9.0377	8.6476		7.815	7.9396
Neuronal cell adhesion molecule OS=Homo sapiens GN=NRCAM PE=1 SV=3	Q92823	iLTFQGSk	0.97	14.18	31.8977	14.18		8.5797	8.5939	9.9876	9.5437			9.2485	9.3279		8.1281	8.4106		9.0978	8.9812		8.7488	8.852		8.1059	6.8981		8.6497	9.0669
Neuronal cell adhesion molecule OS=Homo sapiens GN=NRCAM PE=1 SV=3	Q92823	iSWLTNGVPIEIAPDDPSR	1	78.25	29.7405	78.18	8.4451	8.4625	8.6226	8.8611	9.0139	9.1363	8.9132	8.6789	9.0349	8.693	9.2813	8.9429	9.3229	9.3057	8.7764	8.0443	8.2876	8.636	8.6102	8.2066	8.806	8.7667	8.6325	8.4033
Neuronal cell adhesion molecule OS=Homo sapiens GN=NRCAM PE=1 SV=3	Q92823	kIDGDTIIFSNVQER	1	36.33	32.3096	36.33	8.6091		8.9194	8.7926		9.1568	9.1571		9.2511	8.5271		8.6089	9.1937		8.9378	8.6737		8.8884	7.9064		7.8963	8.7724		8.8224
Neuronal cell adhesion molecule OS=Homo sapiens GN=NRCAM PE=1 SV=3	Q92823	lLEDLVQPPTITQQSPk	1	30.53	31.0209	21.96	8.7421	8.7981	8.8294	9.1766	9.3208	9.363	8.9943	9.0282	9.0874	8.7704	8.4888	8.5432	8.9925	9.1605	9.115	8.5899	8.6345	8.6329	7.7988	7.8955	8.0971	8.7185	8.7535	8.6673
Neuronal cell adhesion molecule OS=Homo sapiens GN=NRCAM PE=1 SV=3	Q92823	lSPYVNYSFR	1	27.42	30.607	27.42	8.4139	8.8997	8.4713	8.6354	8.6794	9.316	8.7608	9.2543	8.8555	9.2019	8.9096	8.8057	9.0673	9.2594	9.3703	8.2719	8.6112	8.6091	7.8662	7.7263	8.5883	9.0667	8.7481	8.7778
Neuronal cell adhesion molecule OS=Homo sapiens GN=NRCAM PE=1 SV=3	Q92823	nALGAIHHTISVR	0.51	8.57	32.0331	8.57	8.4912	8.7592	8.8204	9.0426	9.0256	8.9363	9.2495	9.2257	8.9705	8.6783	8.5364	8.9996	9.1363	8.9762	8.642	7.7828	8.0805	8.4142	9.4062	9.2131	8.8364	8.3315	8.2712	8.3456
Neuronal cell adhesion molecule OS=Homo sapiens GN=NRCAM PE=1 SV=3	Q92823	nEVHLEIk	0.99	25.85	32.5792	22.76	8.6663	8.7029	8.9291	9.7376	9.4072	9.5594	8.9623	8.8459	9.1774	8.1859	8.5065	7.5771	8.2202	8.6093	8.1976	9.0619	8.8836	9.121	8.3764	8.197	8.0988	8.9397	9.0361	9.2428
Neuronal cell adhesion molecule OS=Homo sapiens GN=NRCAM PE=1 SV=3	Q92823	nLNFSTR	0.87	13.87	29.1222	13.87	8.8242	9.2354	8.6898	9.3811	9.4801	9.7408	8.8959	9.0407	9.1285	9.0306	9.1609	8.1503	8.7778	8.6718	8.9004	8.7155	8.1403	8.3563	7.6135	7.7374	No Values	8.4253	8.5728	8.7148
Neuronal cell adhesion molecule OS=Homo sapiens GN=NRCAM PE=1 SV=3	Q92823	qPEYAVVQR	1	34.73	36.5992	34.73	8.9129	9.0213	8.6544	9.429	9.4221	9.0016	9.4038	9.1897	9.2187	8.73	8.8673	8.8005	9.0596	9.013	9.2593	8.5399	8.5774	8.3153	7.595	7.4926	7.7399	8.5299	8.5151	8.704
Neuronal cell adhesion molecule OS=Homo sapiens GN=NRCAM PE=1 SV=3	Q92823	qPISVk	0.5	11.62	30.103	8.8	9.1548	8.9169	8.9152	9.5377	9.5183	9.5891	9.3744	9.2937	9.1555	8.4815	8.5434	8.4742	8.9402	8.9114	8.817	8.5139	8.772	8.2288	7.1672	7.5873	8.479	8.7751	8.5747	8.4739
Neuronal cell adhesion molecule OS=Homo sapiens GN=NRCAM PE=1 SV=3	Q92823	sFFGLk	0.5	14.91	31.8213	14.91	8.4217					9.6914	9.6037			8.9657			8.1313			8.2904			8.957			7.935
Neuronal cell adhesion molecule OS=Homo sapiens GN=NRCAM PE=1 SV=3	Q92823	sLPSEASEQYLTk	1	55.36	32.8959	51.65	8.9678		8.7686	9.1902		9.176	9.1285		9.1753	8.4361		8.6298	8.936		8.9145	8.5142		8.6506	7.9157		7.8287	8.9251		8.922
Neuronal cell adhesion molecule OS=Homo sapiens GN=NRCAM PE=1 SV=3	Q92823	sPLWTk	0.5	17.14	33.4084	17.14	8.833	8.8129			9.6568	9.5468	9.1804	8.9133		8.5502	8.5944		8.7469	8.7259		8.5977	8.7916		7.6502	8.2212		8.6874	8.3719
Neuronal cell adhesion molecule OS=Homo sapiens GN=NRCAM PE=1 SV=3	Q92823	vFNTPEGVPSAPSSLk	1	64.01	31.5625	64.01	8.343	8.8616	9.0136	9.4815	9.8131	9.2287	9.0123	9.075	9.4173	8.799	8.7752	8.3063	9.1343	9.0444	8.9784	8.9207	8.5085	8.4837	7.9162	7.0772	7.5512	8.7093	8.8939	8.909
Neuronal cell adhesion molecule OS=Homo sapiens GN=NRCAM PE=1 SV=3	Q92823	vMAVNSIGk	1	38.16	33.0728	38.16	9.0913	8.6025	8.9326	9.5491	9.5512	9.5182	9.3951	9.2332	9.4856	8.3998	8.8838	8.3565	9.0678	8.728	9.0739	8.5391	8.6755	8.6045	7.1894	7.5332	7.3538	8.7955	8.9057	8.7969
Neuronal cell adhesion molecule OS=Homo sapiens GN=NRCAM PE=1 SV=3	Q92823	vQALNDMGFAPEPAVVMGHSGEDLPMVAPGNVR	1	46.59	25.092	46.59	8.6839	8.6174	2.6729	8.641	9.0107	8.6929	8.7377	8.5168	9.3166	8.8049	9.0864	8.4735	8.7726	8.6123	9.4241	8.5001	9.0239	8.1793	8.864	8.5327	8.7483	8.9108	8.4938	8.5642
Neuronal cell adhesion molecule OS=Homo sapiens GN=NRCAM PE=1 SV=3	Q92823	vSQGLNGDLYFSNVLPEDTR	1	18.8	28.1757	18.8	8.3454	7.1086	8.2894	8.2988	8.7953	8.6874	9.0152	8.784	8.7391	8.6619	9.564	9.167	9.3236	9.5887	9.021	8.6189	9.0797	9.1236	8.0656	8.0997	8.5119	9.2945	9.1161	8.9394
Neuronal cell adhesion molecule OS=Homo sapiens GN=NRCAM PE=1 SV=3	Q92823	vSQGLNGDLyFSNVLPEDTR	0.68	6.63	29.3802	6.63	8.4742		8.2892	8.7011		9.1473	8.2649		8.4365	9.2927		9.3708	9.2148		9.1778	8.5963		8.88	7.6901		8.2937	9.316		8.9322
Neuronal cell adhesion molecule OS=Homo sapiens GN=NRCAM PE=1 SV=3	Q92823	yIVSGTPTFVPYLIk	0.7	8.18	30.7954	8.18		7.8194			8.8237			9.0346			10.248			8.9726			8.2977			8.0166			8.8748
Ig gamma-2 chain C region OS=Homo sapiens GN=IGHG2 PE=1 SV=2	P01859	ccVEcPPcPAPPVAGPSVFLFPPkPk	0.87	15.21	31.5776	15.21	8.9375	9.2649	9.1525	9.1591	9.4138	9.0364	9.4372	9.6932	9.5218	9.9497	10.289	10.167	8.646	8.823	8.7298	9.4747	9.7729	9.6015	9.885	10.112	9.958	9.4122	9.6829	9.4402
Ig gamma-2 chain C region OS=Homo sapiens GN=IGHG2 PE=1 SV=2	P01859	gLPAPIEk	0.53	15.7	33.7273	8.35	9.2745	9.4298	9.3794	8.8429	9.1808	8.789	8.7304	9.3598	9.0589	10.319	10.532	10.257	8.5702	8.998	8.6776	10.146	10.178	10.076	9.6008	10.022	9.6557	9.1395	9.3438	9.2855
Ig gamma-2 chain C region OS=Homo sapiens GN=IGHG2 PE=1 SV=2	P01859	kccVEcPPcPAPPVAGPSVFLFPPkPk	0.9	9.13	27.332	9.13	8.9479					9.0459	9.4045			10.087			8.3938			9.4726			9.9285			9.4693
Ig gamma-2 chain C region OS=Homo sapiens GN=IGHG2 PE=1 SV=2	P01859	tTPPMLDSDGSFFLYSk	1	44.59	28.014	44.59	8.8324	8.8929	8.8146	8.9856	9.1985	9.0761	9.158	9.424	9.2639	9.6293	10.27	9.8417	9.2125	9.3224	9.2391	9.496	9.9413	9.5912	9.9165	10.113	10.101	9.4955	9.7913	9.5932
Ig gamma-2 chain C region OS=Homo sapiens GN=IGHG2 PE=1 SV=2	P01859	tTPPMLDSDGSFFLySk	0.57	5.95	29.3852	5.95	9.1054	9.4091	9.3542	9.0065	9.4355	9.1165	9.0362	9.6859	9.2592	9.6534	9.9757	9.8803	8.9719	9.1536	8.7914	9.5816	9.6416	9.9021	9.6912	9.8377	9.5088	9.6536	9.8111	9.7797
Ig gamma-2 chain C region OS=Homo sapiens GN=IGHG2 PE=1 SV=2	P01859	vVSVLTVVHQDWLNGk	1	31.56	35.227	31.56	9.2951		9.3231	9.217		9.9033	8.8728		9.1407	8.8994		10.077	10.305		9.0241	8.9046		9.5905	9.0507		9.495	9.5181		9.7071
Ig gamma-2 chain C region OS=Homo sapiens GN=IGHG2 PE=1 SV=2	P01859	vVSVLTVVHQDWLNGkEYk	0.87	10.44	28.7737	10.44	9.6554		9.0275	7.6634		8.0408	8.7064		9.076	10.162		10.21	9.4692		9.6386	10.079		10.368	9.25		9.8704	9.39		9.7681
Angiotensinogen OS=Homo sapiens GN=AGT PE=1 SV=1	P01019	aLQDQLVLVAAk	1	48.13	30.1787	40.84	9.0476	9.082	9.0317	9.1933	9.0994	9.32	9.0338	8.9518	8.8976	8.8455	8.9822	8.8751	9.0917	9.0787	9.0572	9.3129	9.1041	9.2915	8.3193	8.4472	8.2659	8.7748	8.7313	8.7928
Angiotensinogen OS=Homo sapiens GN=AGT PE=1 SV=1	P01019	dPTFIPAPIQAk	1	58.74	34.2619	58.74	8.7645	8.9314	8.755	9.4177	9.4323	9.3204	8.77	8.9436	9.0878	9.5333	9.0684	8.7955	8.9251	9.0201	9.0338	9.3268	9.0612	9.089	8.4351	8.3344	8.3637	8.7589	8.6334	8.7417
Angiotensinogen OS=Homo sapiens GN=AGT PE=1 SV=1	P01019	fMQAVTGWk	0.5	6.25	31.9089	6.25	9.3078	9.3112	9.3288	9.1413	9.1385	9.7608	8.8233	8.8862	8.3027	8.9933	7.999	No Values	8.8393	9.6182	8.8354	9.1598	8.8774	9.1143	8.079	8.9658	8.9816	9.0811	8.8512	8.9699
Angiotensinogen OS=Homo sapiens GN=AGT PE=1 SV=1	P01019	lDTEDkLR	0.97	17.26	32.9929	17.26	9.339	9.0036	9.0578	8.8499	8.7765	9.2099	9.1102	8.9148	8.9775	8.3671	9.1814	8.7452	9.6074	9.071	9.3602	9.2387	9.2832	9.4827	8.3327	8.5458	8.516	8.8394	8.8837	8.6369
Angiotensinogen OS=Homo sapiens GN=AGT PE=1 SV=1	P01019	qPFVQGLALYTPVVLPR	1	78.84	30.8243	78.84	8.6611	8.8869			9.1353	9.2739	7.945	8.9109		9.4985	9.2933		9.9469	9.2371		9.4097	8.8445		8.6061	8.346		8.7032	8.8123
Angiotensinogen OS=Homo sapiens GN=AGT PE=1 SV=1	P01019	qPFVQGLALyTPVVLPR	1	22.91	29.1275	22.91	8.6974	8.8171	8.8142	9.3733	9.3522	9.4016	8.9626	8.9948	8.8617	9.2307	9.1592	9.1727	9.4262	9.4456	9.4104	8.8742	8.9526	9.0413	8.4409	7.6939	7.9753	8.8677	8.9048	8.8537
Angiotensinogen OS=Homo sapiens GN=AGT PE=1 SV=1	P01019	sLDFTELDVAAEk	1	62.39	30.4415	58.11	8.492	8.6763	8.8014	8.8544	9.1943	9.2078	8.9409	8.8659	8.8357	9.5137	9.2589	8.9162	9.2257	9.0482	9.3887	9.1039	9.1997	9.2534	8.5101	8.5442	8.5782	8.9764	8.706	8.7834
Angiotensinogen OS=Homo sapiens GN=AGT PE=1 SV=1	P01019	sLDFTELDVAAEkIDR	1	23.17	30.5346	23.17		9.2478	8.5218	8.3967	7.8118			8.2795	8.3403		9.869	9.9511		9.6248	10.067		9.1733	9.3237		8.63	8.7539		9.0091	8.3117
Angiotensinogen OS=Homo sapiens GN=AGT PE=1 SV=1	P01019	tSPVDEk	0.9	16.12	32.1827	15.11	9.1312		8.9959	8.8354		9.1476	9.4297		9.4434	9.0479		9.4471	9.2857		9.1748	8.7319		8.599	8.2728		8.4889	8.9727		8.6429
Angiotensinogen OS=Homo sapiens GN=AGT PE=1 SV=1	P01019	vANPLSTA	0.99	36.25	32.5935	27.14	9.1135	9.1879	8.9089	9.2593	9.2751	9.3317	8.9637	8.9158	8.7958	8.9014	8.9711	8.8474	9.6127	9.4577	9.4734	9.0029	8.7976	9.0422	8.3245	8.3686	8.1787	8.8127	8.7384	8.7277
Angiotensinogen OS=Homo sapiens GN=AGT PE=1 SV=1	P01019	vEGLTFQQNSLNWMk	1	33.81	30.2857	33.81	8.9004	8.912	8.9376	9.2966	9.1757	9.2396	8.9718	8.8997	8.755	9.1687	8.8312	8.9738	9.161	9.3261	9.4369	8.986	8.7855	8.9221	8.5394	8.6017	8.2231	9.1116	9.0548	9.0478
Angiotensinogen OS=Homo sapiens GN=AGT PE=1 SV=1	P01019	vLSALQAVQGLLVAQGR	1	80.92	30.4766	80.92			8.7711	9.7771					8.5058			9.9278			9.4674			7.9516			No Values			8.2732
Ectonucleotide pyrophosphatase/phosphodiesterase family member 2 OS=Homo sapiens GN=ENPP2 PE=1 SV=3	Q13822	cDNLck	0.5	17.72	28.0821	15.6	8.8586	9.1917	9.0331	8.6855	8.7414	8.3361	8.3024	8.9781	8.5278	8.6793	7.9385	7.9885	9.4913	9.2305	9.0352	9.4179	9.8703	9.6859	9.3575	9.1038	9.3699	8.84	9.007	8.8616
Ectonucleotide pyrophosphatase/phosphodiesterase family member 2 OS=Homo sapiens GN=ENPP2 PE=1 SV=3	Q13822	cFELQEAGPPDcR	1	43.29	25	43.29	8.3443	9.1174	8.7805	8.983	8.6965	8.5216	8.6071	8.7748	8.4904	9.3494	8.4678	8.1417	9.5365	9.492	9.2853	8.6538	9.2821	9.3872	9.0704	9.2013	8.9177	9.2171	9.0285	9.2018
Ectonucleotide pyrophosphatase/phosphodiesterase family member 2 OS=Homo sapiens GN=ENPP2 PE=1 SV=3	Q13822	cFFQGDHGFDNk	0.95	10.79	25.4158	10.79		8.8486	8.0311	9.4588	8.8344			8.7084	8.7563		8.65	8.9443		8.8986	8.4907		9.4215	9.2617		9.5568	9.088		9.1429	9.1568
Ectonucleotide pyrophosphatase/phosphodiesterase family member 2 OS=Homo sapiens GN=ENPP2 PE=1 SV=3	Q13822	cVNVIFVGDHGMEDVTcDR	1	35.9	25	35.9	8.4331	8.6272	8.5552	8.899	8.9703	8.9137	8.4408	8.6714	8.6247	8.8868	8.4656	8.9302	8.9845	9.5441	8.99	9.1202	9.3953	8.9674	9.2474	9.0733	8.9553	9.2864	9.299	9.26
Ectonucleotide pyrophosphatase/phosphodiesterase family member 2 OS=Homo sapiens GN=ENPP2 PE=1 SV=3	Q13822	dIEHLTSLDFFR	1	25.6	29.5376	22.6	7.7982	8.2457	8.4496	8.5622	8.7813	8.6839	8.8091	8.8778	8.7808	8.5914	8.6305	8.4718	9.3686	9.5463	9.4488	9.3041	9.0228	8.9284	9.7928	9.9899	9.5657	8.9389	9.0023	8.892
Ectonucleotide pyrophosphatase/phosphodiesterase family member 2 OS=Homo sapiens GN=ENPP2 PE=1 SV=3	Q13822	gESHWVDDDcEEIk	0.77	1.11	25	1.11	8.4989	8.6664			8.7769	8.6521	8.7226	8.7282		8.6455	8.4768		9.0994	9.4577		9.7885	9.6035		8.706	8.8501		9.1722	9.5429
Ectonucleotide pyrophosphatase/phosphodiesterase family member 2 OS=Homo sapiens GN=ENPP2 PE=1 SV=3	Q13822	gWEcTk	0.5	15.82	29.3702	12.63	9.2679					8.9087	8.7205			8.4496			8.8446			8.9673			9.2729			8.8516
Ectonucleotide pyrophosphatase/phosphodiesterase family member 2 OS=Homo sapiens GN=ENPP2 PE=1 SV=3	Q13822	iEDIHLLVER	0.99	20.79	32.9798	17.36	8.622	8.6494	8.6959	7.3631	8.8785	8.3445	8.543	8.9031	9.4267	8.9463	8.1407	8.7326	9.8002	9.6894	9.9279	8.9247	9.2927	8.4816	9.5681	9.8273	9.9489	8.5342	8.6802	8.6109
Ectonucleotide pyrophosphatase/phosphodiesterase family member 2 OS=Homo sapiens GN=ENPP2 PE=1 SV=3	Q13822	iVGQLMDGLk	0.88	12.82	32.3401	10.11	9.1611	9.2034	0.57819	0.57819	9.6065	9.1269	9.5076	9.0552	8.9013	7.7517	7.7975	0.57819	8.5457	8.5436	No Values	8.7701	9.0429	No Values	9.2721	9.6004	0.57819	9.0122	9.1666	8.8956
Ectonucleotide pyrophosphatase/phosphodiesterase family member 2 OS=Homo sapiens GN=ENPP2 PE=1 SV=3	Q13822	kPDQHFkPYLk	0.56	4.17	26.9197	4.17		8.9723	9.2618	8.8681	9.3094			8.893	9.1919		8.0086	7.7964		8.6489	8.6761		9.7489	9.3924		9.435	9.3407		9.0452	8.6602
Ectonucleotide pyrophosphatase/phosphodiesterase family member 2 OS=Homo sapiens GN=ENPP2 PE=1 SV=3	Q13822	lDELNkR	0.54	7.98	32.6998	7.98		9.0779	9.138	8.8306	8.8171			8.7646	8.7688		8.2878	7.7205		9.0986	9.4512		9.1173	9.1541		9.7369	9.2802		8.9237	8.8443
Ectonucleotide pyrophosphatase/phosphodiesterase family member 2 OS=Homo sapiens GN=ENPP2 PE=1 SV=3	Q13822	lHYANNR	0.56	6.01	31.0551	6.01	8.9425	8.7111			9.0602	8.0768	8.7535	8.7472		8.803	8.8905		9.5703	9.126		8.8861	8.6017		10.058	10.347		8.1934	8.5774
Ectonucleotide pyrophosphatase/phosphodiesterase family member 2 OS=Homo sapiens GN=ENPP2 PE=1 SV=3	Q13822	nGVNVISGPIFDYDYDGLHDTEDk	0.99	17.55	25	17.55		8.3225			8.2392			8.3559			8.7375			9.9655			9.0761			10.05			9.3149
Ectonucleotide pyrophosphatase/phosphodiesterase family member 2 OS=Homo sapiens GN=ENPP2 PE=1 SV=3	Q13822	nGVNVISGPIFDYDYDGLHDTEDkIk	0.92	13.15	27.9169	13.15	9.0098					8.4628	8.9668			8.8413			8.3202			8.8763			9.733			9.0729
Ectonucleotide pyrophosphatase/phosphodiesterase family member 2 OS=Homo sapiens GN=ENPP2 PE=1 SV=3	Q13822	qAEVSSVPDHLTScVRPDVR	0.99	22.4	28.6451	22.4	8.8464	8.6252			8.2232	8.3542	8.9995	9.4779		8.73	8.8015		8.9561	9.346		8.4734	8.5053		10.273	10.638		8.6506	8.444
Ectonucleotide pyrophosphatase/phosphodiesterase family member 2 OS=Homo sapiens GN=ENPP2 PE=1 SV=3	Q13822	rIEDIHLLVER	1	32.84	32.9003	32.84		8.8947	8.7638	8.4028	8.8918			8.3774	8.6267		9.0944	8.8476		9.6979	9.5429		8.9012	8.7346		9.3066	9.5808		8.9234	8.6083
Ectonucleotide pyrophosphatase/phosphodiesterase family member 2 OS=Homo sapiens GN=ENPP2 PE=1 SV=3	Q13822	sYPEILTLk	1	31.39	31.7782	31.39	9.2188	8.9654	9.1022	9.0275	8.9045	8.7188	8.6635	8.9581	9.0642	8.4018	8.2742	8.0362	8.9367	8.9921	8.8298	9.4028	9.5727	9.3055	8.9491	9.3763	9.074	8.9391	8.889	8.7568
Ectonucleotide pyrophosphatase/phosphodiesterase family member 2 OS=Homo sapiens GN=ENPP2 PE=1 SV=3	Q13822	syPEILTLk	0.64	11.19	30.976	11.19	8.8873		8.9039	8.9145		9.1262	9.0306		8.8203	8.0394		8.465	8.8277		9.1447	9.4964		9.3254	8.7047		8.6227	9.1578		8.9427
Ectonucleotide pyrophosphatase/phosphodiesterase family member 2 OS=Homo sapiens GN=ENPP2 PE=1 SV=3	Q13822	sYTSccHDFDELcLk	0.95	10.74	25	10.74	8.6749		8.9989	8.7579		7.6426	9.1021		9.0814	9.2495		8.5509	8.4		8.9375	8.8136		8.3577	10.198		9.6777	9.2024		8.8256
Ectonucleotide pyrophosphatase/phosphodiesterase family member 2 OS=Homo sapiens GN=ENPP2 PE=1 SV=3	Q13822	tYLHTYESEI	1	30.64	31.4302	30.64	8.7449	9.0319	8.962	7.4908	8.2851	8.1649	8.7196	8.7283	9.0154	8.5766	9.0509	8.5967	9.261	9.3961	9.357	9.6341	9.2158	9.2481	9.4635	9.4937	9.5059	8.7283	8.8779	9.0147
Ectonucleotide pyrophosphatase/phosphodiesterase family member 2 OS=Homo sapiens GN=ENPP2 PE=1 SV=3	Q13822	vMPNIEk	0.9	21.08	32.5648	12.25	8.8788		8.8187	9.2336		8.8759	8.6448		8.9924	9.176		7.8919	8.6296		9.0174	8.9732		9.2003	9.2273		9.1418	8.8775		8.9252
Ectonucleotide pyrophosphatase/phosphodiesterase family member 2 OS=Homo sapiens GN=ENPP2 PE=1 SV=3	Q13822	vRDIEHLTSLDFFR	1	21.38	30.6633	18.05		7.8341			8.8155			8.9294			8.3183			10.256			8.4976			9.9108			9.01
Ectonucleotide pyrophosphatase/phosphodiesterase family member 2 OS=Homo sapiens GN=ENPP2 PE=1 SV=3	Q13822	vSPSFSQNcLAYk	1	30.09	30.0346	30.09	8.4966		8.06	8.898		8.2097	9.2735		8.9614	8.84		8.7344	9.284		9.1908	8.8166		8.9408	9.366		9.727	8.9967		8.6751
Ectonucleotide pyrophosphatase/phosphodiesterase family member 2 OS=Homo sapiens GN=ENPP2 PE=1 SV=3	Q13822	vSPSFSQNcLAyk	0.84	15.61	31.0037	15.61	9.0209					8.6318	8.7614			9.0927			8.5921			9.5954			8.4623			9.1266
Ectonucleotide pyrophosphatase/phosphodiesterase family member 2 OS=Homo sapiens GN=ENPP2 PE=1 SV=3	Q13822	vWNYFQR	0.83	10.57	29.8856	10.57	8.7304	8.9648	8.5727	8.8435	8.9468	8.2902	8.9938	8.9158	8.5764	8.7662	8.5683	8.8035	9.4864	9.231	9.3177	9.4066	9.5693	9.1032	9.01	8.8315	8.9406	8.5746	9.0499	8.9669
Ectonucleotide pyrophosphatase/phosphodiesterase family member 2 OS=Homo sapiens GN=ENPP2 PE=1 SV=3	Q13822	wVEELMk	0.9	26.07	32.418	19.78	9.0031	9.1495	9.0553	8.9149	9.2637	9.0419	8.7614	9.0076	8.7633	8.1159	8.3025	8.2855	8.8909	8.9014	8.8029	9.0146	9.0541	9.0681	9.2423	9.2297	9.21	9.0381	9.1181	9.1037
Ectonucleotide pyrophosphatase/phosphodiesterase family member 2 OS=Homo sapiens GN=ENPP2 PE=1 SV=3	Q13822	yGPFGPEMTNPLR	1	30.09	28.0277	30.09	9.0449	8.9651	8.881	8.888	8.9024	8.8304	8.7927	8.8463	8.8648	8.285	8.5308	7.9487	9.1574	9.152	9.0823	8.9672	9.0032	9.0336	9.3323	9.4337	9.5832	8.8972	9.2541	8.88
Ectonucleotide pyrophosphatase/phosphodiesterase family member 2 OS=Homo sapiens GN=ENPP2 PE=1 SV=3	Q13822	yGPFGPEMTNPLR	0.56	6.05	30.6819	6.05			8.8801	8.643					8.7493			8.4755			9.1937			9.0634			8.9711			9.2077
Neural cell adhesion molecule L1-like protein OS=Homo sapiens GN=CHL1 PE=1 SV=4	O00533	acTSQGcGkPITEESSTLGEGSk	0.94	18.34	32.8194	18.34	9.4434	9.2831	9.5419	9.7544	9.6249	9.8368	10.187	9.7768	10.159	9.709	9.8404	9.7901	8.9937	9.4303	9.4547	9.0166	9.5019	8.8273	7.6746	7.711	8.3919	9.552	9.7514	9.2705
Neural cell adhesion molecule L1-like protein OS=Homo sapiens GN=CHL1 PE=1 SV=4	O00533	cTASNFLGTATHDFHVIVEEPPR	1	61.06	26.3649	61.06		8.4856			9.5303			9.8653			No Values			9.6903			8.9874			9.3533			9.6566
Neural cell adhesion molecule L1-like protein OS=Homo sapiens GN=CHL1 PE=1 SV=4	O00533	dGNPFYFTDHR	0.77	0.72	25	0.72		9.3328	9.628	9.0551	9.7216			9.625	9.5144		9.897	9.8662		9.784	9.3827		9.2635	9.2352		7.6466	9.1388		9.6653	9.3696
Neural cell adhesion molecule L1-like protein OS=Homo sapiens GN=CHL1 PE=1 SV=4	O00533	dTATLSWGLPk	0.96	15.4	32.0548	15.4	9.451		9.5827	9.446		9.8495	9.6359		9.3867	9.3585		9.3904	9.2817		9.5529	9.1883		8.9817	8.1627		9.4391	9.5526		9.3555
Neural cell adhesion molecule L1-like protein OS=Homo sapiens GN=CHL1 PE=1 SV=4	O00533	ekIDPLEVEEGDPIVLPcNPPk	1	40.31	29.8363	40.31	9.3074	9.5317	9.6492	9.5376	9.5249	9.7298	9.5816	9.6637	9.5129	9.0716	8.3648	8.9562	9.4816	9.4185	9.682	9.5291	9.4096	9.1591	7.8116	9.181	8.5616	9.9	9.8417	10.104
Neural cell adhesion molecule L1-like protein OS=Homo sapiens GN=CHL1 PE=1 SV=4	O00533	eVNILR	0.5	21.82	37.9344	2.55	9.4744	9.6187	9.2661	9.9954	9.7257	9.6239	9.839	9.6509	9.7718	8.9298	9.1041	9.3396	10.077	10.22	10.042	8.8597	8.8248	8.8332	8.3419	8.5538	8.5544	9.2669	9.2379	9.282
Neural cell adhesion molecule L1-like protein OS=Homo sapiens GN=CHL1 PE=1 SV=4	O00533	gAGPESEPYIFQTPEGVPEQPTFLk	1	60.66	27.6864	60.66	9.7484	8.9208	9.3333	9.8806	9.8154	9.9994	9.9691	9.7601	9.6594	9.4679	9.2684	9.0471	9.7119	9.7726	10.082	8.8806	9.2021	9.2299	7.7345	8.6527	8.3438	8.9009	9.5438	9.6697
Neural cell adhesion molecule L1-like protein OS=Homo sapiens GN=CHL1 PE=1 SV=4	O00533	gDLYFANVEEk	1	67.52	30.0432	63.12	9.5227	9.0944	9.249	9.7341	9.3833	9.702	9.7155	9.6072	9.655	9.2197	9.3966	9.3381	9.5827	9.6851	9.742	9.0977	9.4031	9.2179	8.2169	9.022	8.5078	9.3556	9.3719	9.7504
Neural cell adhesion molecule L1-like protein OS=Homo sapiens GN=CHL1 PE=1 SV=4	O00533	gNPEPTFSWTk	1	31.79	30.2735	26.6	9.4116	9.4366	9.3765	9.9723	9.8613	10.053	9.8172	9.6595	9.9025	8.9233	9.3184	8.8241	9.4919	9.3984	9.7024	9.0568	9.32	9.1149	8.0804	8.4552	8.5314	9.5573	9.4805	9.4509
Neural cell adhesion molecule L1-like protein OS=Homo sapiens GN=CHL1 PE=1 SV=4	O00533	gYQINWWk	0.99	26.43	31.7869	18.84	8.9425		9.7982	9.9815		9.9864	9.6057		9.0167	8.7042		9.6056	10.203		10.216	8.7154		9.2864	No Values		8.04	8.9539		9.2451
Neural cell adhesion molecule L1-like protein OS=Homo sapiens GN=CHL1 PE=1 SV=4	O00533	iDPLEVEEGDPIVLPcNPPk	1	59.73	29.7818	59.73	9.6063	8.9805	9.4168	9.5857	9.7627	10.068	9.1497	9.5033	9.5911	8.3205	9.5536	8.7341	9.9273	9.814	9.6248	9.0457	9.0032	9.2936	8.7946	8.3867	9.1943	9.5001	9.9319	9.7315
Neural cell adhesion molecule L1-like protein OS=Homo sapiens GN=CHL1 PE=1 SV=4	O00533	iENVSYQDk	1	45.42	31.0312	39.13	9.4477	9.6141	9.3759	10.044	9.99	9.7953	9.8021	9.7087	9.9638	8.8895	8.9567	8.8521	9.5444	9.7092	9.8189	9.0102	9.0563	9.2334	8.2609	8.2488	8.1562	9.6626	9.6521	9.7457
Neural cell adhesion molecule L1-like protein OS=Homo sapiens GN=CHL1 PE=1 SV=4	O00533	iENVSyQDk	0.58	6.9	31.685	6.9	9.1516		9.7651	9.7941		9.693	8.8525		9.7775	9.1756		9.2282	9.8575		9.7781	9.6179		9.3813	8.2793		8.1068	9.7855		9.3588
Neural cell adhesion molecule L1-like protein OS=Homo sapiens GN=CHL1 PE=1 SV=4	O00533	iGGDLPk	0.9	19.66	30.306	13.84	9.5254	9.6068	9.6904	10.238	10.057	10.148	9.8242	9.8577	10.107	8.4184	9.1143	8.6974	9.8815	9.6466	9.825	8.8862	8.9165	9.143	8.0944	8.1979	8.0628	9.6358	9.512	9.4087
Neural cell adhesion molecule L1-like protein OS=Homo sapiens GN=CHL1 PE=1 SV=4	O00533	kTTVILPLAPFVR	0.87	13.16	27.4115	2.42	9.5394	9.3542	9.4461	9.8827	9.9968	9.7818	9.9036	10.014	9.9983	9.1158	9.1814	9.4166	9.8056	9.7639	9.843	8.813	9.2092	8.8948	7.9469	7.9774	8.324	9.4478	9.4387	9.3477
Neural cell adhesion molecule L1-like protein OS=Homo sapiens GN=CHL1 PE=1 SV=4	O00533	lGIAMSEEIEFIVPSVPk	0.81	12.69	30.9342	12.69	Value Missing					8.989	8.896			9.8717			10.158			8.4066			9.6098			9.1801
Neural cell adhesion molecule L1-like protein OS=Homo sapiens GN=CHL1 PE=1 SV=4	O00533	lLLPPTESGSESSITILk	1	24.09	30.306	22.35	9.5367	9.2987	9.5348	9.8213	9.8903	9.5769	9.9663	9.7224	9.8256	8.7885	9.1446	9.287	9.8128	9.7153	9.6321	9.2513	9.187	9.1246	7.8514	8.5689	8.4276	9.6288	9.4998	9.5442
Neural cell adhesion molecule L1-like protein OS=Homo sapiens GN=CHL1 PE=1 SV=4	O00533	lTVNSSNSIk	0.81	10.15	32.1854	10.15		9.6025			9.4576			9.3882			8.8922			9.898			9.0028			9.121			9.5735
Neural cell adhesion molecule L1-like protein OS=Homo sapiens GN=CHL1 PE=1 SV=4	O00533	nPQNIR	0.5	7.28	31.6613	7.28			9.3404	10.512					9.7993			9.9874			9.7119			8.8487			8.1141			8.8435
Neural cell adhesion molecule L1-like protein OS=Homo sapiens GN=CHL1 PE=1 SV=4	O00533	sLLDGR	0.5	25.5	33.7014	18	9.2352	9.585	9.4324	9.9641	9.6601	10.08	9.5003	9.5889	9.6986	9.295	9.5928	9.6301	10.088	10.369	9.9886	8.5226	8.783	8.7187	8.4847	8.2315	8.2762	9.1938	9.1251	9.4001
Neural cell adhesion molecule L1-like protein OS=Homo sapiens GN=CHL1 PE=1 SV=4	O00533	tAVTANLDIR	1	41.18	32.5066	34.27	9.6571	9.7168	9.2572	9.7496	9.4273	9.4812	9.0928	9.519	9.4356	10.097	9.7896	9.6695	9.9	9.6421	9.8912	8.9656	9.0484	8.9312	8.2326	8.5611	8.8189	8.9863	9.3039	9.5349
Neural cell adhesion molecule L1-like protein OS=Homo sapiens GN=CHL1 PE=1 SV=4	O00533	tTEEDAGSYScWVENAIGk	1	32.59	25	32.59	9.02		9.8251	9.4431		9.3323	9.3922		8.5581	8.7794		9.0502	10.235		9.5302	9.5123		9.5197	8.1213		8.8314	10.02		10.432
Neural cell adhesion molecule L1-like protein OS=Homo sapiens GN=CHL1 PE=1 SV=4	O00533	tTVILPLAPFVR	1	31.17	31.8583	31.17		9.2002			10.15			9.8018			8.9374			9.631			8.7568			9.145			9.3395
Neural cell adhesion molecule L1-like protein OS=Homo sapiens GN=CHL1 PE=1 SV=4	O00533	vDkDTATLSWGLPk	0.98	16.16	30.7262	15.66	9.5924	9.8626	9.3749	10.035	9.7777	9.9457	9.5254	9.3334	9.8175	9.0641	8.8887	9.1145	9.3005	9.6165	9.5587	9.1689	9.1099	9.3207	8.3199	8.7746	8.315	9.5088	9.5355	9.6825
Neural cell adhesion molecule L1-like protein OS=Homo sapiens GN=CHL1 PE=1 SV=4	O00533	vEEVkPLEGR	0.97	20.74	35.1028	20.74	9.1729	9.2995	9.5508	9.8856	9.7348	9.9722	9.4132	9.6494	9.708	9.6507	9.6123	9.7046	9.2998	9.508	9.806	8.9305	9.3754	9.0139	8.7434	8.2957	8.1811	9.2301	9.4606	9.2723
Neural cell adhesion molecule L1-like protein OS=Homo sapiens GN=CHL1 PE=1 SV=4	O00533	vIAVNEVGR	1	36.46	33.1048	22.98	9.5659	9.3687	9.6281	9.7247	9.882	9.8988	9.56	9.6305	9.5906	9.2836	9.1756	9.6059	10.097	10.062	10.059	8.8526	8.7912	9.0698	7.8191	8.7499	8.216	9.3645	9.2764	9.2956
Neural cell adhesion molecule L1-like protein OS=Homo sapiens GN=CHL1 PE=1 SV=4	O00533	vMTPAVYAPYDVk	0.93	19.09	35.8704	17.52		9.7497	9.6211	9.8165	9.8393			9.6586	9.8076		9.1514	9.2615		9.3827	9.5443		9.0905	9.0437		8.7473	8.7925		9.3883	9.3994
Neural cell adhesion molecule L1-like protein OS=Homo sapiens GN=CHL1 PE=1 SV=4	O00533	vMTPAVyAPYDVk	0.56	15.59	31.3577	1.64			9.1864	9.9546					9.6539			9.5812			9.5074			9.6061			7.9869			9.7134
Neural cell adhesion molecule L1-like protein OS=Homo sapiens GN=CHL1 PE=1 SV=4	O00533	vMTPAVYAPyDVk	0.45	8.02	31.3354	3.66		9.1917			9.4536			9.4852			9.3918			9.6629			8.9728			9.3476			9.4303
Neural cell adhesion molecule L1-like protein OS=Homo sapiens GN=CHL1 PE=1 SV=4	O00533	vNGSPVDNHPFAGDVVFPR	1	79.09	28.5248	79.09	9.4058	9.2973	9.3288	9.6679	9.1066	9.3621	9.6672	9.3846	9.9071	9.3685	9.3495	9.0193	9.9355	10.029	10.145	8.911	9.2983	9.2051	8.5236	9.5298	8.6189	9.2534	8.9888	9.28
Neural cell adhesion molecule L1-like protein OS=Homo sapiens GN=CHL1 PE=1 SV=4	O00533	vTWSTVPk	0.99	35.79	33.249	30.44	9.6208	9.533	9.5318	9.8984	9.8835	10.022	9.4872	9.5461	9.9587	9.1087	9.2763	9.4117	9.8103	9.3464	9.6485	9.2073	9.3859	8.9501	7.6349	8.8439	8.165	9.5221	9.1207	9.6255
Amyloid beta A4 protein OS=Homo sapiens GN=APP PE=1 SV=3	P05067	aVIQHFQEk	1	45.69	31.9948	37.35	9.1609	8.8866	9.0722	9.4707	9.5093	9.5521	9.4036	9.124	9.1622	8.9348	8.6429	8.959	9.018	8.8704	9.0319	9.2005	8.9725	8.9134	8.347	8.2261	7.8546	9.1858	8.7797	8.9309
Amyloid beta A4 protein OS=Homo sapiens GN=APP PE=1 SV=3	P05067	cAPFFYGGcGGNR	0.86	12.35	25	12.35			9.1893	8.4515					9.2966			9.3501			9.0605			8.8174			8.0675			9.0496
Amyloid beta A4 protein OS=Homo sapiens GN=APP PE=1 SV=3	P05067	cLVGEFVSDALLVPDk	1	74.89	31.2222	73.41	8.8277					9.7063	8.7602			8.8455			9.6028			9.2705			8.2908			9.6023
Amyloid beta A4 protein OS=Homo sapiens GN=APP PE=1 SV=3	P05067	eQNYSDDVLANMISEPR	1	92.38	25	92.38	9.0904	8.7061	9.0609	8.8844	8.3208	8.9724	8.7706	8.3955	8.3166	9.0381	9.7286	9.2156	9.5612	8.9992	9.3825	9.3328	9.103	9.2758	8.6096	8.7149	7.9346	9.531	9.0884	9.212
Amyloid beta A4 protein OS=Homo sapiens GN=APP PE=1 SV=3	P05067	gLTTRPGSGLTNIk	1	28.95	31.1561	18.94	9.3132	8.9938	9.1792	9.5337	9.3288	9.516	9.3525	9.1645	8.9544	9.4603	9.1605	9.2541	9.1852	9.2516	8.8962	8.9175	8.9296	8.4161	7.9522	7.543	8.1093	9.1528	8.6847	8.9396
Amyloid beta A4 protein OS=Homo sapiens GN=APP PE=1 SV=3	P05067	hVFNMLk	0.9	15.33	33.0168	15.33	9.1518	8.9108	9.1045	9.3748	9.5292	9.8038	8.9831	8.6997	9.2005	9.0467	9.2252	8.5318	8.8717	8.6684	8.7554	8.8541	8.7374	8.6885	8.7479	8.2804	8.4624	9.4469	9.0055	9.1647
Amyloid beta A4 protein OS=Homo sapiens GN=APP PE=1 SV=3	P05067	iSYGNDALMPSLTETk	1	32.15	30.4454	32.15		8.8298	8.2923	9.1882	9.042			8.2264	8.5134		9.3148	9.2138		9.7128	9.0741		8.9955	9.4213		8.4193	8.3644		8.5159	9.2152
Amyloid beta A4 protein OS=Homo sapiens GN=APP PE=1 SV=3	P05067	iSyGNDALMPSLTETk	0.54	6.05	30.7591	6.05	9.4206					9.5611	9.1043			9.1893			8.8137			8.7503			8.8071			9.2597
Amyloid beta A4 protein OS=Homo sapiens GN=APP PE=1 SV=3	P05067	lALENYITALQAVPPRPR	0.94	12.47	30.8778	12.47	8.9484	8.8767	8.7904	9.128	9.1194	9.3934	9.1987	8.7931	8.8224	9.4767	9.3498	9.3598	9.6501	9.2008	9.2692	8.6894	8.6235	8.6135	8.648	8.3547	8.4208	8.7172	8.6621	8.8408
Amyloid beta A4 protein OS=Homo sapiens GN=APP PE=1 SV=3	P05067	lALENyITALQAVPPRPR	0.94	12.3	28.9927	12.3	8.3363	8.8349	8.6682	8.9458	8.4559	No Values	8.9512	8.8537	8.736	9.4092	9.7095	9.137	9.1978	9.5285	9.4961	8.9782	9.1054	8.7049	8.4385	7.5067	8.6111	9.2665	9.062	8.9833
Amyloid beta A4 protein OS=Homo sapiens GN=APP PE=1 SV=3	P05067	lNMHMNVQNGk	0.99	26.86	31.6997	26.86	9.3022	9.2542	9.249	9.4378	9.4834	9.6896	9.2766	9.078	8.5934	9.1599	8.7505	8.959	9.2314	9.0456	8.7374	8.6186	8.7901	8.6584	8.4959	7.634	9.0593	9.1089	8.9687	8.5881
Amyloid beta A4 protein OS=Homo sapiens GN=APP PE=1 SV=3	P05067	lVFFAEDVGSNk	0.99	21.89	31.5137	21.89	8.6869	8.3557			8.9838	9.336	9.1607	8.8967		9.0416	8.8684		9.554	9.4221		9.5925	8.963		8.154	8.2458		9.352	9.3211
Amyloid beta A4 protein OS=Homo sapiens GN=APP PE=1 SV=3	P05067	mDAEFR	0.5	7.35	25.8883	5.74		9.1602	8.919	9.0642	9.8647			8.445	8.6591		8.5087	9.3282		8.6524	9.3238		9.0767	8.7231		8.1549	8.2678		9.1939	9.0111
Amyloid beta A4 protein OS=Homo sapiens GN=APP PE=1 SV=3	P05067	mDVcETHLHWHTVAk	0.7	6.76	28.4572	6.02	9.3212	9.0011			9.1972	9.6116	8.9884	8.7738		9.0339	8.5336		9.3892	8.9398		8.7028	8.4376		8.7481	9.2856		9.113	8.8618
Amyloid beta A4 protein OS=Homo sapiens GN=APP PE=1 SV=3	P05067	mSQVMR	0.5	14.84	28.8874	11.7	9.4489		9.0881	9.2673		9.6248	8.9899		8.709	9.3009		9.5757	9.6022		8.8583	8.5927		8.11	8.1505		8.7383	9.1962		8.9946
Amyloid beta A4 protein OS=Homo sapiens GN=APP PE=1 SV=3	P05067	qQLVETHMAR	0.86	11.6	30.4999	8.4		8.8937	9.0802	9.2167	9.4239			8.7182	9.1255		9.346	9.1205		8.609	8.7453		8.3088	8.048		8.9919	9.1761		8.7682	8.8329
Amyloid beta A4 protein OS=Homo sapiens GN=APP PE=1 SV=3	P05067	sQVMTHLR	0.92	12.3	31.7811	12.3	9.0719	8.8861	8.8468	9.5283	9.4013	9.8227	9.3701	8.867	8.8888	8.3349	9.4466	8.6834	9.6954	9.538	9.392	8.5137	7.8839	8.3573	9.3263	8.458	9.0174	8.7711	8.5754	8.5751
Amyloid beta A4 protein OS=Homo sapiens GN=APP PE=1 SV=3	P05067	sTNLHDYGMLLPcGIDk	1	37.27	34.2292	37.27	9.1124	8.8947	8.8041	8.9791	9.0119	9.2018	9.5104	9.0301	8.9626	9.5001	9.1839	8.9091	9.4326	9.1848	9.3409	8.4017	8.2548	8.4938	9.1506	8.8392	9.1046	8.6046	8.5558	8.7958
Amyloid beta A4 protein OS=Homo sapiens GN=APP PE=1 SV=3	P05067	sTNLHDyGMLLPcGIDk	0.73	8.39	29.8588	8.39	9.2366	9.2033	9.1021	9.5426	9.0752	9.6787	8.8444	8.7269	9.318	9.7467	9.254	8.4266	9.1062	8.8424	9.0954	9.005	8.8858	9.0535	8.02	7.9162	7.5167	9.2872	9.1527	9.2275
Amyloid beta A4 protein OS=Homo sapiens GN=APP PE=1 SV=3	P05067	tcIDTk	0.5	20.17	32.0575	10.43		9.187			8.7563			9.0842			8.5142			9.1167			9.1917			8.4996			8.7068
Amyloid beta A4 protein OS=Homo sapiens GN=APP PE=1 SV=3	P05067	tEEISEVk	0.99	24.17	32.5959	19.19			8.8246	9.2956					9.2029			8.2435			9.7629			8.787			7.7643			9.4017
Amyloid beta A4 protein OS=Homo sapiens GN=APP PE=1 SV=3	P05067	tHPHFVIPYR	1	35.22	32.2994	29.23	8.8678	8.612	8.091	9.2629	9.4257	9.5287	9.3565	9.523	9.2577	9.2203	9.4565	9.1034	10.054	9.1636	9.7188	8.6541	8.601	8.6172	8.2759	7.4767	8.6522	8.9935	8.798	8.5792
Amyloid beta A4 protein OS=Homo sapiens GN=APP PE=1 SV=3	P05067	tHPHFVIPyR	0.73	8.83	32.0194	8.83	9.0372					9.8924	9.5253			8.5647			9.4121			9.3532			8.3005			8.8207
Amyloid beta A4 protein OS=Homo sapiens GN=APP PE=1 SV=3	P05067	vESLEQEAANER	1	30.45	27.5205	30.45		8.8645	8.7861	8.5612	8.7239			9.0372	8.6863		8.8545	8.901		9.5046	10.014		8.7753	8.5045		8.5846	8.6268		8.7589	9.1451
Amyloid beta A4 protein OS=Homo sapiens GN=APP PE=1 SV=3	P05067	wDSDPSGTk	1	36.03	29.6095	36.03	9.0962	9.0717			9.2107	9.5562	9.6502	8.269		9.3143	9.0716		8.5563	9.321		8.604	8.5155		8.8411	8.5114		9.2877	9.0857
Amyloid beta A4 protein OS=Homo sapiens GN=APP PE=1 SV=3	P05067	yLETPGDENEHAHFQk	1	28.53	28.791	28.53	9.4109	9.144			8.9632	9.1267	9.471	8.9851		8.6581	9.1588		9.2498	8.4516		9.1296	9.0547		8.6965	8.5599		9.1635	8.7392
Amyloid beta A4 protein OS=Homo sapiens GN=APP PE=1 SV=3	P05067	yLETPGDENEHAHFQk	0.45	3.15	28.9927	3.15			8.637	9.9897					8.6227			8.5372			9.0066			8.8836			7.9991			9.6065
Amyloid-like protein 1 OS=Homo sapiens GN=APLP1 PE=1 SV=3	P51693	aALEGFLAALQADPPQAER	0.49	8.03	33.7731	8.03	7.9256	8.1135	9.3064	8.8892	9.358	9.1982	9.5585	9.5579	8.7748	9.6627	10.141	9.0923	9.9954	10.252	9.269	9.1037	8.8555	8.6497	8.7487	9.9489	9.2667	9.1518	9.1003	9.2647
Amyloid-like protein 1 OS=Homo sapiens GN=APLP1 PE=1 SV=3	P51693	cLPGEFVSEALLVPEGcR	1	38.8	26.7761	38.8	8.8446	9.0343			9.4308	9.0964	9.0562	9.4015		9.287	9.4162		9.7392	9.8905		8.6776	9.0604		9.0628	9.6095		9.4306	9.7448
Amyloid-like protein 1 OS=Homo sapiens GN=APLP1 PE=1 SV=3	P51693	dDTPMTLPk	0.98	17.93	30.8458	16.6	9.2511	9.6326	9.3703	9.8548	10.369	9.8871	9.4855	9.6456	9.3694	8.921	9.2007	9.0239	9.2575	9.5497	8.9265	8.9622	9.2087	8.7155	8.3358	8.4646	8.1695	9.251	9.5093	9.0913
Amyloid-like protein 1 OS=Homo sapiens GN=APLP1 PE=1 SV=3	P51693	eWAMADNQSk	1	24.24	27.4819	24.24	9.3653	9.3583	9.587	9.64	10.25	9.8662	9.2544	9.8188	9.253	9.4441	9.4144	9.9018	9.2415	9.3405	8.8438	8.7452	9.1767	8.314	8.27	8.7194	8.0144	9.0843	9.4196	8.9587
Amyloid-like protein 1 OS=Homo sapiens GN=APLP1 PE=1 SV=3	P51693	fQVHTHLQVIEER	0.99	27.37	33.9094	27.37		9.2354	9.0407	8.8743	9.6612			9.5547	8.9556		10.139	9.551		10.139	9.419		8.7029	8.8		9.1001	8.9043		9.0644	9.062
Amyloid-like protein 1 OS=Homo sapiens GN=APLP1 PE=1 SV=3	P51693	gGLQPPDSk	1	26.18	32.0003	20.3	9.2075	9.6144	9.2071	9.9391	10.35	10.096	9.5916	10.026	9.5701	8.9855	9.1459	8.8892	8.5526	9.3074	8.9696	8.9444	9.371	9.0003	8.7943	8.4507	7.8954	9.0996	9.2008	9.042
Amyloid-like protein 1 OS=Homo sapiens GN=APLP1 PE=1 SV=3	P51693	gGLQPPDSkDDTPMTLPk	0.93	17.36	30.7846	17.36			8.762	9.8166					9.499			9.2014			9.4474			8.7779			7.9711			9.0374
Amyloid-like protein 1 OS=Homo sapiens GN=APLP1 PE=1 SV=3	P51693	hYQHVAAVDPEk	1	38.22	31.2222	38.22	9.1367	9.7058	9.2321	9.7495	10.204	9.8451	9.4918	9.7035	9.3992	9.0161	9.3866	9.2565	9.3078	9.5687	8.7975	8.9911	9.5366	9.1336	8.2201	7.7775	7.7945	9.2623	9.6156	9.144
Amyloid-like protein 1 OS=Homo sapiens GN=APLP1 PE=1 SV=3	P51693	hyQHVAAVDPEk	0.67	10.41	31.4829	10.41	9.3805	9.9514	9.2525	10.032	9.9849	10.039	9.3345	9.494	9.3136	9.0029	9.5216	8.9277	9.0293	9.1784	9.2503	9.1752	8.969	9.1433	7.5452	9.1864	7.2552	9.7641	9.2124	9.3386
Amyloid-like protein 1 OS=Homo sapiens GN=APLP1 PE=1 SV=3	P51693	lVETHATR	0.99	26.84	32.8646	24.09		9.5742			9.7813			9.0224			10.244			9.8766			8.6999			9.4772			8.8227
Amyloid-like protein 1 OS=Homo sapiens GN=APLP1 PE=1 SV=3	P51693	mNPLEQYER	0.99	19.26	27.2673	17.04	9.1627	9.695	9.5548	9.4781	9.7419	9.2805	9.2047	9.2477	9.3861	9.52	9.6084	8.9551	9.3829	9.836	9.8122	9.3115	9.4587	9.0339	8.0458	8.2938	7.2081	9.3629	9.5745	9.0845
Amyloid-like protein 1 OS=Homo sapiens GN=APLP1 PE=1 SV=3	P51693	mNPLEQyER	0.96	14.01	30.3423	14.01	9.1746	9.5212			10.102	9.8067	8.9092	9.8222		9.3851	9.5508		9.7152	9.8275		9.0867	9.3446		7.6799	7.4745		9.5137	9.8549
Amyloid-like protein 1 OS=Homo sapiens GN=APLP1 PE=1 SV=3	P51693	qINEVMR	0.9	16.38	31.9229	12.23			9.339	9.5433					9.077			9.073			9.5221			8.0423			8.8606			9.0554
Amyloid-like protein 1 OS=Homo sapiens GN=APLP1 PE=1 SV=3	P51693	qMYPELQIAR	0.89	11.79	30.3902	11.79	9.0682	9.6406	9.0198	9.4349	9.9116	9.5474	9.2282	9.6421	9.3382	9.3624	9.796	9.3279	9.5664	9.6905	9.5677	8.9576	8.9554	8.5137	8.7312	8.573	8.613	8.7948	9.3675	8.7566
Amyloid-like protein 1 OS=Homo sapiens GN=APLP1 PE=1 SV=3	P51693	vEQATQAIPMER	1	45.64	30.2202	45.64	9.4803	9.3905	9.3672	9.727	10.137	9.7168	9.3327	9.5768	9.282	9.2105	9.6258	9.287	9.6229	9.8467	9.3445	8.8882	8.9189	8.6937	7.8202	8.6481	7.4879	9.2308	9.4402	9.3532
Amyloid-like protein 1 OS=Homo sapiens GN=APLP1 PE=1 SV=3	P51693	vIALINDQR	0.86	16.15	32.6788	9.08	9.3764	9.594	9.064	9.6356	9.9795	9.5992	9.395	9.791	9.4339	9.2146	9.2595	9.1273	9.7819	9.9451	9.6697	8.9091	9.2551	8.789	7.937	8.188	7.8348	9.1088	9.338	8.9728
Amyloid-like protein 1 OS=Homo sapiens GN=APLP1 PE=1 SV=3	P51693	vLEYcR	0.5	10.85	30.6221	0	9.1642	9.7648	9.1615	9.3981	9.9075	9.5626	9.1731	9.5354	9.1622	9.3045	9.3777	9.0631	9.5951	9.9647	9.4205	9.0243	9.2366	8.7159	8.3873	8.4385	8.6398	9.0705	9.2585	8.9516
Amyloid-like protein 1 OS=Homo sapiens GN=APLP1 PE=1 SV=3	P51693	vLLALR	0.5	25.81	25	0	9.2491	9.578	9.2527	9.5401	9.6676	9.7697	9.4232	9.8441	9.2722	9.2534	9.1612	8.8253	9.4996	10.393	9.672	8.7499	8.9907	8.4756	8.2021	8.4365	8.6253	8.9238	9.4398	8.7164
Amyloid-like protein 1 OS=Homo sapiens GN=APLP1 PE=1 SV=3	P51693	wEPDPQR	0.59	6.26	28.451	6.26	9.1746	9.0934	2.1538	9.1553	9.1547	9.1019	8.8716	9.2911	8.4257	9.6892	10.158	8.911	9.8568	9.7422	9.6809	8.5259	8.8275	9.2026	8.6885	10.188	9.4695	9.3626	9.006	8.5098
SPARC-like protein 1 OS=Homo sapiens GN=SPARCL1 PE=1 SV=2	Q14515	aQSIAYHLk	1	33.88	32.3578	30.99	9.5152	9.4069	9.5908	9.7503	9.8656	9.409	10.192	10.013	10.03	8.7787	8.5919	8.8801	9.694	9.5725	9.4535	8.9173	9.0141	8.9283	9.3838	9.5067	9.5737	9.1002	9.2143	9.1197
SPARC-like protein 1 OS=Homo sapiens GN=SPARCL1 PE=1 SV=2	Q14515	aQSIAyHLk	0.87	10.02	30.9237	10.02	9.5693		10.016	9.9842		9.9495	9.0971		10.104	9.4129		8.5038	9.5619		9.2292	9.2537		9.4627	8.7189		8.3905	9.4274		9.6341
SPARC-like protein 1 OS=Homo sapiens GN=SPARCL1 PE=1 SV=2	Q14515	aSLVPMEHcITR	1	27.3	29.6426	27.3	9.3636	9.6214	9.6692	9.5607	9.5619	9.4628	9.3562	8.8725	9.5945	9.4085	9.3453	9.1495	9.8191	9.6005	9.9372	9.0946	9.1823	8.683	9.19	9.7019	9.1589	9.2641	9.2068	9.5718
SPARC-like protein 1 OS=Homo sapiens GN=SPARCL1 PE=1 SV=2	Q14515	cRLEGTk	0.48	8.78	32.8375	8.78			9.6961	9.7311					9.3887			9.3277			9.8361			8.8317			9.2177			9.2956
SPARC-like protein 1 OS=Homo sapiens GN=SPARCL1 PE=1 SV=2	Q14515	eWGHcFGIk	0.96	13.59	30.216	13.59	9.5942	9.8502	9.4558	9.8398	9.9459	9.6681	9.6316	9.4723	11.017	9.0989	8.29	8.5043	9.1238	9.4326	9.092	8.9804	9.0382	8.898	9.3955	9.589	9.1587	9.4982	9.5005	9.359
SPARC-like protein 1 OS=Homo sapiens GN=SPARCL1 PE=1 SV=2	Q14515	eWGHcFGIkEEDIDENLLF	0.99	17.42	26.0853	17.42	9.1753	9.3041	9.546	8.2048	8.2895	8.1389	8.4441	8.7713	8.9612	8.1251	9.9147	8.5558	10.792	9.9568	10.472	9.7094	9.8339	9.9432	10.456	9.022	9.2749	10.149	10.007	10.366
SPARC-like protein 1 OS=Homo sapiens GN=SPARCL1 PE=1 SV=2	Q14515	fFEEcDPNk	0.59	5.92	28.2478	5.92	8.9112					9.8295	9.3497			10.159			9.3523			8.4559			9.0787			9.8546
SPARC-like protein 1 OS=Homo sapiens GN=SPARCL1 PE=1 SV=2	Q14515	fFEEcDPNkDk	0.83	8.81	29.3952	8.81	9.438		9.5398	9.5871		9.6565	9.199		9.6073	8.9118		9.034	9.8145		9.851	9.4044		9.5407	9.2821		8.6379	9.3836		9.591
SPARC-like protein 1 OS=Homo sapiens GN=SPARCL1 PE=1 SV=2	Q14515	gHQLQLDYFGAck	1	37.22	29.7727	37.22	9.5033	9.1913	9.1443	9.5953	9.5475	9.6787	9.4393	9.639	9.8157	8.9401	8.846	8.9136	9.6619	9.9531	9.6489	9.0372	9.2806	9.379	9.1466	9.17	9.4786	9.5751	9.365	9.3318
SPARC-like protein 1 OS=Homo sapiens GN=SPARCL1 PE=1 SV=2	Q14515	hIQETEWQSQEGk	1	57.35	28.8309	57.35	9.3165	9.4433	9.444	9.6388	9.6471	9.9142	9.3354	9.5871	9.7547	9.391	8.9872	9.1646	9.4082	9.7641	9.8091	9.2862	9.1979	9.5232	8.8631	8.7644	8.4568	9.5551	9.7325	9.5444
SPARC-like protein 1 OS=Homo sapiens GN=SPARCL1 PE=1 SV=2	Q14515	hSASDDYFIPSQAFLEAER	1	22.67	25	22.67	9.9708		9.5214	No Values		8.8049	9.1687		9.1238	9.3865		9.0198	9.8259		10.375	9.7277		No Values	9.1469		9.3343	8.9593		9.1196
SPARC-like protein 1 OS=Homo sapiens GN=SPARCL1 PE=1 SV=2	Q14515	iYLDEk	0.5	16.7	32.667	12.07	9.4635	9.5511	9.2826	9.6644	9.6201	9.4314	9.3573	9.2309	9.5336	8.8248	9.1253	8.6477	9.7374	9.5316	9.6351	9.2357	9.0636	9.3129	9.2652	9.6538	9.6548	9.6753	9.3169	9.5935
SPARC-like protein 1 OS=Homo sapiens GN=SPARCL1 PE=1 SV=2	Q14515	kIYLDEk	0.66	7.86	31.0721	7.36	9.5556					10.007	9.3963			8.6821			9.2903			9.448			8.8688			9.7424
SPARC-like protein 1 OS=Homo sapiens GN=SPARCL1 PE=1 SV=2	Q14515	kLSENTDFLAPGVSSFTDSNQQESITk	1	38	28.1157	38		9.1122	9.319	9.6549	9.7984			9.5631	9.5944		8.8017	8.8586		9.6835	9.5759		9.2527	9.5622		9.2939	8.9116		9.6132	9.7858
SPARC-like protein 1 OS=Homo sapiens GN=SPARCL1 PE=1 SV=2	Q14515	kTELPR	0.49	6.57	32.7045	6.57	9.3913					9.7425	9.7138			8.944			9.9198			9.0187			9.1472			9.1132
SPARC-like protein 1 OS=Homo sapiens GN=SPARCL1 PE=1 SV=2	Q14515	lLAGDHPIDLLLR	1	38.42	32.0978	38.08	9.3615	9.2351	9.248	9.6923	9.789	9.4825	9.1398	9.4517	9.7357	8.9023	8.938	8.9251	10.465	10.028	9.8015	8.8974	8.9894	8.9787	9.2483	9.1601	9.2716	9.4842	9.2235	9.517
SPARC-like protein 1 OS=Homo sapiens GN=SPARCL1 PE=1 SV=2	Q14515	lSENTDFLAPGVSSFTDSNQQESITk	1	73.41	26.0314	73.41	9.0417	8.5483	9.1472	9.7771	9.8881	9.5407	9.5296	9.7082	9.3941	9.2388	9.2082	9.3244	9.9154	10.009	9.849	9.5974	9.6115	9.3747	8.5376	8.401	8.8452	9.5738	9.7442	9.5703
SPARC-like protein 1 OS=Homo sapiens GN=SPARCL1 PE=1 SV=2	Q14515	nILMQLYEANSEHAGYLNEk	1	19.66	28.4261	17.35		9.3699	9.3123	9.3735	9.2616			9.7286	9.7539		8.4017	9.0016		9.7167	9.6472		9.1197	9.1526		9.7074	9.9203		9.7357	9.203
SPARC-like protein 1 OS=Homo sapiens GN=SPARCL1 PE=1 SV=2	Q14515	nILMQLYEANSEHAGyLNEk	1	36.6	29.5036	15.9			9.2513	9.7316					9.776			8.3457			9.7872			9.4398			9.1944			9.7986
SPARC-like protein 1 OS=Homo sapiens GN=SPARCL1 PE=1 SV=2	Q14515	sIPTcTDFEVIQFPLR	1	70.19	29.2428	69.89	8.9178	8.8447			9.5143	9.4283	9.2188	9.2452		9.3662	9.2292		9.9184	10.061		9.2783	9.2757		9.0595	9.2373		9.831	9.6957
SPARC-like protein 1 OS=Homo sapiens GN=SPARCL1 PE=1 SV=2	Q14515	sSSQELGLk	1	24.53	32.6126	24.53	9.6545	9.3862	9.7025	10.478	10.489	10.476	9.8277	10.1	10.086	9.016	8.6558	8.655	9.1985	9.3404	9.5258	9.1755	9.171	9.0507	8.3613	8.6191	8.3328	9.1257	9.3568	9.4939
SPARC-like protein 1 OS=Homo sapiens GN=SPARCL1 PE=1 SV=2	Q14515	tGLEAISNHk	0.94	18.38	37.3199	17.18	9.3134	9.5038	9.5036	9.9406	9.8488	9.4398	10.612	10.308	10.072	No Values	8.6595	9.0607	9.371	9.4034	9.5998	8.2109	8.6915	8.361	10.114	9.6156	9.9225	8.5558	9.0933	9.0234
SPARC-like protein 1 OS=Homo sapiens GN=SPARCL1 PE=1 SV=2	Q14515	tGLEAISNHkETEEk	1	21.25	30.7151	21.25		9.3647	9.305	9.5123	9.1916			10.315	10.151		9.0328	8.3637		9.6201	9.6727		8.8373	8.8565		9.8283	9.9072		8.9292	9.5564
SPARC-like protein 1 OS=Homo sapiens GN=SPARCL1 PE=1 SV=2	Q14515	tVSEALLMEPTDDGNTTPR	1	56.68	25	56.68	9.4102	9.4125	9.3122	9.2129	9.6449	9.5884	9.3516	9.5335	9.4152	9.207	9.2723	9.3485	9.9043	10.115	10.339	9.3198	9.4247	9.0326	8.917	8.3796	9.5786	9.3102	9.2945	9.1034
SPARC-like protein 1 OS=Homo sapiens GN=SPARCL1 PE=1 SV=2	Q14515	vHAVDScMSFQck	1	23.28	25	23.28	9.3056	9.5737	9.9106	9.4269	9.3519	9.7353	9.2115	9.697	9.447	9.5858	9.5983	10.043	9.6563	9.1111	9.3619	8.9421	9.1997	8.7102	9.0568	9.1929	8.8237	9.5214	9.3556	9.6072
SPARC-like protein 1 OS=Homo sapiens GN=SPARCL1 PE=1 SV=2	Q14515	vHENENIGTTEPGEHQEAk	1	42.74	27.2835	42.74		9.5401			9.4397			9.2857			8.1933			10.019			9.4903			9.4693			9.6809
SPARC-like protein 1 OS=Homo sapiens GN=SPARCL1 PE=1 SV=2	Q14515	vLTHSELAPLR	1	31.89	33.1576	22.57	9.456	9.425	9.5244	9.3951	9.4265	9.6677	9.2313	9.2418	9.4181	8.9816	9.2187	9.2854	9.8691	10.04	10.073	9.239	9.1352	9.2663	9.2868	9.2179	9.0567	9.2249	9.4054	9.3026
Beta-Ala-His dipeptidase OS=Homo sapiens GN=CNDP1 PE=1 SV=4	Q96KN2	aIHLDLEEYR	1	34.92	31.1361	34.92	10.02	10.105	10.037	9.734	10.107	9.6119	9.9685	10.039	10.076	10.526	10.118	10.368	10.161	9.6277	9.6801	9.9487	9.9742	10.116	8.8096	9.3713	9.6775	9.1029	9.8374	9.178
Beta-Ala-His dipeptidase OS=Homo sapiens GN=CNDP1 PE=1 SV=4	Q96KN2	aLEQDLPVNIk	1	42.13	31.3162	42.13	10.1	10.184	10.143	10.104	10.199	9.9432	9.9317	9.8297	9.7396	8.6067	9.0493	8.8515	10.498	10.382	10.516	9.9231	10.344	10.213	8.9912	8.9713	9.1513	10.152	10.212	10.16
Beta-Ala-His dipeptidase OS=Homo sapiens GN=CNDP1 PE=1 SV=4	Q96KN2	dGSTIPIAk	1	39.38	32.6998	39.14	10.099	9.9584	10.078	10.342	10.277	10.421	9.9248	10.224	10.677	9.2888	9.1579	9.612	9.9094	10.11	9.8686	9.9996	9.8084	10.07	8.4462	9.1616	8.5741	10.069	10.425	9.6463
Beta-Ala-His dipeptidase OS=Homo sapiens GN=CNDP1 PE=1 SV=4	Q96KN2	eEILMHLWR	1	29.42	31.0003	27.9		10.382			10.087			9.5042			9.3989			10.783			8.8781			No Values			10.199
Beta-Ala-His dipeptidase OS=Homo sapiens GN=CNDP1 PE=1 SV=4	Q96KN2	eWVAIESDSVQPVPR	1	77.76	29.8091	77.76	9.7426	9.9651	9.8616	9.5338	9.5883	9.5191	9.4735	9.6241	9.7655	9.5	9.8265	9.5917	10.639	10.851	10.602	10.243	10.269	10.226	8.7747	8.8845	9.0216	10.242	10.113	10.252
Beta-Ala-His dipeptidase OS=Homo sapiens GN=CNDP1 PE=1 SV=4	Q96KN2	fLFDTk	0.5	11.2	31.7754	11.2	9.3503	9.7343	9.4915	10.552	10.589	10.393	10.022	10.19	10.194	9.7166	9.6099	9.6068	9.9124	10.118	10.254	9.8516	9.9518	9.9979	8.8394	9.1065	8.9259	10.049	9.8363	9.8783
Beta-Ala-His dipeptidase OS=Homo sapiens GN=CNDP1 PE=1 SV=4	Q96KN2	fRQELFR	0.89	14.29	33.7144	12.09	9.1705	9.0872	7.8344	9.8357	9.4878	9.8209	8.9965	9.8363	9.4412	10.196	10.09	10.388	10.383	10.599	10.997	9.7043	9.8549	10.231	9.8634	10.382	10.606	10	9.7596	9.5335
Beta-Ala-His dipeptidase OS=Homo sapiens GN=CNDP1 PE=1 SV=4	Q96KN2	gDGWLTDPYVLTEVDGk	1	67.91	28.9321	67.91	9.6162	9.9629	9.8087	9.5594	9.6475	9.6222	9.0402	9.526	9.5164	9.119	9.3664	9.1943	10.598	10.743	10.4	10.489	10.517	10.595	9.2488	8.8733	9.3701	10.485	10.446	10.512
Beta-Ala-His dipeptidase OS=Homo sapiens GN=CNDP1 PE=1 SV=4	Q96KN2	gDGWLTDPyVLTEVDGk	0.43	7.62	30.0475	7.62	11.318		9.8722	9.6473		9.2474	9.3192		9.3451	9.0292		9.876	10.307		10.504	10.143		10.67	8.2536		8.0617	10.518		10.891
Beta-Ala-His dipeptidase OS=Homo sapiens GN=CNDP1 PE=1 SV=4	Q96KN2	gNSYFMVEVk	1	57.31	30.7115	57.31	9.6993	9.8202	9.6601	10.347	10.38	9.7968	9.4827	9.7775	9.6679	10.091	10.108	10.124	10.025	10.123	10.051	9.7307	9.9396	9.8887	9.2344	8.8983	9.23	9.936	10.071	9.9652
Beta-Ala-His dipeptidase OS=Homo sapiens GN=CNDP1 PE=1 SV=4	Q96KN2	hLEDVFSk	0.51	12.03	36.9028	12.03	9.6518	9.957	9.9779	10.245	10.328	10.075	9.9511	10.05	9.957	9.2809	9.4123	9.3332	10.035	9.8427	9.9786	9.9612	10.166	10.052	9.2939	9.2726	9.2746	9.9165	10.135	10.081
Beta-Ala-His dipeptidase OS=Homo sapiens GN=CNDP1 PE=1 SV=4	Q96KN2	hLEDVFSkR	0.51	9.26	32.188	9.26			9.6465	9.2079					10.085			10.736			10.311			9.5278			9.7954			9.5579
Beta-Ala-His dipeptidase OS=Homo sapiens GN=CNDP1 PE=1 SV=4	Q96KN2	kPAITYGTR	0.76	8.77	31.5351	8.77	9.8769	9.7835	10.083	10.397	10.381	10.089	10.002	9.9612	9.8898	9.8506	9.8999	9.7246	9.8527	10.326	10.13	9.9568	10.099	9.8631	8.8595	8.9228	9.2887	9.6411	9.702	9.4909
Beta-Ala-His dipeptidase OS=Homo sapiens GN=CNDP1 PE=1 SV=4	Q96KN2	mFQEIVHk	0.99	27.38	32.5261	27.38		9.7979	9.9193	10.045	9.967			9.7747	9.5925		9.5408	9.152		10.538	10.502		9.8927	10.115		9.5986	9.4551		9.9568	10.082
Beta-Ala-His dipeptidase OS=Homo sapiens GN=CNDP1 PE=1 SV=4	Q96KN2	mMAVAADTLQR	1	56.59	29.5713	56.59	10.065	10.203			9.851	9.7452	9.4017	9.6488		9.5557	9.6539		10.504	10.727		9.7339	10.082		9.1037	8.9403		10.03	10.059
Beta-Ala-His dipeptidase OS=Homo sapiens GN=CNDP1 PE=1 SV=4	Q96KN2	sVVLIPLGAVDDGEHSQNEk	1	21.55	30.1662	21.55	10.003	9.9772	9.9955	9.5295	9.8752	9.6268	9.7374	9.6859	9.6323	9.1029	8.7908	9.0155	10.277	10.341	10.531	10.36	10.405	10.043	8.7934	9.573	9.4427	10.277	10.435	10.65
Beta-Ala-His dipeptidase OS=Homo sapiens GN=CNDP1 PE=1 SV=4	Q96KN2	tVFGTEPDMIR	1	42.7	28.6688	42.61	9.9344	9.9578	9.9377	10.007	10.189	9.6582	9.7225	9.6476	9.6511	9.043	9.8455	10.055	10.162	10.472	10.451	9.7137	9.7378	10.226	9.6506	9.5086	8.5389	10.25	9.8526	10
Beta-Ala-His dipeptidase OS=Homo sapiens GN=CNDP1 PE=1 SV=4	Q96KN2	tVIPGR	0.5	23.07	34.1111	11.93		9.9786	9.9427	10.149	10.279			9.8261	9.8389		9.8508	10.122		10.661	10.714		9.7635	9.6896		9.0147	8.747		9.7611	9.7282
Beta-Ala-His dipeptidase OS=Homo sapiens GN=CNDP1 PE=1 SV=4	Q96KN2	vFQYIDLHQDEFVQTLk	0.99	17.93	30.5269	17.93	9.5034	9.6936	9.4021	9.5985	9.5615	9.3691	9.3559	9.9694	9.9376	9.8337	9.3271	No Values	10.27	10.587	10.564	10.162	10.111	9.568	9.9787	9.8211	9.7485	9.6618	10.053	10.19
Beta-Ala-His dipeptidase OS=Homo sapiens GN=CNDP1 PE=1 SV=4	Q96KN2	vFQyIDLHQDEFVQTLk	0.62	8.9	30.1072	8.9	9.6445	9.2544	9.7026	9.8939	10.137	9.928	9.5542	9.6704	9.5422	9.344	9.5714	9.2001	9.6931	10.691	10.533	10.607	10.596	10.494	8.8104	8.6193	8.8903	10.554	10.554	10.651
Beta-Ala-His dipeptidase OS=Homo sapiens GN=CNDP1 PE=1 SV=4	Q96KN2	wNYIEGTk	0.99	16.76	31.8213	16.76	10.131	10.166			9.9698	9.932	9.6121	9.8914		8.7857	8.7826		10.125	10.425		10.108	10.259		9.5514	9.378		9.8902	10.249
Beta-Ala-His dipeptidase OS=Homo sapiens GN=CNDP1 PE=1 SV=4	Q96KN2	yPSLSIHGIEGAFDEPGTk	0.52	5.1	30	5.1	9.672	9.7907			9.866	9.7863	9.9617	10.113		9.3167	9.8636		10.05	10.011		9.6837	9.9249		9.8974	9.5113		9.7709	9.9622
Calsyntenin-1 OS=Homo sapiens GN=CLSTN1 PE=1 SV=1	O94985	aASEFESSEGVFLFPELR	1	52.87	27.1933	52.87	7.5346	1.6815	9.5462	No Values	9.0422	9.2119	9.2362	9.1353	8.7744	8.9261	9.9438	9.415	10.586	9.9522	9.7856	9.8104	9.4656	8.6031	8.7711	8.5035	9.1936	9.8502	9.3108	9.399
Calsyntenin-1 OS=Homo sapiens GN=CLSTN1 PE=1 SV=1	O94985	aTEDVLVk	0.99	40.8	33.5507	22.99	9.6154	9.7462	9.5379	9.6648	9.651	9.6911	9.7324	9.5551	9.5655	8.932	9.2788	8.8357	9.7464	9.5211	9.736	9.536	9.1303	9.4204	8.7525	8.4895	7.995	9.6316	9.1296	9.2068
Calsyntenin-1 OS=Homo sapiens GN=CLSTN1 PE=1 SV=1	O94985	aTVHIQVNDVNEYAPVFk	1	36.23	30.7954	36.23		8.6826	9.5098	9.1349	9.7694			8.7454	9.4898		9.5798	9.4138		9.0705	9.2401		9.4636	9.1014		9.8844	8.5174		9.3058	9.5549
Calsyntenin-1 OS=Homo sapiens GN=CLSTN1 PE=1 SV=1	O94985	aTVIEGk	0.82	14.35	34.1913	11.05	9.6697	9.8607	9.5623	9.5899	9.7136	9.9779	9.7532	9.6044	9.5833	9.1742	8.7245	8.72	9.574	9.7845	9.3628	9.2604	9.3655	9.273	8.7	8.1362	8.5227	9.5123	9.3121	9.3308
Calsyntenin-1 OS=Homo sapiens GN=CLSTN1 PE=1 SV=1	O94985	cFNEATcISVPPVDGYVMVLQPEEPk	1	39.54	26.1172	39.54	9.3963	9.4638			9.6824	9.5633	9.521	9.4133		9.3128	8.7887		9.9747	9.8555		9.3959	8.7348		8.9721	9.0074		9.5082	9.5555
Calsyntenin-1 OS=Homo sapiens GN=CLSTN1 PE=1 SV=1	O94985	dYSFTIQAYDcGk	1	46.72	30.2284	46.72			8.9378	9.1914					9.2838			8.7844			9.4338			10.175			8.4756			9.6805
Calsyntenin-1 OS=Homo sapiens GN=CLSTN1 PE=1 SV=1	O94985	eGLDLQVLEDSGR	1	45.25	29.5569	45.25	9.2806	9.2988	9.162	9.237	9.4168	9.4761	9.412	9.112	9.2903	9.6482	9.3235	9.3883	10.287	10.043	9.9541	8.9491	9.2244	9.1231	9.1189	8.6968	8.5507	9.5471	9.3618	9.2923
Calsyntenin-1 OS=Homo sapiens GN=CLSTN1 PE=1 SV=1	O94985	ekLDcELQk	0.56	7.84	31.7667	7.84			9.4121	9.3222					9.5895			9.0733			9.7404			9.003			8.6104			9.2111
Calsyntenin-1 OS=Homo sapiens GN=CLSTN1 PE=1 SV=1	O94985	ePFTISVWMR	0.89	15.1	29.6332	9.22	8.9999					9.7819	9.4538			9.6108			10.393			9.2943			8.7057			9.3752
Calsyntenin-1 OS=Homo sapiens GN=CLSTN1 PE=1 SV=1	O94985	eTILcSSDk	1	47.17	30.6595	37.55	9.6603		9.5721	9.1716		9.8796	10.005		9.7119	8.7543		8.3057	9.5603		9.529	9.4238		9.354	8.6093		8.9766	9.7444		9.2793
Calsyntenin-1 OS=Homo sapiens GN=CLSTN1 PE=1 SV=1	O94985	gNLAGLTLR	0.99	19.55	33.9393	19.55		9.2046	9.2784	9.1468	9.4702			9.2956	8.632		8.7885	9.9047		9.5423	10.238		9.292	8.4677		9.4829	8.9011		9.4253	9.3936
Calsyntenin-1 OS=Homo sapiens GN=CLSTN1 PE=1 SV=1	O94985	iISTITR	0.55	9.32	30.6446	0.9	9.6425	9.472	9.166	9.4764	9.4282	9.4458	9.1557	9.1707	9.0907	9.4853	9.4488	9.4275	10.354	9.9408	10.004	8.9811	9.0091	9.0708	9.2332	8.7806	8.4797	9.3177	9.3248	9.2144
Calsyntenin-1 OS=Homo sapiens GN=CLSTN1 PE=1 SV=1	O94985	iPDGVVSVSPk	0.44	10.24	31.9368	10.24	9.5628	9.355	9.3178	9.8039	9.7224	9.9535	9.6335	9.4545	9.4282	9.141	9.1027	9.6797	9.7417	9.7174	8.8669	9.483	9.2308	9.5355	8.8342	8.8878	8.1816	9.3333	9.0096	9.0784
Calsyntenin-1 OS=Homo sapiens GN=CLSTN1 PE=1 SV=1	O94985	iSIkPTcTPGWQGWNNR	1	22.29	29.9607	22.29		9.472	9.2176	9.3168	9.499			9.3515	9.2197		9.5788	9.4307		9.5355	9.6114		9.1757	9.2024		8.5064	8.8071		9.3652	9.2306
Calsyntenin-1 OS=Homo sapiens GN=CLSTN1 PE=1 SV=1	O94985	iTSTIk	0.5	21.24	32.0385	11.64		9.4479	9.7795	9.6774	9.9571			9.398	9.6956		8.9602	8.845		9.5382	9.5797		9.0933	9.158		8.8725	8.0569		9.2018	9.17
Calsyntenin-1 OS=Homo sapiens GN=CLSTN1 PE=1 SV=1	O94985	lDcELQk	0.89	23.61	35.6773	9.19	9.7427	9.4897	9.5125	9.3605	9.4316	9.6681	9.7183	9.5789	9.5304	9.011	9.0651	9.0417	9.5137	9.8396	9.6527	9.4501	9.2825	9.2433	9.0842	8.5796	8.2237	9.4221	9.2776	9.3317
Calsyntenin-1 OS=Homo sapiens GN=CLSTN1 PE=1 SV=1	O94985	lIcSELNGR	0.7	9.25	31.0992	6.81	9.5762	9.4947	9.5138	9.3606	9.2254	9.4194	9.7345	9.4272	9.3291	9.3474	9.1966	9.1975	9.7115	9.5869	9.0533	9.4908	9.1637	9.2377	8.8243	9.0499	8.9834	9.5654	9.3891	9.1522
Calsyntenin-1 OS=Homo sapiens GN=CLSTN1 PE=1 SV=1	O94985	lIFLFR	0.5	23.27	36.1247	0			8.6986	9.2262					9.502			10.409			9.6933			8.6207			No Values			8.5666
Calsyntenin-1 OS=Homo sapiens GN=CLSTN1 PE=1 SV=1	O94985	lTVTAYDcGk	1	35.98	30.835	35.98	9.5408	9.6455	9.4888	9.5986	9.779	9.855	9.4889	9.5616	9.2774	9.1386	8.7852	9.12	9.8608	9.7821	9.1436	9.4753	9.0638	9.3406	9.003	8.4886	8.8574	9.2906	9.3956	9.0925
Calsyntenin-1 OS=Homo sapiens GN=CLSTN1 PE=1 SV=1	O94985	lTVTAyDcGk	0.88	20.51	31.6495	11.55		9.6905			9.6794			9.5654			9.3195			9.3737			8.8521			8.2373			9.7836
Calsyntenin-1 OS=Homo sapiens GN=CLSTN1 PE=1 SV=1	O94985	qFPTPGIR	0.83	12.56	33.0557	12.56	9.3571	9.4143	9.2086	9.4142	9.1696	9.7296	9.3905	8.7749	9.3305	9.6371	9.7802	9.2606	9.8654	9.6903	9.4428	9.5015	9.2273	8.993	8.759	9.2534	8.9132	9.3969	9.0817	9.4127
Calsyntenin-1 OS=Homo sapiens GN=CLSTN1 PE=1 SV=1	O94985	qYDSILR	0.9	18.32	31.209	11.94	9.3697	9.3111	9.2566	9.6061	9.4847	9.1069	9.6412	9.3794	9.2905	9.7092	9.1108	9.0834	10.153	9.9857	10.091	9.1276	9.1659	8.9904	9.1207	8.8868	8.739	9.37	9.1771	8.9202
Calsyntenin-1 OS=Homo sapiens GN=CLSTN1 PE=1 SV=1	O94985	sLLDRk	0.5	15.04	32.8892	2.28		9.1648			9.2681			9.6843			9.403			9.7396			9.0441			9.0343			9.1633
Calsyntenin-1 OS=Homo sapiens GN=CLSTN1 PE=1 SV=1	O94985	sTGEGVIR	0.99	26.66	32.6079	20.53	9.2125	9.3535	9.5396	9.7056	9.4672	9.7758	9.6704	9.3263	9.4038	10.227	10.165	9.6175	9.8955	10.02	9.8741	9.3491	9.3652	8.8512	8.3317	7.3802	7.8471	9.1753	9.4249	9.1232
Calsyntenin-1 OS=Homo sapiens GN=CLSTN1 PE=1 SV=1	O94985	vEAVDADcSPQFSQIcSYEIITPDVPFTVDk	1	39.75	25	39.75			9.6016	9.0898					8.3744			9.9208			8.7984			8.9628			9.9601			9.2542
Calsyntenin-1 OS=Homo sapiens GN=CLSTN1 PE=1 SV=1	O94985	vIDcLYTck	1	43.76	30.3743	43.76		9.5908	9.5902	9.56	9.6163			9.4639	9.5233		8.9162	8.8464		9.5648	9.5196		9.2955	9.0167		8.7432	8.5258		9.272	9.3438
Calsyntenin-1 OS=Homo sapiens GN=CLSTN1 PE=1 SV=1	O94985	yISNEFk	0.9	12.22	31.2581	11.7		9.4447			9.7744			9.4248			8.7366			9.5909			9.1132			9.3527			9.0643
Dickkopf-related protein 3 OS=Homo sapiens GN=DKK3 PE=1 SV=2	Q9UBP4	dcQPGLccAFQR	1	25.04	25	25.04	8.9464	9.0524	8.9333	9.3084	9.232	9.3816	9.0394	8.943	8.9197	9.4257	9.428	9.1021	9.393	9.4458	9.5128	9.3165	9.3623	9.072	7.8017	8.3486	7.6832	9.0497	9.0984	8.9241
Dickkopf-related protein 3 OS=Homo sapiens GN=DKK3 PE=1 SV=2	Q9UBP4	dQDGEILLPR	0.8	16.47	34.0209	13.51	9.1578	9.1594	8.9525	9.266	9.3548	9.369	8.975	8.9806	8.6835	9.0687	9.4264	9.1973	9.4274	9.5586	9.3987	8.9101	9.1513	8.9715	8.5342	8.5137	8.1751	8.9188	8.8946	8.8375
Dickkopf-related protein 3 OS=Homo sapiens GN=DKK3 PE=1 SV=2	Q9UBP4	dSEccGDQLcVWGHcTk	1	60.75	25	60.75	9.1384	9.2379	9.2453	9.0774	9.1321	9.1387	8.9742	9.1899	9.0493	9.0507	9.0745	8.3166	9.4363	9.4291	9.2148	9.0997	9.2556	9.051	8.4715	8.5196	8.5427	8.9738	9.27	9.0124
Dickkopf-related protein 3 OS=Homo sapiens GN=DKK3 PE=1 SV=2	Q9UBP4	ePAAAAAALLGGEEI	1	79.58	30.6893	79.58	8.5457	8.8733	8.4933	8.0702	8.9741	8.7072	7.8028	No Values	7.6732	9.7063	9.9943	9.8658	8.4433	8.1204	7.7406	7.8986	7.331	8.0802	8.7431	8.6097	7.7372	9.8922	10.02	9.8605
Dickkopf-related protein 3 OS=Homo sapiens GN=DKK3 PE=1 SV=2	Q9UBP4	eVEELMEDTQHk	0.88	15.21	30.2572	15.21	9.1422	9.2994	9.2255	9.2344	9.4688	9.097	8.5116	8.7922	8.6343	9.133	8.8509	8.4946	9.562	9.6562	9.402	9.1833	9.3582	9.1043	8.6889	8.4069	8.333	8.8671	9.2511	9.0454
Dickkopf-related protein 3 OS=Homo sapiens GN=DKK3 PE=1 SV=2	Q9UBP4	eVPDEYEVGSFMEEVR	0.99	18.42	25	18.42	8.6276	9.2281	8.3379	8.644	8.9011	9.1038	8.5761	8.9945	8.6535	8.9348	9.5161	9.3818	10.052	9.9065	9.9847	9.1886	9.4295	8.6584	8.2186	8.2353	8.8676	9.6327	8.9322	8.9784
Dickkopf-related protein 3 OS=Homo sapiens GN=DKK3 PE=1 SV=2	Q9UBP4	eVPDEyEVGSFMEEVR	1	33.7	26.3246	33.7	8.3778	8.5702	8.1113	8.5365	10.728	9.1963	8.6012	7.5801	8.8323	9.0421	9.1427	9.6845	10.26	9.5859	9.2166	9.4427	9.7159	9.4417	7.8055	8.9836	8.1829	9.6088	8.7848	9.4746
Dickkopf-related protein 3 OS=Homo sapiens GN=DKK3 PE=1 SV=2	Q9UBP4	gLLFPVcTPLPVEGELcHDPASR	1	80.64	27.4586	80.64	8.2127	7.739	8.1349	9.139	9.4817	9.3858	8.9423	9.0756	8.8803	9.3382	9.4605	9.1579	9.7395	9.7201	9.626	9.0725	9.3391	9.0559	8.569	8.9103	8.4968	8.9465	9.206	8.8682
Dickkopf-related protein 3 OS=Homo sapiens GN=DKK3 PE=1 SV=2	Q9UBP4	lLDLITWELEPDGALDR	0.66	8.12	30.4689	8.12	9.302					8.4287	9.5495			9.9801			9.0619			9.2034			8.6329			8.1756
Dickkopf-related protein 3 OS=Homo sapiens GN=DKK3 PE=1 SV=2	Q9UBP4	sHEcIIDEDcGPSMYcQFASFQYTcQPcR	1	93.95	25	93.95	8.2446	7.1312			8.8194	8.0662	8.6228	9.1786		9.8276	10.109		9.9906	10.386		9.8149	9.7038		8.7294	9.2631		9.0382	8.4995
Dickkopf-related protein 3 OS=Homo sapiens GN=DKK3 PE=1 SV=2	Q9UBP4	sLTEEMALR	1	28.35	30.3703	25.33	10.029		9.7774	7.475		7.4369	7.0116		7.0691	11.072		11.167	8.4428		8.0977	9.8734		9.5764	7.1942		7.2138	11.275		11.104
Apolipoprotein A-IV OS=Homo sapiens GN=APOA4 PE=1 SV=3	P06727	aLVQQMEQLR	1	30.48	32.0575	25.05	9.7907	9.7315	9.9931	9.8137	9.7428	9.6626	9.7024	9.6926	9.8422	9.5244	9.4464	9.3376	9.3709	9.2726	9.2293	9.1806	9.3301	9.1131	9.4975	9.6563	9.5661	9.7273	9.7486	9.7252
Apolipoprotein A-IV OS=Homo sapiens GN=APOA4 PE=1 SV=3	P06727	dkVNSFFSTFk	0.59	6.52	31.2905	6.52	9.4646	9.0697	9.3193	9.6231	9.8214	9.7648	9.808	10.072	9.9361	9.0245	9.2947	9.4551	8.9691	9.1258	9.0922	9.6357	9.7602	9.6598	9.8655	9.7023	9.685	9.8996	9.7967	9.8748
Apolipoprotein A-IV OS=Homo sapiens GN=APOA4 PE=1 SV=3	P06727	eAVEHLQk	0.73	14.28	32.4527	8.22		10.13			9.0576			9.0964			9.3089			11.005			9.7954			9.7026			8.547
Apolipoprotein A-IV OS=Homo sapiens GN=APOA4 PE=1 SV=3	P06727	eNADSLQASLRPHADELk	0.96	15.31	30.0475	15.31	9.4985	9.7752			9.6925	9.6479	9.9174	9.6299		9.8287	9.8769		8.7212	8.7985		9.2329	9.0996		9.7855	9.9865		9.7996	9.7841
Apolipoprotein A-IV OS=Homo sapiens GN=APOA4 PE=1 SV=3	P06727	gNTEGLQk	0.99	28.5	32.615	28.5		9.649			9.7781			9.7531			9.681			9.1928			9.3198			9.7258			9.5559
Apolipoprotein A-IV OS=Homo sapiens GN=APOA4 PE=1 SV=3	P06727	iDQNVEELk	1	33.98	32.8691	31.89	9.8046	9.7607	9.7973	9.9341	9.7751	9.7269	9.5115	9.6514	9.479	9.2223	9.187	9.7081	8.8932	9.2921	8.8518	9.6466	9.5436	9.5598	9.9118	9.7398	9.6425	9.7148	9.6936	9.6836
Apolipoprotein A-IV OS=Homo sapiens GN=APOA4 PE=1 SV=3	P06727	iDQNVEELkGR	0.9	13.41	31.8554	11.6	9.5364	9.9542	10.02	9.7872	9.7033	9.1798	9.71	9.3721	9.6943	9.5928	10.03	9.9289	9.7181	9.0969	8.8929	9.368	8.9053	9.8145	9.4286	9.6365	8.9813	9.898	9.9449	9.5368
Apolipoprotein A-IV OS=Homo sapiens GN=APOA4 PE=1 SV=3	P06727	iDQTVEELR	1	46.56	31.6495	33.85	9.5306	9.8185	9.6295	9.3019	9.2886	9.6077	9.7044	9.8699	9.8326	9.3668	9.4744	9.7026	9.9972	9.2565	9.8104	9.1069	9.5986	9.093	9.537	9.7397	9.7002	9.571	9.597	9.5859
Apolipoprotein A-IV OS=Homo sapiens GN=APOA4 PE=1 SV=3	P06727	iDQTVEELRR	0.48	11.55	32.2376	3.83	9.5621		9.7934	9.5848		9.4115	9.3782		9.4791	10.603		9.6681	9.4268		9.1905	8.8984		9.4209	9.3138		9.7711	9.8223		9.7483
Apolipoprotein A-IV OS=Homo sapiens GN=APOA4 PE=1 SV=3	P06727	iGDNLR	0.5	18.18	33.3385	12.62	9.6366	9.8046	9.6089	9.8475	9.7714	9.6997	9.9413	9.7849	9.6224	9.7889	9.6816	9.9509	9.2522	9.3737	9.3858	8.9552	8.9896	9.0443	9.6979	9.6364	9.393	9.5473	9.6011	9.8034
Apolipoprotein A-IV OS=Homo sapiens GN=APOA4 PE=1 SV=3	P06727	iSASAEELR	1	49.88	32.0167	40.2	9.5224		9.7429	9.7334		9.6813	9.7187		9.4307	9.5991		9.5467	9.162		9.1867	9.2681		9.2502	9.9367		10.057	9.5433		9.7079
Apolipoprotein A-IV OS=Homo sapiens GN=APOA4 PE=1 SV=3	P06727	kLVPFATELHER	0.99	19.42	30.9342	19.42	9.5428	9.6558	9.3811	9.3369	9.3016	9.5502	9.7374	10.215	9.9385	9.8636	9.5435	9.5005	9.2642	9.1973	9.8137	9.1651	9.3374	9.4998	9.4684	9.5608	9.2578	9.84	9.8319	9.9277
Apolipoprotein A-IV OS=Homo sapiens GN=APOA4 PE=1 SV=3	P06727	lAPLAEDVR	1	34.6	32.9754	11.3	9.8893	9.5006	10.044	9.6057	9.3435	9.4524	9.7186	9.6359	9.8332	9.7827	9.4763	9.4665	9.2161	9.8999	9.2977	9.3658	9.172	9.2139	9.5898	10.004	9.7481	9.3916	9.5578	9.4886
Apolipoprotein A-IV OS=Homo sapiens GN=APOA4 PE=1 SV=3	P06727	lEPYADQLR	1	27.47	31.0721	16.98	9.759	9.7153	9.8492	9.3925	9.2243	9.2925	9.2925	9.5751	9.6368	9.9888	9.6895	9.6084	10.037	9.3389	9.468	8.5188	9.1823	9.1041	10.347	10.166	9.9119	9.3029	9.752	9.6852
Apolipoprotein A-IV OS=Homo sapiens GN=APOA4 PE=1 SV=3	P06727	lGEVNTYAGDLQk	0.95	19.21	36.3033	19.21	9.6326	9.8137	9.8535	9.6301	9.7406	9.5747	10.006	9.9109	9.8943	9.4094	9.271	9.4536	9.0845	8.9818	9.2087	9.3773	9.3594	9.3774	9.6038	9.8815	9.719	9.7941	9.7051	9.5937
Apolipoprotein A-IV OS=Homo sapiens GN=APOA4 PE=1 SV=3	P06727	lkEEIGk	0.52	8.99	29.6379	0		10.172			10.136			10.045			9.243			8.358			8.7315			10.088			9.8709
Apolipoprotein A-IV OS=Homo sapiens GN=APOA4 PE=1 SV=3	P06727	lkEEIGkELEELR	0.76	10.39	29.9432	10.39	10.159	9.7015	9.6082	9.6304	9.4818	9.1358	9.7372	9.709	9.7094	9.0891	9.4695	9.3791	9.3474	9.1791	9.3455	9.4558	9.3856	9.4189	9.5118	9.7638	9.7744	9.9954	9.9529	9.8219
Apolipoprotein A-IV OS=Homo sapiens GN=APOA4 PE=1 SV=3	P06727	lTPYADEFk	1	33.54	35.4642	33.54	9.688	9.7537	9.8784	9.648	9.7559	9.3987	9.9914	9.9262	9.9394	9.4288	9.4711	9.4091	9.0106	8.8746	8.7531	9.2282	9.3748	9.223	9.8828	9.8426	9.9172	9.82	9.6528	9.8902
Apolipoprotein A-IV OS=Homo sapiens GN=APOA4 PE=1 SV=3	P06727	lVPFATELHER	1	29.44	32.0167	29.44		9.8094	9.5584	9.4433	9.5804			9.8938	9.925		9.2423	9.454		9.3472	9.5532		9.329	9.0698		9.8325	10.018		9.6172	9.6946
Apolipoprotein A-IV OS=Homo sapiens GN=APOA4 PE=1 SV=3	P06727	qLTPYAQR	0.89	17.65	31.8384	7.34	9.7226		9.8681	9.2765		9.3854	9.8575		9.8228	9.5695		10.047	9.4294		9.237	9.0914		9.3823	9.6696		9.5633	9.7063		9.459
Apolipoprotein A-IV OS=Homo sapiens GN=APOA4 PE=1 SV=3	P06727	rVEPYGENFNk	0.99	27.86	36.039	27.86	9.6661		9.6177	9.7519		9.6423	9.6102		9.4464	9.5759		9.2286	8.9788		9.1527	9.2706		9.3553	9.842		10.413	9.8459		9.6902
Apolipoprotein A-IV OS=Homo sapiens GN=APOA4 PE=1 SV=3	P06727	sELTQQLNALFQDk	0.53	10.28	30.9656	10.28	8.259	9.4114	9.1942	9.617	9.5474	9.4661	9.4739	9.9967	9.8163	9.9902	9.6402	9.6448	9.1918	8.9853	9.2926	9.4858	9.4712	9.6617	9.546	9.489	9.5815	9.749	10.029	9.8863
Apolipoprotein A-IV OS=Homo sapiens GN=APOA4 PE=1 SV=3	P06727	sLAELGGHLDQQVEEFR	0.99	24.88	33.1239	24.88	9.3814	9.2668	9.6575	9.2735	9.7418	9.4861	10.087	9.7288	9.9441	9.379	10.048	9.5902	8.6529	9.4738	9.2208	9.358	9.1894	9.5177	10.287	9.8424	10.003	9.7732	9.4212	9.4211
Apolipoprotein A-IV OS=Homo sapiens GN=APOA4 PE=1 SV=3	P06727	sLAELGGHLDQQVEEFRR	0.99	17.77	29.7313	17.77	9.3823	9.5562	9.0684	8.9357	9.0956	8.9543	9.9979	9.9526	9.7037	10.304	9.7175	9.6512	9.3813	9.099	10.077	9.0403	9.2688	8.9921	9.9831	9.9317	10.659	9.4018	9.9677	9.7113
Apolipoprotein A-IV OS=Homo sapiens GN=APOA4 PE=1 SV=3	P06727	sLAPYAQDTQEk	0.98	16.5	30.9552	16.5		9.7582			9.906			9.6715			9.7386			8.8939			9.5871			9.3043			9.7837
Apolipoprotein A-IV OS=Homo sapiens GN=APOA4 PE=1 SV=3	P06727	tLSLPELEQQQEQQQEQQQEQVQMLAPLES	1	37.78	25	37.78		9.4186	9.9521	9.3095	9.1459			9.6375	9.1909		9.8766	9.1571		9.5766	10.074		8.8808	9.0754		10.094	9.5124		10.013	10.385
Apolipoprotein A-IV OS=Homo sapiens GN=APOA4 PE=1 SV=3	P06727	tQVNTQAEQLR	1	42.46	31.1727	33.78	9.4534	9.5911	9.4602	10.01	9.659	9.9341	10.248	10.074	10.246	9.4214	9.9355	9.572	8.822	8.8462	8.6445	9.3569	9.5703	9.3182	10.207	10.21	10.218	8.9888	8.7571	9.1875
Apolipoprotein A-IV OS=Homo sapiens GN=APOA4 PE=1 SV=3	P06727	tQVNTQAEQLRR	0.74	9.22	31.7551	8.78	9.5251		8.7339	9.7268		9.4963	9.9381		9.5132	10.063		11.026	8.8547		9.6459	9.636		9.3395	9.4419		9.1964	9.4764		9.474
Secretogranin-1 OS=Homo sapiens GN=CHGB PE=1 SV=2	P05060	aDEPQWSLYPSDSQVSEEVk	1	46.23	26.7852	46.23			11.123	9.0239					9.1508			9.7181			9.3234			10.181			8.131			8.7565
Secretogranin-1 OS=Homo sapiens GN=CHGB PE=1 SV=2	P05060	aDEPQWSLyPSDSQVSEEVk	0.67	6.52	27.7379	6.52		9.6395	9.4524	8.9855	9.8441			9.5201	8.6281		9.9951	8.9956		10.19	10.034		9.4564	10.024		8.6639	9.0976		8.7692	10.191
Secretogranin-1 OS=Homo sapiens GN=CHGB PE=1 SV=2	P05060	aDQTVLTEDEkk	0.68	7.76	31.4082	7.76	9.2095	10.803	10.781	9.4091	9.9494	10.121	9.2591	9.4319	9.7302	9.4629	9.3038	8.7151	9.645	9.7322	9.1089	9.9165	9.888	9.1776	8.4839	8.4035	9.6204	9.7312	8.5668	8.8663
Secretogranin-1 OS=Homo sapiens GN=CHGB PE=1 SV=2	P05060	aDQTVLTEDEkkELENLAAMDLELQk	0.98	14.45	27.3957	14.45	9.7039	9.4726	9.6025	9.2585	9.6351	9.4109	9.3179	9.181	9.2171	8.902	8.9804	8.8879	10.279	10.196	10.108	10.488	10.383	10.269	7.9627	8.3928	8.2268	9.8058	9.8653	9.8103
Secretogranin-1 OS=Homo sapiens GN=CHGB PE=1 SV=2	P05060	cIIEVLSNALSk	0.99	24.38	32.0978	24.38	9.4072					9.9764	9.0751			9.4168			9.9681			9.7841			8.9881			9.2964
Secretogranin-1 OS=Homo sapiens GN=CHGB PE=1 SV=2	P05060	eLENLAAMDLELQk	1	32.56	30.7591	32.56	9.8145	9.8652	9.743	10.115	10.208	10.106	9.4265	9.5062	9.289	9.126	9.2696	8.9848	9.4801	9.5556	9.5581	9.6075	9.5287	9.6098	8.8001	8.5991	8.7334	9.4961	9.4121	9.3793
Secretogranin-1 OS=Homo sapiens GN=CHGB PE=1 SV=2	P05060	eRADEPQWSLYPSDSQVSEEVk	1	48.46	27.6864	47.11		10.114			9.6007			10.091			10.518			9.7312			10.17			8.2204			7.6333
Secretogranin-1 OS=Homo sapiens GN=CHGB PE=1 SV=2	P05060	gEAGAPGEEDIQGPTk	1	45.53	28.8593	45.53	9.6735	9.6683	9.5243	9.8305	9.7019	10.067	9.5372	9.6001	9.6496	9.3151	9.6522	8.9283	9.8365	9.8659	9.7115	9.9269	9.6168	9.8824	8.3163	8.5602	8.646	9.2344	9.3819	9.2623
Secretogranin-1 OS=Homo sapiens GN=CHGB PE=1 SV=2	P05060	gSEEYR	0.5	8.94	25.092	8.94	9.0352					9.9663	9.3946			10.489			9.8915			9.0208			No Values			8.6
Secretogranin-1 OS=Homo sapiens GN=CHGB PE=1 SV=2	P05060	gYPGVQAPEDLEWER	1	63.04	25.2505	62.51	9.7795	9.4254	9.6433	7.3757	8.7006	7.9205	No Values	8.6414	7.7004	7.752	9.1381	8.0333	10.316	10.084	10.926	10.356	9.6783	10.314	9.6134	9.2989	9.679	10.552	9.9636	10.98
Secretogranin-1 OS=Homo sapiens GN=CHGB PE=1 SV=2	P05060	gyPGVQAPEDLEWER	1	31.66	28.5248	31.66	9.2864	9.3432	9.6019	7.7205	8.7307	8.8345	8.2658	8.1745	8.0215	9.1251	9.6264	8.9309	10.171	9.9548	10.43	10.352	10.49	11.045	9.1609	8.8463	8.3162	10.734	10.942	11.342
Secretogranin-1 OS=Homo sapiens GN=CHGB PE=1 SV=2	P05060	hLEEPGETQNAFLNER	1	71.98	26.6558	71.98	10.004	9.332	9.486	9.5759	9.4274	9.9134	10.122	10.055	9.4244	7.1242	No Values	9.5018	9.7064	9.4758	9.7362	9.9934	9.5526	9.4698	8.7029	8.838	8.3017	10.316	9.888	9.8185
Secretogranin-1 OS=Homo sapiens GN=CHGB PE=1 SV=2	P05060	kEELVAR	0.42	6.45	32.3779	6.45	9.9877					9.5034	9.5596			9.6763			9.7924			9.9105			8.7539			8.6992
Secretogranin-1 OS=Homo sapiens GN=CHGB PE=1 SV=2	P05060	kELENLAAMDLELQk	0.92	17.42	36.3205	17.42	9.5					10.278	9.2278			9.669			9.1582			9.9565			8.4658			9.6273
Secretogranin-1 OS=Homo sapiens GN=CHGB PE=1 SV=2	P05060	nYLNYGEEGAPGk	1	33.77	29.6284	33.77	9.4437		9.574	9.1325		9.6077	9.3803		9.5971	9.3048		9.6104	9.8346		9.707	9.7264		9.6487	9.623		8.907	8.9625		9.2314
Secretogranin-1 OS=Homo sapiens GN=CHGB PE=1 SV=2	P05060	nyLNYGEEGAPGk	0.5	18.28	31.3386	2.31		9.3345			10.029			9.3138			9.3975			9.5667			10.394			7.9109			10.132
Secretogranin-1 OS=Homo sapiens GN=CHGB PE=1 SV=2	P05060	nYLNyGEEGAPGk	0.75	13.27	30.7737	0.76	9.2726		9.6889	9.729		9.5056	8.696		8.7817	9.0225		9.0508	9.1396		9.4586	9.457		9.9813	12.013		9.0398	8.7771		9.6781
Secretogranin-1 OS=Homo sapiens GN=CHGB PE=1 SV=2	P05060	nYPSLELDk	1	38.49	31.878	38.49	9.8083	9.4893	9.5882	9.9936	9.8994	9.5902	9.6208	9.1077	9.9674	9.2228	9.7047	8.8406	9.6308	9.4949	9.636	9.6905	10.205	9.8855	8.8309	9.2624	8.3755	9.467	8.9159	9.1751
Secretogranin-1 OS=Homo sapiens GN=CHGB PE=1 SV=2	P05060	sAEFPDFyDSEEPVSTHQEAENEkDR	0.83	5.84	25	5.84	9.6058	9.3105	9.0597	9.1329	9.6241	9.4723	8.4923	8.8553	8.9814	9.7203	10.507	10.588	10.288	9.6079	9.5295	10.517	10.022	10.047	8.1507	8.2349	8.7925	9.6364	9.9168	9.2765
Secretogranin-1 OS=Homo sapiens GN=CHGB PE=1 SV=2	P05060	sSAPPITPEcR	1	51.79	29.1698	51.79	9.523	9.5044	9.4108	10.282	10.062	10.157	8.9068	9.1847	9.6066	9.1811	9.9967	9.4894	10.118	9.7802	9.5291	9.6369	10.015	9.7515	8.9202	8.3056	8.7079	9.4402	9.2302	8.631
Secretogranin-1 OS=Homo sapiens GN=CHGB PE=1 SV=2	P05060	sSQGGSLPSEEk	1	59.98	34.682	59.98	9.4415	9.6051	9.6753	9.676	9.8991	9.7241	9.2236	9.4445	9.6109	9.6139	9.4569	9.3813	9.9412	9.6814	9.5667	10.131	10.225	10.188	8.3979	8.2744	7.9829	9.4101	9.492	9.3274
Secretogranin-1 OS=Homo sapiens GN=CHGB PE=1 SV=2	P05060	vAQLDQLLHYR	1	42.46	32.0466	33.92	10.755	10.485	10.611	9.5688	9.3533	8.455	9.7015	9.119	9.3296	9.945	8.9982	9.7347	9.5173	10.53	9.4527	9.0526	9.6162	8.7606	9.8867	8.5481	9.4769	8.5697	9.4289	8.4739
Secretogranin-1 OS=Homo sapiens GN=CHGB PE=1 SV=2	P05060	wAEGGGHSR	0.99	16.02	26.0638	16.02		9.3344			9.5392			9.4173			9.8381			10.324			8.8298			9.7363			9.0592
Secretogranin-1 OS=Homo sapiens GN=CHGB PE=1 SV=2	P05060	wQQQGDLQDTk	0.98	16.3	29.9913	16.3	9.745	9.713	9.8655	9.9608	10.018	10.35	9.0855	9.5943	9.2436	9.5275	9.5949	9.3007	9.6583	9.5892	9.1777	9.979	9.8146	9.512	8.1871	8.5631	8.8076	9.3502	9.1406	9.5402
Kininogen-1 OS=Homo sapiens GN=KNG1 PE=1 SV=2	P01042	aATGEcTATVGk	1	73.67	30.5461	73.67	9.955	9.7487	9.9565	9.7202	9.8108	9.6992	9.8141	9.5074	9.8767	9.3354	9.9192	9.3731	9.3925	9.3027	9.0988	9.4724	9.5498	9.5221	10.146	10.053	10.112	9.724	9.696	9.5936
Kininogen-1 OS=Homo sapiens GN=KNG1 PE=1 SV=2	P01042	aATGEcTATVGkR	0.91	12.39	31.4082	12.39		9.5827	9.7051	8.8229	8.6633			9.4906	9.346		10.828	10.545		10.023	10.044		10.024	9.7543		9.3162	9.3289		9.6312	9.7067
Kininogen-1 OS=Homo sapiens GN=KNG1 PE=1 SV=2	P01042	aVDAALk	0.9	35.1	32.8533	17.41	10.01	9.7292	10.026	9.7122	10.054	9.9803	9.7187	9.8392	9.6565	9.4595	9.697	9.3415	9.2112	9.2602	9.2634	9.501	9.3499	9.492	10.092	9.9065	10.119	9.5272	9.6931	9.6148
Kininogen-1 OS=Homo sapiens GN=KNG1 PE=1 SV=2	P01042	aVDAALkk	0.93	11.7	28.7564	11.7	9.3542	9.7035	9.7915	9.8424	9.9224	9.7608	9.7531	9.7014	9.8116	9.9644	9.9124	9.6804	9.5962	9.5508	9.5135	9.653	9.7512	9.4266	9.6753	9.6716	9.7637	9.7818	9.3329	9.4238
Kininogen-1 OS=Homo sapiens GN=KNG1 PE=1 SV=2	P01042	dFVQPPTk	0.99	25.76	32.7852	24.47	9.7811	9.8792	10.007	9.7387	9.9538	10.047	9.6608	9.4766	9.7874	9.489	9.5861	9.5896	9.502	9.5949	9.2446	9.24	9.4148	9.6056	10.137	9.8854	9.8894	9.6575	9.7258	9.3985
Kininogen-1 OS=Homo sapiens GN=KNG1 PE=1 SV=2	P01042	dIPTNSPELEETLTHTITk	1	57.73	30.2653	57.73	9.6545	9.6109	9.8058	9.629	9.4707	9.4495	9.6484	9.7259	9.7661	9.8498	10.045	9.6846	9.5216	9.7444	9.3695	9.5825	9.5445	9.5833	10.021	9.8904	9.6575	9.7949	9.6226	9.701
Kininogen-1 OS=Homo sapiens GN=KNG1 PE=1 SV=2	P01042	eGDcPVQSGk	1	32.96	28.9042	31.09	9.8626	9.4771	9.859	9.6114	9.505	9.6901	9.7644	9.6079	9.5989	9.3821	10.221	9.5361	9.8829	9.9975	9.4112	9.5195	9.1979	9.1754	9.7513	10.121	10.189	9.6858	9.432	9.8729
Kininogen-1 OS=Homo sapiens GN=KNG1 PE=1 SV=2	P01042	iASFSQNcDIYPGk	1	54.07	30.9272	54.07	9.7424	9.7857	9.6766	9.4177	9.5712	9.675	9.5692	9.5629	9.8165	9.7556	9.8477	9.6113	9.3794	9.2342	9.4059	9.344	9.5922	9.5824	10.224	10.058	10.052	9.755	9.8755	9.7186
Kininogen-1 OS=Homo sapiens GN=KNG1 PE=1 SV=2	P01042	iASFSQNcDIyPGk	0.68	6.7	30.1494	6.7			9.4141	9.9445					10.167			9.746			9.6392			9.9868			8.6587			9.6968
Kininogen-1 OS=Homo sapiens GN=KNG1 PE=1 SV=2	P01042	iASFSQNcDIYPGkDFVQPPTk	1	35.06	29.2012	35.06	9.3729	9.6978	9.5722	9.203	9.1839	9.3088	9.6933	9.9449	9.4814	9.6853	9.628	9.9051	9.7737	9.603	9.7611	9.9625	9.9513	9.793	9.9856	9.6861	9.8256	9.7758	9.8636	9.6381
Kininogen-1 OS=Homo sapiens GN=KNG1 PE=1 SV=2	P01042	icVGcPR	0.88	13.14	29.8317	8.87	9.7633	9.8638	9.6634	9.5987	9.9755	9.5868	9.5012	9.7962	9.5117	10.064	9.7006	10.148	9.5144	9.0861	9.5949	9.5946	9.7356	9.4756	9.8974	9.6823	9.856	9.6034	9.7639	9.441
Kininogen-1 OS=Homo sapiens GN=KNG1 PE=1 SV=2	P01042	kLGQSLDcNAEVYVVPWEk	1	27.05	29.7267	27.05	9.0047	9.7029			9.5758	9.2104	9.9467	9.3001		9.9623	9.9758		9.9638	9.6514		9.7534	9.7216		10.054	9.7205		9.6429	9.9466
Kininogen-1 OS=Homo sapiens GN=KNG1 PE=1 SV=2	P01042	lGQSLDcNAEVyVVPWEk	0.99	24.78	29.9344	24.78	9.4948	9.5067	9.2686	9.6943	9.1255	9.6412	9.1438	9.421	9.6387	9.8335	10.028	9.7801	10.11	9.6759	9.5194	9.943	10.165	10.085	9.0264	9.5251	9.0507	10.326	10.111	10.217
Kininogen-1 OS=Homo sapiens GN=KNG1 PE=1 SV=2	P01042	qVVAGLNFR	1	34.23	32.0412	33.06	9.6088	9.625	9.6117	9.7517	9.4724	9.4977	9.7483	9.2497	9.9441	9.7691	9.8634	9.0533	9.7236	10.238	9.7968	9.6594	9.2254	9.4935	9.9853	10.485	9.7669	9.5451	9.3994	9.705
Kininogen-1 OS=Homo sapiens GN=KNG1 PE=1 SV=2	P01042	tVGSDTFYSFk	1	57.01	30.0346	57.01		9.389	9.0345	9.6476	9.7001			9.6884	9.6632		9.9381	9.5737		9.333	9.7907		9.6839	9.724		10.119	10.113		9.7306	9.6865
Kininogen-1 OS=Homo sapiens GN=KNG1 PE=1 SV=2	P01042	tWQDcEYk	0.99	31.28	27.4351	31.28	9.754	9.721			9.5902	9.164	9.719	9.5432		9.5562	9.5313		9.8597	9.7691		9.9282	9.518		9.8984	10.081		9.6594	9.8049
Kininogen-1 OS=Homo sapiens GN=KNG1 PE=1 SV=2	P01042	vQVVAGk	0.9	23.18	29.6708	19.03		9.9308	9.8817	9.6217	9.8229			9.6957	9.6088		9.5785	9.5143		9.4231	9.454		9.522	9.3785		10.07	9.977		9.4869	9.7444
Kininogen-1 OS=Homo sapiens GN=KNG1 PE=1 SV=2	P01042	yFIDFVAR	0.99	34.73	31.6346	34.73	9.1743	9.2806	9.2656	9.4588	9.2824	9.4065	9.9618	10.041	9.7869	9.6829	9.6414	9.9846	10.03	9.9896	9.8351	9.4236	9.4764	9.2617	10.204	10.314	10.289	9.6618	9.6305	9.3421
Transthyretin OS=Homo sapiens GN=TTR PE=1 SV=1	P02766	aADDTWEPFASGk	1	36.75	33.8184	36.75	8.8879	8.6294	8.7071	9.0021	8.8618	8.981	8.2406	8.5894	8.6436	8.8396	8.7768	9.2871	9.1649	9.0729	9.0701	9.7913	9.7671	9.603	9.2358	9.0769	9.1611	9.468	9.1379	9.3117
Transthyretin OS=Homo sapiens GN=TTR PE=1 SV=1	P02766	aLGISPFHEHAEVVFTANDSGPR	1	64.2	27.7743	64.2	8.7556	8.7588	8.5784	8.745	8.522	8.9648	9.0758	9.1755	9.1197	9.2852	9.3146	9.3047	9.1594	9.046	9.22	9.1744	8.8654	8.9666	9.796	10.375	10.063	8.8087	8.5617	8.8996
Transthyretin OS=Homo sapiens GN=TTR PE=1 SV=1	P02766	cPLMVk	0.5	13.95	33.9146	9.45	9.5767	9.4736	9.3389	8.9775	8.5269	8.5867	9.0788	8.9388	8.9856	8.4133	8.376	8.69	8.9811	8.7875	8.9336	9.3135	9.2353	9.5021	9.7005	9.538	9.1905	9.5013	9.2851	9.149
Transthyretin OS=Homo sapiens GN=TTR PE=1 SV=1	P02766	gSPAINVAVHVFR	1	28.58	37.18	28.58	8.5537	8.6868	8.6738	9.0376	8.9042	8.8821	9.111	8.976	8.9892	9.2707	9.1525	9.0543	9.3198	8.9753	9.221	9.1335	8.9394	9.0407	9.8261	9.7427	9.7256	9.0285	8.8608	9.0311
Transthyretin OS=Homo sapiens GN=TTR PE=1 SV=1	P02766	gSPAINVAVHVFRk	0.99	18.39	30.5115	18.39		8.4443	8.4482	9.159	9.3484			9.3282	8.7415		8.778	9.764		8.7484	8.7616		9.4617	9.4619		9.5998	8.9238		8.4479	9.4753
Transthyretin OS=Homo sapiens GN=TTR PE=1 SV=1	P02766	kAADDTWEPFASGk	1	32.55	30.6333	32.55	8.9787	8.952	9.1385	8.8945	8.8808	9.0212	9.1764	8.6838	8.4461	8.6106	8.5858	9.5003	8.922	8.6798	8.9462	9.7402	9.7108	10.107	9.2063	9.1521	8.4425	9.4906	9.4857	9.167
Transthyretin OS=Homo sapiens GN=TTR PE=1 SV=1	P02766	rYTIAALLSPYSYSTTAVVTNPkE	0.99	17.71	29.6332	17.71	8.6501	8.9497			8.6541	9.9568	7.9864	9.408		8.2409	8.6089		9.729	9.2673		9.5014	8.4655		10.051	9.3743		9.0363	9.429
Transthyretin OS=Homo sapiens GN=TTR PE=1 SV=1	P02766	ryTIAALLSPYSYSTTAVVTNPkE	0.77	7.74	28.7679	7.74	8.9336	8.9602			8.8849	8.4386	8.9739	8.761		9.8144	8.6194		9.6465	9.6006		8.989	9.609		9.0793	8.345		9.2765	9.3768
Transthyretin OS=Homo sapiens GN=TTR PE=1 SV=1	P02766	tSESGELHGLTTEEEFVEGIYk	0.74	6.49	26.5128	6.49	8.8665	8.6339	8.9473	8.0521	8.1853	8.1547	8.8959	9.1007	9.0642	8.4955	8.2018	8.633	9.4517	9.328	9.2382	9.1767	9.0975	8.5802	11.131	10.706	11.031	9.0943	8.8687	9.1155
Transthyretin OS=Homo sapiens GN=TTR PE=1 SV=1	P02766	tSESGELHGLTTEEEFVEGIyk	1	38.66	28.5309	38.66	8.6545	8.7009	8.951	8.0893	8.2854	8.5822	8.8228	8.9169	9.0789	8.5	8.3564	8.2886	9.3358	9.1805	9.261	9.8283	9.1983	9.4162	9.7067	10.003	10.227	9.7164	9.4935	9.4158
Transthyretin OS=Homo sapiens GN=TTR PE=1 SV=1	P02766	tSESGELHGLTTEEEFVEGIykVEIDTk	0.5	1.14	27.4819	1.14	9.3976		9.2536	8.3175		7.3762	8.0181		8.0958	8.7231		8.829	9.8482		9.5784	10.721		10.348	9.004		8.5082	10.064		9.805
Transthyretin OS=Homo sapiens GN=TTR PE=1 SV=1	P02766	vEIDTk	0.5	19.96	33.6286	10.15	9.4558	9.0933	9.2378	9.0946	8.9485	8.9467	9.0695	8.9583	9.2253	8.47	8.587	7.9658	8.8976	8.997	9.1647	9.5968	9.2067	9.598	9.4544	9.4171	9.3792	9.2611	9.0374	9.0989
Transthyretin OS=Homo sapiens GN=TTR PE=1 SV=1	P02766	vLDAVR	0.5	24.55	31.5987	0	9.2428	8.9724	9.2163	8.86	8.706	9.3153	8.4681	8.4938	8.6953	8.9939	9.0039	8.9051	9.5309	9.2693	9.3154	8.8721	9.1781	9.2608	9.6531	9.3909	9.5338	8.9611	8.9245	9.0141
Transthyretin OS=Homo sapiens GN=TTR PE=1 SV=1	P02766	yTIAALLSPYSYSTTAVVTNPk	1	29.78	29.1222	17.56	8.6265	8.4402	9.4149	9.2493	9.3003	9.0979	9.0934	8.672	7.8644	8.9501	9.3683	9.3513	9.5231	9.1617	8.9345	9.5331	9.4142	9.0611	9.0002	8.3678	9.3478	9.3276	9.4323	9.5118
Transthyretin OS=Homo sapiens GN=TTR PE=1 SV=1	P02766	yTIAALLSPYSySTTAVVTNPk	0.88	18.39	28.9763	0		8.8509			8.6559			8.8963			9.2415			9.456			8.7622			9.3204			8.9543
Transthyretin OS=Homo sapiens GN=TTR PE=1 SV=1	P02766	yTIAALLSPySySTTAVVTNPk	0.97	14.42	27.0157	14.42		9.1122			8.8095			9.3259			8.8789			8.8881			9.3196			8.5071			9.3155
Transthyretin OS=Homo sapiens GN=TTR PE=1 SV=1	P02766	yTIAALLSPYSYSTTAVVTNPkE	1	49.72	29.9344	49.52	9.225	9.182			7.9497	7.907	8.9123	9.1709		8.9575	9.2245		9.2907	8.9213		10.086	9.17		9.3076	9.6763		9.4662	8.862
Transthyretin OS=Homo sapiens GN=TTR PE=1 SV=1	P02766	yTIAALLSPYSySTTAVVTNPkE	0.65	12.92	28.9653	0			8.3648	9.1589					9.2735			8.6684			9.2437			9.7623			8.5159			9.7477
Chromogranin-A OS=Homo sapiens GN=CHGA PE=1 SV=7	P10645	aEGNNQAPGEEEEEEEEATNTHPPASLPSQk	0.98	16.79	25	16.79	9.1214					8.9685	9.9859			9.3981			9.7785			9.1542			8.6724			10.025
Chromogranin-A OS=Homo sapiens GN=CHGA PE=1 SV=7	P10645	eAVEEPSSk	1	27	31.126	25.91		9.1842	9.5148	9.8207	9.891			10.351	10.699		9.3789	9.3064		9.6684	10.066		9.1562	9.0878		7.4596	7.7057		9.7581	9.3468
Chromogranin-A OS=Homo sapiens GN=CHGA PE=1 SV=7	P10645	eDSLEAGLPLQVR	1	33.18	32.1564	33.18	9.3546	9.3397	10.049	No Values	9.3722	9.5349	9.5026	9.7525	8.7365	9.6375	9.5194	10.646	10.727	9.6305	9.2061	9.0822	9.039	9.5694	8.3983	9.0574	9.3777	8.8182	9.1982	8.5187
Chromogranin-A OS=Homo sapiens GN=CHGA PE=1 SV=7	P10645	eEEEEMAVVPQGLFR	1	46.26	26.8305	46.26	9.177	8.7726	8.0974	9.7083	9.5841	9.3412	9.8319	9.3157	9.7264	9.2323	10.094	10.395	9.4932	9.9325	9.0473	9.3545	9.2028	9.4661	9.3613	8.7272	No Values	9.3124	9.2135	9.663
Chromogranin-A OS=Homo sapiens GN=CHGA PE=1 SV=7	P10645	eLQDLALQGAk	1	42.07	34.9596	37.17	9.3928	9.6594	9.6431	10.246	9.4222	9.98	9.9836	10.112	10.054	8.8341	9.0883	9.0927	9.7166	9.455	9.5676	9.2203	9.2801	9.2101	8.3491	8.2819	8.3213	9.5729	9.5528	9.2403
Chromogranin-A OS=Homo sapiens GN=CHGA PE=1 SV=7	P10645	gEQEHSQQkEEEEEMAVVPQGLFR	1	57.83	26.0959	57.83	9.23	9.046	9.292	9.759	9.4978	9.4622	9.5136	9.753	9.6591	9.7236	9.5977	9.8353	9.987	9.9533	9.866	9.148	9.4781	9.28	8.3485	7.6945	8.2928	9.7207	9.8271	9.6569
Chromogranin-A OS=Homo sapiens GN=CHGA PE=1 SV=7	P10645	gLSAEPGWQAk	1	39.39	31.5412	39.39	9.5913	9.4505	9.6055	9.9498	10.033	10.041	9.9838	9.9247	10.15	8.7606	8.9801	8.9905	9.5911	9.5395	9.5867	9.1428	9.5286	9.2791	8.6017	8.3637	8.5591	9.4141	9.0269	9.4019
Chromogranin-A OS=Homo sapiens GN=CHGA PE=1 SV=7	P10645	gYPEEk	0.5	10.93	32.2115	10.93	9.7258					9.4671	9.744			9.0789			9.9335			9.3804			8.2417			9.5326
Chromogranin-A OS=Homo sapiens GN=CHGA PE=1 SV=7	P10645	hSGFEDELSEVLENQSSQAELk	0.73	5.18	27.0329	5.18	8.9304	9.0248	8.9099	9.4971	9.5245	9.523	9.6626	9.5461	9.5183	9.3495	9.1269	9.2877	10.019	10.075	9.6876	9.1154	9.4792	9.371	9.0047	8.5273	9.5313	9.5117	9.5077	9.7284
Chromogranin-A OS=Homo sapiens GN=CHGA PE=1 SV=7	P10645	mDQLAk	0.5	18.62	33.1681	7.12	9.5642	9.7142	9.2785	9.9828	9.9514	10.013	9.8938	10.132	9.8737	9.0978	8.6448	9.5648	9.4354	9.3131	9.5881	8.8774	8.9186	9.4851	8.7932	8.8659	8.2512	9.357	9.3074	9.5226
[truncated: 6,488 more rows]
