# Supplementary material for: A Proteomic Analysis of Individual and Gender Variations in Normal Human Urine and Cerebrospinal Fluid Using iTRAQ Quantification
Source: PLoS One. 2015 Jul 29;10(7):e0133270. doi: 10.1371/journal.pone.0133270 (PMC4519152; doi:10.1371/journal.pone.0133270)
Supplement: S1 File — Table A, The ages of each of the 7 male and 7 female participants who provided urine samples and CSF samples. Table B, Protein and peptide quantification data and technical variation data for male urine. The Log2 transformed iTRAQ quantification values for every sample are shown in the “Quantitative protein urine male” sheet, and the technical CVs for the quantitative proteins are shown in the “Quantitative protein urine male” sheet. The peptide relative quantification values are shown in the “Quantitative peptide urine male” sheet. Table C, Protein and peptide quantification data and technical variation data for female urine. The Log2 formed iTRAQ quantification values for every sample are shown in the “Quantitative protein urine F” sheet, and the technical CVs for the quantitative proteins are shown in the “Quantitative protein urine F” sheet. The peptide relative quantification values are shown in the “Quantitative peptide urine F” sheet. Table D, Protein and peptide quantification data and technical variation data for male CSF. The Log2 formed iTRAQ quantification values for every sample are shown in the “Quantitative protein male CSF” sheet, and the technical CVs for the quantitative proteins are shown in the “Quantitative protein male CSF” sheet. The peptide relative quantification values are shown in the “Quantitative peptide male CSF” sheet. Table E, Protein and peptide quantification data and technical variation data for female CSF. The Log2 formed iTRAQ quantification values for every sample are shown in the “Quantitative protein female CSF” sheet, and the technical CVs for the quantitative proteins are shown in the “Quantitative protein female CSF” sheet. The peptide relative quantification values are shown in the “Quantitative peptide female CSF” sheet. Table F, Inter-individual variation data for urinary and CSF samples. The inter-individual CV and technical CV for male urine, female urine, urine (both male and female), male CSF, female CSF, CSF (both m [file pone.0133270.s004.zip › Supplementary Table/Table F.xls]

## Sheet: male urine
Figure F. Inter-individual variation data for urine and CSF samples. The inter-individual CV and technical CV for male urine, female urine, urine (both male and female) , male CSF, female CSF, CSF (both male and female) and for both CSF and urine were shown in the respective sheets.
Protein Name	Accession Number	Inter-individual CV
Dipeptidyl peptidase 4 OS=Homo sapiens GN=DPP4 PE=1 SV=2	P27487	0.0504976
Fibrinogen alpha chain OS=Homo sapiens GN=FGA PE=1 SV=2	P02671	0.0630613
Glucosylceramidase OS=Homo sapiens GN=GBA PE=1 SV=3	P04062	0.0633392
EGF-containing fibulin-like extracellular matrix protein 2 OS=Homo sapiens GN=EFEMP2 PE=1 SV=3	O95967	0.0641703
Inactive tyrosine-protein kinase 7 OS=Homo sapiens GN=PTK7 PE=1 SV=2	Q13308	0.0643605
Poliovirus receptor-related protein 2 OS=Homo sapiens GN=PVRL2 PE=1 SV=1	Q92692	0.0655867
Cadherin-related family member 2 OS=Homo sapiens GN=CDHR2 PE=1 SV=2	Q9BYE9	0.072369
Ephrin-B1 OS=Homo sapiens GN=EFNB1 PE=1 SV=1	P98172	0.0727286
Inter-alpha-trypsin inhibitor heavy chain H4 OS=Homo sapiens GN=ITIH4 PE=1 SV=4	Q14624	0.0734906
Cluster of Ig lambda chain V-I region NIG-64 OS=Homo sapiens PE=1 SV=1 (LV104_HUMAN)	P01625 [2]	0.0788203
4F2 cell-surface antigen heavy chain OS=Homo sapiens GN=SLC3A2 PE=1 SV=3	P08195	0.081241
Hemicentin-2 OS=Homo sapiens GN=HMCN2 PE=2 SV=2	Q8NDA2	0.0815481
Hemopexin OS=Homo sapiens GN=HPX PE=1 SV=2	P02790	0.0816058
Programmed cell death 6-interacting protein OS=Homo sapiens GN=PDCD6IP PE=1 SV=1	Q8WUM4	0.0825092
V-type proton ATPase catalytic subunit A OS=Homo sapiens GN=ATP6V1A PE=1 SV=2	P38606	0.0836223
Angiopoietin-related protein 2 OS=Homo sapiens GN=ANGPTL2 PE=2 SV=1	Q9UKU9	0.0842686
Peptidoglycan recognition protein 1 OS=Homo sapiens GN=PGLYRP1 PE=1 SV=1	O75594	0.0845529
Fibrillin-1 OS=Homo sapiens GN=FBN1 PE=1 SV=3	P35555	0.0858732
Connective tissue growth factor OS=Homo sapiens GN=CTGF PE=1 SV=2	P29279	0.0860775
Basal cell adhesion molecule OS=Homo sapiens GN=BCAM PE=1 SV=2	P50895	0.0863594
Anthrax toxin receptor 1 OS=Homo sapiens GN=ANTXR1 PE=1 SV=2	Q9H6X2	0.0864936
Cluster of Cadherin-6 OS=Homo sapiens GN=CDH6 PE=1 SV=1 (CADH6_HUMAN)	Q93088	0.0872493
Thrombospondin-1 OS=Homo sapiens GN=THBS1 PE=1 SV=2	P07996	0.0904649
Biglycan OS=Homo sapiens GN=BGN PE=1 SV=2	P21810	0.0914023
CMRF35-like molecule 2 OS=Homo sapiens GN=CD300E PE=1 SV=2	Q496F6	0.0919189
Nidogen-1 OS=Homo sapiens GN=NID1 PE=1 SV=3	P14543	0.0928798
Protein FAM3C OS=Homo sapiens GN=FAM3C PE=1 SV=1	Q92520	0.0932906
Cluster of Ig lambda chain V-I region WAH OS=Homo sapiens PE=1 SV=1 (LV106_HUMAN)	P01702	0.0941154
Attractin OS=Homo sapiens GN=ATRN PE=1 SV=2	O75882	0.0947334
Sialate O-acetylesterase OS=Homo sapiens GN=SIAE PE=1 SV=1	Q9HAT2	0.0954055
Protocadherin-1 OS=Homo sapiens GN=PCDH1 PE=1 SV=2	Q08174	0.0954071
Neogenin OS=Homo sapiens GN=NEO1 PE=1 SV=2	Q92859	0.0960996
Protocadherin Fat 4 OS=Homo sapiens GN=FAT4 PE=1 SV=2	Q6V0I7	0.0964725
Cadherin-related family member 5 OS=Homo sapiens GN=CDHR5 PE=1 SV=3	Q9HBB8	0.0967421
Natural cytotoxicity triggering receptor 3 ligand 1 OS=Homo sapiens GN=NCR3LG1 PE=1 SV=1	Q68D85	0.0974909
Adenylyl cyclase-associated protein 1 OS=Homo sapiens GN=CAP1 PE=1 SV=5	Q01518	0.0975549
Cartilage intermediate layer protein 2 OS=Homo sapiens GN=CILP2 PE=2 SV=2	Q8IUL8	0.0982768
Metalloproteinase inhibitor 2 OS=Homo sapiens GN=TIMP2 PE=1 SV=2	P16035	0.098353
Apolipoprotein E OS=Homo sapiens GN=APOE PE=1 SV=1	P02649	0.098644
Cathepsin Z OS=Homo sapiens GN=CTSZ PE=1 SV=1	Q9UBR2	0.099499
Ephrin type-B receptor 4 OS=Homo sapiens GN=EPHB4 PE=1 SV=2	P54760	0.0995755
Titin OS=Homo sapiens GN=TTN PE=1 SV=4	Q8WZ42	0.100157
Basigin OS=Homo sapiens GN=BSG PE=1 SV=2	P35613	0.101478
Procollagen C-endopeptidase enhancer 1 OS=Homo sapiens GN=PCOLCE PE=1 SV=2	Q15113	0.101974
Prolow-density lipoprotein receptor-related protein 1 OS=Homo sapiens GN=LRP1 PE=1 SV=2	Q07954	0.102326
Creatine kinase B-type OS=Homo sapiens GN=CKB PE=1 SV=1	P12277	0.102356
Tenascin-X OS=Homo sapiens GN=TNXB PE=1 SV=3	P22105	0.102475
Argininosuccinate synthase OS=Homo sapiens GN=ASS1 PE=1 SV=2	P00966	0.103307
Glucose-6-phosphate isomerase OS=Homo sapiens GN=GPI PE=1 SV=4	P06744	0.10409
Charged multivesicular body protein 1b OS=Homo sapiens GN=CHMP1B PE=1 SV=1	Q7LBR1	0.104147
Cluster of Ig gamma-1 chain C region OS=Homo sapiens GN=IGHG1 PE=1 SV=1 (IGHG1_HUMAN)	P01876 [2]	0.104679
Low-density lipoprotein receptor-related protein 2 OS=Homo sapiens GN=LRP2 PE=1 SV=3	P98164	0.105378
Ig kappa chain V-I region CAR OS=Homo sapiens PE=1 SV=1	P01596	0.105886
Twisted gastrulation protein homolog 1 OS=Homo sapiens GN=TWSG1 PE=2 SV=1	Q9GZX9	0.106376
Vitamin D-binding protein OS=Homo sapiens GN=GC PE=1 SV=1	P02774	0.107201
Collagen alpha-2(IV) chain OS=Homo sapiens GN=COL4A2 PE=1 SV=4	P08572	0.107337
Platelet glycoprotein VI OS=Homo sapiens GN=GP6 PE=1 SV=4	Q9HCN6	0.107605
Phosphatidylcholine-sterol acyltransferase OS=Homo sapiens GN=LCAT PE=1 SV=1	P04180	0.107654
Cell adhesion molecule 1 OS=Homo sapiens GN=CADM1 PE=1 SV=2	Q9BY67	0.107822
Prominin-1 OS=Homo sapiens GN=PROM1 PE=1 SV=1	O43490	0.10821
Ephrin type-A receptor 7 OS=Homo sapiens GN=EPHA7 PE=1 SV=3	Q15375	0.108947
Cation-independent mannose-6-phosphate receptor OS=Homo sapiens GN=IGF2R PE=1 SV=3	P11717	0.109581
Cluster of Complement C1r subcomponent-like protein OS=Homo sapiens GN=C1RL PE=1 SV=2 (C1RL_HUMAN)	P16152	0.110234
Kin of IRRE-like protein 1 OS=Homo sapiens GN=KIRREL PE=1 SV=2	Q96J84	0.111511
Collagen alpha-1(XVIII) chain OS=Homo sapiens GN=COL18A1 PE=1 SV=5	P39060	0.112507
Keratin, type I cytoskeletal 9 OS=Homo sapiens GN=KRT9 PE=1 SV=3	P35527	0.112664
Vesicular integral-membrane protein VIP36 OS=Homo sapiens GN=LMAN2 PE=1 SV=1	Q12907	0.112817
Laminin subunit alpha-4 OS=Homo sapiens GN=LAMA4 PE=1 SV=4	Q16363	0.113677
Gamma-glutamyltransferase 6 OS=Homo sapiens GN=GGT6 PE=2 SV=2	Q6P531	0.114263
Vitronectin OS=Homo sapiens GN=VTN PE=1 SV=1	P04004	0.114284
Biotinidase OS=Homo sapiens GN=BTD PE=1 SV=2	P43251	0.114286
Carboxypeptidase E OS=Homo sapiens GN=CPE PE=1 SV=1	P16870	0.114364
Lumican OS=Homo sapiens GN=LUM PE=1 SV=2	P51884	0.114755
Laminin subunit alpha-5 OS=Homo sapiens GN=LAMA5 PE=1 SV=8	O15230	0.115106
Cluster of Carbonyl reductase [NADPH] 1 OS=Homo sapiens GN=CBR1 PE=1 SV=3 (CBR1_HUMAN)	P55285	0.115324
Melanotransferrin OS=Homo sapiens GN=MFI2 PE=1 SV=2	P08582	0.115896
Macrophage colony-stimulating factor 1 OS=Homo sapiens GN=CSF1 PE=1 SV=2	P09603	0.116091
IST1 homolog OS=Homo sapiens GN=IST1 PE=1 SV=1	P53990	0.117789
Low-density lipoprotein receptor OS=Homo sapiens GN=LDLR PE=1 SV=1	P01130	0.117845
Sortilin-related receptor OS=Homo sapiens GN=SORL1 PE=1 SV=2	Q92673	0.118071
ICOS ligand OS=Homo sapiens GN=ICOSLG PE=1 SV=2	O75144	0.119853
Podocalyxin OS=Homo sapiens GN=PODXL PE=1 SV=2	O00592	0.120717
Cluster of Aldose reductase OS=Homo sapiens GN=AKR1B1 PE=1 SV=3 (ALDR_HUMAN)	P05091	0.121149
Quinone oxidoreductase OS=Homo sapiens GN=CRYZ PE=1 SV=1	Q08257	0.121241
Dystroglycan OS=Homo sapiens GN=DAG1 PE=1 SV=2	Q14118	0.121881
Mannosyl-oligosaccharide 1,2-alpha-mannosidase IA OS=Homo sapiens GN=MAN1A1 PE=1 SV=3	P33908	0.121999
Annexin A5 OS=Homo sapiens GN=ANXA5 PE=1 SV=2	P08758	0.122327
Growth arrest-specific protein 1 OS=Homo sapiens GN=GAS1 PE=1 SV=2	P54826	0.122474
Xaa-Pro aminopeptidase 2 OS=Homo sapiens GN=XPNPEP2 PE=1 SV=3	O43895	0.122638
Transthyretin OS=Homo sapiens GN=TTR PE=1 SV=1	P02766	0.122935
Ketohexokinase OS=Homo sapiens GN=KHK PE=1 SV=1	P50053	0.122962
Golgi apparatus protein 1 OS=Homo sapiens GN=GLG1 PE=1 SV=2	Q92896	0.123045
Cluster of Ig heavy chain V-III region BRO OS=Homo sapiens PE=1 SV=1 (HV305_HUMAN)	P01825	0.12378
Serotransferrin OS=Homo sapiens GN=TF PE=1 SV=3	P02787	0.123978
Cadherin-13 OS=Homo sapiens GN=CDH13 PE=1 SV=1	P55290	0.124605
Interleukin-1 receptor accessory protein OS=Homo sapiens GN=IL1RAP PE=1 SV=2	Q9NPH3	0.124735
Receptor-type tyrosine-protein phosphatase gamma OS=Homo sapiens GN=PTPRG PE=1 SV=4	P23470	0.125327
Apolipoprotein D OS=Homo sapiens GN=APOD PE=1 SV=1	P05090	0.125366
Sulfhydryl oxidase 1 OS=Homo sapiens GN=QSOX1 PE=1 SV=3	O00391	0.125573
Basement membrane-specific heparan sulfate proteoglycan core protein OS=Homo sapiens GN=HSPG2 PE=1 SV=4	P98160	0.125715
Transcobalamin-2 OS=Homo sapiens GN=TCN2 PE=1 SV=3	P20062	0.125869
N-acetyllactosaminide beta-1,3-N-acetylglucosaminyltransferase OS=Homo sapiens GN=B3GNT1 PE=1 SV=1	O43505	0.125874
Cluster of 14-3-3 protein epsilon OS=Homo sapiens GN=YWHAE PE=1 SV=1 (1433E_HUMAN)	P26992	0.126044
Matrix-remodeling-associated protein 8 OS=Homo sapiens GN=MXRA8 PE=1 SV=1	Q9BRK3	0.126246
Neprilysin OS=Homo sapiens GN=MME PE=1 SV=2	P08473	0.126303
Folate receptor alpha OS=Homo sapiens GN=FOLR1 PE=1 SV=3	P15328	0.126553
Neural cell adhesion molecule L1-like protein OS=Homo sapiens GN=CHL1 PE=1 SV=4	O00533	0.126671
Retinol-binding protein 4 OS=Homo sapiens GN=RBP4 PE=1 SV=3	P02753	0.126696
Reticulon-4 receptor-like 2 OS=Homo sapiens GN=RTN4RL2 PE=1 SV=1	Q86UN3	0.128139
Tyrosine-protein kinase transmembrane receptor ROR2 OS=Homo sapiens GN=ROR2 PE=1 SV=2	Q01974	0.128269
Roundabout homolog 4 OS=Homo sapiens GN=ROBO4 PE=1 SV=1	Q8WZ75	0.128414
Isocitrate dehydrogenase [NADP] cytoplasmic OS=Homo sapiens GN=IDH1 PE=1 SV=2	O75874	0.128612
Cluster of Gamma-glutamyltranspeptidase 1 OS=Homo sapiens GN=GGT1 PE=1 SV=2 (GGT1_HUMAN)	P05062	0.128789
Abhydrolase domain-containing protein 14B OS=Homo sapiens GN=ABHD14B PE=1 SV=1	Q96IU4	0.128988
Eukaryotic translation initiation factor 6 OS=Homo sapiens GN=EIF6 PE=1 SV=1	P56537	0.129345
3-mercaptopyruvate sulfurtransferase OS=Homo sapiens GN=MPST PE=1 SV=3	P25325	0.129591
Cluster of Alpha-amylase 1 OS=Homo sapiens GN=AMY1A PE=1 SV=2 (AMY1_HUMAN)	Q08043	0.130022
Amiloride-sensitive amine oxidase [copper-containing] OS=Homo sapiens GN=ABP1 PE=1 SV=4	P19801	0.130287
Ig heavy chain V-I region EU OS=Homo sapiens PE=1 SV=1	P01742	0.131286
Charged multivesicular body protein 5 OS=Homo sapiens GN=CHMP5 PE=1 SV=1	Q9NZZ3	0.131478
Phosphoinositide-3-kinase-interacting protein 1 OS=Homo sapiens GN=PIK3IP1 PE=1 SV=2	Q96FE7	0.132162
Carboxypeptidase N subunit 2 OS=Homo sapiens GN=CPN2 PE=1 SV=3	P22792	0.132387
Plasma alpha-L-fucosidase OS=Homo sapiens GN=FUCA2 PE=1 SV=2	Q9BTY2	0.133341
Soluble calcium-activated nucleotidase 1 OS=Homo sapiens GN=CANT1 PE=1 SV=1	Q8WVQ1	0.133585
Mucin-1 OS=Homo sapiens GN=MUC1 PE=1 SV=3	P15941	0.133925
EGF-containing fibulin-like extracellular matrix protein 1 OS=Homo sapiens GN=EFEMP1 PE=1 SV=2	Q12805	0.133925
Lipoprotein lipase OS=Homo sapiens GN=LPL PE=1 SV=1	P06858	0.134113
Sialidase-1 OS=Homo sapiens GN=NEU1 PE=1 SV=1	Q99519	0.13424
45 kDa calcium-binding protein OS=Homo sapiens GN=SDF4 PE=1 SV=1	Q9BRK5	0.134713
Golgi membrane protein 1 OS=Homo sapiens GN=GOLM1 PE=1 SV=1	Q8NBJ4	0.135462
Syntenin-1 OS=Homo sapiens GN=SDCBP PE=1 SV=1	O00560	0.135886
Platelet endothelial cell adhesion molecule OS=Homo sapiens GN=PECAM1 PE=1 SV=1	P16284	0.136472
Triosephosphate isomerase OS=Homo sapiens GN=TPI1 PE=1 SV=3	P60174	0.136615
Cluster of Ezrin OS=Homo sapiens GN=EZR PE=1 SV=4 (EZRI_HUMAN)	P68104 [2]	0.137167
Antithrombin-III OS=Homo sapiens GN=SERPINC1 PE=1 SV=1	P01008	0.137169
Peptidyl-prolyl cis-trans isomerase A OS=Homo sapiens GN=PPIA PE=1 SV=2	P62937	0.137243
Tyrosine-protein kinase transmembrane receptor ROR1 OS=Homo sapiens GN=ROR1 PE=1 SV=2	Q01973	0.137312
Serine hydroxymethyltransferase, cytosolic OS=Homo sapiens GN=SHMT1 PE=1 SV=1	P34896	0.137515
G-protein coupled receptor family C group 5 member B OS=Homo sapiens GN=GPRC5B PE=2 SV=2	Q9NZH0	0.13769
Cluster of Heat shock cognate 71 kDa protein OS=Homo sapiens GN=HSPA8 PE=1 SV=1 (HSP7C_HUMAN)	P00738	0.138424
Cluster of Leukocyte-associated immunoglobulin-like receptor 1 OS=Homo sapiens GN=LAIR1 PE=1 SV=1 (LAIR1_HUMAN)	P04264 [7]	0.138643
Carboxymethylenebutenolidase homolog OS=Homo sapiens GN=CMBL PE=1 SV=1	Q96DG6	0.138683
Latent-transforming growth factor beta-binding protein 2 OS=Homo sapiens GN=LTBP2 PE=1 SV=3	Q14767	0.139728
Neurexin-3-alpha OS=Homo sapiens GN=NRXN3 PE=1 SV=4	Q9Y4C0	0.139976
C-type lectin domain family 14 member A OS=Homo sapiens GN=CLEC14A PE=1 SV=1	Q86T13	0.140184
Immunoglobulin superfamily containing leucine-rich repeat protein OS=Homo sapiens GN=ISLR PE=1 SV=1	O14498	0.140428
Ephrin type-B receptor 2 OS=Homo sapiens GN=EPHB2 PE=1 SV=5	P29323	0.140455
Secreted and transmembrane protein 1 OS=Homo sapiens GN=SECTM1 PE=1 SV=2	Q8WVN6	0.140535
Endoglin OS=Homo sapiens GN=ENG PE=1 SV=2	P17813	0.140537
Collagen alpha-1(XII) chain OS=Homo sapiens GN=COL12A1 PE=1 SV=2	Q99715	0.141079
Peptidyl-glycine alpha-amidating monooxygenase OS=Homo sapiens GN=PAM PE=1 SV=2	P19021	0.142077
Intercellular adhesion molecule 2 OS=Homo sapiens GN=ICAM2 PE=1 SV=2	P13598	0.142194
Ciliary neurotrophic factor receptor subunit alpha OS=Homo sapiens GN=CNTFR PE=1 SV=2	P26992	0.142416
Insulin-like growth factor-binding protein 3 OS=Homo sapiens GN=IGFBP3 PE=1 SV=2	P17936	0.142588
Receptor-type tyrosine-protein phosphatase S OS=Homo sapiens GN=PTPRS PE=1 SV=3	Q13332	0.142677
Ras-related protein Rab-14 OS=Homo sapiens GN=RAB14 PE=1 SV=4	P62491 (+1)	0.142821
Contactin-1 OS=Homo sapiens GN=CNTN1 PE=1 SV=1	Q12860	0.142865
Alpha-1,6-mannosylglycoprotein 6-beta-N-acetylglucosaminyltransferase A OS=Homo sapiens GN=MGAT5 PE=1 SV=1	Q09328	0.144237
Alcohol dehydrogenase [NADP(+)] OS=Homo sapiens GN=AKR1A1 PE=1 SV=3	P14550	0.14509
Multiple epidermal growth factor-like domains protein 8 OS=Homo sapiens GN=MEGF8 PE=1 SV=2	Q7Z7M0	0.145101
Desmocollin-2 OS=Homo sapiens GN=DSC2 PE=1 SV=1	Q02487	0.145177
Cluster of Betaine--homocysteine S-methyltransferase 1 OS=Homo sapiens GN=BHMT PE=1 SV=2 (BHMT1_HUMAN)	P16278	0.146445
Angiotensinogen OS=Homo sapiens GN=AGT PE=1 SV=1	P01019	0.147206
Neuronal growth regulator 1 OS=Homo sapiens GN=NEGR1 PE=1 SV=3	Q7Z3B1	0.14746
Stabilin-2 OS=Homo sapiens GN=STAB2 PE=1 SV=3	Q8WWQ8	0.147547
Interleukin-6 receptor subunit beta OS=Homo sapiens GN=IL6ST PE=1 SV=2	P40189	0.147602
Endosialin OS=Homo sapiens GN=CD248 PE=1 SV=1	Q9HCU0	0.148
Protein NOV homolog OS=Homo sapiens GN=NOV PE=1 SV=1	P48745	0.148202
Vasorin OS=Homo sapiens GN=VASN PE=1 SV=1	Q6EMK4	0.148246
N-acetylglucosamine-6-sulfatase OS=Homo sapiens GN=GNS PE=1 SV=3	P15586	0.148399
Epithelial discoidin domain-containing receptor 1 OS=Homo sapiens GN=DDR1 PE=1 SV=1	Q08345	0.148476
Filamin-B OS=Homo sapiens GN=FLNB PE=1 SV=2	O75369	0.148739
Sorbitol dehydrogenase OS=Homo sapiens GN=SORD PE=1 SV=4	Q00796	0.149192
Cochlin OS=Homo sapiens GN=COCH PE=1 SV=1	O43405	0.149205
Ephrin-A1 OS=Homo sapiens GN=EFNA1 PE=1 SV=2	P20827	0.14987
Histidine-rich glycoprotein OS=Homo sapiens GN=HRG PE=1 SV=1	P04196	0.150928
Ubiquitin-like modifier-activating enzyme 1 OS=Homo sapiens GN=UBA1 PE=1 SV=3	Q8IX04	0.151196
Selenium-binding protein 1 OS=Homo sapiens GN=SELENBP1 PE=1 SV=2	Q13228	0.1513
Protocadherin-12 OS=Homo sapiens GN=PCDH12 PE=2 SV=1	Q9NPG4	0.15173
Dermatopontin OS=Homo sapiens GN=DPT PE=2 SV=2	Q07507	0.151843
Complement C3 OS=Homo sapiens GN=C3 PE=1 SV=2	P01024	0.151975
Complement decay-accelerating factor OS=Homo sapiens GN=CD55 PE=1 SV=4	P08174	0.151994
Sushi domain-containing protein 5 OS=Homo sapiens GN=SUSD5 PE=1 SV=3	O60279	0.152062
Hepatocyte growth factor activator OS=Homo sapiens GN=HGFAC PE=1 SV=1	Q04756	0.152905
Collagen alpha-3(VI) chain OS=Homo sapiens GN=COL6A3 PE=1 SV=5	P12111	0.152971
Aromatic-L-amino-acid decarboxylase OS=Homo sapiens GN=DDC PE=1 SV=2	P20711	0.153207
CD59 glycoprotein OS=Homo sapiens GN=CD59 PE=1 SV=1	P13987	0.153516
Aspartate aminotransferase, cytoplasmic OS=Homo sapiens GN=GOT1 PE=1 SV=3	P17174	0.154628
Complement factor I OS=Homo sapiens GN=CFI PE=1 SV=2	P05156	0.154762
Glypican-4 OS=Homo sapiens GN=GPC4 PE=1 SV=4	O75487	0.155022
Protein DJ-1 OS=Homo sapiens GN=PARK7 PE=1 SV=2	Q99497	0.155396
Annexin A4 OS=Homo sapiens GN=ANXA4 PE=1 SV=4	P09525	0.156036
Cathepsin B OS=Homo sapiens GN=CTSB PE=1 SV=3	P07858	0.156226
Pigment epithelium-derived factor OS=Homo sapiens GN=SERPINF1 PE=1 SV=4	P36955	0.156376
Multimerin-1 OS=Homo sapiens GN=MMRN1 PE=1 SV=3	Q13201	0.156739
Serum albumin OS=Homo sapiens GN=ALB PE=1 SV=2	P02768	0.156952
Ecto-ADP-ribosyltransferase 3 OS=Homo sapiens GN=ART3 PE=1 SV=2	Q13508	0.157207
Afamin OS=Homo sapiens GN=AFM PE=1 SV=1	P43652	0.157584
Olfactomedin-4 OS=Homo sapiens GN=OLFM4 PE=1 SV=1	Q6UX06	0.158115
Protein HEG homolog 1 OS=Homo sapiens GN=HEG1 PE=1 SV=3	Q9ULI3	0.158448
Immunoglobulin superfamily member 8 OS=Homo sapiens GN=IGSF8 PE=1 SV=1	Q969P0	0.159306
Alpha-2-antiplasmin OS=Homo sapiens GN=SERPINF2 PE=1 SV=3	P08697	0.159569
Peroxiredoxin-6 OS=Homo sapiens GN=PRDX6 PE=1 SV=3	P30041	0.159785
Di-N-acetylchitobiase OS=Homo sapiens GN=CTBS PE=1 SV=1	Q01459	0.161025
Receptor-type tyrosine-protein phosphatase eta OS=Homo sapiens GN=PTPRJ PE=1 SV=3	Q12913	0.161326
Collagen alpha-3(V) chain OS=Homo sapiens GN=COL5A3 PE=1 SV=3	P25940	0.161393
Putative phospholipase B-like 2 OS=Homo sapiens GN=PLBD2 PE=1 SV=2	Q8NHP8	0.161593
Aminopeptidase N OS=Homo sapiens GN=ANPEP PE=1 SV=4	P15144	0.161915
E3 ubiquitin-protein ligase RNF149 OS=Homo sapiens GN=RNF149 PE=2 SV=2	Q8NC42	0.161992
Multimerin-2 OS=Homo sapiens GN=MMRN2 PE=1 SV=2	Q9H8L6	0.162234
Lysosomal Pro-X carboxypeptidase OS=Homo sapiens GN=PRCP PE=1 SV=1	P42785	0.163231
Cyclic AMP-responsive element-binding protein 3-like protein 3 OS=Homo sapiens GN=CREB3L3 PE=1 SV=2	Q68CJ9	0.163257
Protocadherin gamma-C3 OS=Homo sapiens GN=PCDHGC3 PE=1 SV=1	Q9UN70	0.163259
Cytosolic 10-formyltetrahydrofolate dehydrogenase OS=Homo sapiens GN=ALDH1L1 PE=1 SV=2	O75891	0.163315
Lithostathine-1-alpha OS=Homo sapiens GN=REG1A PE=1 SV=3	P05451	0.163357
Lambda-crystallin homolog OS=Homo sapiens GN=CRYL1 PE=1 SV=3	Q9Y2S2	0.163502
Ephrin type-B receptor 6 OS=Homo sapiens GN=EPHB6 PE=1 SV=4	O15197	0.163593
Ubiquitin-60S ribosomal protein L40 OS=Homo sapiens GN=UBA52 PE=1 SV=2	P62987	0.164086
Acid ceramidase OS=Homo sapiens GN=ASAH1 PE=1 SV=5	Q13510	0.164265
Secretogranin-1 OS=Homo sapiens GN=CHGB PE=1 SV=2	P05060	0.164306
Ephrin type-B receptor 3 OS=Homo sapiens GN=EPHB3 PE=1 SV=2	P54753	0.164374
Osteomodulin OS=Homo sapiens GN=OMD PE=1 SV=1	Q99983	0.164663
Urokinase plasminogen activator surface receptor OS=Homo sapiens GN=PLAUR PE=1 SV=1	Q03405	0.165067
Intercellular adhesion molecule 1 OS=Homo sapiens GN=ICAM1 PE=1 SV=2	P05362	0.165205
Annexin A6 OS=Homo sapiens GN=ANXA6 PE=1 SV=3	P08133	0.165459
Cubilin OS=Homo sapiens GN=CUBN PE=1 SV=5	O60494	0.165661
Slit homolog 1 protein OS=Homo sapiens GN=SLIT1 PE=2 SV=4	Q9UIB8	0.165667
Ceruloplasmin OS=Homo sapiens GN=CP PE=1 SV=1	P00450	0.166017
Deoxyribonucleoside 5'-monophosphate N-glycosidase OS=Homo sapiens GN=RCL PE=1 SV=1	O43598	0.166144
Annexin A11 OS=Homo sapiens GN=ANXA11 PE=1 SV=1	P50995	0.167374
Protocadherin-16 OS=Homo sapiens GN=DCHS1 PE=2 SV=1	Q96JQ0	0.167851
Kininogen-1 OS=Homo sapiens GN=KNG1 PE=1 SV=2	P01042	0.167861
Lymphocyte function-associated antigen 3 OS=Homo sapiens GN=CD58 PE=1 SV=1	P19256	0.168299
Neural cell adhesion molecule 1 OS=Homo sapiens GN=NCAM1 PE=1 SV=3	P13591	0.168514
Dipeptidase 1 OS=Homo sapiens GN=DPEP1 PE=1 SV=3	P16444	0.168842
Plasma protease C1 inhibitor OS=Homo sapiens GN=SERPING1 PE=1 SV=2	P05155	0.169431
Kunitz-type protease inhibitor 1 OS=Homo sapiens GN=SPINT1 PE=1 SV=2	O43278	0.169474
Cluster of Vacuolar protein sorting-associated protein 4A OS=Homo sapiens GN=VPS4A PE=1 SV=1 (VPS4A_HUMAN)	Q9UN37 [2]	0.169633
Latent-transforming growth factor beta-binding protein 4 OS=Homo sapiens GN=LTBP4 PE=1 SV=2	Q8N2S1	0.16968
Glutathione S-transferase Mu 3 OS=Homo sapiens GN=GSTM3 PE=1 SV=3	P21266	0.170072
Poliovirus receptor OS=Homo sapiens GN=PVR PE=1 SV=2	P15151	0.170212
Retinoic acid receptor responder protein 2 OS=Homo sapiens GN=RARRES2 PE=1 SV=1	Q99969	0.170515
Thy-1 membrane glycoprotein OS=Homo sapiens GN=THY1 PE=1 SV=2	P04216	0.170738
Charged multivesicular body protein 2a OS=Homo sapiens GN=CHMP2A PE=1 SV=1	O43633	0.170905
Cluster of Actin, cytoplasmic 1 OS=Homo sapiens GN=ACTB PE=1 SV=1 (ACTB_HUMAN)	P62258 [2]	0.171142
Cell surface glycoprotein MUC18 OS=Homo sapiens GN=MCAM PE=1 SV=2	P43121	0.17164
Fibulin-1 OS=Homo sapiens GN=FBLN1 PE=1 SV=4	P23142	0.172333
Fatty acid-binding protein, liver OS=Homo sapiens GN=FABP1 PE=1 SV=1	P07148	0.172452
Urokinase-type plasminogen activator OS=Homo sapiens GN=PLAU PE=1 SV=2	P00749	0.172479
Aldose 1-epimerase OS=Homo sapiens GN=GALM PE=1 SV=1	Q96C23	0.172804
Malate dehydrogenase, cytoplasmic OS=Homo sapiens GN=MDH1 PE=1 SV=4	P40925	0.174216
Pappalysin-2 OS=Homo sapiens GN=PAPPA2 PE=1 SV=4	Q9BXP8	0.174393
Gelsolin OS=Homo sapiens GN=GSN PE=1 SV=1	P06396	0.174504
Latrophilin-1 OS=Homo sapiens GN=LPHN1 PE=1 SV=1	O94910	0.174511
IGF-like family receptor 1 OS=Homo sapiens GN=IGFLR1 PE=1 SV=1	Q9H665	0.174696
Peptidyl-prolyl cis-trans isomerase C OS=Homo sapiens GN=PPIC PE=1 SV=1	P45877	0.174741
Plasma serine protease inhibitor OS=Homo sapiens GN=SERPINA5 PE=1 SV=3	P05154	0.17503
Thyrotropin-releasing hormone-degrading ectoenzyme OS=Homo sapiens GN=TRHDE PE=2 SV=1	Q9UKU6	0.17504
Fibulin-7 OS=Homo sapiens GN=FBLN7 PE=2 SV=1	Q53RD9	0.17587
Pro-epidermal growth factor OS=Homo sapiens GN=EGF PE=1 SV=2	P01133	0.17605
Laminin subunit gamma-1 OS=Homo sapiens GN=LAMC1 PE=1 SV=3	P11047	0.176302
Heparin cofactor 2 OS=Homo sapiens GN=SERPIND1 PE=1 SV=3	P05546	0.176413
Insulin-like growth factor-binding protein complex acid labile subunit OS=Homo sapiens GN=IGFALS PE=1 SV=1	P35858	0.177122
15-hydroxyprostaglandin dehydrogenase [NAD(+)] OS=Homo sapiens GN=HPGD PE=1 SV=1	P15428	0.177294
Ester hydrolase C11orf54 OS=Homo sapiens GN=C11orf54 PE=1 SV=1	Q9H0W9	0.177751
Signal-regulatory protein beta-1 OS=Homo sapiens GN=SIRPB1 PE=1 SV=5	O00241	0.178067
Mimecan OS=Homo sapiens GN=OGN PE=1 SV=1	P20774	0.178142
Collagen alpha-1(VI) chain OS=Homo sapiens GN=COL6A1 PE=1 SV=3	P12109	0.178578
Rho GDP-dissociation inhibitor 1 OS=Homo sapiens GN=ARHGDIA PE=1 SV=3	P52565	0.178659
Interleukin-18-binding protein OS=Homo sapiens GN=IL18BP PE=1 SV=2	O95998	0.179002
Cluster of Alpha-enolase OS=Homo sapiens GN=ENO1 PE=1 SV=2 (ENOA_HUMAN)	P04745 [2]	0.179255
Peptidyl-prolyl cis-trans isomerase B OS=Homo sapiens GN=PPIB PE=1 SV=2	P23284	0.179294
Glycoprotein integral membrane protein 1 OS=Homo sapiens GN=GINM1 PE=2 SV=1	Q9NU53	0.179513
Lipocalin-1 OS=Homo sapiens GN=LCN1 PE=1 SV=1	P31025	0.17975
Beta-2-glycoprotein 1 OS=Homo sapiens GN=APOH PE=1 SV=3	P02749	0.179822
Opioid-binding protein/cell adhesion molecule OS=Homo sapiens GN=OPCML PE=1 SV=1	Q14982	0.179881
ADAMTS-like protein 2 OS=Homo sapiens GN=ADAMTSL2 PE=1 SV=1	Q86TH1	0.18037
G-protein coupled receptor family C group 5 member C OS=Homo sapiens GN=GPRC5C PE=1 SV=2	Q9NQ84	0.180594
Interleukin-10 receptor subunit beta OS=Homo sapiens GN=IL10RB PE=1 SV=2	Q08334	0.180648
Epididymal secretory protein E1 OS=Homo sapiens GN=NPC2 PE=1 SV=1	P61916	0.181085
Mesothelin OS=Homo sapiens GN=MSLN PE=1 SV=2	Q13421	0.181556
Epidermal growth factor receptor OS=Homo sapiens GN=EGFR PE=1 SV=2	P00533	0.181895
Tumor susceptibility gene 101 protein OS=Homo sapiens GN=TSG101 PE=1 SV=2	Q99816	0.182782
Kallistatin OS=Homo sapiens GN=SERPINA4 PE=1 SV=3	P29622	0.182783
Aflatoxin B1 aldehyde reductase member 3 OS=Homo sapiens GN=AKR7A3 PE=1 SV=2	O95154	0.182823
CD9 antigen OS=Homo sapiens GN=CD9 PE=1 SV=4	P21926	0.1829
Transmembrane protease serine 2 OS=Homo sapiens GN=TMPRSS2 PE=1 SV=3	O15393	0.183817
Agrin OS=Homo sapiens GN=AGRN PE=1 SV=4	O00468	0.183864
Matrilysin OS=Homo sapiens GN=MMP7 PE=1 SV=1	P09237	0.184724
Frizzled-4 OS=Homo sapiens GN=FZD4 PE=1 SV=2	Q9ULV1	0.184815
Delta-aminolevulinic acid dehydratase OS=Homo sapiens GN=ALAD PE=1 SV=1	P13716	0.185231
FRAS1-related extracellular matrix protein 2 OS=Homo sapiens GN=FREM2 PE=1 SV=2	Q5SZK8	0.185797
Glutamyl aminopeptidase OS=Homo sapiens GN=ENPEP PE=1 SV=3	Q07075	0.185935
Pro-cathepsin H OS=Homo sapiens GN=CTSH PE=1 SV=4	P09668	0.186106
Ig heavy chain V-III region VH26 OS=Homo sapiens PE=1 SV=1	P01764	0.187189
Fibronectin OS=Homo sapiens GN=FN1 PE=1 SV=4	P02751	0.187912
Adenosylhomocysteinase OS=Homo sapiens GN=AHCY PE=1 SV=4	P23526	0.188042
Protein unc-45 homolog B OS=Homo sapiens GN=UNC45B PE=2 SV=1	Q8IWX7	0.188434
Group XV phospholipase A2 OS=Homo sapiens GN=PLA2G15 PE=1 SV=2	Q8NCC3	0.18886
Protein delta homolog 1 OS=Homo sapiens GN=DLK1 PE=1 SV=3	P80370	0.189151
Cluster of Ig lambda-2 chain C regions OS=Homo sapiens GN=IGLC2 PE=1 SV=1 (LAC2_HUMAN)	P01712	0.1904
Endothelial protein C receptor OS=Homo sapiens GN=PROCR PE=1 SV=1	Q9UNN8	0.19227
Tyrosine-protein kinase receptor UFO OS=Homo sapiens GN=AXL PE=1 SV=3	P30530	0.192719
Deoxyribonuclease-2-alpha OS=Homo sapiens GN=DNASE2 PE=1 SV=2	O00115	0.192761
Dipeptidyl peptidase 2 OS=Homo sapiens GN=DPP7 PE=1 SV=3	Q9UHL4	0.193436
Glycerol-3-phosphate dehydrogenase [NAD(+)], cytoplasmic OS=Homo sapiens GN=GPD1 PE=1 SV=4	P21695	0.19354
Dipeptidyl peptidase 1 OS=Homo sapiens GN=CTSC PE=1 SV=2	P53634	0.194154
Myosin light chain kinase, smooth muscle OS=Homo sapiens GN=MYLK PE=1 SV=4	Q15746	0.194171
Crumbs homolog 2 OS=Homo sapiens GN=CRB2 PE=1 SV=2	Q5IJ48	0.194229
Sushi domain-containing protein 2 OS=Homo sapiens GN=SUSD2 PE=1 SV=1	Q9UGT4	0.194385
Neuroserpin OS=Homo sapiens GN=SERPINI1 PE=1 SV=1	Q99574	0.194516
Alpha-N-acetylglucosaminidase OS=Homo sapiens GN=NAGLU PE=1 SV=2	P54802	0.194551
Cadherin-5 OS=Homo sapiens GN=CDH5 PE=1 SV=5	P33151	0.194999
N(G),N(G)-dimethylarginine dimethylaminohydrolase 2 OS=Homo sapiens GN=DDAH2 PE=1 SV=1	O95865	0.195138
SPARC-like protein 1 OS=Homo sapiens GN=SPARCL1 PE=1 SV=2	Q14515	0.195321
CD27 antigen OS=Homo sapiens GN=CD27 PE=1 SV=2	P26842	0.195676
Multivesicular body subunit 12A OS=Homo sapiens GN=FAM125A PE=1 SV=1	Q96EY5	0.1957
Poliovirus receptor-related protein 3 OS=Homo sapiens GN=PVRL3 PE=1 SV=1	Q92692	0.195738
CD44 antigen OS=Homo sapiens GN=CD44 PE=1 SV=3	P16070	0.196258
Ribonuclease pancreatic OS=Homo sapiens GN=RNASE1 PE=1 SV=4	P07998	0.197403
Protein sidekick-1 OS=Homo sapiens GN=SDK1 PE=1 SV=3	Q7Z5N4	0.198742
Hemicentin-1 OS=Homo sapiens GN=HMCN1 PE=1 SV=2	Q96RW7	0.198902
Aggrecan core protein OS=Homo sapiens GN=ACAN PE=1 SV=2	P16112	0.199369
Fructose-bisphosphate aldolase A OS=Homo sapiens GN=ALDOA PE=1 SV=2	P04075	0.199481
Prostasin OS=Homo sapiens GN=PRSS8 PE=1 SV=1	Q16651	0.199585
Ig kappa chain V-II region MIL OS=Homo sapiens PE=1 SV=1	P01616	0.199886
Cluster of Complement factor H-related protein 1 OS=Homo sapiens GN=CFHR1 PE=1 SV=2 (FHR1_HUMAN)	P0C0L5 [2]	0.200075
Fatty acid-binding protein, heart OS=Homo sapiens GN=FABP3 PE=1 SV=4	P05413	0.200469
Bone marrow proteoglycan OS=Homo sapiens GN=PRG2 PE=1 SV=2	P13727	0.201658
N(G),N(G)-dimethylarginine dimethylaminohydrolase 1 OS=Homo sapiens GN=DDAH1 PE=1 SV=3	O94760	0.203287
Monocyte differentiation antigen CD14 OS=Homo sapiens GN=CD14 PE=1 SV=2	P08571	0.204195
Apolipoprotein C-III OS=Homo sapiens GN=APOC3 PE=1 SV=1	P02656	0.204911
UPF0764 protein C16orf89 OS=Homo sapiens GN=C16orf89 PE=1 SV=2	Q6UX73	0.205131
Polymeric immunoglobulin receptor OS=Homo sapiens GN=PIGR PE=1 SV=4	P01833	0.205395
Protein FAM3B OS=Homo sapiens GN=FAM3B PE=1 SV=2	P58499	0.20543
Platelet glycoprotein Ib alpha chain OS=Homo sapiens GN=GP1BA PE=1 SV=1	P07359	0.205869
ADAMTS-like protein 4 OS=Homo sapiens GN=ADAMTSL4 PE=1 SV=2	Q6UY14	0.20654
Programmed cell death 1 ligand 2 OS=Homo sapiens GN=PDCD1LG2 PE=1 SV=2	Q9BQ51	0.206963
Hepatitis A virus cellular receptor 2 OS=Homo sapiens GN=HAVCR2 PE=1 SV=3	Q8TDQ0	0.208492
Peroxiredoxin-5, mitochondrial OS=Homo sapiens GN=PRDX5 PE=1 SV=4	P30044	0.209497
Trypsin-1 OS=Homo sapiens GN=PRSS1 PE=1 SV=1	P07477	0.209722
Macrophage-capping protein OS=Homo sapiens GN=CAPG PE=1 SV=2	P40121	0.210099
Cadherin-16 OS=Homo sapiens GN=CDH16 PE=1 SV=1	O75309	0.210296
Insulin-like growth factor-binding protein 2 OS=Homo sapiens GN=IGFBP2 PE=1 SV=2	P18065	0.211535
Calmodulin OS=Homo sapiens GN=CALM1 PE=1 SV=2	P62158	0.211738
Dihydrolipoyllysine-residue succinyltransferase component of 2-oxoglutarate dehydrogenase complex, mitochondrial OS=Homo sapiens GN=DLST PE=1 SV=4	P36957	0.211903
Probable serine carboxypeptidase CPVL OS=Homo sapiens GN=CPVL PE=1 SV=2	Q9H3G5	0.212335
Clusterin OS=Homo sapiens GN=CLU PE=1 SV=1	P10909	0.212671
Cluster of Elongation factor 1-alpha 1 OS=Homo sapiens GN=EEF1A1 PE=1 SV=1 (EF1A1_HUMAN)	Q86YQ8	0.212901
V-set domain-containing T-cell activation inhibitor 1 OS=Homo sapiens GN=VTCN1 PE=1 SV=1	Q7Z7D3	0.213354
Beta-1,4-galactosyltransferase 1 OS=Homo sapiens GN=B4GALT1 PE=1 SV=5	P15291	0.214571
Amyloid beta A4 protein OS=Homo sapiens GN=APP PE=1 SV=3	P05067	0.215395
Beta-hexosaminidase subunit alpha OS=Homo sapiens GN=HEXA PE=1 SV=2	P06865	0.215505
Cluster of L-lactate dehydrogenase B chain OS=Homo sapiens GN=LDHB PE=1 SV=2 (LDHB_HUMAN)	Q6GTX8	0.215519
Plasminogen OS=Homo sapiens GN=PLG PE=1 SV=2	P00747	0.215586
SLAM family member 5 OS=Homo sapiens GN=CD84 PE=1 SV=1	Q9UIB8	0.216016
Guanylin OS=Homo sapiens GN=GUCA2A PE=1 SV=2	Q02747	0.21611
Cartilage intermediate layer protein 1 OS=Homo sapiens GN=CILP PE=1 SV=4	O75339	0.216476
Poliovirus receptor-related protein 4 OS=Homo sapiens GN=PVRL4 PE=1 SV=1	Q96NY8	0.216541
Glutathione S-transferase A2 OS=Homo sapiens GN=GSTA2 PE=1 SV=4	P09210	0.217193
Matrilin-4 OS=Homo sapiens GN=MATN4 PE=1 SV=3	O95460	0.217816
78 kDa glucose-regulated protein OS=Homo sapiens GN=HSPA5 PE=1 SV=2	P11021	0.217888
Fructose-1,6-bisphosphatase 1 OS=Homo sapiens GN=FBP1 PE=1 SV=5	P09467	0.218519
Extracellular superoxide dismutase [Cu-Zn] OS=Homo sapiens GN=SOD3 PE=1 SV=2	P08294	0.218965
Metalloproteinase inhibitor 1 OS=Homo sapiens GN=TIMP1 PE=1 SV=1	P01033	0.21918
Retinoid-inducible serine carboxypeptidase OS=Homo sapiens GN=SCPEP1 PE=1 SV=1	Q9HB40	0.219229
Vitelline membrane outer layer protein 1 homolog OS=Homo sapiens GN=VMO1 PE=1 SV=1	Q7Z5L0	0.21949
Delta and Notch-like epidermal growth factor-related receptor OS=Homo sapiens GN=DNER PE=1 SV=1	Q8NFT8	0.22112
Rho-related GTP-binding protein RhoC OS=Homo sapiens GN=RHOC PE=1 SV=1	P08134	0.221209
Lysosome-associated membrane glycoprotein 1 OS=Homo sapiens GN=LAMP1 PE=1 SV=3	P11279	0.221728
Alpha-galactosidase A OS=Homo sapiens GN=GLA PE=1 SV=1	P06280	0.221746
Peptidase inhibitor 16 OS=Homo sapiens GN=PI16 PE=1 SV=1	Q6UXB8	0.221859
Peroxiredoxin-1 OS=Homo sapiens GN=PRDX1 PE=1 SV=1	Q06830	0.222694
Carboxypeptidase M OS=Homo sapiens GN=CPM PE=1 SV=2	P14384	0.222695
Endonuclease domain-containing 1 protein OS=Homo sapiens GN=ENDOD1 PE=1 SV=2	O94919	0.223292
Galectin-3 OS=Homo sapiens GN=LGALS3 PE=1 SV=5	P17931	0.223772
Superoxide dismutase [Cu-Zn] OS=Homo sapiens GN=SOD1 PE=1 SV=2	P00441	0.224137
Coagulation factor V OS=Homo sapiens GN=F5 PE=1 SV=4	P12259	0.225307
Cluster of Tubulin alpha-1A chain OS=Homo sapiens GN=TUBA1A PE=1 SV=1 (TBA1A_HUMAN)	P51148	0.225624
CD5 antigen-like OS=Homo sapiens GN=CD5L PE=1 SV=1	O43866	0.225709
Ig lambda chain V-III region SH OS=Homo sapiens PE=1 SV=1	P01714	0.226179
Cytosolic non-specific dipeptidase OS=Homo sapiens GN=CNDP2 PE=1 SV=2	Q96KP4	0.227239
Solute carrier family 12 member 3 OS=Homo sapiens GN=SLC12A3 PE=1 SV=3	P55017	0.227707
Discoidin domain-containing receptor 2 OS=Homo sapiens GN=DDR2 PE=1 SV=2	Q16832	0.227919
Ig kappa chain V-III region VG (Fragment) OS=Homo sapiens PE=1 SV=1	P04433	0.227981
SH3 domain-binding glutamic acid-rich-like protein 3 OS=Homo sapiens GN=SH3BGRL3 PE=1 SV=1	Q9H299	0.229096
Corticosteroid-binding globulin OS=Homo sapiens GN=SERPINA6 PE=1 SV=1	P08185	0.229884
Angiogenin OS=Homo sapiens GN=ANG PE=1 SV=1	P03950	0.229924
Arylsulfatase A OS=Homo sapiens GN=ARSA PE=1 SV=3	P15289	0.230141
Beta-hexosaminidase subunit beta OS=Homo sapiens GN=HEXB PE=1 SV=3	P07686	0.230907
Fumarylacetoacetase OS=Homo sapiens GN=FAH PE=1 SV=2	P16930	0.230909
Alpha-1-antitrypsin OS=Homo sapiens GN=SERPINA1 PE=1 SV=3	P01009	0.23148
Pyruvate kinase isozymes M1/M2 OS=Homo sapiens GN=PKM PE=1 SV=4	P14618	0.231519
Granulins OS=Homo sapiens GN=GRN PE=1 SV=2	P28799	0.233121
Nucleobindin-1 OS=Homo sapiens GN=NUCB1 PE=1 SV=4	Q02818	0.23367
Heme-binding protein 2 OS=Homo sapiens GN=HEBP2 PE=1 SV=1	Q9Y5Z4	0.234954
Junctional adhesion molecule C OS=Homo sapiens GN=JAM3 PE=1 SV=1	Q9BX67	0.23496
Prostatic acid phosphatase OS=Homo sapiens GN=ACPP PE=1 SV=3	P15309	0.236329
Lysozyme C OS=Homo sapiens GN=LYZ PE=1 SV=1	P61626	0.236585
Phosphoglycerate kinase 1 OS=Homo sapiens GN=PGK1 PE=1 SV=3	P00558	0.236984
C-type lectin domain family 7 member A OS=Homo sapiens GN=CLEC7A PE=1 SV=1	Q9BXN2	0.237127
Zinc-alpha-2-glycoprotein OS=Homo sapiens GN=AZGP1 PE=1 SV=2	P25311	0.23714
Cell adhesion molecule 4 OS=Homo sapiens GN=CADM4 PE=1 SV=1	Q8NFZ8	0.237437
Mucin-20 OS=Homo sapiens GN=MUC20 PE=1 SV=3	Q8N307	0.238316
Osteopontin OS=Homo sapiens GN=SPP1 PE=1 SV=1	P10451	0.238392
Alpha-2-HS-glycoprotein OS=Homo sapiens GN=AHSG PE=1 SV=1	P02765	0.238772
Coactosin-like protein OS=Homo sapiens GN=COTL1 PE=1 SV=3	Q14019	0.239013
Complement factor D OS=Homo sapiens GN=CFD PE=1 SV=5	P00746	0.239162
Follistatin-related protein 1 OS=Homo sapiens GN=FSTL1 PE=1 SV=1	Q12841	0.239166
WAP four-disulfide core domain protein 2 OS=Homo sapiens GN=WFDC2 PE=1 SV=2	Q14508	0.240492
Cluster of Aldehyde dehydrogenase, mitochondrial OS=Homo sapiens GN=ALDH2 PE=1 SV=2 (ALDH2_HUMAN)	P60709 [5]	0.240501
Alpha-1-antichymotrypsin OS=Homo sapiens GN=SERPINA3 PE=1 SV=2	P01011	0.241401
Alpha-1B-glycoprotein OS=Homo sapiens GN=A1BG PE=1 SV=4	P04217	0.241605
6-phosphogluconolactonase OS=Homo sapiens GN=PGLS PE=1 SV=2	O95336	0.242
Collagen alpha-1(XV) chain OS=Homo sapiens GN=COL15A1 PE=1 SV=2	P39059	0.242035
Apolipoprotein A-I OS=Homo sapiens GN=APOA1 PE=1 SV=1	P02647	0.244014
Atrial natriuretic peptide receptor 3 OS=Homo sapiens GN=NPR3 PE=1 SV=2	P17342	0.244966
Glutaminyl-peptide cyclotransferase OS=Homo sapiens GN=QPCT PE=1 SV=1	Q16769	0.245246
Fibroleukin OS=Homo sapiens GN=FGL2 PE=1 SV=1	Q14314	0.245267
Non-secretory ribonuclease OS=Homo sapiens GN=RNASE2 PE=1 SV=2	P10153	0.245957
Prostate-specific antigen OS=Homo sapiens GN=KLK3 PE=1 SV=2	P07288	0.246143
Profilin-1 OS=Homo sapiens GN=PFN1 PE=1 SV=2	P07737	0.246287
Myeloid cell surface antigen CD33 OS=Homo sapiens GN=CD33 PE=1 SV=2	P20138	0.246483
Cluster of Ig kappa chain V-II region TEW OS=Homo sapiens PE=1 SV=1 (KV204_HUMAN)	P01609 [3]	0.247997
Trefoil factor 2 OS=Homo sapiens GN=TFF2 PE=1 SV=2	Q03403	0.248601
OX-2 membrane glycoprotein OS=Homo sapiens GN=CD200 PE=1 SV=4	P41217	0.248604
Chloride intracellular channel protein 1 OS=Homo sapiens GN=CLIC1 PE=1 SV=4	O00299	0.25084
Calbindin OS=Homo sapiens GN=CALB1 PE=1 SV=2	P05937	0.250996
Ribonuclease UK114 OS=Homo sapiens GN=HRSP12 PE=1 SV=1	P52758	0.251586
Butyrophilin subfamily 2 member A1 OS=Homo sapiens GN=BTN2A1 PE=1 SV=3	Q7KYR7	0.252257
Resistin OS=Homo sapiens GN=RETN PE=2 SV=1	Q9HD89	0.252599
Choline transporter-like protein 4 OS=Homo sapiens GN=SLC44A4 PE=2 SV=2	Q53GD3	0.253729
Mucosal addressin cell adhesion molecule 1 OS=Homo sapiens GN=MADCAM1 PE=1 SV=2	Q13477	0.253804
Complement factor B OS=Homo sapiens GN=CFB PE=1 SV=2	P00751	0.254546
PKHD domain-containing transmembrane protein C17orf101 OS=Homo sapiens GN=C17orf101 PE=2 SV=2	Q6PK18	0.254961
Angiotensin-converting enzyme OS=Homo sapiens GN=ACE PE=1 SV=1	P12821	0.25503
T-cell immunomodulatory protein OS=Homo sapiens GN=ITFG1 PE=1 SV=1	Q8TB96	0.255086
Growth arrest-specific protein 6 OS=Homo sapiens GN=GAS6 PE=1 SV=2	Q14393	0.25521
Cluster of Maltase-glucoamylase, intestinal OS=Homo sapiens GN=MGAM PE=1 SV=5 (MGA_HUMAN)	P08637	0.25567
Tripeptidyl-peptidase 1 OS=Homo sapiens GN=TPP1 PE=1 SV=2	O14773	0.256624
Tissue alpha-L-fucosidase OS=Homo sapiens GN=FUCA1 PE=1 SV=4	P04066	0.256675
Chondroitin sulfate proteoglycan 4 OS=Homo sapiens GN=CSPG4 PE=1 SV=2	Q6UVK1	0.256785
Ribonuclease T2 OS=Homo sapiens GN=RNASET2 PE=1 SV=2	O00584	0.257037
Erythrocyte band 7 integral membrane protein OS=Homo sapiens GN=STOM PE=1 SV=3	P27105	0.258176
Cystatin-M OS=Homo sapiens GN=CST6 PE=1 SV=1	Q15828	0.259371
Alpha-N-acetylgalactosaminidase OS=Homo sapiens GN=NAGA PE=1 SV=2	P17050	0.260075
Insulin-like growth factor-binding protein 7 OS=Homo sapiens GN=IGFBP7 PE=1 SV=1	Q16270	0.260627
Leukocyte immunoglobulin-like receptor subfamily A member 5 OS=Homo sapiens GN=LILRA5 PE=1 SV=1	A6NI73	0.261368
Lymphatic vessel endothelial hyaluronic acid receptor 1 OS=Homo sapiens GN=LYVE1 PE=1 SV=2	Q9Y5Y7	0.261387
Mevalonate kinase OS=Homo sapiens GN=MVK PE=1 SV=1	Q03426	0.261564
Glutaredoxin-1 OS=Homo sapiens GN=GLRX PE=1 SV=2	P35754	0.261881
Aminoacylase-1 OS=Homo sapiens GN=ACY1 PE=1 SV=1	Q03154	0.262167
Galectin-3-binding protein OS=Homo sapiens GN=LGALS3BP PE=1 SV=1	Q08380	0.262387
Cystatin-C OS=Homo sapiens GN=CST3 PE=1 SV=1	P01034	0.262679
Pepsin A-3 OS=Homo sapiens GN=PGA3 PE=1 SV=1	P0DJD8	0.263912
G-protein coupled receptor 56 OS=Homo sapiens GN=GPR56 PE=1 SV=2	Q9Y653	0.264355
Prostaglandin-H2 D-isomerase OS=Homo sapiens GN=PTGDS PE=1 SV=1	P41222	0.265426
14 kDa phosphohistidine phosphatase OS=Homo sapiens GN=PHPT1 PE=1 SV=1	Q9NRX4	0.265665
Cluster of Ig kappa chain V-I region AG OS=Homo sapiens PE=1 SV=1 (KV101_HUMAN)	P01779	0.266763
Glyceraldehyde-3-phosphate dehydrogenase OS=Homo sapiens GN=GAPDH PE=1 SV=3	P04406	0.267855
Cadherin-11 OS=Homo sapiens GN=CDH11 PE=1 SV=2	P55287	0.268635
Bifunctional ATP-dependent dihydroxyacetone kinase/FAD-AMP lyase (cyclizing) OS=Homo sapiens GN=DAK PE=1 SV=2	Q3LXA3	0.270722
Neuroblast differentiation-associated protein AHNAK OS=Homo sapiens GN=AHNAK PE=1 SV=2	Q09666	0.271092
Protein SZT2 OS=Homo sapiens GN=SZT2 PE=2 SV=3	Q5T011	0.27227
Osteoclast-associated immunoglobulin-like receptor OS=Homo sapiens GN=OSCAR PE=2 SV=3	Q8IYS5	0.272284
Cathepsin D OS=Homo sapiens GN=CTSD PE=1 SV=1	P07339	0.272433
Fibulin-2 OS=Homo sapiens GN=FBLN2 PE=1 SV=2	P98095	0.273275
Glypican-1 OS=Homo sapiens GN=GPC1 PE=1 SV=2	P35052	0.273544
Gamma-glutamylcyclotransferase OS=Homo sapiens GN=GGCT PE=1 SV=1	O75223	0.27385
Cadherin-1 OS=Homo sapiens GN=CDH1 PE=1 SV=3	P12830	0.273872
Vascular cell adhesion protein 1 OS=Homo sapiens GN=VCAM1 PE=1 SV=1	P19320	0.274392
Secreted Ly-6/uPAR-related protein 1 OS=Homo sapiens GN=SLURP1 PE=1 SV=2	P55000	0.274692
Solute carrier family 12 member 1 OS=Homo sapiens GN=SLC12A1 PE=1 SV=2	Q13621	0.275095
Ig kappa chain V-I region BAN OS=Homo sapiens PE=1 SV=1	P04430	0.275162
Carboxypeptidase Q OS=Homo sapiens GN=CPQ PE=1 SV=1	Q9Y646	0.277446
Peroxiredoxin-2 OS=Homo sapiens GN=PRDX2 PE=1 SV=5	P32119	0.277599
EH domain-containing protein 1 OS=Homo sapiens GN=EHD1 PE=1 SV=2	Q9H4M9	0.279141
Keratin, type II cytoskeletal 8 OS=Homo sapiens GN=KRT8 PE=1 SV=7	P05787	0.279259
Poliovirus receptor-related protein 1 OS=Homo sapiens GN=PVRL1 PE=1 SV=3	Q15223	0.280272
Beta-glucuronidase OS=Homo sapiens GN=GUSB PE=1 SV=2	P08236	0.280982
V-type proton ATPase subunit S1 OS=Homo sapiens GN=ATP6AP1 PE=1 SV=2	Q15904	0.28128
Phospholipase D3 OS=Homo sapiens GN=PLD3 PE=1 SV=1	Q8IV08	0.281379
Peptidase inhibitor 15 OS=Homo sapiens GN=PI15 PE=1 SV=1	O43692	0.281441
Fibulin-5 OS=Homo sapiens GN=FBLN5 PE=1 SV=1	Q9UBX5	0.281826
Gamma-glutamyl hydrolase OS=Homo sapiens GN=GGH PE=1 SV=2	Q92820	0.28263
Nicotinate-nucleotide pyrophosphorylase [carboxylating] OS=Homo sapiens GN=QPRT PE=1 SV=3	Q15274	0.282917
CD177 antigen OS=Homo sapiens GN=CD177 PE=1 SV=2	Q8N6Q3	0.283652
Apolipoprotein(a) OS=Homo sapiens GN=LPA PE=1 SV=1	P08519	0.286952
Protein FAM151A OS=Homo sapiens GN=FAM151A PE=2 SV=2	Q8WW52	0.288982
N-acetylgalactosamine-6-sulfatase OS=Homo sapiens GN=GALNS PE=1 SV=1	P34059	0.28917
Cluster of Ig kappa chain V-III region WOL OS=Homo sapiens PE=1 SV=1 (KV305_HUMAN)	P04434	0.289228
Hyaluronidase-1 OS=Homo sapiens GN=HYAL1 PE=1 SV=2	Q12794	0.290014
Cluster of Fructose-bisphosphate aldolase B OS=Homo sapiens GN=ALDOB PE=1 SV=2 (ALDOB_HUMAN)	P15311 [2]	0.290035
Chromogranin-A OS=Homo sapiens GN=CHGA PE=1 SV=7	P10645	0.291201
Ly-6/neurotoxin-like protein 1 OS=Homo sapiens GN=LYNX1 PE=1 SV=3	Q9BZG9	0.292467
Phosphatidylethanolamine-binding protein 1 OS=Homo sapiens GN=PEBP1 PE=1 SV=3	P30086	0.293556
Ig kappa chain C region OS=Homo sapiens GN=IGKC PE=1 SV=1	P01834	0.293927
Cluster of Low affinity immunoglobulin gamma Fc region receptor III-A OS=Homo sapiens GN=FCGR3A PE=1 SV=2 (FCG3A_HUMAN)	P07195 [2]	0.29775
Extracellular sulfatase Sulf-2 OS=Homo sapiens GN=SULF2 PE=1 SV=1	Q8IWU5	0.297808
Tenascin OS=Homo sapiens GN=TNC PE=1 SV=3	P24821	0.298254
Carbonic anhydrase 2 OS=Homo sapiens GN=CA2 PE=1 SV=2	P00918	0.299103
Apolipoprotein A-IV OS=Homo sapiens GN=APOA4 PE=1 SV=3	P06727	0.299409
Prolactin-inducible protein OS=Homo sapiens GN=PIP PE=1 SV=1	P12273	0.300114
Proenkephalin-A OS=Homo sapiens GN=PENK PE=1 SV=1	P01210	0.301625
Liver-expressed antimicrobial peptide 2 OS=Homo sapiens GN=LEAP2 PE=1 SV=1	Q969E1	0.304996
Receptor-type tyrosine-protein phosphatase-like N OS=Homo sapiens GN=PTPRN PE=1 SV=1	Q16849	0.305688
Ficolin-2 OS=Homo sapiens GN=FCN2 PE=1 SV=2	Q15485	0.305972
Proactivator polypeptide OS=Homo sapiens GN=PSAP PE=1 SV=2	P07602	0.305985
Cholesteryl ester transfer protein OS=Homo sapiens GN=CETP PE=1 SV=2	P11597	0.310009
Major prion protein OS=Homo sapiens GN=PRNP PE=1 SV=1	P04156	0.31129
Collagen alpha-1(I) chain OS=Homo sapiens GN=COL1A1 PE=1 SV=5	P02452	0.311706
Lysosomal acid phosphatase OS=Homo sapiens GN=ACP2 PE=1 SV=3	P11117	0.312202
Glutathione S-transferase P OS=Homo sapiens GN=GSTP1 PE=1 SV=2	P09211	0.31292
Zymogen granule protein 16 homolog B OS=Homo sapiens GN=ZG16B PE=1 SV=3	Q96DA0	0.313116
Ig lambda chain V-III region LOI OS=Homo sapiens PE=1 SV=1	P80748	0.313778
Ig heavy chain V-III region GAL OS=Homo sapiens PE=1 SV=1	P01781	0.313793
Protein AMBP OS=Homo sapiens GN=AMBP PE=1 SV=1	P02760	0.314181
N-acetylmuramoyl-L-alanine amidase OS=Homo sapiens GN=PGLYRP2 PE=1 SV=1	Q96PD5	0.314672
Complement component C7 OS=Homo sapiens GN=C7 PE=1 SV=2	P10643	0.320884
Epididymis-specific alpha-mannosidase OS=Homo sapiens GN=MAN2B2 PE=1 SV=4	Q9Y2E5	0.32202
Ig mu chain C region OS=Homo sapiens GN=IGHM PE=1 SV=3	P01871	0.323601
Acyl-CoA-binding protein OS=Homo sapiens GN=DBI PE=1 SV=2	P07108	0.324808
Out at first protein homolog OS=Homo sapiens GN=OAF PE=2 SV=1	Q86UD1	0.327707
Mannan-binding lectin serine protease 2 OS=Homo sapiens GN=MASP2 PE=1 SV=4	O00187	0.331326
Deoxyribonuclease-1 OS=Homo sapiens GN=DNASE1 PE=1 SV=1	P24855	0.331371
Thyroxine-binding globulin OS=Homo sapiens GN=SERPINA7 PE=1 SV=2	P05543	0.332703
Beta-2-microglobulin OS=Homo sapiens GN=B2M PE=1 SV=1	P61769	0.333219
Alpha-1-acid glycoprotein 1 OS=Homo sapiens GN=ORM1 PE=1 SV=1	P02763	0.335246
IgGFc-binding protein OS=Homo sapiens GN=FCGBP PE=1 SV=3	Q9Y6R7	0.335674
Cluster of Alpha-2-macroglobulin OS=Homo sapiens GN=A2M PE=1 SV=3 (A2MG_HUMAN)	P15121	0.336053
Immunoglobulin J chain OS=Homo sapiens GN=IGJ PE=1 SV=4	P01591	0.336953
Lysosomal alpha-glucosidase OS=Homo sapiens GN=GAA PE=1 SV=4	P10253	0.337018
Uromodulin OS=Homo sapiens GN=UMOD PE=1 SV=1	P07911	0.338202
Apolipoprotein A-II OS=Homo sapiens GN=APOA2 PE=1 SV=1	P02652	0.339036
Protein S100-A6 OS=Homo sapiens GN=S100A6 PE=1 SV=1	P06703	0.339408
Cadherin-2 OS=Homo sapiens GN=CDH2 PE=1 SV=4	P19022	0.341271
CD320 antigen OS=Homo sapiens GN=CD320 PE=1 SV=1	Q9NPF0	0.34151
Tumor necrosis factor receptor superfamily member 16 OS=Homo sapiens GN=NGFR PE=1 SV=1	P08138	0.344736
Cluster of Beta-galactosidase OS=Homo sapiens GN=GLB1 PE=1 SV=2 (BGAL_HUMAN)	P06733	0.346266
Thioredoxin reductase 3 (Fragment) OS=Homo sapiens GN=TXNRD3 PE=1 SV=3	Q86VQ6	0.346482
Cartilage oligomeric matrix protein OS=Homo sapiens GN=COMP PE=1 SV=2	P49747	0.347665
Myomesin-1 OS=Homo sapiens GN=MYOM1 PE=1 SV=2	P52179	0.348479
Tetranectin OS=Homo sapiens GN=CLEC3B PE=1 SV=3	P05452	0.349996
Lactotransferrin OS=Homo sapiens GN=LTF PE=1 SV=6	P02788	0.355397
NHL repeat-containing protein 3 OS=Homo sapiens GN=NHLRC3 PE=2 SV=1	Q5JS37	0.358803
Carbonic anhydrase 1 OS=Homo sapiens GN=CA1 PE=1 SV=2	P00915	0.359258
Ganglioside GM2 activator OS=Homo sapiens GN=GM2A PE=1 SV=4	P17900	0.359839
Nuclear transport factor 2 OS=Homo sapiens GN=NUTF2 PE=1 SV=1	P61970	0.361066
T-cell antigen CD7 OS=Homo sapiens GN=CD7 PE=1 SV=1	P09564	0.377984
Prothrombin OS=Homo sapiens GN=F2 PE=1 SV=2	P00734	0.382609
Leukocyte immunoglobulin-like receptor subfamily B member 4 OS=Homo sapiens GN=LILRB4 PE=1 SV=3	Q8NHJ6	0.382957
Collagen alpha-1(III) chain OS=Homo sapiens GN=COL3A1 PE=1 SV=4	P02461	0.384412
Cluster of Ig kappa chain V-IV region Len OS=Homo sapiens PE=1 SV=2 (KV402_HUMAN)	P01623 [2]	0.387391
Thiomorpholine-carboxylate dehydrogenase OS=Homo sapiens GN=CRYM PE=1 SV=1	Q14894	0.391354
Glutathione peroxidase 3 OS=Homo sapiens GN=GPX3 PE=1 SV=2	P22352	0.392969
Cluster of Ig alpha-1 chain C region OS=Homo sapiens GN=IGHA1 PE=1 SV=2 (IGHA1_HUMAN)	P68871 [2]	0.396002
Vitamin K-dependent protein Z OS=Homo sapiens GN=PROZ PE=1 SV=2	P22891	0.403407
Voltage-dependent anion-selective channel protein 1 OS=Homo sapiens GN=VDAC1 PE=1 SV=2	P21796	0.404722
Bile salt-activated lipase OS=Homo sapiens GN=CEL PE=1 SV=3	P19835	0.405804
Alpha-1-acid glycoprotein 2 OS=Homo sapiens GN=ORM2 PE=1 SV=2	P19652	0.425205
Trefoil factor 3 OS=Homo sapiens GN=TFF3 PE=1 SV=1	Q07654	0.432314
Stromal cell-derived factor 1 OS=Homo sapiens GN=CXCL12 PE=1 SV=1	P48061	0.433185
Napsin-A OS=Homo sapiens GN=NAPSA PE=1 SV=1	O96009	0.437436
Prostate stem cell antigen OS=Homo sapiens GN=PSCA PE=1 SV=1	O43653	0.43766
Lysosome-associated membrane glycoprotein 2 OS=Homo sapiens GN=LAMP2 PE=1 SV=2	P13473	0.437759
Uteroglobin OS=Homo sapiens GN=SCGB1A1 PE=1 SV=1	P11684	0.442273
Leucine-rich alpha-2-glycoprotein OS=Homo sapiens GN=LRG1 PE=1 SV=2	P02750	0.448619
Protein YIPF3 OS=Homo sapiens GN=YIPF3 PE=1 SV=1	Q9GZM5	0.450431
Lysosomal protective protein OS=Homo sapiens GN=CTSA PE=1 SV=2	P10619	0.454431
Trefoil factor 1 OS=Homo sapiens GN=TFF1 PE=1 SV=1	P04155	0.460045
Cluster of Ig lambda chain V-II region WIN OS=Homo sapiens PE=1 SV=1 (LV209_HUMAN)	P04208	0.464125
Deleted in malignant brain tumors 1 protein OS=Homo sapiens GN=DMBT1 PE=1 SV=2	Q9UGM3	0.470029
Cluster of Tyrosine-protein phosphatase non-receptor type substrate 1 OS=Homo sapiens GN=SIRPA PE=1 SV=2 (SHPS1_HUMAN)	P78324	0.48564
Cluster of Haptoglobin OS=Homo sapiens GN=HP PE=1 SV=1 (HPT_HUMAN)	Q5JWF2	0.498245
Beta-microseminoprotein OS=Homo sapiens GN=MSMB PE=1 SV=1	P08118	0.520471
Serum amyloid P-component OS=Homo sapiens GN=APCS PE=1 SV=2	P02743	0.539997
Thioredoxin OS=Homo sapiens GN=TXN PE=1 SV=3	P10599	0.579048
Neutrophil gelatinase-associated lipocalin OS=Homo sapiens GN=LCN2 PE=1 SV=2	P80188	0.579614
Cadherin-15 OS=Homo sapiens GN=CDH15 PE=1 SV=1	P55291	0.580197
Heat shock protein beta-1 OS=Homo sapiens GN=HSPB1 PE=1 SV=2	P04792	0.580494
Kallikrein-1 OS=Homo sapiens GN=KLK1 PE=1 SV=2	P06870	0.589067
Syndecan-4 OS=Homo sapiens GN=SDC4 PE=1 SV=2	P31431	0.63022
Histone H4 OS=Homo sapiens GN=HIST1H4A PE=1 SV=2	P62805	0.690637
Annexin A2 OS=Homo sapiens GN=ANXA2 PE=1 SV=2	P07355	0.733727
Cystatin-B OS=Homo sapiens GN=CSTB PE=1 SV=2	P04080	0.75596
Hemoglobin subunit alpha OS=Homo sapiens GN=HBA1 PE=1 SV=2	P69905	0.769637
Cluster of Hemoglobin subunit beta OS=Homo sapiens GN=HBB PE=1 SV=2 (HBB_HUMAN)	P07900	0.77959
Cluster of Keratin, type II cytoskeletal 1 OS=Homo sapiens GN=KRT1 PE=1 SV=6 (K2C1_HUMAN)	P13646 [4]	0.785169
Annexin A1 OS=Homo sapiens GN=ANXA1 PE=1 SV=2	P04083	0.813437
Collectin-12 OS=Homo sapiens GN=COLEC12 PE=1 SV=3	Q5KU26	0.813873
Protein S100-A8 OS=Homo sapiens GN=S100A8 PE=1 SV=1	P05109	1.00743
Neutrophil defensin 1 OS=Homo sapiens GN=DEFA1 PE=1 SV=1	P59665 (+1)	1.06973
Cluster of Keratin, type I cytoskeletal 13 OS=Homo sapiens GN=KRT13 PE=1 SV=4 (K1C13_HUMAN)	P0CG05 [2]	1.10583
Intelectin-1 OS=Homo sapiens GN=ITLN1 PE=1 SV=1	Q8WWA0	1.19764
Semenogelin-1 OS=Homo sapiens GN=SEMG1 PE=1 SV=2	P04279	1.45697
Serpin B3 OS=Homo sapiens GN=SERPINB3 PE=1 SV=2	P29508	1.47264
Semenogelin-2 OS=Homo sapiens GN=SEMG2 PE=1 SV=1	Q02383	1.49427
Cornifin-B OS=Homo sapiens GN=SPRR1B PE=1 SV=2	P22528	1.52729
Protein S100-A9 OS=Homo sapiens GN=S100A9 PE=1 SV=1	P06702	1.65637
Small proline-rich protein 3 OS=Homo sapiens GN=SPRR3 PE=1 SV=2	Q9UBC9	1.95417

## Sheet: female urine
Protein Name	Accession Number	Inter-individual CV
Coagulation factor V OS=Homo sapiens GN=F5 PE=1 SV=4	P12259	0.0477217
Attractin OS=Homo sapiens GN=ATRN PE=1 SV=2	O75882	0.072816
Cluster of Ezrin OS=Homo sapiens GN=EZR PE=1 SV=4 (P15311)	P15311 [2]	0.0771397
Biotinidase OS=Homo sapiens GN=BTD PE=1 SV=2	P43251	0.0774201
Protocadherin-16 OS=Homo sapiens GN=DCHS1 PE=2 SV=1	Q96JQ0	0.0809687
Cell adhesion molecule 1 OS=Homo sapiens GN=CADM1 PE=1 SV=2	Q9BY67	0.0841271
Collagen alpha-1(XII) chain OS=Homo sapiens GN=COL12A1 PE=1 SV=2	Q99715	0.0849517
Protein HEG homolog 1 OS=Homo sapiens GN=HEG1 PE=1 SV=3	Q9ULI3	0.0851933
Epithelial discoidin domain-containing receptor 1 OS=Homo sapiens GN=DDR1 PE=1 SV=1	Q08345	0.0865139
Fibrillin-1 OS=Homo sapiens GN=FBN1 PE=1 SV=3	P35555	0.0871441
Cluster of Fructose-bisphosphate aldolase B OS=Homo sapiens GN=ALDOB PE=1 SV=2 (P05062)	P05062 [2]	0.0904371
Glypican-3 OS=Homo sapiens GN=GPC3 PE=1 SV=1	P51654	0.0920595
Sulfhydryl oxidase 1 OS=Homo sapiens GN=QSOX1 PE=1 SV=3	O00391	0.0941513
Thrombospondin-1 OS=Homo sapiens GN=THBS1 PE=1 SV=2	P07996	0.0984717
Probable G-protein coupled receptor 116 OS=Homo sapiens GN=GPR116 PE=1 SV=3	P11597	0.0990909
Aminopeptidase N OS=Homo sapiens GN=ANPEP PE=1 SV=4	P15144	0.100099
Cadherin-16 OS=Homo sapiens GN=CDH16 PE=1 SV=1	Q5IJ48	0.103812
Low-density lipoprotein receptor-related protein 2 OS=Homo sapiens GN=LRP2 PE=1 SV=3	P98164	0.104241
Programmed cell death 6-interacting protein OS=Homo sapiens GN=PDCD6IP PE=1 SV=1	Q8WUM4	0.104476
Protein DJ-1 OS=Homo sapiens GN=PARK7 PE=1 SV=2	Q99497	0.106258
Cluster of Complement C1r subcomponent-like protein OS=Homo sapiens GN=C1RL PE=1 SV=2 (Q9NZP8)	Q9NZP8	0.111899
Fructose-1,6-bisphosphatase 1 OS=Homo sapiens GN=FBP1 PE=1 SV=5	P09467	0.112588
Basal cell adhesion molecule OS=Homo sapiens GN=BCAM PE=1 SV=2	P50895	0.113616
Hemicentin-2 OS=Homo sapiens GN=HMCN2 PE=2 SV=2	Q8NDA2	0.115619
Phospholipase D3 OS=Homo sapiens GN=PLD3 PE=1 SV=1	Q8IV08	0.117045
Protocadherin gamma-C3 OS=Homo sapiens GN=PCDHGC3 PE=1 SV=1	Q9UN70	0.117505
Dihydrolipoyllysine-residue succinyltransferase component of 2-oxoglutarate dehydrogenase complex, mitochondrial OS=Homo sapiens GN=DLST PE=1 SV=4	P36957	0.118622
Poliovirus receptor-related protein 4 OS=Homo sapiens GN=PVRL4 PE=1 SV=1	Q96NY8	0.118801
Malate dehydrogenase, cytoplasmic OS=Homo sapiens GN=MDH1 PE=1 SV=4	P40925	0.11981
Beta-1,4-galactosyltransferase 1 OS=Homo sapiens GN=B4GALT1 PE=1 SV=5	P15291	0.120244
E3 ubiquitin-protein ligase RNF149 OS=Homo sapiens GN=RNF149 PE=2 SV=2	Q8NC42	0.121898
Cathepsin B OS=Homo sapiens GN=CTSB PE=1 SV=3	P07858	0.122193
Glucosidase 2 subunit beta OS=Homo sapiens GN=PRKCSH PE=1 SV=2	P14314	0.122338
4F2 cell-surface antigen heavy chain OS=Homo sapiens GN=SLC3A2 PE=1 SV=3	P08195	0.122813
Kunitz-type protease inhibitor 1 OS=Homo sapiens GN=SPINT1 PE=1 SV=2	O43278	0.124222
Retinoid-inducible serine carboxypeptidase OS=Homo sapiens GN=SCPEP1 PE=1 SV=1	Q9HB40	0.125095
Metalloproteinase inhibitor 2 OS=Homo sapiens GN=TIMP2 PE=1 SV=2	P16035	0.126033
Cadherin-related family member 5 OS=Homo sapiens GN=CDHR5 PE=1 SV=3	Q9HBB8	0.126711
Neprilysin OS=Homo sapiens GN=MME PE=1 SV=2	P08473	0.127679
Vasorin OS=Homo sapiens GN=VASN PE=1 SV=1	Q6EMK4	0.128476
Glutaminyl-peptide cyclotransferase OS=Homo sapiens GN=QPCT PE=1 SV=1	Q16769	0.129555
IST1 homolog OS=Homo sapiens GN=IST1 PE=1 SV=1	P53990	0.130538
Melanotransferrin OS=Homo sapiens GN=MFI2 PE=1 SV=2	P08582	0.130744
T-cell immunomodulatory protein OS=Homo sapiens GN=ITFG1 PE=1 SV=1	Q8TB96	0.133364
Adenosylhomocysteinase OS=Homo sapiens GN=AHCY PE=1 SV=4	P23526	0.133386
Charged multivesicular body protein 2a OS=Homo sapiens GN=CHMP2A PE=1 SV=1	O43633	0.133759
Titin OS=Homo sapiens GN=TTN PE=1 SV=4	Q8WZ42	0.133859
Cluster of L-lactate dehydrogenase B chain OS=Homo sapiens GN=LDHB PE=1 SV=2 (P07195)	P07195 [2]	0.136308
Roundabout homolog 4 OS=Homo sapiens GN=ROBO4 PE=1 SV=1	Q8WZ75	0.136552
Eukaryotic translation initiation factor 6 OS=Homo sapiens GN=EIF6 PE=1 SV=1	P56537	0.136631
Fibronectin OS=Homo sapiens GN=FN1 PE=1 SV=4	P02751	0.136793
Folate receptor alpha OS=Homo sapiens GN=FOLR1 PE=1 SV=3	P15328	0.137855
Signal-regulatory protein beta-1 OS=Homo sapiens GN=SIRPB1 PE=1 SV=5	O00241	0.139576
Cadherin-2 OS=Homo sapiens GN=CDH2 PE=1 SV=4	P19022	0.13959
Natural cytotoxicity triggering receptor 3 ligand 1 OS=Homo sapiens GN=NCR3LG1 PE=1 SV=1	Q9BXN2	0.140198
Poliovirus receptor OS=Homo sapiens GN=PVR PE=1 SV=2	P15151	0.140562
Growth arrest-specific protein 1 OS=Homo sapiens GN=GAS1 PE=1 SV=2	P29323	0.140781
Platelet endothelial cell adhesion molecule OS=Homo sapiens GN=PECAM1 PE=1 SV=1	P16284	0.1412
Keratin, type I cytoskeletal 9 OS=Homo sapiens GN=KRT9 PE=1 SV=3	P35527	0.141481
Aspartate aminotransferase, cytoplasmic OS=Homo sapiens GN=GOT1 PE=1 SV=3	P17174	0.142652
Superoxide dismutase [Cu-Zn] OS=Homo sapiens GN=SOD1 PE=1 SV=2	P00441	0.142703
Glutathione synthetase OS=Homo sapiens GN=GSS PE=1 SV=1	P51148	0.143466
Alpha-N-acetylglucosaminidase OS=Homo sapiens GN=NAGLU PE=1 SV=2	P54802	0.144204
Non-secretory ribonuclease OS=Homo sapiens GN=RNASE2 PE=1 SV=2	P10153	0.147245
Lymphocyte function-associated antigen 3 OS=Homo sapiens GN=CD58 PE=1 SV=1	P31997	0.147474
Golgi apparatus protein 1 OS=Homo sapiens GN=GLG1 PE=1 SV=2	Q92896	0.147968
Latent-transforming growth factor beta-binding protein 2 OS=Homo sapiens GN=LTBP2 PE=1 SV=3	Q14767	0.148176
Mucosal addressin cell adhesion molecule 1 OS=Homo sapiens GN=MADCAM1 PE=1 SV=2	Q13477	0.148201
Podocalyxin OS=Homo sapiens GN=PODXL PE=1 SV=2	O00592	0.149006
Deoxyribonuclease-1 OS=Homo sapiens GN=DNASE1 PE=1 SV=1	P24855	0.149159
Granulins OS=Homo sapiens GN=GRN PE=1 SV=2	P28799	0.150878
Intercellular adhesion molecule 1 OS=Homo sapiens GN=ICAM1 PE=1 SV=2	Q7Z7D3	0.151115
Ephrin type-B receptor 6 OS=Homo sapiens GN=EPHB6 PE=1 SV=4	O15197	0.151428
Retinoic acid receptor responder protein 2 OS=Homo sapiens GN=RARRES2 PE=1 SV=1	Q99969	0.152068
N(G),N(G)-dimethylarginine dimethylaminohydrolase 2 OS=Homo sapiens GN=DDAH2 PE=1 SV=1	O95865	0.152881
Matrix-remodeling-associated protein 8 OS=Homo sapiens GN=MXRA8 PE=1 SV=1	Q9BRK3	0.152911
Protein FAM3C OS=Homo sapiens GN=FAM3C PE=1 SV=1	Q92520	0.153022
Dipeptidyl peptidase 1 OS=Homo sapiens GN=CTSC PE=1 SV=2	P59998	0.153497
Serine hydroxymethyltransferase, cytosolic OS=Homo sapiens GN=SHMT1 PE=1 SV=1	P34896	0.153751
Lysosomal acid phosphatase OS=Homo sapiens GN=ACP2 PE=1 SV=3	P11117	0.154004
Charged multivesicular body protein 1b OS=Homo sapiens GN=CHMP1B PE=1 SV=1	Q7LBR1	0.15444
Cluster of Betaine--homocysteine S-methyltransferase 1 OS=Homo sapiens GN=BHMT PE=1 SV=2 (Q93088)	Q93088 [2]	0.154537
Cell surface glycoprotein MUC18 OS=Homo sapiens GN=MCAM PE=1 SV=2	P43121	0.154559
Carboxypeptidase E OS=Homo sapiens GN=CPE PE=1 SV=1	P16870	0.154578
Vitronectin OS=Homo sapiens GN=VTN PE=1 SV=1	P04004	0.155162
Carboxypeptidase M OS=Homo sapiens GN=CPM PE=1 SV=2	P14384	0.155242
Collagen alpha-3(V) chain OS=Homo sapiens GN=COL5A3 PE=1 SV=3	Q99519	0.156314
Protein FAM151A OS=Homo sapiens GN=FAM151A PE=2 SV=2	Q9NZT1	0.156398
Thyrotropin-releasing hormone-degrading ectoenzyme OS=Homo sapiens GN=TRHDE PE=2 SV=1	Q9UKU6	0.156883
Extracellular superoxide dismutase [Cu-Zn] OS=Homo sapiens GN=SOD3 PE=1 SV=2	P08294	0.157182
Ciliary neurotrophic factor receptor subunit alpha OS=Homo sapiens GN=CNTFR PE=1 SV=2	P26992	0.157193
Kin of IRRE-like protein 1 OS=Homo sapiens GN=KIRREL PE=1 SV=2	Q96J84	0.157395
Cell adhesion molecule 4 OS=Homo sapiens GN=CADM4 PE=1 SV=1	Q8NFZ8	0.158003
Tripeptidyl-peptidase 1 OS=Homo sapiens GN=TPP1 PE=1 SV=2	O14773	0.159628
Ribonuclease T2 OS=Homo sapiens GN=RNASET2 PE=1 SV=2	O00584	0.160482
Golgi membrane protein 1 OS=Homo sapiens GN=GOLM1 PE=1 SV=1	Q8NBJ4	0.160638
Plasma protease C1 inhibitor OS=Homo sapiens GN=SERPING1 PE=1 SV=2	P05155	0.16197
Protocadherin Fat 4 OS=Homo sapiens GN=FAT4 PE=1 SV=2	Q6V0I7	0.16283
Prothrombin OS=Homo sapiens GN=F2 PE=1 SV=2	P00734	0.163037
WAP four-disulfide core domain protein 2 OS=Homo sapiens GN=WFDC2 PE=1 SV=2	Q14508	0.163965
Laminin subunit alpha-4 OS=Homo sapiens GN=LAMA4 PE=1 SV=4	Q16363	0.165015
Collagen alpha-1(VI) chain OS=Homo sapiens GN=COL6A1 PE=1 SV=3	P12109	0.165083
Aggrecan core protein OS=Homo sapiens GN=ACAN PE=1 SV=2	P16112	0.165115
Collagen alpha-2(IV) chain OS=Homo sapiens GN=COL4A2 PE=1 SV=4	P08572	0.16532
CD59 glycoprotein OS=Homo sapiens GN=CD59 PE=1 SV=1	P13987	0.165685
Frizzled-4 OS=Homo sapiens GN=FZD4 PE=1 SV=2	Q9ULV1	0.165872
Flavin reductase (NADPH) OS=Homo sapiens GN=BLVRB PE=1 SV=3	P30043	0.166033
Cartilage intermediate layer protein 2 OS=Homo sapiens GN=CILP2 PE=2 SV=2	Q8IUL8	0.16681
Mannosyl-oligosaccharide 1,2-alpha-mannosidase IA OS=Homo sapiens GN=MAN1A1 PE=1 SV=3	P33908	0.170799
Pigment epithelium-derived factor OS=Homo sapiens GN=SERPINF1 PE=1 SV=4	P36955	0.171432
N-acetylglucosamine-6-sulfatase OS=Homo sapiens GN=GNS PE=1 SV=3	P15586	0.171794
Complement factor I OS=Homo sapiens GN=CFI PE=1 SV=2	P05156	0.172011
Beta-2-glycoprotein 1 OS=Homo sapiens GN=APOH PE=1 SV=3	P02749	0.172288
Mucin-1 OS=Homo sapiens GN=MUC1 PE=1 SV=3	P15941	0.172447
Intercellular adhesion molecule 2 OS=Homo sapiens GN=ICAM2 PE=1 SV=2	P13598	0.173215
Insulin-like growth factor-binding protein 2 OS=Homo sapiens GN=IGFBP2 PE=1 SV=2	P18065	0.173653
Alcohol dehydrogenase [NADP(+)] OS=Homo sapiens GN=AKR1A1 PE=1 SV=3	P14550	0.173677
Galectin-3-binding protein OS=Homo sapiens GN=LGALS3BP PE=1 SV=1	Q08380	0.173992
Prostasin OS=Homo sapiens GN=PRSS8 PE=1 SV=1	Q16651	0.174493
Cubilin OS=Homo sapiens GN=CUBN PE=1 SV=5	O60494	0.174816
Cluster of Opioid-binding protein/cell adhesion molecule OS=Homo sapiens GN=OPCML PE=1 SV=1 (Q14982)	Q14982 [2]	0.175806
Inter-alpha-trypsin inhibitor heavy chain H4 OS=Homo sapiens GN=ITIH4 PE=1 SV=4	Q14624	0.175915
Neogenin OS=Homo sapiens GN=NEO1 PE=1 SV=2	Q92859	0.176205
Polymeric immunoglobulin receptor OS=Homo sapiens GN=PIGR PE=1 SV=4	P01833	0.176525
Neuroserpin OS=Homo sapiens GN=SERPINI1 PE=1 SV=1	Q99574	0.17655
Tumor necrosis factor receptor superfamily member 16 OS=Homo sapiens GN=NGFR PE=1 SV=1	P08138	0.17715
Peptidyl-glycine alpha-amidating monooxygenase OS=Homo sapiens GN=PAM PE=1 SV=2	Q8WW52	0.177935
Selenium-binding protein 1 OS=Homo sapiens GN=SELENBP1 PE=1 SV=2	Q13228	0.177952
Lysosome-associated membrane glycoprotein 1 OS=Homo sapiens GN=LAMP1 PE=1 SV=3	P11279	0.178215
Phosphatidylethanolamine-binding protein 1 OS=Homo sapiens GN=PEBP1 PE=1 SV=3	P30086	0.178395
Deoxyribonuclease-2-alpha OS=Homo sapiens GN=DNASE2 PE=1 SV=2	Q96EV8	0.178948
Collagen alpha-1(XVIII) chain OS=Homo sapiens GN=COL18A1 PE=1 SV=5	P39060	0.179561
Beta-galactosidase OS=Homo sapiens GN=GLB1 PE=1 SV=2	P16278	0.179994
Ephrin-A1 OS=Homo sapiens GN=EFNA1 PE=1 SV=2	P20827	0.180358
Phosphoinositide-3-kinase-interacting protein 1 OS=Homo sapiens GN=PIK3IP1 PE=1 SV=2	Q96FE7	0.180745
Insulin-like growth factor-binding protein 7 OS=Homo sapiens GN=IGFBP7 PE=1 SV=1	Q16270	0.180776
Alpha-2-antiplasmin OS=Homo sapiens GN=SERPINF2 PE=1 SV=3	P08697	0.180786
Argininosuccinate synthase OS=Homo sapiens GN=ASS1 PE=1 SV=2	P00966	0.180908
Rab GDP dissociation inhibitor beta OS=Homo sapiens GN=GDI2 PE=1 SV=2	P50395	0.180958
BRO1 domain-containing protein BROX OS=Homo sapiens GN=BROX PE=1 SV=1	Q5VW32	0.182314
Epidermal growth factor receptor kinase substrate 8 OS=Homo sapiens GN=EPS8 PE=1 SV=1	Q13873	0.182442
Cluster of Protocadherin-12 OS=Homo sapiens GN=PCDH12 PE=2 SV=1 (Q9NPG4)	P08962	0.18433
Complement component C7 OS=Homo sapiens GN=C7 PE=1 SV=2	P10643	0.18458
Di-N-acetylchitobiase OS=Homo sapiens GN=CTBS PE=1 SV=1	Q01459	0.184832
Cluster of Vacuolar protein sorting-associated protein 4A OS=Homo sapiens GN=VPS4A PE=1 SV=1 (Q9UN37)	Q9UN37 [2]	0.185274
Protocadherin-1 OS=Homo sapiens GN=PCDH1 PE=1 SV=2	Q08174	0.185656
Endosialin OS=Homo sapiens GN=CD248 PE=1 SV=1	Q9HCU0	0.185707
Glycerol-3-phosphate dehydrogenase [NAD(+)], cytoplasmic OS=Homo sapiens GN=GPD1 PE=1 SV=4	P21695	0.186793
Fibrinogen alpha chain OS=Homo sapiens GN=FGA PE=1 SV=2	P02671	0.187427
Cluster of Ig lambda chain V-I region WAH OS=Homo sapiens PE=1 SV=1 (P04208)	P04208	0.188285
Cluster of Guanine nucleotide-binding protein G(I)/G(S)/G(T) subunit beta-1 OS=Homo sapiens GN=GNB1 PE=1 SV=3 (P62873)	P62873	0.188402
Macrophage colony-stimulating factor 1 OS=Homo sapiens GN=CSF1 PE=1 SV=2	P09603	0.188491
Prominin-1 OS=Homo sapiens GN=PROM1 PE=1 SV=1	O43490	0.188735
Metallothionein-2 OS=Homo sapiens GN=MT2A PE=1 SV=1	P02795 (+2)	0.188921
Major prion protein OS=Homo sapiens GN=PRNP PE=1 SV=1	P04156	0.189466
Chondroitin sulfate proteoglycan 4 OS=Homo sapiens GN=CSPG4 PE=1 SV=2	Q6UVK1	0.189655
Hyaluronidase-1 OS=Homo sapiens GN=HYAL1 PE=1 SV=2	Q12794	0.190822
SPARC-like protein 1 OS=Homo sapiens GN=SPARCL1 PE=1 SV=2	Q14515	0.191347
Clusterin OS=Homo sapiens GN=CLU PE=1 SV=1	P10909	0.19147
Serine protease inhibitor Kazal-type 5 OS=Homo sapiens GN=SPINK5 PE=1 SV=2	Q9NQ38	0.192906
Quinone oxidoreductase OS=Homo sapiens GN=CRYZ PE=1 SV=1	Q08257	0.194151
Butyrophilin subfamily 2 member A2 OS=Homo sapiens GN=BTN2A2 PE=2 SV=2	Q8WVV5	0.194191
Neural cell adhesion molecule 1 OS=Homo sapiens GN=NCAM1 PE=1 SV=3	P13591	0.194216
Cluster of Gamma-glutamyltranspeptidase 1 OS=Homo sapiens GN=GGT1 PE=1 SV=2 (P19440)	P19440	0.194272
SLAM family member 5 OS=Homo sapiens GN=CD84 PE=1 SV=1	Q9UIB8	0.194489
Immunoglobulin J chain OS=Homo sapiens GN=IGJ PE=1 SV=4	P01591	0.195093
Gamma-glutamyltransferase 6 OS=Homo sapiens GN=GGT6 PE=2 SV=2	Q8IZF2	0.196199
Lysosomal alpha-glucosidase OS=Homo sapiens GN=GAA PE=1 SV=4	P10253	0.19706
Kallistatin OS=Homo sapiens GN=SERPINA4 PE=1 SV=3	P29622	0.197417
Carboxypeptidase N subunit 2 OS=Homo sapiens GN=CPN2 PE=1 SV=3	P22792	0.197819
Interleukin-18-binding protein OS=Homo sapiens GN=IL18BP PE=1 SV=2	O95998	0.198305
Collagen alpha-3(VI) chain OS=Homo sapiens GN=COL6A3 PE=1 SV=5	P12111	0.198676
Ig kappa chain V-I region BAN OS=Homo sapiens PE=1 SV=1	P24592	0.199026
Migration and invasion enhancer 1 OS=Homo sapiens GN=MIEN1 PE=1 SV=1	Q9BRT3	0.199202
Hepatitis A virus cellular receptor 2 OS=Homo sapiens GN=HAVCR2 PE=1 SV=3	Q8TDQ0	0.19937
CD63 antigen OS=Homo sapiens GN=CD63 PE=1 SV=2	P25940	0.199878
Myosin light chain kinase, smooth muscle OS=Homo sapiens GN=MYLK PE=1 SV=4	Q15746	0.200231
Alcohol dehydrogenase class-3 OS=Homo sapiens GN=ADH5 PE=1 SV=4	P11766	0.200347
Cystatin-C OS=Homo sapiens GN=CST3 PE=1 SV=1	P01034	0.200442
Kininogen-1 OS=Homo sapiens GN=KNG1 PE=1 SV=2	P01042	0.201049
Leucine-rich repeat transmembrane protein FLRT2 OS=Homo sapiens GN=FLRT2 PE=1 SV=1	O43155	0.201512
Ig heavy chain V-III region BRO OS=Homo sapiens PE=1 SV=1	P01766	0.201578
Endothelial protein C receptor OS=Homo sapiens GN=PROCR PE=1 SV=1	Q9UNN8	0.202281
UPF0764 protein C16orf89 OS=Homo sapiens GN=C16orf89 PE=1 SV=2	O75309	0.203109
Twisted gastrulation protein homolog 1 OS=Homo sapiens GN=TWSG1 PE=2 SV=1	Q9GZX9	0.203335
Contactin-1 OS=Homo sapiens GN=CNTN1 PE=1 SV=1	Q12860	0.203387
Cytosolic non-specific dipeptidase OS=Homo sapiens GN=CNDP2 PE=1 SV=2	Q96KP4	0.203485
Cluster of Carbonyl reductase [NADPH] 1 OS=Homo sapiens GN=CBR1 PE=1 SV=3 (P16152)	P16152	0.203841
Osteoclast-associated immunoglobulin-like receptor OS=Homo sapiens GN=OSCAR PE=2 SV=3	Q8IYS5	0.203861
Neuronal growth regulator 1 OS=Homo sapiens GN=NEGR1 PE=1 SV=3	Q7Z3B1	0.204174
Epididymal secretory protein E1 OS=Homo sapiens GN=NPC2 PE=1 SV=1	P61916	0.204714
Receptor-type tyrosine-protein phosphatase eta OS=Homo sapiens GN=PTPRJ PE=1 SV=3	Q12913	0.204893
Bone morphogenetic protein receptor type-2 OS=Homo sapiens GN=BMPR2 PE=1 SV=2	Q68D85	0.205154
Pro-epidermal growth factor OS=Homo sapiens GN=EGF PE=1 SV=2	P01133	0.205346
Amiloride-sensitive amine oxidase [copper-containing] OS=Homo sapiens GN=ABP1 PE=1 SV=4	P19801	0.206153
Ceroid-lipofuscinosis neuronal protein 5 OS=Homo sapiens GN=CLN5 PE=1 SV=2	O75503	0.211271
Dipeptidyl peptidase 4 OS=Homo sapiens GN=DPP4 PE=1 SV=2	P27487	0.211614
Aromatic-L-amino-acid decarboxylase OS=Homo sapiens GN=DDC PE=1 SV=2	P20711	0.211747
Lysosomal alpha-mannosidase OS=Homo sapiens GN=MAN2B1 PE=1 SV=3	P19256	0.212735
Tissue alpha-L-fucosidase OS=Homo sapiens GN=FUCA1 PE=1 SV=4	P04066	0.213725
Prostate-specific antigen OS=Homo sapiens GN=KLK3 PE=1 SV=2	P07288	0.214475
Polyubiquitin-C OS=Homo sapiens GN=UBC PE=1 SV=3	P0CG48	0.214853
Beta-hexosaminidase subunit beta OS=Homo sapiens GN=HEXB PE=1 SV=3	P07686	0.214903
Afamin OS=Homo sapiens GN=AFM PE=1 SV=1	P43652	0.215435
Cluster of Cytosolic 10-formyltetrahydrofolate dehydrogenase OS=Homo sapiens GN=ALDH1L1 PE=1 SV=2 (O75891)	O75891	0.215754
Syndecan-4 OS=Homo sapiens GN=SDC4 PE=1 SV=2	P31431	0.216182
G-protein coupled receptor family C group 5 member C OS=Homo sapiens GN=GPRC5C PE=1 SV=2	Q9NQ84	0.216832
4-trimethylaminobutyraldehyde dehydrogenase OS=Homo sapiens GN=ALDH9A1 PE=1 SV=3	P49189	0.217191
Gamma-glutamyl hydrolase OS=Homo sapiens GN=GGH PE=1 SV=2	Q92820	0.217202
Beta-microseminoprotein OS=Homo sapiens GN=MSMB PE=1 SV=1	P08118	0.217235
Isocitrate dehydrogenase [NADP] cytoplasmic OS=Homo sapiens GN=IDH1 PE=1 SV=2	O75874	0.217366
Immunoglobulin superfamily containing leucine-rich repeat protein OS=Homo sapiens GN=ISLR PE=1 SV=1	O14498	0.217475
Carboxymethylenebutenolidase homolog OS=Homo sapiens GN=CMBL PE=1 SV=1	Q96DG6	0.218138
Dipeptidyl peptidase 2 OS=Homo sapiens GN=DPP7 PE=1 SV=3	Q9UHL4	0.218797
Complement C4-A OS=Homo sapiens GN=C4A PE=1 SV=1	P0C0L4 (+1)	0.220143
78 kDa glucose-regulated protein OS=Homo sapiens GN=HSPA5 PE=1 SV=2	P11021	0.220918
Formimidoyltransferase-cyclodeaminase OS=Homo sapiens GN=FTCD PE=1 SV=2	O95954	0.221024
CD5 antigen-like OS=Homo sapiens GN=CD5L PE=1 SV=1	O43866	0.221413
IGF-like family receptor 1 OS=Homo sapiens GN=IGFLR1 PE=1 SV=1	Q9H665	0.221734
Glypican-4 OS=Homo sapiens GN=GPC4 PE=1 SV=4	O75487	0.222204
Interleukin-10 receptor subunit beta OS=Homo sapiens GN=IL10RB PE=1 SV=2	Q08334	0.222296
von Willebrand factor OS=Homo sapiens GN=VWF PE=1 SV=4	P04275	0.222687
Tenascin-X OS=Homo sapiens GN=TNXB PE=1 SV=3	P22105	0.223152
Collagen alpha-1(XV) chain OS=Homo sapiens GN=COL15A1 PE=1 SV=2	P39059	0.224088
Cadherin-15 OS=Homo sapiens GN=CDH15 PE=1 SV=1	P55291	0.224143
Fatty acid-binding protein, heart OS=Homo sapiens GN=FABP3 PE=1 SV=4	P05413	0.224491
Platelet glycoprotein VI OS=Homo sapiens GN=GP6 PE=1 SV=4	Q9HCN6	0.224699
Amyloid beta A4 protein OS=Homo sapiens GN=APP PE=1 SV=3	P05067	0.225419
Charged multivesicular body protein 5 OS=Homo sapiens GN=CHMP5 PE=1 SV=1	Q9NZZ3	0.225769
Catalase OS=Homo sapiens GN=CAT PE=1 SV=3	P04040	0.226148
Beta-glucuronidase OS=Homo sapiens GN=GUSB PE=1 SV=2	P08236	0.226771
N-acetyllactosaminide beta-1,3-N-acetylglucosaminyltransferase OS=Homo sapiens GN=B3GNT1 PE=1 SV=1	O43505	0.227589
C-type lectin domain family 14 member A OS=Homo sapiens GN=CLEC14A PE=1 SV=1	Q86T13	0.228048
Immunoglobulin superfamily member 8 OS=Homo sapiens GN=IGSF8 PE=1 SV=1	Q969P0	0.22855
Insulin-like growth factor-binding protein 3 OS=Homo sapiens GN=IGFBP3 PE=1 SV=2	P17936	0.228828
Lysosomal Pro-X carboxypeptidase OS=Homo sapiens GN=PRCP PE=1 SV=1	P42785	0.229702
Receptor-type tyrosine-protein phosphatase-like N OS=Homo sapiens GN=PTPRN PE=1 SV=1	Q16849	0.230293
Cluster of Leukocyte-associated immunoglobulin-like receptor 1 OS=Homo sapiens GN=LAIR1 PE=1 SV=1 (Q6GTX8)	Q6GTX8	0.230772
Fibulin-1 OS=Homo sapiens GN=FBLN1 PE=1 SV=4	P23142	0.230869
Vitelline membrane outer layer protein 1 homolog OS=Homo sapiens GN=VMO1 PE=1 SV=1	Q7Z5L0	0.231004
C-type lectin domain family 7 member A OS=Homo sapiens GN=CLEC7A PE=1 SV=1	Q9H9P2	0.231094
Annexin A5 OS=Homo sapiens GN=ANXA5 PE=1 SV=2	P08758	0.231449
Protein S100-A6 OS=Homo sapiens GN=S100A6 PE=1 SV=1	P06703	0.231539
Sialidase-1 OS=Homo sapiens GN=NEU1 PE=1 SV=1	Q6UX73	0.232517
Cluster of Rho-related GTP-binding protein RhoC OS=Homo sapiens GN=RHOC PE=1 SV=1 (P08134)	P08134	0.232949
Apolipoprotein(a) OS=Homo sapiens GN=LPA PE=1 SV=1	P08519	0.233803
Cluster of Retinal dehydrogenase 1 OS=Homo sapiens GN=ALDH1A1 PE=1 SV=2 (P00352)	P00352	0.233806
Vesicular integral-membrane protein VIP36 OS=Homo sapiens GN=LMAN2 PE=1 SV=1	Q12907	0.234186
Nicotinate-nucleotide pyrophosphorylase [carboxylating] OS=Homo sapiens GN=QPRT PE=1 SV=3	O00115	0.234823
Fumarylacetoacetase OS=Homo sapiens GN=FAH PE=1 SV=2	P16930	0.234915
Chloride intracellular channel protein 1 OS=Homo sapiens GN=CLIC1 PE=1 SV=4	O00299	0.235228
Basigin OS=Homo sapiens GN=BSG PE=1 SV=2	P35613	0.237846
Cluster of Cadherin-6 OS=Homo sapiens GN=CDH6 PE=1 SV=1 (P55285)	Q12841	0.238042
CD320 antigen OS=Homo sapiens GN=CD320 PE=1 SV=1	Q9NPF0	0.238113
G-protein coupled receptor 56 OS=Homo sapiens GN=GPR56 PE=1 SV=2	P19021	0.239084
Chondrolectin OS=Homo sapiens GN=CHODL PE=2 SV=2	Q03405	0.239728
Reticulon-4 receptor-like 2 OS=Homo sapiens GN=RTN4RL2 PE=1 SV=1	Q86UN3	0.240701
Filamin-B OS=Homo sapiens GN=FLNB PE=1 SV=2	O75369	0.241175
Galectin-3 OS=Homo sapiens GN=LGALS3 PE=1 SV=5	P02679	0.243684
Corticosteroid-binding globulin OS=Homo sapiens GN=SERPINA6 PE=1 SV=1	P08185	0.245903
Poliovirus receptor-related protein 2 OS=Homo sapiens GN=PVRL2 PE=1 SV=1	Q92692	0.246087
Urokinase-type plasminogen activator OS=Homo sapiens GN=PLAU PE=1 SV=2	P00749	0.246405
Secretogranin-1 OS=Homo sapiens GN=CHGB PE=1 SV=2	P05060	0.246763
Endonuclease domain-containing 1 protein OS=Homo sapiens GN=ENDOD1 PE=1 SV=2	O94919	0.247064
SLIT and NTRK-like protein 1 OS=Homo sapiens GN=SLITRK1 PE=1 SV=2	P48637	0.24713
Tyrosine-protein kinase receptor UFO OS=Homo sapiens GN=AXL PE=1 SV=3	P30530	0.248829
Cluster of Low affinity immunoglobulin gamma Fc region receptor III-A OS=Homo sapiens GN=FCGR3A PE=1 SV=2 (P08637)	P08637	0.249123
Tenascin-R OS=Homo sapiens GN=TNR PE=1 SV=3	P84077	0.249382
Glutamyl aminopeptidase OS=Homo sapiens GN=ENPEP PE=1 SV=3	Q07075	0.249398
Dipeptidase 1 OS=Homo sapiens GN=DPEP1 PE=1 SV=3	P16444	0.249945
Proactivator polypeptide OS=Homo sapiens GN=PSAP PE=1 SV=2	P07602	0.249949
Programmed cell death 1 ligand 2 OS=Homo sapiens GN=PDCD1LG2 PE=1 SV=2	Q9BQ51	0.250005
Latent-transforming growth factor beta-binding protein 4 OS=Homo sapiens GN=LTBP4 PE=1 SV=2	Q8N2S1	0.251724
Apolipoprotein E OS=Homo sapiens GN=APOE PE=1 SV=1	P02649	0.251846
Solute carrier family 12 member 3 OS=Homo sapiens GN=SLC12A3 PE=1 SV=3	P55017	0.25191
Thrombospondin-4 OS=Homo sapiens GN=THBS4 PE=1 SV=2	P31944	0.252683
Nidogen-1 OS=Homo sapiens GN=NID1 PE=1 SV=3	P14543	0.253846
CD44 antigen OS=Homo sapiens GN=CD44 PE=1 SV=3	P16070	0.253896
Chondroitin sulfate proteoglycan 5 OS=Homo sapiens GN=CSPG5 PE=1 SV=3	Q01974	0.254474
Phosphoenolpyruvate carboxykinase, cytosolic [GTP] OS=Homo sapiens GN=PCK1 PE=1 SV=3	Q96P63	0.254774
Ig kappa chain C region OS=Homo sapiens GN=IGKC PE=1 SV=1	P01834	0.256048
Hemicentin-1 OS=Homo sapiens GN=HMCN1 PE=1 SV=2	Q96RW7	0.258467
Glucosylceramidase OS=Homo sapiens GN=GBA PE=1 SV=3	Q12929	0.258848
Biglycan OS=Homo sapiens GN=BGN PE=1 SV=2	P21810	0.259079
Peptidyl-prolyl cis-trans isomerase B OS=Homo sapiens GN=PPIB PE=1 SV=2	P23284	0.261666
Lysosome-associated membrane glycoprotein 2 OS=Homo sapiens GN=LAMP2 PE=1 SV=2	P13473	0.263685
Cluster of Ig gamma-1 chain C region OS=Homo sapiens GN=IGHG1 PE=1 SV=1 (P01857)	P01857 [4]	0.264311
Leukotriene A-4 hydrolase OS=Homo sapiens GN=LTA4H PE=1 SV=2	P05546	0.264548
Complement component C6 OS=Homo sapiens GN=C6 PE=1 SV=3	P01210	0.265899
Apolipoprotein D OS=Homo sapiens GN=APOD PE=1 SV=1	P05090	0.266585
Multimerin-2 OS=Homo sapiens GN=MMRN2 PE=1 SV=2	P13671	0.266758
Desmocollin-2 OS=Homo sapiens GN=DSC2 PE=1 SV=1	Q02487	0.266893
Tetranectin OS=Homo sapiens GN=CLEC3B PE=1 SV=3	P05452	0.268046
Ig kappa chain V-II region TEW OS=Homo sapiens PE=1 SV=1	P01617	0.268136
Annexin A11 OS=Homo sapiens GN=ANXA11 PE=1 SV=1	P50995	0.268571
Group XV phospholipase A2 OS=Homo sapiens GN=PLA2G15 PE=1 SV=2	Q8NCC3	0.269432
Nucleobindin-1 OS=Homo sapiens GN=NUCB1 PE=1 SV=4	Q02818	0.269674
Pro-cathepsin H OS=Homo sapiens GN=CTSH PE=1 SV=4	P09668	0.27034
Mannan-binding lectin serine protease 2 OS=Homo sapiens GN=MASP2 PE=1 SV=4	O00187	0.270359
Connective tissue growth factor OS=Homo sapiens GN=CTGF PE=1 SV=2	P29279	0.271198
Cluster of Ig kappa chain V-I region EU OS=Homo sapiens PE=1 SV=1 (P01598)	P01598	0.272484
Acid ceramidase OS=Homo sapiens GN=ASAH1 PE=1 SV=5	Q13510	0.274992
Voltage-dependent anion-selective channel protein 1 OS=Homo sapiens GN=VDAC1 PE=1 SV=2	P21796	0.275662
Lysosomal protective protein OS=Homo sapiens GN=CTSA PE=1 SV=2	P10619	0.277647
Maltase-glucoamylase, intestinal OS=Homo sapiens GN=MGAM PE=1 SV=5	O43451	0.278395
Dystroglycan OS=Homo sapiens GN=DAG1 PE=1 SV=2	P26927	0.279653
Cytoplasmic aconitate hydratase OS=Homo sapiens GN=ACO1 PE=1 SV=3	P21399	0.280317
Peptidoglycan recognition protein 1 OS=Homo sapiens GN=PGLYRP1 PE=1 SV=1	O75594	0.280644
Solute carrier family 12 member 1 OS=Homo sapiens GN=SLC12A1 PE=1 SV=2	Q13621	0.281777
Prostatic acid phosphatase OS=Homo sapiens GN=ACPP PE=1 SV=3	P15309	0.283435
Fatty acid-binding protein, liver OS=Homo sapiens GN=FABP1 PE=1 SV=1	P07148	0.284102
Carbonic anhydrase 2 OS=Homo sapiens GN=CA2 PE=1 SV=2	P00918	0.284437
Cluster of Ig kappa chain V-I region AG OS=Homo sapiens PE=1 SV=1 (P01593)	P01593 [3]	0.28553
Plasminogen OS=Homo sapiens GN=PLG PE=1 SV=2	P00747	0.285869
Fibulin-5 OS=Homo sapiens GN=FBLN5 PE=1 SV=1	Q9UBX5	0.286919
Cartilage oligomeric matrix protein OS=Homo sapiens GN=COMP PE=1 SV=2	P49747	0.287246
Atrial natriuretic peptide receptor 3 OS=Homo sapiens GN=NPR3 PE=1 SV=2	P17342	0.287888
V-set domain-containing T-cell activation inhibitor 1 OS=Homo sapiens GN=VTCN1 PE=1 SV=1	O43405	0.291489
Protein FAM3B OS=Homo sapiens GN=FAM3B PE=1 SV=2	P58499	0.291813
Basement membrane-specific heparan sulfate proteoglycan core protein OS=Homo sapiens GN=HSPG2 PE=1 SV=4	P98160	0.292052
Collagen alpha-2(I) chain OS=Homo sapiens GN=COL1A2 PE=1 SV=7	P08123	0.292705
Cluster of Heat shock cognate 71 kDa protein OS=Homo sapiens GN=HSPA8 PE=1 SV=1 (P11142)	P11142 [3]	0.293891
Complement component C9 OS=Homo sapiens GN=C9 PE=1 SV=2	P02748	0.294392
Alpha-1-antitrypsin OS=Homo sapiens GN=SERPINA1 PE=1 SV=3	P01009	0.295493
Phosphoglycerate kinase 1 OS=Homo sapiens GN=PGK1 PE=1 SV=3	P00558	0.297959
Transketolase OS=Homo sapiens GN=TKT PE=1 SV=3	P29401	0.298279
Cathepsin D OS=Homo sapiens GN=CTSD PE=1 SV=1	P07339	0.300973
Ceruloplasmin OS=Homo sapiens GN=CP PE=1 SV=1	P00450	0.301522
Complement factor B OS=Homo sapiens GN=CFB PE=1 SV=2	P00751	0.301547
Immunoglobulin lambda-like polypeptide 5 OS=Homo sapiens GN=IGLL5 PE=2 SV=2	B9A064	0.302218
Prolactin-inducible protein OS=Homo sapiens GN=PIP PE=1 SV=1	P12273	0.302459
Thyroxine-binding globulin OS=Homo sapiens GN=SERPINA7 PE=1 SV=2	P05543	0.303037
Hemopexin OS=Homo sapiens GN=HPX PE=1 SV=2	P02790	0.30316
Pappalysin-2 OS=Homo sapiens GN=PAPPA2 PE=1 SV=4	Q9BXP8	0.303627
Peroxiredoxin-6 OS=Homo sapiens GN=PRDX6 PE=1 SV=3	P30041	0.304547
Triosephosphate isomerase OS=Homo sapiens GN=TPI1 PE=1 SV=3	P60174	0.304667
Probable serine carboxypeptidase CPVL OS=Homo sapiens GN=CPVL PE=1 SV=2	Q9H3G5	0.305231
Glutathione peroxidase 3 OS=Homo sapiens GN=GPX3 PE=1 SV=2	P22352	0.30584
Urokinase plasminogen activator surface receptor OS=Homo sapiens GN=PLAUR PE=1 SV=1	P31151	0.306792
CD9 antigen OS=Homo sapiens GN=CD9 PE=1 SV=4	P21926	0.307871
Ribonuclease UK114 OS=Homo sapiens GN=HRSP12 PE=1 SV=1	P25705	0.309947
Peptidyl-prolyl cis-trans isomerase C OS=Homo sapiens GN=PPIC PE=1 SV=1	P45877	0.311322
Tenascin OS=Homo sapiens GN=TNC PE=1 SV=3	P24821	0.312704
Alpha-1-antichymotrypsin OS=Homo sapiens GN=SERPINA3 PE=1 SV=2	P01011	0.314216
Glyceraldehyde-3-phosphate dehydrogenase OS=Homo sapiens GN=GAPDH PE=1 SV=3	P04406	0.317054
Napsin-A OS=Homo sapiens GN=NAPSA PE=1 SV=1	O96009	0.318038
EGF-containing fibulin-like extracellular matrix protein 2 OS=Homo sapiens GN=EFEMP2 PE=1 SV=3	O95967	0.318555
Cluster of Tyrosine-protein phosphatase non-receptor type substrate 1 OS=Homo sapiens GN=SIRPA PE=1 SV=2 (P78324)	Q9NPG4	0.321158
Adipose most abundant gene transcript 2 protein OS=Homo sapiens GN=APM2 PE=1 SV=1	P53634	0.32329
Abhydrolase domain-containing protein 14B OS=Homo sapiens GN=ABHD14B PE=1 SV=1	Q96IU4	0.323991
Cluster of Vimentin OS=Homo sapiens GN=VIM PE=1 SV=4 (P08670)	P08670	0.324808
Ras-related protein Rab-5C OS=Homo sapiens GN=RAB5C PE=1 SV=2	Q9H8L6	0.325314
Bone marrow proteoglycan OS=Homo sapiens GN=PRG2 PE=1 SV=2	P13727	0.326786
Insulin-like growth factor-binding protein complex acid labile subunit OS=Homo sapiens GN=IGFALS PE=1 SV=1	P35858	0.326945
Angiopoietin-related protein 2 OS=Homo sapiens GN=ANGPTL2 PE=2 SV=1	Q9UKU9	0.327837
Mast/stem cell growth factor receptor Kit OS=Homo sapiens GN=KIT PE=1 SV=1	P09960	0.32786
Oxidized low-density lipoprotein receptor 1 OS=Homo sapiens GN=OLR1 PE=1 SV=1	P78380	0.328432
Ketohexokinase OS=Homo sapiens GN=KHK PE=1 SV=1	P50053	0.328742
Chromogranin-A OS=Homo sapiens GN=CHGA PE=1 SV=7	P10645	0.32966
Laminin subunit alpha-5 OS=Homo sapiens GN=LAMA5 PE=1 SV=8	O15230	0.332021
Extracellular sulfatase Sulf-2 OS=Homo sapiens GN=SULF2 PE=1 SV=1	Q8IWU5	0.333104
Ribonuclease inhibitor OS=Homo sapiens GN=RNH1 PE=1 SV=2	P13489	0.334688
Cluster of Actin, cytoplasmic 1 OS=Homo sapiens GN=ACTB PE=1 SV=1 (P60709)	P60709 [2]	0.334859
Carcinoembryonic antigen-related cell adhesion molecule 8 OS=Homo sapiens GN=CEACAM8 PE=1 SV=2	P15531 (+1)	0.334902
Lambda-crystallin homolog OS=Homo sapiens GN=CRYL1 PE=1 SV=3	Q9Y2S2	0.339749
Peroxiredoxin-2 OS=Homo sapiens GN=PRDX2 PE=1 SV=5	P32119	0.341638
Proenkephalin-A OS=Homo sapiens GN=PENK PE=1 SV=1	Q14019	0.343062
Ras-related protein Rab-11B OS=Homo sapiens GN=RAB11B PE=1 SV=4	Q15907	0.343629
Cadherin-13 OS=Homo sapiens GN=CDH13 PE=1 SV=1	P55290	0.344237
Pancreatic secretory trypsin inhibitor OS=Homo sapiens GN=SPINK1 PE=1 SV=2	P00995	0.348178
Apolipoprotein A-IV OS=Homo sapiens GN=APOA4 PE=1 SV=3	P06727	0.34831
Glutathione S-transferase A2 OS=Homo sapiens GN=GSTA2 PE=1 SV=4	P09210	0.350069
6-phosphogluconolactonase OS=Homo sapiens GN=PGLS PE=1 SV=2	O95336	0.3503
Elongation factor 2 OS=Homo sapiens GN=EEF2 PE=1 SV=4	P13639	0.351931
Profilin-1 OS=Homo sapiens GN=PFN1 PE=1 SV=2	P07737	0.35279
Cluster of Pancreatic alpha-amylase OS=Homo sapiens GN=AMY2A PE=1 SV=2 (P04746)	P04746 [2]	0.353707
Azurocidin OS=Homo sapiens GN=AZU1 PE=1 SV=3	P20160	0.35428
Glutathione S-transferase Mu 3 OS=Homo sapiens GN=GSTM3 PE=1 SV=3	P21266	0.356089
Aminoacylase-1 OS=Homo sapiens GN=ACY1 PE=1 SV=1	Q03154	0.35645
Zymogen granule protein 16 homolog B OS=Homo sapiens GN=ZG16B PE=1 SV=3	Q96DA0	0.356615
Cluster of Ig kappa chain V-IV region Len OS=Homo sapiens PE=1 SV=2 (P01625)	P01625 [3]	0.356792
Cluster of Ig alpha-1 chain C region OS=Homo sapiens GN=IGHA1 PE=1 SV=2 (P01876)	P01876 [2]	0.35773
Complement factor H OS=Homo sapiens GN=CFH PE=1 SV=4	P08603	0.358968
Trefoil factor 2 OS=Homo sapiens GN=TFF2 PE=1 SV=2	Q03403	0.35948
Antithrombin-III OS=Homo sapiens GN=SERPINC1 PE=1 SV=1	P01008	0.362699
Arylsulfatase A OS=Homo sapiens GN=ARSA PE=1 SV=3	P15289	0.36424
Lipocalin-1 OS=Homo sapiens GN=LCN1 PE=1 SV=1	P31025	0.365122
Extracellular matrix protein 1 OS=Homo sapiens GN=ECM1 PE=1 SV=2	Q16610	0.366005
Caspase-14 OS=Homo sapiens GN=CASP14 PE=1 SV=2	P54826	0.366466
Ephrin type-B receptor 4 OS=Homo sapiens GN=EPHB4 PE=1 SV=2	P54760	0.369236
Vitamin D-binding protein OS=Homo sapiens GN=GC PE=1 SV=1	P02774	0.371088
Cholesteryl ester transfer protein OS=Homo sapiens GN=CETP PE=1 SV=2	Q14118	0.374968
Mesothelin OS=Homo sapiens GN=MSLN PE=1 SV=2	Q13421	0.375056
Plasma serine protease inhibitor OS=Homo sapiens GN=SERPINA5 PE=1 SV=3	P05154	0.376934
Ig lambda chain V-III region SH OS=Homo sapiens PE=1 SV=1	P02461	0.37785
Peroxiredoxin-1 OS=Homo sapiens GN=PRDX1 PE=1 SV=1	Q06830	0.378995
Lysozyme C OS=Homo sapiens GN=LYZ PE=1 SV=1	P61626	0.379375
Sushi domain-containing protein 2 OS=Homo sapiens GN=SUSD2 PE=1 SV=1	Q9UGT4	0.380294
Cathepsin Z OS=Homo sapiens GN=CTSZ PE=1 SV=1	Q6UWP8	0.381549
EGF-containing fibulin-like extracellular matrix protein 1 OS=Homo sapiens GN=EFEMP1 PE=1 SV=2	Q12805	0.383796
Beta-hexosaminidase subunit alpha OS=Homo sapiens GN=HEXA PE=1 SV=2	P55285	0.384685
Olfactomedin-4 OS=Homo sapiens GN=OLFM4 PE=1 SV=1	Q6UX06	0.384792
Protein YIPF3 OS=Homo sapiens GN=YIPF3 PE=1 SV=1	Q9GZM5	0.385309
Neuroblast differentiation-associated protein AHNAK OS=Homo sapiens GN=AHNAK PE=1 SV=2	Q09666	0.385317
Insulin-like growth factor-binding protein 6 OS=Homo sapiens GN=IGFBP6 PE=1 SV=1	O95196	0.386206
Stromal cell-derived factor 1 OS=Homo sapiens GN=CXCL12 PE=1 SV=1	P48061	0.3863
Vascular cell adhesion protein 1 OS=Homo sapiens GN=VCAM1 PE=1 SV=1	P19320	0.387103
Cluster of Tubulin beta-4B chain OS=Homo sapiens GN=TUBB4B PE=1 SV=1 (P68371)	P68371	0.388347
Resistin OS=Homo sapiens GN=RETN PE=2 SV=1	Q9HD89	0.392886
T-cell antigen CD7 OS=Homo sapiens GN=CD7 PE=1 SV=1	P09564	0.394929
Uromodulin OS=Homo sapiens GN=UMOD PE=1 SV=1	P07911	0.399682
Serotransferrin OS=Homo sapiens GN=TF PE=1 SV=3	P02787	0.400448
Coactosin-like protein OS=Homo sapiens GN=COTL1 PE=1 SV=3	P52758	0.401067
Alpha-enolase OS=Homo sapiens GN=ENO1 PE=1 SV=2	P06733	0.401483
T-complex protein 1 subunit zeta OS=Homo sapiens GN=CCT6A PE=1 SV=3	P17931	0.402978
Ly6/PLAUR domain-containing protein 3 OS=Homo sapiens GN=LYPD3 PE=1 SV=2	O95274	0.405111
Protein NOV homolog OS=Homo sapiens GN=NOV PE=1 SV=1	P48745	0.408767
Cluster of Tubulin alpha-4A chain OS=Homo sapiens GN=TUBA4A PE=1 SV=1 (P68366)	P68366 [4]	0.408771
Annexin A3 OS=Homo sapiens GN=ANXA3 PE=1 SV=3	P12429	0.412752
G-protein coupled receptor family C group 5 member B OS=Homo sapiens GN=GPRC5B PE=2 SV=2	Q9NZH0	0.413065
Fibrinogen gamma chain OS=Homo sapiens GN=FGG PE=1 SV=3	Q9Y653	0.414146
Kallikrein-1 OS=Homo sapiens GN=KLK1 PE=1 SV=2	P06870	0.414262
Cluster of Heat shock protein HSP 90-beta OS=Homo sapiens GN=HSP90AB1 PE=1 SV=4 (P08238)	P08238	0.4172
Hepatocyte growth factor activator OS=Homo sapiens GN=HGFAC PE=1 SV=1	Q04756	0.417207
Neutrophil elastase OS=Homo sapiens GN=ELANE PE=1 SV=1	P08246	0.417583
N-acetylmuramoyl-L-alanine amidase OS=Homo sapiens GN=PGLYRP2 PE=1 SV=1	Q96PD5	0.417595
Puromycin-sensitive aminopeptidase OS=Homo sapiens GN=NPEPPS PE=1 SV=2	P55786	0.418141
Cluster of Pyruvate kinase isozymes M1/M2 OS=Homo sapiens GN=PKM PE=1 SV=4 (P14618)	P14618	0.421001
Nuclear transport factor 2 OS=Homo sapiens GN=NUTF2 PE=1 SV=1	P61970	0.427159
Ephrin-B1 OS=Homo sapiens GN=EFNB1 PE=1 SV=1	P98172	0.427264
Complement decay-accelerating factor OS=Homo sapiens GN=CD55 PE=1 SV=4	P08174	0.429433
ATP synthase subunit alpha, mitochondrial OS=Homo sapiens GN=ATP5A1 PE=1 SV=1	P01714	0.431853
Vitamin K-dependent protein Z OS=Homo sapiens GN=PROZ PE=1 SV=2	P22891	0.431926
Interleukin-1 receptor antagonist protein OS=Homo sapiens GN=IL1RN PE=1 SV=1	P18510	0.43362
Solute carrier family 2, facilitated glucose transporter member 5 OS=Homo sapiens GN=SLC2A5 PE=1 SV=1	P01130	0.435145
Inter-alpha-trypsin inhibitor heavy chain H2 OS=Homo sapiens GN=ITIH2 PE=1 SV=2	P19823	0.437923
Actin-related protein 2/3 complex subunit 4 OS=Homo sapiens GN=ARPC4 PE=1 SV=3	P05362	0.442299
Phosphatidylethanolamine-binding protein 4 OS=Homo sapiens GN=PEBP4 PE=1 SV=3	Q96S96	0.444021
Poliovirus receptor-related protein 1 OS=Homo sapiens GN=PVRL1 PE=1 SV=3	Q15223	0.446198
Osteopontin OS=Homo sapiens GN=SPP1 PE=1 SV=1	P10451	0.446223
Cluster of Tropomyosin alpha-3 chain OS=Homo sapiens GN=TPM3 PE=1 SV=1 (P06753)	P06753	0.447774
Cadherin-11 OS=Homo sapiens GN=CDH11 PE=1 SV=2	P55287	0.448917
ADP-ribosyl cyclase 2 OS=Homo sapiens GN=BST1 PE=1 SV=2	O00754	0.45008
Cluster of Ig kappa chain V-III region VG (Fragment) OS=Homo sapiens PE=1 SV=1 (P04433)	P04433	0.450518
Ig lambda-2 chain C regions OS=Homo sapiens GN=IGLC2 PE=1 SV=1	P0CG05	0.451707
Ig kappa chain V-III region VH (Fragment) OS=Homo sapiens PE=4 SV=1	P04434	0.452712
Spectrin beta chain, non-erythrocytic 5 OS=Homo sapiens GN=SPTBN5 PE=1 SV=1	Q9NRC6	0.4548
Peroxiredoxin-5, mitochondrial OS=Homo sapiens GN=PRDX5 PE=1 SV=4	P30044	0.460919
CD27 antigen OS=Homo sapiens GN=CD27 PE=1 SV=2	P26842	0.461314
Cluster of Mucin-5B OS=Homo sapiens GN=MUC5B PE=1 SV=3 (Q9HC84)	Q9HC84	0.465243
Complement C3 OS=Homo sapiens GN=C3 PE=1 SV=2	P01024	0.470348
Protein S100-A11 OS=Homo sapiens GN=S100A11 PE=1 SV=2	P31949	0.47074
Ribonuclease pancreatic OS=Homo sapiens GN=RNASE1 PE=1 SV=4	P07998	0.471595
Heparin cofactor 2 OS=Homo sapiens GN=SERPIND1 PE=1 SV=3	Q10588	0.475352
Fibrinogen beta chain OS=Homo sapiens GN=FGB PE=1 SV=2	P02675	0.47572
Alpha-1B-glycoprotein OS=Homo sapiens GN=A1BG PE=1 SV=4	P04217	0.476747
Cluster of Ig mu chain C region OS=Homo sapiens GN=IGHM PE=1 SV=3 (P01871)	P01871	0.476862
Ly-6/neurotoxin-like protein 1 OS=Homo sapiens GN=LYNX1 PE=1 SV=3	Q9BZG9	0.47783
Cluster of Calmodulin-like protein 3 OS=Homo sapiens GN=CALML3 PE=1 SV=2 (P27482)	P27482 [2]	0.479112
Kallikrein-13 OS=Homo sapiens GN=KLK13 PE=1 SV=1	Q9UKR3	0.482465
Cluster of Serpin B3 OS=Homo sapiens GN=SERPINB3 PE=1 SV=2 (P29508)	P29508 [2]	0.487965
Sciellin OS=Homo sapiens GN=SCEL PE=1 SV=2	O95171	0.491546
Cluster of Peptidyl-prolyl cis-trans isomerase A OS=Homo sapiens GN=PPIA PE=1 SV=2 (P62937)	P62937	0.492071
Low-density lipoprotein receptor OS=Homo sapiens GN=LDLR PE=1 SV=1	O60235	0.493635
Transmembrane protease serine 11D OS=Homo sapiens GN=TMPRSS11D PE=1 SV=1	P04062	0.493797
Leukocyte elastase inhibitor OS=Homo sapiens GN=SERPINB1 PE=1 SV=1	P30740	0.495027
Neutrophil gelatinase-associated lipocalin OS=Homo sapiens GN=LCN2 PE=1 SV=2	P80188	0.495479
Agrin OS=Homo sapiens GN=AGRN PE=1 SV=4	O00468	0.503657
Protein delta homolog 1 OS=Homo sapiens GN=DLK1 PE=1 SV=3	P80370	0.505312
Alpha-actinin-4 OS=Homo sapiens GN=ACTN4 PE=1 SV=2	O43707	0.506629
Cadherin-1 OS=Homo sapiens GN=CDH1 PE=1 SV=3	P12830	0.508592
Myeloperoxidase OS=Homo sapiens GN=MPO PE=1 SV=1	P05164	0.511095
Apolipoprotein C-III OS=Homo sapiens GN=APOC3 PE=1 SV=1	P02656	0.515937
Serum albumin OS=Homo sapiens GN=ALB PE=1 SV=2	P02768	0.52459
Serpin B12 OS=Homo sapiens GN=SERPINB12 PE=1 SV=1	P04430	0.527477
Hsc70-interacting protein OS=Homo sapiens GN=ST13 PE=1 SV=2	P50502 (+1)	0.536904
SH3 domain-binding glutamic acid-rich-like protein 3 OS=Homo sapiens GN=SH3BGRL3 PE=1 SV=1	Q9H299	0.5392
Prostaglandin-H2 D-isomerase OS=Homo sapiens GN=PTGDS PE=1 SV=1	P41222	0.541442
Cluster of Ig kappa chain V-III region WOL OS=Homo sapiens PE=1 SV=1 (P01623)	P01623	0.545854
Tyrosine-protein kinase transmembrane receptor ROR2 OS=Homo sapiens GN=ROR2 PE=1 SV=2	P10721	0.548223
Collagen alpha-1(III) chain OS=Homo sapiens GN=COL3A1 PE=1 SV=4	Q96HE7	0.553106
Trefoil factor 1 OS=Homo sapiens GN=TFF1 PE=1 SV=1	P04155	0.553606
Cluster of Histone H1.4 OS=Homo sapiens GN=HIST1H1E PE=1 SV=2 (P10412)	P10412	0.567543
Cluster of 14-3-3 protein epsilon OS=Homo sapiens GN=YWHAE PE=1 SV=1 (P62258)	P62258 [4]	0.572521
Lymphocyte antigen 6D OS=Homo sapiens GN=LY6D PE=1 SV=1	Q14210	0.574773
Lithostathine-1-alpha OS=Homo sapiens GN=REG1A PE=1 SV=3	P05451	0.577762
Complement factor D OS=Homo sapiens GN=CFD PE=1 SV=5	P00746	0.579732
Cluster of Alpha-2-macroglobulin OS=Homo sapiens GN=A2M PE=1 SV=3 (P01023)	P01023	0.587856
Apolipoprotein A-II OS=Homo sapiens GN=APOA2 PE=1 SV=1	P02652	0.590629
Myosin light polypeptide 6 OS=Homo sapiens GN=MYL6 PE=1 SV=2	P60660	0.592976
6-phosphogluconate dehydrogenase, decarboxylating OS=Homo sapiens GN=PGD PE=1 SV=3	P52209	0.594096
Pepsin A-3 OS=Homo sapiens GN=PGA3 PE=1 SV=1	P0DJD8	0.594802
Trefoil factor 3 OS=Homo sapiens GN=TFF3 PE=1 SV=1	Q07654	0.601321
Collectin-12 OS=Homo sapiens GN=COLEC12 PE=1 SV=3	Q5KU26	0.605962
Histone H2A type 1-B/E OS=Homo sapiens GN=HIST1H2AB PE=1 SV=2	P04908 (+10)	0.606307
Envoplakin OS=Homo sapiens GN=EVPL PE=1 SV=3	Q92817	0.609339
Voltage-dependent anion-selective channel protein 2 OS=Homo sapiens GN=VDAC2 PE=1 SV=2	P45880	0.615003
Neutrophil defensin 1 OS=Homo sapiens GN=DEFA1 PE=1 SV=1	P59665 (+1)	0.619181
Plastin-2 OS=Homo sapiens GN=LCP1 PE=1 SV=6	P13796	0.620057
Proteoglycan 4 OS=Homo sapiens GN=PRG4 PE=1 SV=2	Q92954	0.625253
Secreted Ly-6/uPAR-related protein 1 OS=Homo sapiens GN=SLURP1 PE=1 SV=2	P55000	0.626187
Thioredoxin OS=Homo sapiens GN=TXN PE=1 SV=3	P10599	0.626991
Annexin A2 OS=Homo sapiens GN=ANXA2 PE=1 SV=2	P07355	0.62884
Gelsolin OS=Homo sapiens GN=GSN PE=1 SV=1	P06396	0.633452
Histone H3.1 OS=Homo sapiens GN=HIST1H3A PE=1 SV=2	P68431 (+2)	0.642903
Cluster of Haptoglobin OS=Homo sapiens GN=HP PE=1 SV=1 (P00738)	P00738	0.643658
Serpin B13 OS=Homo sapiens GN=SERPINB13 PE=2 SV=2	Q9UIV8	0.651814
Bile salt-activated lipase OS=Homo sapiens GN=CEL PE=1 SV=3	P19835	0.657756
Monocyte differentiation antigen CD14 OS=Homo sapiens GN=CD14 PE=1 SV=2	P08571	0.658939
Cochlin OS=Homo sapiens GN=COCH PE=1 SV=1	Q96PX8	0.660916
Glutathione S-transferase P OS=Homo sapiens GN=GSTP1 PE=1 SV=2	P09211	0.662279
Suprabasin OS=Homo sapiens GN=SBSN PE=2 SV=1	P05387	0.666318
Alpha-2-macroglobulin-like protein 1 OS=Homo sapiens GN=A2ML1 PE=1 SV=3	A8K2U0	0.672197
Lumican OS=Homo sapiens GN=LUM PE=1 SV=2	P51884	0.674475
Cyclic AMP-responsive element-binding protein 3-like protein 3 OS=Homo sapiens GN=CREB3L3 PE=1 SV=2	Q68CJ9	0.676948
Carbonic anhydrase 1 OS=Homo sapiens GN=CA1 PE=1 SV=2	P00915	0.678819
ADP-ribosylation factor 1 OS=Homo sapiens GN=ARF1 PE=1 SV=2	Q15847	0.680113
Cornulin OS=Homo sapiens GN=CRNN PE=1 SV=1	Q9UBG3	0.691942
40S ribosomal protein SA OS=Homo sapiens GN=RPSA PE=1 SV=4	Q86T65	0.702784
Periplakin OS=Homo sapiens GN=PPL PE=1 SV=4	O60437	0.711073
Desmoglein-3 OS=Homo sapiens GN=DSG3 PE=1 SV=2	P32926	0.717377
Elafin OS=Homo sapiens GN=PI3 PE=1 SV=3	P19957	0.723786
Prelamin-A/C OS=Homo sapiens GN=LMNA PE=1 SV=1	P02545	0.726105
Collagen alpha-1(I) chain OS=Homo sapiens GN=COL1A1 PE=1 SV=5	P02452	0.728761
Protein AMBP OS=Homo sapiens GN=AMBP PE=1 SV=1	P02760	0.74231
Cluster of Histone H2B type 1-K OS=Homo sapiens GN=HIST1H2BK PE=1 SV=3 (O60814)	O60814 [6]	0.751023
Lymphatic vessel endothelial hyaluronic acid receptor 1 OS=Homo sapiens GN=LYVE1 PE=1 SV=2	Q9Y5Y7	0.75152
Dermatopontin OS=Homo sapiens GN=DPT PE=2 SV=2	Q07507	0.764743
Cluster of Elongation factor 1-alpha 1 OS=Homo sapiens GN=EEF1A1 PE=1 SV=1 (P68104)	P68104 [2]	0.770419
Cystatin-A OS=Homo sapiens GN=CSTA PE=1 SV=1	P01040	0.776842
Acyl-CoA-binding protein OS=Homo sapiens GN=DBI PE=1 SV=2	P07108	0.782021
Lactotransferrin OS=Homo sapiens GN=LTF PE=1 SV=6	P02788	0.795097
Histone H4 OS=Homo sapiens GN=HIST1H4A PE=1 SV=2	P62805	0.795792
Ig lambda chain V-III region LOI OS=Homo sapiens PE=1 SV=1	P80748	0.803835
Cluster of Keratin, type II cytoskeletal 4 OS=Homo sapiens GN=KRT4 PE=1 SV=4 (P19013)	P19013 [7]	0.804885
Glutamine synthetase OS=Homo sapiens GN=GLUL PE=1 SV=4	P15104	0.809422
Apolipoprotein A-I OS=Homo sapiens GN=APOA1 PE=1 SV=1	P02647	0.811879
Hemoglobin subunit alpha OS=Homo sapiens GN=HBA1 PE=1 SV=2	P69905	0.814556
Cystatin-M OS=Homo sapiens GN=CST6 PE=1 SV=1	Q15828	0.82344
Calmodulin-like protein 5 OS=Homo sapiens GN=CALML5 PE=1 SV=2	P06865	0.853987
Plakophilin-1 OS=Homo sapiens GN=PKP1 PE=1 SV=2	Q13835	0.857804
Angiotensinogen OS=Homo sapiens GN=AGT PE=1 SV=1	P01019	0.862094
Zinc-alpha-2-glycoprotein OS=Homo sapiens GN=AZGP1 PE=1 SV=2	P25311	0.879279
Protein disulfide-isomerase OS=Homo sapiens GN=P4HB PE=1 SV=3	P07237	0.893925
Ganglioside GM2 activator OS=Homo sapiens GN=GM2A PE=1 SV=4	P17900	0.903419
Cluster of Alpha-1-acid glycoprotein 1 OS=Homo sapiens GN=ORM1 PE=1 SV=1 (P02763)	P02763 [2]	0.913803
Cluster of Small proline-rich protein 2A OS=Homo sapiens GN=SPRR2A PE=2 SV=1 (P35326)	P35326	0.927025
Protein S100-A8 OS=Homo sapiens GN=S100A8 PE=1 SV=1	P05109	0.927566
Annexin A1 OS=Homo sapiens GN=ANXA1 PE=1 SV=2	P04083	0.929362
Cluster of Hemoglobin subunit beta OS=Homo sapiens GN=HBB PE=1 SV=2 (P68871)	P68871 [2]	0.931551
Peptidase inhibitor 16 OS=Homo sapiens GN=PI16 PE=1 SV=1	Q6UXB8	0.94636
Leucine-rich alpha-2-glycoprotein OS=Homo sapiens GN=LRG1 PE=1 SV=2	P02750	0.963489
Desmoplakin OS=Homo sapiens GN=DSP PE=1 SV=3	P15924	0.986331
Cluster of Cornifin-A OS=Homo sapiens GN=SPRR1A PE=1 SV=2 (P35321)	P35321 [2]	0.991717
Protein S100-A12 OS=Homo sapiens GN=S100A12 PE=1 SV=2	P80511	1.02805
Keratin, type II cytoskeletal 78 OS=Homo sapiens GN=KRT78 PE=2 SV=2	Q8N1N4	1.02849
Cystatin-B OS=Homo sapiens GN=CSTB PE=1 SV=2	P04080	1.02903
Small proline-rich protein 3 OS=Homo sapiens GN=SPRR3 PE=1 SV=2	Q9UBC9	1.03411
Fatty acid-binding protein, epidermal OS=Homo sapiens GN=FABP5 PE=1 SV=3	Q01469	1.03568
Protein S100-A9 OS=Homo sapiens GN=S100A9 PE=1 SV=1	P06702	1.08217
Alpha-2-HS-glycoprotein OS=Homo sapiens GN=AHSG PE=1 SV=1	P02765	1.08497
Cluster of Junction plakoglobin OS=Homo sapiens GN=JUP PE=1 SV=3 (P14923)	P14923	1.13968
Antileukoproteinase OS=Homo sapiens GN=SLPI PE=1 SV=2	P03973	1.19368
Retinol-binding protein 4 OS=Homo sapiens GN=RBP4 PE=1 SV=3	P02753	1.20718
Protein S100-A14 OS=Homo sapiens GN=S100A14 PE=1 SV=1	Q9HCY8	1.2195
Heat shock protein beta-1 OS=Homo sapiens GN=HSPB1 PE=1 SV=2	P04792	1.22269
Protein S100-A7 OS=Homo sapiens GN=S100A7 PE=1 SV=4	Q9UBR2	1.22851
Uteroglobin OS=Homo sapiens GN=SCGB1A1 PE=1 SV=1	P11684	1.23806
Cluster of Keratin, type I cytoskeletal 13 OS=Homo sapiens GN=KRT13 PE=1 SV=4 (P13646)	P13646 [5]	1.28468
Small proline-rich protein 2F OS=Homo sapiens GN=SPRR2F PE=2 SV=1	Q6P531	1.34943
Cluster of ERO1-like protein alpha OS=Homo sapiens GN=ERO1L PE=1 SV=2 (Q96HE7)	P78324	1.51869
Dysbindin OS=Homo sapiens GN=DTNBP1 PE=1 SV=1	P49913	1.54426
Beta-2-microglobulin OS=Homo sapiens GN=B2M PE=1 SV=1	P61769	1.64958

## Sheet: urine male and female
Protein nane	Accession Number	inter-individual CV
Programmed cell death 6-interacting protein OS=Homo sapiens GN=PDCD6IP PE=1 SV=1	Q8WUM4	0.104356
4F2 cell-surface antigen heavy chain OS=Homo sapiens GN=SLC3A2 PE=1 SV=3	P08195	0.1066
Metalloproteinase inhibitor 2 OS=Homo sapiens GN=TIMP2 PE=1 SV=2	P16035	0.109355
Fibrillin-1 OS=Homo sapiens GN=FBN1 PE=1 SV=3	P35555	0.110309
Thrombospondin-1 OS=Homo sapiens GN=THBS1 PE=1 SV=2	P07996	0.111229
Melanotransferrin OS=Homo sapiens GN=MFI2 PE=1 SV=2	P08582	0.118812
IST1 homolog OS=Homo sapiens GN=IST1 PE=1 SV=1	P53990	0.120757
Growth arrest-specific protein 1 OS=Homo sapiens GN=GAS1 PE=1 SV=2	P29323	0.12865
Inter-alpha-trypsin inhibitor heavy chain H4 OS=Homo sapiens GN=ITIH4 PE=1 SV=4	Q14624	0.129032
Protein HEG homolog 1 OS=Homo sapiens GN=HEG1 PE=1 SV=3	Q9ULI3	0.129115
Folate receptor alpha OS=Homo sapiens GN=FOLR1 PE=1 SV=3	P15328	0.129369
Natural cytotoxicity triggering receptor 3 ligand 1 OS=Homo sapiens GN=NCR3LG1 PE=1 SV=1	Q9BXN2	0.129668
Neprilysin OS=Homo sapiens GN=MME PE=1 SV=2	P08473	0.129774
Carboxypeptidase E OS=Homo sapiens GN=CPE PE=1 SV=1	P16870	0.130587
Sulfhydryl oxidase 1 OS=Homo sapiens GN=QSOX1 PE=1 SV=3	O00391	0.132181
Podocalyxin OS=Homo sapiens GN=PODXL PE=1 SV=2	O00592	0.132794
Golgi apparatus protein 1 OS=Homo sapiens GN=GLG1 PE=1 SV=2	Q92896	0.134622
Kin of IRRE-like protein 1 OS=Homo sapiens GN=KIRREL PE=1 SV=2	Q96J84	0.135425
Vitronectin OS=Homo sapiens GN=VTN PE=1 SV=1	P04004	0.135696
Latent-transforming growth factor beta-binding protein 2 OS=Homo sapiens GN=LTBP2 PE=1 SV=3	Q14767	0.138599
Biotinidase OS=Homo sapiens GN=BTD PE=1 SV=2	P43251	0.139248
E3 ubiquitin-protein ligase RNF149 OS=Homo sapiens GN=RNF149 PE=2 SV=2	Q8NC42	0.140369
Protein DJ-1 OS=Homo sapiens GN=PARK7 PE=1 SV=2	Q99497	0.141073
Argininosuccinate synthase OS=Homo sapiens GN=ASS1 PE=1 SV=2	P00966	0.142603
Golgi membrane protein 1 OS=Homo sapiens GN=GOLM1 PE=1 SV=1	Q8NBJ4	0.142759
Protein FAM3C OS=Homo sapiens GN=FAM3C PE=1 SV=1	Q92520	0.143203
Mannosyl-oligosaccharide 1,2-alpha-mannosidase IA OS=Homo sapiens GN=MAN1A1 PE=1 SV=3	P33908	0.143353
Aspartate aminotransferase, cytoplasmic OS=Homo sapiens GN=GOT1 PE=1 SV=3	P17174	0.143487
Collagen alpha-1(XII) chain OS=Homo sapiens GN=COL12A1 PE=1 SV=2	Q99715	0.144855
Low-density lipoprotein receptor-related protein 2 OS=Homo sapiens GN=LRP2 PE=1 SV=3	P98164	0.145355
Protocadherin Fat 4 OS=Homo sapiens GN=FAT4 PE=1 SV=2	Q6V0I7	0.146284
Malate dehydrogenase, cytoplasmic OS=Homo sapiens GN=MDH1 PE=1 SV=4	P40925	0.146293
Mucin-1 OS=Homo sapiens GN=MUC1 PE=1 SV=3	P15941	0.148751
Epithelial discoidin domain-containing receptor 1 OS=Homo sapiens GN=DDR1 PE=1 SV=1	Q08345	0.149645
Macrophage colony-stimulating factor 1 OS=Homo sapiens GN=CSF1 PE=1 SV=2	P09603	0.150521
Platelet endothelial cell adhesion molecule OS=Homo sapiens GN=PECAM1 PE=1 SV=1	P16284	0.150846
Cell adhesion molecule 1 OS=Homo sapiens GN=CADM1 PE=1 SV=2	Q9BY67	0.151232
Cartilage intermediate layer protein 2 OS=Homo sapiens GN=CILP2 PE=2 SV=2	Q8IUL8	0.151493
Fibrinogen alpha chain OS=Homo sapiens GN=FGA PE=1 SV=2	P02671	0.151784
Vasorin OS=Homo sapiens GN=VASN PE=1 SV=1	Q6EMK4	0.151866
Intercellular adhesion molecule 2 OS=Homo sapiens GN=ICAM2 PE=1 SV=2	P13598	0.15219
Prolow-density lipoprotein receptor-related protein 1 OS=Homo sapiens GN=LRP1 PE=1 SV=2	P12273	0.152645
Ephrin type-B receptor 6 OS=Homo sapiens GN=EPHB6 PE=1 SV=4	O15197	0.152944
Protocadherin-16 OS=Homo sapiens GN=DCHS1 PE=2 SV=1	Q96JQ0	0.156016
Signal-regulatory protein beta-1 OS=Homo sapiens GN=SIRPB1 PE=1 SV=5	O00241	0.156546
Cell surface glycoprotein MUC18 OS=Homo sapiens GN=MCAM PE=1 SV=2	P43121	0.15839
Laminin subunit alpha-4 OS=Homo sapiens GN=LAMA4 PE=1 SV=4	Q16363	0.158446
Cathepsin B OS=Homo sapiens GN=CTSB PE=1 SV=3	P07858	0.159504
Protocadherin-1 OS=Homo sapiens GN=PCDH1 PE=1 SV=2	Q08174	0.15951
Collagen alpha-2(IV) chain OS=Homo sapiens GN=COL4A2 PE=1 SV=4	P08572	0.159937
Gamma-glutamyltransferase 6 OS=Homo sapiens GN=GGT6 PE=2 SV=2	Q8IZF2	0.161121
Eukaryotic translation initiation factor 6 OS=Homo sapiens GN=EIF6 PE=1 SV=1	P56537	0.161343
Selenium-binding protein 1 OS=Homo sapiens GN=SELENBP1 PE=1 SV=2	Q13228	0.163448
Cubilin OS=Homo sapiens GN=CUBN PE=1 SV=5	O60494	0.163695
Thyrotropin-releasing hormone-degrading ectoenzyme OS=Homo sapiens GN=TRHDE PE=2 SV=1	Q9UKU6	0.164666
Charged multivesicular body protein 1b OS=Homo sapiens GN=CHMP1B PE=1 SV=1	Q7LBR1	0.164725
Intercellular adhesion molecule 1 OS=Homo sapiens GN=ICAM1 PE=1 SV=2	Q7Z7D3	0.166716
Poliovirus receptor-related protein 4 OS=Homo sapiens GN=PVRL4 PE=1 SV=1	Q96NY8	0.167309
Serine hydroxymethyltransferase, cytosolic OS=Homo sapiens GN=SHMT1 PE=1 SV=1	P34896	0.167353
Phosphoinositide-3-kinase-interacting protein 1 OS=Homo sapiens GN=PIK3IP1 PE=1 SV=2	Q96FE7	0.167862
Tenascin-X OS=Homo sapiens GN=TNXB PE=1 SV=3	P22105	0.167899
Fructose-1,6-bisphosphatase 1 OS=Homo sapiens GN=FBP1 PE=1 SV=5	P09467	0.16887
Beta-2-glycoprotein 1 OS=Homo sapiens GN=APOH PE=1 SV=3	P02749	0.169266
Collagen alpha-1(VI) chain OS=Homo sapiens GN=COL6A1 PE=1 SV=3	P12109	0.169841
Charged multivesicular body protein 2a OS=Homo sapiens GN=CHMP2A PE=1 SV=1	O43633	0.170538
Titin OS=Homo sapiens GN=TTN PE=1 SV=4	Q8WZ42	0.170574
Adenosylhomocysteinase OS=Homo sapiens GN=AHCY PE=1 SV=4	P23526	0.170883
N(G),N(G)-dimethylarginine dimethylaminohydrolase 2 OS=Homo sapiens GN=DDAH2 PE=1 SV=1	O95865	0.173132
Lymphocyte function-associated antigen 3 OS=Homo sapiens GN=CD58 PE=1 SV=1	P31997	0.174331
Matrix-remodeling-associated protein 8 OS=Homo sapiens GN=MXRA8 PE=1 SV=1	Q9BRK3	0.175
Attractin OS=Homo sapiens GN=ATRN PE=1 SV=2	O75882	0.175348
Roundabout homolog 4 OS=Homo sapiens GN=ROBO4 PE=1 SV=1	Q8WZ75	0.17537
Coagulation factor V OS=Homo sapiens GN=F5 PE=1 SV=4	P12259	0.175547
Basigin OS=Homo sapiens GN=BSG PE=1 SV=2	P35613	0.175603
Neuronal growth regulator 1 OS=Homo sapiens GN=NEGR1 PE=1 SV=3	Q7Z3B1	0.176924
Cadherin-related family member 5 OS=Homo sapiens GN=CDHR5 PE=1 SV=3	Q9HBB8	0.177595
Receptor-type tyrosine-protein phosphatase eta OS=Homo sapiens GN=PTPRJ PE=1 SV=3	Q12913	0.177916
Pigment epithelium-derived factor OS=Homo sapiens GN=SERPINF1 PE=1 SV=4	P36955	0.178271
Platelet glycoprotein VI OS=Homo sapiens GN=GP6 PE=1 SV=4	Q9HCN6	0.178672
Alpha-N-acetylglucosaminidase OS=Homo sapiens GN=NAGLU PE=1 SV=2	P54802	0.179206
Kunitz-type protease inhibitor 1 OS=Homo sapiens GN=SPINT1 PE=1 SV=2	O43278	0.179706
Beta-1,4-galactosyltransferase 1 OS=Homo sapiens GN=B4GALT1 PE=1 SV=5	P15291	0.179865
Endosialin OS=Homo sapiens GN=CD248 PE=1 SV=1	Q9HCU0	0.180973
Protocadherin gamma-C3 OS=Homo sapiens GN=PCDHGC3 PE=1 SV=1	Q9UN70	0.181214
Sialidase-1 OS=Homo sapiens GN=NEU1 PE=1 SV=1	Q6UX73	0.182163
Immunoglobulin superfamily containing leucine-rich repeat protein OS=Homo sapiens GN=ISLR PE=1 SV=1	O14498	0.182358
Alpha-2-antiplasmin OS=Homo sapiens GN=SERPINF2 PE=1 SV=3	P08697	0.182532
Fibronectin OS=Homo sapiens GN=FN1 PE=1 SV=4	P02751	0.184973
Contactin-1 OS=Homo sapiens GN=CNTN1 PE=1 SV=1	Q12860	0.186195
N-acetyllactosaminide beta-1,3-N-acetylglucosaminyltransferase OS=Homo sapiens GN=B3GNT1 PE=1 SV=1	O43505	0.186777
Glypican-4 OS=Homo sapiens GN=GPC4 PE=1 SV=4	O75487	0.186994
Epididymal secretory protein E1 OS=Homo sapiens GN=NPC2 PE=1 SV=1	P61916	0.187652
Neogenin OS=Homo sapiens GN=NEO1 PE=1 SV=2	Q92859	0.187925
Keratin, type I cytoskeletal 9 OS=Homo sapiens GN=KRT9 PE=1 SV=3	P35527	0.188723
Superoxide dismutase [Cu-Zn] OS=Homo sapiens GN=SOD1 PE=1 SV=2	P00441	0.189833
Insulin-like growth factor-binding protein 2 OS=Homo sapiens GN=IGFBP2 PE=1 SV=2	P18065	0.189941
Di-N-acetylchitobiase OS=Homo sapiens GN=CTBS PE=1 SV=1	Q01459	0.19111
Charged multivesicular body protein 5 OS=Homo sapiens GN=CHMP5 PE=1 SV=1	Q9NZZ3	0.191691
Glycerol-3-phosphate dehydrogenase [NAD(+)], cytoplasmic OS=Homo sapiens GN=GPD1 PE=1 SV=4	P21695	0.191732
IGF-like family receptor 1 OS=Homo sapiens GN=IGFLR1 PE=1 SV=1	Q9H665	0.19176
Glutaminyl-peptide cyclotransferase OS=Homo sapiens GN=QPCT PE=1 SV=1	Q16769	0.192011
Aminopeptidase N OS=Homo sapiens GN=ANPEP PE=1 SV=4	P15144	0.19221
Filamin-B OS=Homo sapiens GN=FLNB PE=1 SV=2	O75369	0.192391
Prostasin OS=Homo sapiens GN=PRSS8 PE=1 SV=1	Q16651	0.194658
Fibulin-1 OS=Homo sapiens GN=FBLN1 PE=1 SV=4	P23142	0.195517
Plasma protease C1 inhibitor OS=Homo sapiens GN=SERPING1 PE=1 SV=2	P05155	0.196047
Peptidoglycan recognition protein 1 OS=Homo sapiens GN=PGLYRP1 PE=1 SV=1	O75594	0.196778
Hepatitis A virus cellular receptor 2 OS=Homo sapiens GN=HAVCR2 PE=1 SV=3	Q8TDQ0	0.198207
Extracellular superoxide dismutase [Cu-Zn] OS=Homo sapiens GN=SOD3 PE=1 SV=2	P08294	0.198803
Biglycan OS=Homo sapiens GN=BGN PE=1 SV=2	P21810	0.199124
CD59 glycoprotein OS=Homo sapiens GN=CD59 PE=1 SV=1	P13987	0.200517
Glucosylceramidase OS=Homo sapiens GN=GBA PE=1 SV=3	Q12929	0.200825
SLAM family member 5 OS=Homo sapiens GN=CD84 PE=1 SV=1	Q9UIB8	0.201232
G-protein coupled receptor family C group 5 member C OS=Homo sapiens GN=GPRC5C PE=1 SV=2	Q9NQ84	0.202002
Deoxyribonuclease-2-alpha OS=Homo sapiens GN=DNASE2 PE=1 SV=2	Q96EV8	0.202078
Neural cell adhesion molecule 1 OS=Homo sapiens GN=NCAM1 PE=1 SV=3	P13591	0.202851
Granulins OS=Homo sapiens GN=GRN PE=1 SV=2	P28799	0.203126
Poliovirus receptor OS=Homo sapiens GN=PVR PE=1 SV=2	P15151	0.20446
Dipeptidase 1 OS=Homo sapiens GN=DPEP1 PE=1 SV=3	P16444	0.204711
Carboxypeptidase M OS=Homo sapiens GN=CPM PE=1 SV=2	P14384	0.205655
Nidogen-1 OS=Homo sapiens GN=NID1 PE=1 SV=3	P14543	0.205734
Retinoid-inducible serine carboxypeptidase OS=Homo sapiens GN=SCPEP1 PE=1 SV=1	Q9HB40	0.205969
Carboxymethylenebutenolidase homolog OS=Homo sapiens GN=CMBL PE=1 SV=1	Q96DG6	0.207231
Vesicular integral-membrane protein VIP36 OS=Homo sapiens GN=LMAN2 PE=1 SV=1	Q12907	0.207969
Urokinase-type plasminogen activator OS=Homo sapiens GN=PLAU PE=1 SV=2	P00749	0.208232
Complement factor I OS=Homo sapiens GN=CFI PE=1 SV=2	P05156	0.20936
Interleukin-10 receptor subunit beta OS=Homo sapiens GN=IL10RB PE=1 SV=2	Q08334	0.209506
Tripeptidyl-peptidase 1 OS=Homo sapiens GN=TPP1 PE=1 SV=2	O14773	0.209576
Pro-epidermal growth factor OS=Homo sapiens GN=EGF PE=1 SV=2	P01133	0.209637
Desmocollin-2 OS=Homo sapiens GN=DSC2 PE=1 SV=1	Q02487	0.210003
Cadherin-16 OS=Homo sapiens GN=CDH16 PE=1 SV=1	Q5IJ48	0.21054
Non-secretory ribonuclease OS=Homo sapiens GN=RNASE2 PE=1 SV=2	P10153	0.211524
Multimerin-2 OS=Homo sapiens GN=MMRN2 PE=1 SV=2	P13671	0.212671
Dipeptidyl peptidase 2 OS=Homo sapiens GN=DPP7 PE=1 SV=3	Q9UHL4	0.212877
Tyrosine-protein kinase receptor UFO OS=Homo sapiens GN=AXL PE=1 SV=3	P30530	0.213748
Annexin A11 OS=Homo sapiens GN=ANXA11 PE=1 SV=1	P50995	0.215251
Dihydrolipoyllysine-residue succinyltransferase component of 2-oxoglutarate dehydrogenase complex, mitochondrial OS=Homo sapiens GN=DLST PE=1 SV=4	P36957	0.215936
Collagen alpha-1(XVIII) chain OS=Homo sapiens GN=COL18A1 PE=1 SV=5	P39060	0.216666
Basal cell adhesion molecule OS=Homo sapiens GN=BCAM PE=1 SV=2	P50895	0.216979
78 kDa glucose-regulated protein OS=Homo sapiens GN=HSPA5 PE=1 SV=2	P11021	0.216989
Collagen alpha-3(VI) chain OS=Homo sapiens GN=COL6A3 PE=1 SV=5	P12111	0.219502
Poliovirus receptor-related protein 2 OS=Homo sapiens GN=PVRL2 PE=1 SV=1	Q92692	0.219893
Interleukin-18-binding protein OS=Homo sapiens GN=IL18BP PE=1 SV=2	O95998	0.219991
Amiloride-sensitive amine oxidase [copper-containing] OS=Homo sapiens GN=ABP1 PE=1 SV=4	P19801	0.220099
Reticulon-4 receptor-like 2 OS=Homo sapiens GN=RTN4RL2 PE=1 SV=1	Q86UN3	0.221665
Lysosome-associated membrane glycoprotein 1 OS=Homo sapiens GN=LAMP1 PE=1 SV=3	P11279	0.224226
Ciliary neurotrophic factor receptor subunit alpha OS=Homo sapiens GN=CNTFR PE=1 SV=2	P26992	0.224429
Cytosolic non-specific dipeptidase OS=Homo sapiens GN=CNDP2 PE=1 SV=2	Q96KP4	0.22494
Cystatin-C OS=Homo sapiens GN=CST3 PE=1 SV=1	P01034	0.22541
Aggrecan core protein OS=Homo sapiens GN=ACAN PE=1 SV=2	P16112	0.225521
Hemicentin-1 OS=Homo sapiens GN=HMCN1 PE=1 SV=2	Q96RW7	0.226093
Polymeric immunoglobulin receptor OS=Homo sapiens GN=PIGR PE=1 SV=4	P01833	0.226124
Programmed cell death 1 ligand 2 OS=Homo sapiens GN=PDCD1LG2 PE=1 SV=2	Q9BQ51	0.227672
Endothelial protein C receptor OS=Homo sapiens GN=PROCR PE=1 SV=1	Q9UNN8	0.227922
C-type lectin domain family 7 member A OS=Homo sapiens GN=CLEC7A PE=1 SV=1	Q9H9P2	0.228815
Basement membrane-specific heparan sulfate proteoglycan core protein OS=Homo sapiens GN=HSPG2 PE=1 SV=4	P98160	0.229144
Fatty acid-binding protein, heart OS=Homo sapiens GN=FABP3 PE=1 SV=4	P05413	0.230201
Immunoglobulin superfamily member 8 OS=Homo sapiens GN=IGSF8 PE=1 SV=1	Q969P0	0.230688
Tissue alpha-L-fucosidase OS=Homo sapiens GN=FUCA1 PE=1 SV=4	P04066	0.231781
Ig kappa chain V-I region BAN OS=Homo sapiens PE=1 SV=1	P24592	0.232312
Phosphatidylethanolamine-binding protein 1 OS=Homo sapiens GN=PEBP1 PE=1 SV=3	P30086	0.232707
Connective tissue growth factor OS=Homo sapiens GN=CTGF PE=1 SV=2	P29279	0.232938
Collagen alpha-1(XV) chain OS=Homo sapiens GN=COL15A1 PE=1 SV=2	P39059	0.23315
Peptidyl-glycine alpha-amidating monooxygenase OS=Homo sapiens GN=PAM PE=1 SV=2	Q8WW52	0.234163
Hemicentin-2 OS=Homo sapiens GN=HMCN2 PE=2 SV=2	Q8NDA2	0.234492
Prominin-1 OS=Homo sapiens GN=PROM1 PE=1 SV=1	O43490	0.234636
Alcohol dehydrogenase [NADP(+)] OS=Homo sapiens GN=AKR1A1 PE=1 SV=3	P14550	0.235889
Acid ceramidase OS=Homo sapiens GN=ASAH1 PE=1 SV=5	Q13510	0.238004
Peptidyl-prolyl cis-trans isomerase B OS=Homo sapiens GN=PPIB PE=1 SV=2	P23284	0.238192
Neuroserpin OS=Homo sapiens GN=SERPINI1 PE=1 SV=1	Q99574	0.238322
CD44 antigen OS=Homo sapiens GN=CD44 PE=1 SV=3	P16070	0.238599
Twisted gastrulation protein homolog 1 OS=Homo sapiens GN=TWSG1 PE=2 SV=1	Q9GZX9	0.239084
Clusterin OS=Homo sapiens GN=CLU PE=1 SV=1	P10909	0.239315
Ephrin-A1 OS=Homo sapiens GN=EFNA1 PE=1 SV=2	P20827	0.239374
Isocitrate dehydrogenase [NADP] cytoplasmic OS=Homo sapiens GN=IDH1 PE=1 SV=2	O75874	0.240058
Endonuclease domain-containing 1 protein OS=Homo sapiens GN=ENDOD1 PE=1 SV=2	O94919	0.240671
Dipeptidyl peptidase 4 OS=Homo sapiens GN=DPP4 PE=1 SV=2	P27487	0.241531
Gamma-glutamyl hydrolase OS=Homo sapiens GN=GGH PE=1 SV=2	Q92820	0.241746
Afamin OS=Homo sapiens GN=AFM PE=1 SV=1	P43652	0.241789
Pappalysin-2 OS=Homo sapiens GN=PAPPA2 PE=1 SV=4	Q9BXP8	0.244164
Peptidyl-prolyl cis-trans isomerase C OS=Homo sapiens GN=PPIC PE=1 SV=1	P45877	0.244683
T-cell immunomodulatory protein OS=Homo sapiens GN=ITFG1 PE=1 SV=1	Q8TB96	0.244822
WAP four-disulfide core domain protein 2 OS=Homo sapiens GN=WFDC2 PE=1 SV=2	Q14508	0.245039
Chondroitin sulfate proteoglycan 4 OS=Homo sapiens GN=CSPG4 PE=1 SV=2	Q6UVK1	0.24727
Insulin-like growth factor-binding protein 7 OS=Homo sapiens GN=IGFBP7 PE=1 SV=1	Q16270	0.247983
Lysosomal acid phosphatase OS=Homo sapiens GN=ACP2 PE=1 SV=3	P11117	0.249409
G-protein coupled receptor 56 OS=Homo sapiens GN=GPR56 PE=1 SV=2	P19021	0.249761
Nicotinate-nucleotide pyrophosphorylase [carboxylating] OS=Homo sapiens GN=QPRT PE=1 SV=3	O00115	0.250772
Secretogranin-1 OS=Homo sapiens GN=CHGB PE=1 SV=2	P05060	0.25238
Cadherin-13 OS=Homo sapiens GN=CDH13 PE=1 SV=1	P55290	0.253407
Beta-hexosaminidase subunit beta OS=Homo sapiens GN=HEXB PE=1 SV=3	P07686	0.255003
Alpha-1-antitrypsin OS=Homo sapiens GN=SERPINA1 PE=1 SV=3	P01009	0.255468
Kallistatin OS=Homo sapiens GN=SERPINA4 PE=1 SV=3	P29622	0.255902
Dystroglycan OS=Homo sapiens GN=DAG1 PE=1 SV=2	P26927	0.256441
Annexin A5 OS=Homo sapiens GN=ANXA5 PE=1 SV=2	P08758	0.25683
Beta-glucuronidase OS=Homo sapiens GN=GUSB PE=1 SV=2	P08236	0.256895
Apolipoprotein(a) OS=Homo sapiens GN=LPA PE=1 SV=1	P08519	0.257389
Cell adhesion molecule 4 OS=Homo sapiens GN=CADM4 PE=1 SV=1	Q8NFZ8	0.257774
Mucosal addressin cell adhesion molecule 1 OS=Homo sapiens GN=MADCAM1 PE=1 SV=2	Q13477	0.259238
Phosphoglycerate kinase 1 OS=Homo sapiens GN=PGK1 PE=1 SV=3	P00558	0.259543
Galectin-3 OS=Homo sapiens GN=LGALS3 PE=1 SV=5	P02679	0.259689
Vitamin D-binding protein OS=Homo sapiens GN=GC PE=1 SV=1	P02774	0.261308
Nucleobindin-1 OS=Homo sapiens GN=NUCB1 PE=1 SV=4	Q02818	0.261951
Vitelline membrane outer layer protein 1 homolog OS=Homo sapiens GN=VMO1 PE=1 SV=1	Q7Z5L0	0.262348
Receptor-type tyrosine-protein phosphatase-like N OS=Homo sapiens GN=PTPRN PE=1 SV=1	Q16849	0.263694
Ig kappa chain C region OS=Homo sapiens GN=IGKC PE=1 SV=1	P01834	0.266485
Probable serine carboxypeptidase CPVL OS=Homo sapiens GN=CPVL PE=1 SV=2	Q9H3G5	0.266597
Insulin-like growth factor-binding protein complex acid labile subunit OS=Homo sapiens GN=IGFALS PE=1 SV=1	P35858	0.267968
Frizzled-4 OS=Homo sapiens GN=FZD4 PE=1 SV=2	Q9ULV1	0.268924
SPARC-like protein 1 OS=Homo sapiens GN=SPARCL1 PE=1 SV=2	Q14515	0.269451
N-acetylglucosamine-6-sulfatase OS=Homo sapiens GN=GNS PE=1 SV=3	P15586	0.270091
Latent-transforming growth factor beta-binding protein 4 OS=Homo sapiens GN=LTBP4 PE=1 SV=2	Q8N2S1	0.270449
Hyaluronidase-1 OS=Homo sapiens GN=HYAL1 PE=1 SV=2	Q12794	0.272511
Proactivator polypeptide OS=Homo sapiens GN=PSAP PE=1 SV=2	P07602	0.275234
Angiopoietin-related protein 2 OS=Homo sapiens GN=ANGPTL2 PE=2 SV=1	Q9UKU9	0.276451
Pro-cathepsin H OS=Homo sapiens GN=CTSH PE=1 SV=4	P09668	0.276599
Kininogen-1 OS=Homo sapiens GN=KNG1 PE=1 SV=2	P01042	0.277692
Fumarylacetoacetase OS=Homo sapiens GN=FAH PE=1 SV=2	P16930	0.278017
Prothrombin OS=Homo sapiens GN=F2 PE=1 SV=2	P00734	0.278218
Plasma serine protease inhibitor OS=Homo sapiens GN=SERPINA5 PE=1 SV=3	P05154	0.278368
EGF-containing fibulin-like extracellular matrix protein 2 OS=Homo sapiens GN=EFEMP2 PE=1 SV=3	O95967	0.280323
Collagen alpha-3(V) chain OS=Homo sapiens GN=COL5A3 PE=1 SV=3	Q99519	0.280386
C-type lectin domain family 14 member A OS=Homo sapiens GN=CLEC14A PE=1 SV=1	Q86T13	0.281824
V-set domain-containing T-cell activation inhibitor 1 OS=Homo sapiens GN=VTCN1 PE=1 SV=1	O43405	0.282008
CD320 antigen OS=Homo sapiens GN=CD320 PE=1 SV=1	Q9NPF0	0.284386
Solute carrier family 12 member 1 OS=Homo sapiens GN=SLC12A1 PE=1 SV=2	Q13621	0.28563
Complement component C7 OS=Homo sapiens GN=C7 PE=1 SV=2	P10643	0.286232
Sushi domain-containing protein 2 OS=Homo sapiens GN=SUSD2 PE=1 SV=1	Q9UGT4	0.286987
Protein NOV homolog OS=Homo sapiens GN=NOV PE=1 SV=1	P48745	0.289862
Galectin-3-binding protein OS=Homo sapiens GN=LGALS3BP PE=1 SV=1	Q08380	0.289954
6-phosphogluconolactonase OS=Homo sapiens GN=PGLS PE=1 SV=2	O95336	0.291847
Arylsulfatase A OS=Homo sapiens GN=ARSA PE=1 SV=3	P15289	0.291891
Mannan-binding lectin serine protease 2 OS=Homo sapiens GN=MASP2 PE=1 SV=4	O00187	0.292017
CD9 antigen OS=Homo sapiens GN=CD9 PE=1 SV=4	P21926	0.292053
Dipeptidyl peptidase 1 OS=Homo sapiens GN=CTSC PE=1 SV=2	P59998	0.292452
EGF-containing fibulin-like extracellular matrix protein 1 OS=Homo sapiens GN=EFEMP1 PE=1 SV=2	Q12805	0.294272
Protein S100-A6 OS=Homo sapiens GN=S100A6 PE=1 SV=1	P06703	0.294444
Laminin subunit alpha-5 OS=Homo sapiens GN=LAMA5 PE=1 SV=8	O15230	0.29542
Apolipoprotein E OS=Homo sapiens GN=APOE PE=1 SV=1	P02649	0.29644
Alpha-1-antichymotrypsin OS=Homo sapiens GN=SERPINA3 PE=1 SV=2	P01011	0.297016
Beta-hexosaminidase subunit alpha OS=Homo sapiens GN=HEXA PE=1 SV=2	P55285	0.297033
Ig lambda chain V-III region SH OS=Homo sapiens PE=1 SV=1	P02461	0.297245
Glyceraldehyde-3-phosphate dehydrogenase OS=Homo sapiens GN=GAPDH PE=1 SV=3	P04406	0.297808
UPF0764 protein C16orf89 OS=Homo sapiens GN=C16orf89 PE=1 SV=2	O75309	0.297974
Amyloid beta A4 protein OS=Homo sapiens GN=APP PE=1 SV=3	P05067	0.297989
Bone marrow proteoglycan OS=Homo sapiens GN=PRG2 PE=1 SV=2	P13727	0.299344
Carboxypeptidase N subunit 2 OS=Homo sapiens GN=CPN2 PE=1 SV=3	P22792	0.300708
Myosin light chain kinase, smooth muscle OS=Homo sapiens GN=MYLK PE=1 SV=4	Q15746	0.30175
Insulin-like growth factor-binding protein 3 OS=Homo sapiens GN=IGFBP3 PE=1 SV=2	P17936	0.301875
Hepatocyte growth factor activator OS=Homo sapiens GN=HGFAC PE=1 SV=1	Q04756	0.302479
Glutathione S-transferase Mu 3 OS=Homo sapiens GN=GSTM3 PE=1 SV=3	P21266	0.303171
Carbonic anhydrase 2 OS=Homo sapiens GN=CA2 PE=1 SV=2	P00918	0.303396
Retinoic acid receptor responder protein 2 OS=Homo sapiens GN=RARRES2 PE=1 SV=1	Q99969	0.303419
Cathepsin D OS=Homo sapiens GN=CTSD PE=1 SV=1	P07339	0.304456
Complement factor B OS=Homo sapiens GN=CFB PE=1 SV=2	P00751	0.304845
Quinone oxidoreductase OS=Homo sapiens GN=CRYZ PE=1 SV=1	Q08257	0.304958
Lysozyme C OS=Homo sapiens GN=LYZ PE=1 SV=1	P61626	0.3061
Cartilage oligomeric matrix protein OS=Homo sapiens GN=COMP PE=1 SV=2	P49747	0.306356
Apolipoprotein D OS=Homo sapiens GN=APOD PE=1 SV=1	P05090	0.306777
Phospholipase D3 OS=Homo sapiens GN=PLD3 PE=1 SV=1	Q8IV08	0.308283
Urokinase plasminogen activator surface receptor OS=Homo sapiens GN=PLAUR PE=1 SV=1	P31151	0.309592
Olfactomedin-4 OS=Homo sapiens GN=OLFM4 PE=1 SV=1	Q6UX06	0.310254
Ephrin type-B receptor 4 OS=Homo sapiens GN=EPHB4 PE=1 SV=2	P54760	0.310716
CD5 antigen-like OS=Homo sapiens GN=CD5L PE=1 SV=1	O43866	0.310963
Osteoclast-associated immunoglobulin-like receptor OS=Homo sapiens GN=OSCAR PE=2 SV=3	Q8IYS5	0.311258
Chromogranin-A OS=Homo sapiens GN=CHGA PE=1 SV=7	P10645	0.311502
Major prion protein OS=Homo sapiens GN=PRNP PE=1 SV=1	P04156	0.311891
Complement decay-accelerating factor OS=Homo sapiens GN=CD55 PE=1 SV=4	P08174	0.313451
Cadherin-2 OS=Homo sapiens GN=CDH2 PE=1 SV=4	P19022	0.314847
Atrial natriuretic peptide receptor 3 OS=Homo sapiens GN=NPR3 PE=1 SV=2	P17342	0.315818
Peroxiredoxin-2 OS=Homo sapiens GN=PRDX2 PE=1 SV=5	P32119	0.316785
Lysosomal alpha-glucosidase OS=Homo sapiens GN=GAA PE=1 SV=4	P10253	0.317311
Peroxiredoxin-1 OS=Homo sapiens GN=PRDX1 PE=1 SV=1	Q06830	0.318752
Sorbitol dehydrogenase OS=Homo sapiens GN=SORD PE=1 SV=4	P01130	0.31954
Vascular cell adhesion protein 1 OS=Homo sapiens GN=VCAM1 PE=1 SV=1	P19320	0.320947
Glutathione S-transferase A2 OS=Homo sapiens GN=GSTA2 PE=1 SV=4	P09210	0.322369
Deoxyribonuclease-1 OS=Homo sapiens GN=DNASE1 PE=1 SV=1	P24855	0.322583
Trefoil factor 2 OS=Homo sapiens GN=TFF2 PE=1 SV=2	Q03403	0.32279
Aminoacylase-1 OS=Homo sapiens GN=ACY1 PE=1 SV=1	Q03154	0.32475
Protein FAM3B OS=Homo sapiens GN=FAM3B PE=1 SV=2	P58499	0.324877
Fibulin-5 OS=Homo sapiens GN=FBLN5 PE=1 SV=1	Q9UBX5	0.326408
Extracellular sulfatase Sulf-2 OS=Homo sapiens GN=SULF2 PE=1 SV=1	Q8IWU5	0.32905
Ephrin-B1 OS=Homo sapiens GN=EFNB1 PE=1 SV=1	P98172	0.329906
Voltage-dependent anion-selective channel protein 1 OS=Homo sapiens GN=VDAC1 PE=1 SV=2	P21796	0.332497
Ketohexokinase OS=Homo sapiens GN=KHK PE=1 SV=1	P50053	0.333692
Ribonuclease UK114 OS=Homo sapiens GN=HRSP12 PE=1 SV=1	P25705	0.341889
Solute carrier family 12 member 3 OS=Homo sapiens GN=SLC12A3 PE=1 SV=3	P55017	0.342265
Fatty acid-binding protein, liver OS=Homo sapiens GN=FABP1 PE=1 SV=1	P07148	0.344645
CD27 antigen OS=Homo sapiens GN=CD27 PE=1 SV=2	P26842	0.345369
Complement C3 OS=Homo sapiens GN=C3 PE=1 SV=2	P01024	0.34545
Lysosome-associated membrane glycoprotein 2 OS=Homo sapiens GN=LAMP2 PE=1 SV=2	P13473	0.345494
Chloride intracellular channel protein 1 OS=Homo sapiens GN=CLIC1 PE=1 SV=4	O00299	0.34972
Tenascin OS=Homo sapiens GN=TNC PE=1 SV=3	P24821	0.349933
Lysosomal Pro-X carboxypeptidase OS=Homo sapiens GN=PRCP PE=1 SV=1	P42785	0.351389
Ribonuclease pancreatic OS=Homo sapiens GN=RNASE1 PE=1 SV=4	P07998	0.352254
Hemopexin OS=Homo sapiens GN=HPX PE=1 SV=2	P02790	0.354577
Protein delta homolog 1 OS=Homo sapiens GN=DLK1 PE=1 SV=3	P80370	0.355071
Group XV phospholipase A2 OS=Homo sapiens GN=PLA2G15 PE=1 SV=2	Q8NCC3	0.356803
Glutathione peroxidase 3 OS=Homo sapiens GN=GPX3 PE=1 SV=2	P22352	0.357413
Abhydrolase domain-containing protein 14B OS=Homo sapiens GN=ABHD14B PE=1 SV=1	Q96IU4	0.357447
Triosephosphate isomerase OS=Homo sapiens GN=TPI1 PE=1 SV=3	P60174	0.357631
Lysosomal protective protein OS=Homo sapiens GN=CTSA PE=1 SV=2	P10619	0.357823
Protein FAM151A OS=Homo sapiens GN=FAM151A PE=2 SV=2	Q9NZT1	0.360244
Tetranectin OS=Homo sapiens GN=CLEC3B PE=1 SV=3	P05452	0.360927
Peroxiredoxin-6 OS=Homo sapiens GN=PRDX6 PE=1 SV=3	P30041	0.363085
Ceruloplasmin OS=Homo sapiens GN=CP PE=1 SV=1	P00450	0.366075
N-acetylmuramoyl-L-alanine amidase OS=Homo sapiens GN=PGLYRP2 PE=1 SV=1	Q96PD5	0.370028
Thyroxine-binding globulin OS=Homo sapiens GN=SERPINA7 PE=1 SV=2	P05543	0.370548
Immunoglobulin J chain OS=Homo sapiens GN=IGJ PE=1 SV=4	P01591	0.371235
T-cell antigen CD7 OS=Homo sapiens GN=CD7 PE=1 SV=1	P09564	0.37531
Corticosteroid-binding globulin OS=Homo sapiens GN=SERPINA6 PE=1 SV=1	P08185	0.376316
Nuclear transport factor 2 OS=Homo sapiens GN=NUTF2 PE=1 SV=1	P61970	0.379486
Resistin OS=Homo sapiens GN=RETN PE=2 SV=1	Q9HD89	0.383603
Zymogen granule protein 16 homolog B OS=Homo sapiens GN=ZG16B PE=1 SV=3	Q96DA0	0.38396
Heparin cofactor 2 OS=Homo sapiens GN=SERPIND1 PE=1 SV=3	Q10588	0.388542
Coactosin-like protein OS=Homo sapiens GN=COTL1 PE=1 SV=3	P52758	0.390399
Stromal cell-derived factor 1 OS=Homo sapiens GN=CXCL12 PE=1 SV=1	P48061	0.393991
Serum albumin OS=Homo sapiens GN=ALB PE=1 SV=2	P02768	0.394702
Ribonuclease T2 OS=Homo sapiens GN=RNASET2 PE=1 SV=2	O00584	0.396421
Napsin-A OS=Homo sapiens GN=NAPSA PE=1 SV=1	O96009	0.3973
Protein YIPF3 OS=Homo sapiens GN=YIPF3 PE=1 SV=1	Q9GZM5	0.402095
Serotransferrin OS=Homo sapiens GN=TF PE=1 SV=3	P02787	0.406473
Cadherin-15 OS=Homo sapiens GN=CDH15 PE=1 SV=1	P55291	0.406589
Profilin-1 OS=Homo sapiens GN=PFN1 PE=1 SV=2	P07737	0.409908
Osteopontin OS=Homo sapiens GN=SPP1 PE=1 SV=1	P10451	0.417101
Cathepsin Z OS=Homo sapiens GN=CTSZ PE=1 SV=1	Q6UWP8	0.418015
Neuroblast differentiation-associated protein AHNAK OS=Homo sapiens GN=AHNAK PE=1 SV=2	Q09666	0.419674
Low-density lipoprotein receptor OS=Homo sapiens GN=LDLR PE=1 SV=1	O60235	0.422357
Antithrombin-III OS=Homo sapiens GN=SERPINC1 PE=1 SV=1	P01008	0.425878
Uromodulin OS=Homo sapiens GN=UMOD PE=1 SV=1	P07911	0.42616
G-protein coupled receptor family C group 5 member B OS=Homo sapiens GN=GPRC5B PE=2 SV=2	Q9NZH0	0.429318
Vitamin K-dependent protein Z OS=Homo sapiens GN=PROZ PE=1 SV=2	P22891	0.430419
Mesothelin OS=Homo sapiens GN=MSLN PE=1 SV=2	Q13421	0.433435
Lithostathine-1-alpha OS=Homo sapiens GN=REG1A PE=1 SV=3	P05451	0.434609
Prolactin-inducible protein OS=Homo sapiens GN=PIP PE=1 SV=1	P12273	0.43909
Cadherin-11 OS=Homo sapiens GN=CDH11 PE=1 SV=2	P55287	0.43958
Cyclic AMP-responsive element-binding protein 3-like protein 3 OS=Homo sapiens GN=CREB3L3 PE=1 SV=2	Q68CJ9	0.442122
Syndecan-4 OS=Homo sapiens GN=SDC4 PE=1 SV=2	P31431	0.444535
Tumor necrosis factor receptor superfamily member 16 OS=Homo sapiens GN=NGFR PE=1 SV=1	P08138	0.445352
Glutamyl aminopeptidase OS=Homo sapiens GN=ENPEP PE=1 SV=3	Q07075	0.44872
Pepsin A-3 OS=Homo sapiens GN=PGA3 PE=1 SV=1	P0DJD8	0.448988
Ly-6/neurotoxin-like protein 1 OS=Homo sapiens GN=LYNX1 PE=1 SV=3	Q9BZG9	0.451314
Cadherin-1 OS=Homo sapiens GN=CDH1 PE=1 SV=3	P12830	0.458158
Peroxiredoxin-5, mitochondrial OS=Homo sapiens GN=PRDX5 PE=1 SV=4	P30044	0.464734
Plasminogen OS=Homo sapiens GN=PLG PE=1 SV=2	P00747	0.46635
Agrin OS=Homo sapiens GN=AGRN PE=1 SV=4	O00468	0.466941
Aromatic-L-amino-acid decarboxylase OS=Homo sapiens GN=DDC PE=1 SV=2	P20711	0.467196
Prostaglandin-H2 D-isomerase OS=Homo sapiens GN=PTGDS PE=1 SV=1	P41222	0.476986
Cholesteryl ester transfer protein OS=Homo sapiens GN=CETP PE=1 SV=2	Q14118	0.487203
Tyrosine-protein kinase transmembrane receptor ROR2 OS=Homo sapiens GN=ROR2 PE=1 SV=2	P10721	0.487735
Proenkephalin-A OS=Homo sapiens GN=PENK PE=1 SV=1	Q14019	0.496268
Trefoil factor 1 OS=Homo sapiens GN=TFF1 PE=1 SV=1	P04155	0.499605
SH3 domain-binding glutamic acid-rich-like protein 3 OS=Homo sapiens GN=SH3BGRL3 PE=1 SV=1	Q9H299	0.503445
Alpha-1B-glycoprotein OS=Homo sapiens GN=A1BG PE=1 SV=4	P04217	0.511035
Collagen alpha-1(III) chain OS=Homo sapiens GN=COL3A1 PE=1 SV=4	Q96HE7	0.511162
Prostatic acid phosphatase OS=Homo sapiens GN=ACPP PE=1 SV=3	P15309	0.514728
Lambda-crystallin homolog OS=Homo sapiens GN=CRYL1 PE=1 SV=3	Q9Y2S2	0.519211
Bile salt-activated lipase OS=Homo sapiens GN=CEL PE=1 SV=3	P19835	0.520016
Kallikrein-1 OS=Homo sapiens GN=KLK1 PE=1 SV=2	P06870	0.534632
Complement factor D OS=Homo sapiens GN=CFD PE=1 SV=5	P00746	0.54233
Glutathione S-transferase P OS=Homo sapiens GN=GSTP1 PE=1 SV=2	P09211	0.542552
Apolipoprotein A-II OS=Homo sapiens GN=APOA2 PE=1 SV=1	P02652	0.542623
Apolipoprotein A-IV OS=Homo sapiens GN=APOA4 PE=1 SV=3	P06727	0.543973
Prostate-specific antigen OS=Homo sapiens GN=KLK3 PE=1 SV=2	P07288	0.562388
Cochlin OS=Homo sapiens GN=COCH PE=1 SV=1	Q96PX8	0.578374
Poliovirus receptor-related protein 1 OS=Homo sapiens GN=PVRL1 PE=1 SV=3	Q15223	0.581056
Gelsolin OS=Homo sapiens GN=GSN PE=1 SV=1	P06396	0.583431
Collagen alpha-1(I) chain OS=Homo sapiens GN=COL1A1 PE=1 SV=5	P02452	0.592021
Neutrophil gelatinase-associated lipocalin OS=Homo sapiens GN=LCN2 PE=1 SV=2	P80188	0.593842
Trefoil factor 3 OS=Homo sapiens GN=TFF3 PE=1 SV=1	Q07654	0.605304
Apolipoprotein C-III OS=Homo sapiens GN=APOC3 PE=1 SV=1	P02656	0.60558
Dermatopontin OS=Homo sapiens GN=DPT PE=2 SV=2	Q07507	0.607956
Protein AMBP OS=Homo sapiens GN=AMBP PE=1 SV=1	P02760	0.609197
Secreted Ly-6/uPAR-related protein 1 OS=Homo sapiens GN=SLURP1 PE=1 SV=2	P55000	0.621012
Thioredoxin OS=Homo sapiens GN=TXN PE=1 SV=3	P10599	0.621473
Monocyte differentiation antigen CD14 OS=Homo sapiens GN=CD14 PE=1 SV=2	P08571	0.62858
Lipocalin-1 OS=Homo sapiens GN=LCN1 PE=1 SV=1	P31025	0.647086
Cystatin-M OS=Homo sapiens GN=CST6 PE=1 SV=1	Q15828	0.655501
Annexin A2 OS=Homo sapiens GN=ANXA2 PE=1 SV=2	P07355	0.66007
Lumican OS=Homo sapiens GN=LUM PE=1 SV=2	P51884	0.686882
Acyl-CoA-binding protein OS=Homo sapiens GN=DBI PE=1 SV=2	P07108	0.695328
Angiotensinogen OS=Homo sapiens GN=AGT PE=1 SV=1	P01019	0.714306
Lactotransferrin OS=Homo sapiens GN=LTF PE=1 SV=6	P02788	0.716051
Ig lambda chain V-III region LOI OS=Homo sapiens PE=1 SV=1	P80748	0.771034
Lymphatic vessel endothelial hyaluronic acid receptor 1 OS=Homo sapiens GN=LYVE1 PE=1 SV=2	Q9Y5Y7	0.803263
Neutrophil defensin 1 OS=Homo sapiens GN=DEFA1 PE=1 SV=1	P59665 (+1)	0.808559
Hemoglobin subunit alpha OS=Homo sapiens GN=HBA1 PE=1 SV=2	P69905	0.810106
Collectin-12 OS=Homo sapiens GN=COLEC12 PE=1 SV=3	Q5KU26	0.818596
Annexin A1 OS=Homo sapiens GN=ANXA1 PE=1 SV=2	P04083	0.836149
Alpha-2-HS-glycoprotein OS=Homo sapiens GN=AHSG PE=1 SV=1	P02765	0.836948
Histone H4 OS=Homo sapiens GN=HIST1H4A PE=1 SV=2	P62805	0.842651
Ganglioside GM2 activator OS=Homo sapiens GN=GM2A PE=1 SV=4	P17900	0.842775
Cystatin-B OS=Homo sapiens GN=CSTB PE=1 SV=2	P04080	0.860979
Apolipoprotein A-I OS=Homo sapiens GN=APOA1 PE=1 SV=1	P02647	0.931487
Leucine-rich alpha-2-glycoprotein OS=Homo sapiens GN=LRG1 PE=1 SV=2	P02750	0.940347
Peptidase inhibitor 16 OS=Homo sapiens GN=PI16 PE=1 SV=1	Q6UXB8	0.973901
Heat shock protein beta-1 OS=Homo sapiens GN=HSPB1 PE=1 SV=2	P04792	0.976059
Protein S100-A8 OS=Homo sapiens GN=S100A8 PE=1 SV=1	P05109	0.979622
Zinc-alpha-2-glycoprotein OS=Homo sapiens GN=AZGP1 PE=1 SV=2	P25311	0.984657
Retinol-binding protein 4 OS=Homo sapiens GN=RBP4 PE=1 SV=3	P02753	0.988954
Carbonic anhydrase 1 OS=Homo sapiens GN=CA1 PE=1 SV=2	P00915	1.00757
Beta-microseminoprotein OS=Homo sapiens GN=MSMB PE=1 SV=1	P08118	1.03533
Uteroglobin OS=Homo sapiens GN=SCGB1A1 PE=1 SV=1	P11684	1.06482
Beta-2-microglobulin OS=Homo sapiens GN=B2M PE=1 SV=1	P61769	1.2585
Protein S100-A9 OS=Homo sapiens GN=S100A9 PE=1 SV=1	P06702	1.27512
Small proline-rich protein 3 OS=Homo sapiens GN=SPRR3 PE=1 SV=2	Q9UBC9	1.97773

## Sheet: male CSF
Protein name	Accession Number	Inter-individual CV
Fructose-bisphosphate aldolase A OS=Homo sapiens GN=ALDOA PE=1 SV=2	P04075	0.0601914
Alpha-2-antiplasmin OS=Homo sapiens GN=SERPINF2 PE=1 SV=3	P08697	0.061458
Gelsolin OS=Homo sapiens GN=GSN PE=1 SV=1	P06396	0.0636654
Cluster of Complement factor H OS=Homo sapiens GN=CFH PE=1 SV=4 (P08603)	P08603 [2]	0.0642964
Heparin cofactor 2 OS=Homo sapiens GN=SERPIND1 PE=1 SV=3	P05546	0.066669
Complement C1q subcomponent subunit B OS=Homo sapiens GN=C1QB PE=1 SV=3	P02746	0.0683184
Prothrombin OS=Homo sapiens GN=F2 PE=1 SV=2	P00734	0.0710242
Scrapie-responsive protein 1 OS=Homo sapiens GN=SCRG1 PE=1 SV=1	O75711	0.0722376
Plasma kallikrein OS=Homo sapiens GN=KLKB1 PE=1 SV=1	P03952	0.076598
Complement C1q subcomponent subunit C OS=Homo sapiens GN=C1QC PE=1 SV=3	P02747	0.0782366
Monocyte differentiation antigen CD14 OS=Homo sapiens GN=CD14 PE=1 SV=2	P08571	0.0784978
Complement component C8 gamma chain OS=Homo sapiens GN=C8G PE=1 SV=3	P07360	0.0797153
Scavenger receptor cysteine-rich type 1 protein M130 OS=Homo sapiens GN=CD163 PE=1 SV=2	Q86VB7	0.0801125
CD44 antigen OS=Homo sapiens GN=CD44 PE=1 SV=3	P16070	0.0811356
Apolipoprotein D OS=Homo sapiens GN=APOD PE=1 SV=1	P05090	0.0827563
Hemopexin OS=Homo sapiens GN=HPX PE=1 SV=2	P02790	0.0833253
Angiotensinogen OS=Homo sapiens GN=AGT PE=1 SV=1	P01019	0.0833697
UPF0764 protein C16orf89 OS=Homo sapiens GN=C16orf89 PE=1 SV=2	Q6UX73	0.0840072
Beta-2-glycoprotein 1 OS=Homo sapiens GN=APOH PE=1 SV=3	P02749	0.0842122
Vitamin K-dependent protein S OS=Homo sapiens GN=PROS1 PE=1 SV=1	P07225	0.0842473
Ganglioside GM2 activator OS=Homo sapiens GN=GM2A PE=1 SV=4	P17900	0.084724
Cell adhesion molecule 3 OS=Homo sapiens GN=CADM3 PE=1 SV=1	Q8N126	0.085929
Selenoprotein P OS=Homo sapiens GN=SEPP1 PE=1 SV=3	P49908	0.0873628
Nidogen-1 OS=Homo sapiens GN=NID1 PE=1 SV=3	P14543	0.0876131
Insulin-like growth factor-binding protein complex acid labile subunit OS=Homo sapiens GN=IGFALS PE=1 SV=1	P35858	0.087878
Cluster of Plasminogen OS=Homo sapiens GN=PLG PE=1 SV=2 (P00747)	P00747	0.0880096
Prostaglandin-H2 D-isomerase OS=Homo sapiens GN=PTGDS PE=1 SV=1	P41222	0.0881234
Antithrombin-III OS=Homo sapiens GN=SERPINC1 PE=1 SV=1	P01008	0.0885815
Complement factor I OS=Homo sapiens GN=CFI PE=1 SV=2	P05156	0.0887128
Cluster of Alpha-2-macroglobulin OS=Homo sapiens GN=A2M PE=1 SV=3 (P01023)	P01023	0.0896297
Complement C3 OS=Homo sapiens GN=C3 PE=1 SV=2	P01024	0.0900291
Neural cell adhesion molecule 2 OS=Homo sapiens GN=NCAM2 PE=1 SV=2	O15394	0.0916186
Zinc transporter ZIP10 OS=Homo sapiens GN=SLC39A10 PE=1 SV=2	Q9ULF5	0.094311
Complement C1s subcomponent OS=Homo sapiens GN=C1S PE=1 SV=1	P09871	0.0947783
Cell adhesion molecule 2 OS=Homo sapiens GN=CADM2 PE=2 SV=1	Q8N3J6	0.0954228
Complement C2 OS=Homo sapiens GN=C2 PE=1 SV=2	P06681	0.0961869
Dystroglycan OS=Homo sapiens GN=DAG1 PE=1 SV=2	Q14118	0.0965031
CD59 glycoprotein OS=Homo sapiens GN=CD59 PE=1 SV=1	P13987	0.0981875
Serum amyloid A-4 protein OS=Homo sapiens GN=SAA4 PE=1 SV=2	P35542	0.0993574
Noelin OS=Homo sapiens GN=OLFM1 PE=1 SV=4	Q99784	0.100053
Ig kappa chain C region OS=Homo sapiens GN=IGKC PE=1 SV=1	P01834	0.100085
Cell surface glycoprotein MUC18 OS=Homo sapiens GN=MCAM PE=1 SV=2	P43121	0.100956
Ephrin type-A receptor 4 OS=Homo sapiens GN=EPHA4 PE=1 SV=1	P54764	0.101816
Transforming growth factor-beta-induced protein ig-h3 OS=Homo sapiens GN=TGFBI PE=1 SV=1	Q15582	0.102129
Neuroblastoma suppressor of tumorigenicity 1 OS=Homo sapiens GN=NBL1 PE=1 SV=1	P41271	0.102259
Vitamin D-binding protein OS=Homo sapiens GN=GC PE=1 SV=1	P02774	0.102821
Seizure 6-like protein OS=Homo sapiens GN=SEZ6L PE=1 SV=1	Q9BYH1	0.103223
Ig gamma-1 chain C region OS=Homo sapiens GN=IGHG1 PE=1 SV=1	P01857	0.103618
Multiple epidermal growth factor-like domains protein 8 OS=Homo sapiens GN=MEGF8 PE=1 SV=2	Q7Z7M0	0.10414
Neogenin OS=Homo sapiens GN=NEO1 PE=1 SV=2	Q92859	0.104242
Alpha-1-acid glycoprotein 2 OS=Homo sapiens GN=ORM2 PE=1 SV=2	P19652	0.105098
Cluster of Ig kappa chain V-III region WOL OS=Homo sapiens PE=1 SV=1 (P01623)	P01623	0.105666
Clusterin OS=Homo sapiens GN=CLU PE=1 SV=1	P10909	0.10569
Apolipoprotein B-100 OS=Homo sapiens GN=APOB PE=1 SV=2	P04114	0.105697
Fibulin-2 OS=Homo sapiens GN=FBLN2 PE=1 SV=2	P98095	0.106046
Neurofascin OS=Homo sapiens GN=NFASC PE=1 SV=4	O94856	0.106232
Superoxide dismutase [Cu-Zn] OS=Homo sapiens GN=SOD1 PE=1 SV=2	P00441	0.106769
Peptidyl-glycine alpha-amidating monooxygenase OS=Homo sapiens GN=PAM PE=1 SV=2	P19021	0.107119
Receptor-type tyrosine-protein phosphatase gamma OS=Homo sapiens GN=PTPRG PE=1 SV=4	P23470	0.107967
CD166 antigen OS=Homo sapiens GN=ALCAM PE=1 SV=2	Q13740	0.108693
78 kDa glucose-regulated protein OS=Homo sapiens GN=HSPA5 PE=1 SV=2	P11021	0.108718
Leucine-rich repeat-containing protein 4B OS=Homo sapiens GN=LRRC4B PE=1 SV=3	Q9NT99	0.109141
Serotransferrin OS=Homo sapiens GN=TF PE=1 SV=3	P02787	0.109411
Vesicular integral-membrane protein VIP36 OS=Homo sapiens GN=LMAN2 PE=1 SV=1	Q12907	0.110703
Inter-alpha-trypsin inhibitor heavy chain H5 OS=Homo sapiens GN=ITIH5 PE=2 SV=2	Q86UX2	0.112405
Apolipoprotein A-IV OS=Homo sapiens GN=APOA4 PE=1 SV=3	P06727	0.113017
Agrin OS=Homo sapiens GN=AGRN PE=1 SV=4	O00468	0.113281
L-lactate dehydrogenase B chain OS=Homo sapiens GN=LDHB PE=1 SV=2	P07195	0.113958
Protein AMBP OS=Homo sapiens GN=AMBP PE=1 SV=1	P02760	0.114102
EGF-containing fibulin-like extracellular matrix protein 1 OS=Homo sapiens GN=EFEMP1 PE=1 SV=2	Q12805	0.115049
Tetranectin OS=Homo sapiens GN=CLEC3B PE=1 SV=3	P05452	0.115256
Ceruloplasmin OS=Homo sapiens GN=CP PE=1 SV=1	P00450	0.115296
Multiple epidermal growth factor-like domains protein 10 OS=Homo sapiens GN=MEGF10 PE=1 SV=1	Q96KG7	0.11602
Complement factor B OS=Homo sapiens GN=CFB PE=1 SV=2	P00751	0.11631
SPARC OS=Homo sapiens GN=SPARC PE=1 SV=1	P09486	0.116766
N-acetyllactosaminide beta-1,3-N-acetylglucosaminyltransferase OS=Homo sapiens GN=B3GNT1 PE=1 SV=1	O43505	0.116856
Biotinidase OS=Homo sapiens GN=BTD PE=1 SV=2	P43251	0.117598
Contactin-1 OS=Homo sapiens GN=CNTN1 PE=1 SV=1	Q12860	0.117785
Serum albumin OS=Homo sapiens GN=ALB PE=1 SV=2	P02768	0.11877
Complement C5 OS=Homo sapiens GN=C5 PE=1 SV=4	P01031	0.119243
Receptor-type tyrosine-protein phosphatase zeta OS=Homo sapiens GN=PTPRZ1 PE=1 SV=4	P23471	0.11969
Collagen alpha-1(XVIII) chain OS=Homo sapiens GN=COL18A1 PE=1 SV=5	P39060	0.120532
Neuroendocrine protein 7B2 OS=Homo sapiens GN=SCG5 PE=1 SV=2	P05408	0.120741
Mannosyl-oligosaccharide 1,2-alpha-mannosidase IA OS=Homo sapiens GN=MAN1A1 PE=1 SV=3	P33908	0.121002
Ciliary neurotrophic factor receptor subunit alpha OS=Homo sapiens GN=CNTFR PE=1 SV=2	P26992	0.121171
Kallistatin OS=Homo sapiens GN=SERPINA4 PE=1 SV=3	P29622	0.121438
Fibronectin OS=Homo sapiens GN=FN1 PE=1 SV=4	P02751	0.122078
Insulin-like growth factor-binding protein 2 OS=Homo sapiens GN=IGFBP2 PE=1 SV=2	P18065	0.122239
Sulfhydryl oxidase 1 OS=Homo sapiens GN=QSOX1 PE=1 SV=3	O00391	0.122846
Neurexin-1-alpha OS=Homo sapiens GN=NRXN1 PE=2 SV=1	Q9ULB1	0.122978
Receptor-type tyrosine-protein phosphatase S OS=Homo sapiens GN=PTPRS PE=1 SV=3	Q13332	0.123928
L-lactate dehydrogenase A chain OS=Homo sapiens GN=LDHA PE=1 SV=2	P00338	0.123977
Immunoglobulin superfamily member 8 OS=Homo sapiens GN=IGSF8 PE=1 SV=1	Q969P0	0.124523
Serum paraoxonase/arylesterase 1 OS=Homo sapiens GN=PON1 PE=1 SV=3	P27169	0.125098
Brevican core protein OS=Homo sapiens GN=BCAN PE=1 SV=2	Q96GW7	0.125349
Puromycin-sensitive aminopeptidase OS=Homo sapiens GN=NPEPPS PE=1 SV=2	P55786	0.125457
Corticosteroid-binding globulin OS=Homo sapiens GN=SERPINA6 PE=1 SV=1	P08185	0.125528
Fructose-bisphosphate aldolase C OS=Homo sapiens GN=ALDOC PE=1 SV=2	P09972	0.125602
Collagen alpha-1(VI) chain OS=Homo sapiens GN=COL6A1 PE=1 SV=3	P12109	0.126951
Ig heavy chain V-III region GAL OS=Homo sapiens PE=1 SV=1	P01781	0.128036
Protocadherin Fat 2 OS=Homo sapiens GN=FAT2 PE=1 SV=2	Q9NYQ8	0.128234
Cluster of Ig lambda-2 chain C regions OS=Homo sapiens GN=IGLC2 PE=1 SV=1 (P0CG05)	P0CG05 [3]	0.128362
Interleukin-6 receptor subunit beta OS=Homo sapiens GN=IL6ST PE=1 SV=2	P40189	0.128638
Lymphocyte antigen 6H OS=Homo sapiens GN=LY6H PE=2 SV=1	O94772	0.128783
Cluster of Pyruvate kinase isozymes M1/M2 OS=Homo sapiens GN=PKM PE=1 SV=4 (P14618)	P14618	0.128935
Apolipoprotein C-I OS=Homo sapiens GN=APOC1 PE=1 SV=1	P02654	0.130845
Kallikrein-6 OS=Homo sapiens GN=KLK6 PE=1 SV=1	Q92876	0.131266
Glutathione peroxidase 3 OS=Homo sapiens GN=GPX3 PE=1 SV=2	P22352	0.131403
IgGFc-binding protein OS=Homo sapiens GN=FCGBP PE=1 SV=3	Q9Y6R7	0.133866
Retinol-binding protein 4 OS=Homo sapiens GN=RBP4 PE=1 SV=3	P02753	0.13387
Complement component C7 OS=Homo sapiens GN=C7 PE=1 SV=2	P10643	0.134943
Olfactomedin-like protein 3 OS=Homo sapiens GN=OLFML3 PE=2 SV=1	Q9NRN5	0.135043
Zinc-alpha-2-glycoprotein OS=Homo sapiens GN=AZGP1 PE=1 SV=2	P25311	0.135119
EGF-containing fibulin-like extracellular matrix protein 2 OS=Homo sapiens GN=EFEMP2 PE=1 SV=3	O95967	0.135788
Lactadherin OS=Homo sapiens GN=MFGE8 PE=1 SV=2	Q08431	0.136436
Cell adhesion molecule 1 OS=Homo sapiens GN=CADM1 PE=1 SV=2	Q9BY67	0.136955
Protein kinase C-binding protein NELL2 OS=Homo sapiens GN=NELL2 PE=1 SV=1	Q99435	0.137038
Contactin-2 OS=Homo sapiens GN=CNTN2 PE=1 SV=1	Q02246	0.137503
Proactivator polypeptide OS=Homo sapiens GN=PSAP PE=1 SV=2	P07602	0.13751
Complement decay-accelerating factor OS=Homo sapiens GN=CD55 PE=1 SV=4	P08174	0.137517
Kininogen-1 OS=Homo sapiens GN=KNG1 PE=1 SV=2	P01042	0.137577
Plasma protease C1 inhibitor OS=Homo sapiens GN=SERPING1 PE=1 SV=2	P05155	0.138048
72 kDa type IV collagenase OS=Homo sapiens GN=MMP2 PE=1 SV=2	P08253	0.138594
Lumican OS=Homo sapiens GN=LUM PE=1 SV=2	P51884	0.138714
Cathepsin L1 OS=Homo sapiens GN=CTSL1 PE=1 SV=2	P07711	0.139026
Procollagen C-endopeptidase enhancer 1 OS=Homo sapiens GN=PCOLCE PE=1 SV=2	Q15113	0.139968
Laminin subunit alpha-2 OS=Homo sapiens GN=LAMA2 PE=1 SV=4	P24043	0.140688
Vitronectin OS=Homo sapiens GN=VTN PE=1 SV=1	P04004	0.141335
Adipocyte enhancer-binding protein 1 OS=Homo sapiens GN=AEBP1 PE=1 SV=1	Q8IUX7	0.141369
Aspartate aminotransferase, cytoplasmic OS=Homo sapiens GN=GOT1 PE=1 SV=3	P17174	0.141416
Extracellular matrix protein 1 OS=Homo sapiens GN=ECM1 PE=1 SV=2	Q16610	0.141815
Protein-L-isoaspartate(D-aspartate) O-methyltransferase OS=Homo sapiens GN=PCMT1 PE=1 SV=4	P22061	0.141826
Chromogranin-A OS=Homo sapiens GN=CHGA PE=1 SV=7	P10645	0.142094
Neuronal cell adhesion molecule OS=Homo sapiens GN=NRCAM PE=1 SV=3	Q92823	0.142878
Neural cell adhesion molecule 1 OS=Homo sapiens GN=NCAM1 PE=1 SV=3	P13591	0.142892
Receptor-type tyrosine-protein phosphatase N2 OS=Homo sapiens GN=PTPRN2 PE=1 SV=2	Q92932	0.144032
Complement C1r subcomponent OS=Homo sapiens GN=C1R PE=1 SV=2	P00736	0.144361
Cadherin-13 OS=Homo sapiens GN=CDH13 PE=1 SV=1	P55290	0.144694
Transmembrane protein 132A OS=Homo sapiens GN=TMEM132A PE=2 SV=1	Q24JP5	0.145644
Neurosecretory protein VGF OS=Homo sapiens GN=VGF PE=1 SV=2	O15240	0.145826
Afamin OS=Homo sapiens GN=AFM PE=1 SV=1	P43652	0.146281
Phosphatidylcholine-sterol acyltransferase OS=Homo sapiens GN=LCAT PE=1 SV=1	P04180	0.14661
E3 ubiquitin-protein ligase UBR4 OS=Homo sapiens GN=UBR4 PE=1 SV=1	Q5T4S7	0.146732
Inter-alpha-trypsin inhibitor heavy chain H4 OS=Homo sapiens GN=ITIH4 PE=1 SV=4	Q14624	0.147167
SLIT and NTRK-like protein 1 OS=Homo sapiens GN=SLITRK1 PE=1 SV=2	Q96PX8	0.14767
Neural proliferation differentiation and control protein 1 OS=Homo sapiens GN=NPDC1 PE=1 SV=2	Q9NQX5	0.147905
Cluster of Peroxiredoxin-2 OS=Homo sapiens GN=PRDX2 PE=1 SV=5 (P32119)	P32119	0.149
Tenascin-R OS=Homo sapiens GN=TNR PE=1 SV=3	Q92752	0.149111
Collagen alpha-3(VI) chain OS=Homo sapiens GN=COL6A3 PE=1 SV=5	P12111	0.149181
Alpha-1-antichymotrypsin OS=Homo sapiens GN=SERPINA3 PE=1 SV=2	P01011	0.149404
N-acetylmuramoyl-L-alanine amidase OS=Homo sapiens GN=PGLYRP2 PE=1 SV=1	Q96PD5	0.149431
Cluster of Ig gamma-2 chain C region OS=Homo sapiens GN=IGHG2 PE=1 SV=2 (P01859)	P01859 [2]	0.149598
Apolipoprotein E OS=Homo sapiens GN=APOE PE=1 SV=1	P02649	0.149681
Glyceraldehyde-3-phosphate dehydrogenase OS=Homo sapiens GN=GAPDH PE=1 SV=3	P04406	0.150466
Extracellular matrix protein 2 OS=Homo sapiens GN=ECM2 PE=2 SV=1	O94769	0.150525
Voltage-dependent calcium channel subunit alpha-2/delta-1 OS=Homo sapiens GN=CACNA2D1 PE=1 SV=3	P54289	0.150872
Apolipoprotein A-II OS=Homo sapiens GN=APOA2 PE=1 SV=1	P02652	0.15275
Fibulin-1 OS=Homo sapiens GN=FBLN1 PE=1 SV=4	P23142	0.152913
Glutamate receptor 4 OS=Homo sapiens GN=GRIA4 PE=2 SV=2	P48058	0.154025
V-set and transmembrane domain-containing protein 2A OS=Homo sapiens GN=VSTM2A PE=2 SV=3	Q8TAG5	0.154066
Ig heavy chain V-III region JON OS=Homo sapiens PE=1 SV=1	P01780	0.15408
Amyloid-like protein 1 OS=Homo sapiens GN=APLP1 PE=1 SV=3	P51693	0.154981
Insulin-like growth factor II OS=Homo sapiens GN=IGF2 PE=1 SV=1	P01344	0.155148
Ribonuclease 4 OS=Homo sapiens GN=RNASE4 PE=1 SV=3	P34096	0.155377
Limbic system-associated membrane protein OS=Homo sapiens GN=LSAMP PE=1 SV=2	Q13449	0.155651
Latent-transforming growth factor beta-binding protein 4 OS=Homo sapiens GN=LTBP4 PE=1 SV=2	Q8N2S1	0.155754
Cystatin-C OS=Homo sapiens GN=CST3 PE=1 SV=1	P01034	0.156118
Alpha-2-HS-glycoprotein OS=Homo sapiens GN=AHSG PE=1 SV=1	P02765	0.156393
Cartilage acidic protein 1 OS=Homo sapiens GN=CRTAC1 PE=1 SV=2	Q9NQ79	0.156926
Cluster of Ig kappa chain V-I region Roy OS=Homo sapiens PE=1 SV=1 (P01608)	P01608 [2]	0.157272
Apolipoprotein A-I OS=Homo sapiens GN=APOA1 PE=1 SV=1	P02647	0.157463
Follistatin-related protein 1 OS=Homo sapiens GN=FSTL1 PE=1 SV=1	Q12841	0.157568
ProSAAS OS=Homo sapiens GN=PCSK1N PE=1 SV=1	Q9UHG2	0.158099
Hypoxia up-regulated protein 1 OS=Homo sapiens GN=HYOU1 PE=1 SV=1	Q9Y4L1	0.158643
Protein FAM3C OS=Homo sapiens GN=FAM3C PE=1 SV=1	Q92520	0.158972
Amyloid beta A4 protein OS=Homo sapiens GN=APP PE=1 SV=3	P05067	0.159268
Oligodendrocyte-myelin glycoprotein OS=Homo sapiens GN=OMG PE=1 SV=2	P23515	0.159768
Receptor-type tyrosine-protein phosphatase-like N OS=Homo sapiens GN=PTPRN PE=1 SV=1	Q16849	0.159989
Epididymal secretory protein E1 OS=Homo sapiens GN=NPC2 PE=1 SV=1	P61916	0.161246
Phosphatidylethanolamine-binding protein 1 OS=Homo sapiens GN=PEBP1 PE=1 SV=3	P30086	0.161304
Protocadherin-1 OS=Homo sapiens GN=PCDH1 PE=1 SV=2	Q08174	0.16167
Thy-1 membrane glycoprotein OS=Homo sapiens GN=THY1 PE=1 SV=2	P04216	0.163752
C-type lectin domain family 11 member A OS=Homo sapiens GN=CLEC11A PE=1 SV=1	Q9Y240	0.163937
Calsyntenin-1 OS=Homo sapiens GN=CLSTN1 PE=1 SV=1	O94985	0.165417
Plasma serine protease inhibitor OS=Homo sapiens GN=SERPINA5 PE=1 SV=3	P05154	0.165828
Peptidase inhibitor 16 OS=Homo sapiens GN=PI16 PE=1 SV=1	Q6UXB8	0.166074
Neurotrimin OS=Homo sapiens GN=NTM PE=1 SV=1	Q9P121	0.166344
Alpha-mannosidase 2x OS=Homo sapiens GN=MAN2A2 PE=2 SV=3	P49641	0.166552
Ribonuclease T2 OS=Homo sapiens GN=RNASET2 PE=1 SV=2	O00584	0.167011
Apolipoprotein C-III OS=Homo sapiens GN=APOC3 PE=1 SV=1	P02656	0.167633
Complement component C9 OS=Homo sapiens GN=C9 PE=1 SV=2	P02748	0.168627
Neuronal growth regulator 1 OS=Homo sapiens GN=NEGR1 PE=1 SV=3	Q7Z3B1	0.168709
Histidine-rich glycoprotein OS=Homo sapiens GN=HRG PE=1 SV=1	P04196	0.169481
Protein CutA OS=Homo sapiens GN=CUTA PE=1 SV=2	O60888	0.170709
Inter-alpha-trypsin inhibitor heavy chain H1 OS=Homo sapiens GN=ITIH1 PE=1 SV=3	P19827	0.171068
Cathepsin Z OS=Homo sapiens GN=CTSZ PE=1 SV=1	Q9UBR2	0.173161
Soluble calcium-activated nucleotidase 1 OS=Homo sapiens GN=CANT1 PE=1 SV=1	Q8WVQ1	0.173835
Opioid-binding protein/cell adhesion molecule OS=Homo sapiens GN=OPCML PE=1 SV=1	Q14982	0.17389
Receptor-type tyrosine-protein phosphatase delta OS=Homo sapiens GN=PTPRD PE=1 SV=2	P23468	0.173974
Neural cell adhesion molecule L1 OS=Homo sapiens GN=L1CAM PE=1 SV=2	P32004	0.17423
Complement component C6 OS=Homo sapiens GN=C6 PE=1 SV=3	P13671	0.174406
Cluster of Cerebellin-1 OS=Homo sapiens GN=CBLN1 PE=1 SV=1 (P23435)	P23435 [2]	0.174904
Phospholipid transfer protein OS=Homo sapiens GN=PLTP PE=1 SV=1	P55058	0.174965
Tissue alpha-L-fucosidase OS=Homo sapiens GN=FUCA1 PE=1 SV=4	P04066	0.17507
Thyroxine-binding globulin OS=Homo sapiens GN=SERPINA7 PE=1 SV=2	P05543	0.175193
Protein YIPF3 OS=Homo sapiens GN=YIPF3 PE=1 SV=1	Q9GZM5	0.175663
Fibulin-5 OS=Homo sapiens GN=FBLN5 PE=1 SV=1	Q9UBX5	0.175858
Malate dehydrogenase, cytoplasmic OS=Homo sapiens GN=MDH1 PE=1 SV=4	P40925	0.175958
Leucine-rich alpha-2-glycoprotein OS=Homo sapiens GN=LRG1 PE=1 SV=2	P02750	0.176146
Cadherin-2 OS=Homo sapiens GN=CDH2 PE=1 SV=4	P19022	0.176769
Phospholipase D3 OS=Homo sapiens GN=PLD3 PE=1 SV=1	Q8IV08	0.177051
Neurocan core protein OS=Homo sapiens GN=NCAN PE=2 SV=3	O14594	0.177122
Vasorin OS=Homo sapiens GN=VASN PE=1 SV=1	Q6EMK4	0.177133
Ig kappa chain V-I region EU OS=Homo sapiens PE=1 SV=1	P01598	0.177177
Receptor-type tyrosine-protein phosphatase F OS=Homo sapiens GN=PTPRF PE=1 SV=2	P10586	0.178145
Neuropeptide-like protein C4orf48 OS=Homo sapiens GN=C4orf48 PE=1 SV=3	Q5BLP8	0.178491
Cathepsin D OS=Homo sapiens GN=CTSD PE=1 SV=1	P07339	0.179581
SPARC-like protein 1 OS=Homo sapiens GN=SPARCL1 PE=1 SV=2	Q14515	0.181362
Plexin-B2 OS=Homo sapiens GN=PLXNB2 PE=1 SV=3	O15031	0.181489
Complement C4-A OS=Homo sapiens GN=C4A PE=1 SV=1	P0C0L4 (+1)	0.181882
Secretogranin-1 OS=Homo sapiens GN=CHGB PE=1 SV=2	P05060	0.1834
Multimerin-2 OS=Homo sapiens GN=MMRN2 PE=1 SV=2	Q9H8L6	0.183989
Coagulation factor X OS=Homo sapiens GN=F10 PE=1 SV=2	P00742	0.184441
Osteomodulin OS=Homo sapiens GN=OMD PE=1 SV=1	Q99983	0.184668
Ig lambda chain V-I region VOR OS=Homo sapiens PE=1 SV=1	P01699	0.185222
Amyloid-like protein 2 OS=Homo sapiens GN=APLP2 PE=1 SV=2	Q06481	0.185537
Insulin-like growth factor-binding protein 6 OS=Homo sapiens GN=IGFBP6 PE=1 SV=1	P24592	0.186208
Prolargin OS=Homo sapiens GN=PRELP PE=1 SV=1	P51888	0.187175
Metalloproteinase inhibitor 1 OS=Homo sapiens GN=TIMP1 PE=1 SV=1	P01033	0.187437
N-acetylglucosamine-1-phosphotransferase subunit gamma OS=Homo sapiens GN=GNPTG PE=1 SV=1	Q9UJJ9	0.18748
Mimecan OS=Homo sapiens GN=OGN PE=1 SV=1	P20774	0.187488
Disintegrin and metalloproteinase domain-containing protein 22 OS=Homo sapiens GN=ADAM22 PE=1 SV=1	Q9P0K1	0.187785
Cluster of Ephrin type-A receptor 7 OS=Homo sapiens GN=EPHA7 PE=1 SV=3 (Q15375)	Q15375	0.188168
Endonuclease domain-containing 1 protein OS=Homo sapiens GN=ENDOD1 PE=1 SV=2	O94919	0.188242
Ribonuclease pancreatic OS=Homo sapiens GN=RNASE1 PE=1 SV=4	P07998	0.188606
Neural cell adhesion molecule L1-like protein OS=Homo sapiens GN=CHL1 PE=1 SV=4	O00533	0.188995
Contactin-associated protein-like 4 OS=Homo sapiens GN=CNTNAP4 PE=1 SV=3	Q9C0A0	0.189192
Beta-Ala-His dipeptidase OS=Homo sapiens GN=CNDP1 PE=1 SV=4	Q96KN2	0.189207
Protein NOV homolog OS=Homo sapiens GN=NOV PE=1 SV=1	P48745	0.191128
Cluster of Actin, cytoplasmic 1 OS=Homo sapiens GN=ACTB PE=1 SV=1 (P60709)	P60709 [2]	0.191912
Alpha-1B-glycoprotein OS=Homo sapiens GN=A1BG PE=1 SV=4	P04217	0.192882
Phosphoinositide-3-kinase-interacting protein 1 OS=Homo sapiens GN=PIK3IP1 PE=1 SV=2	Q96FE7	0.193014
Pigment epithelium-derived factor OS=Homo sapiens GN=SERPINF1 PE=1 SV=4	P36955	0.194796
Calreticulin OS=Homo sapiens GN=CALR PE=1 SV=1	P27797	0.195132
Complement factor H-related protein 2 OS=Homo sapiens GN=CFHR2 PE=1 SV=1	P36980	0.196131
Seizure protein 6 homolog OS=Homo sapiens GN=SEZ6 PE=1 SV=2	Q53EL9	0.196367
Alpha-enolase OS=Homo sapiens GN=ENO1 PE=1 SV=2	P06733	0.197099
Collagen alpha-2(I) chain OS=Homo sapiens GN=COL1A2 PE=1 SV=7	P08123	0.199657
Cluster of Neurexin-3-alpha OS=Homo sapiens GN=NRXN3 PE=1 SV=4 (Q9Y4C0)	Q9Y4C0	0.199739
Tenascin-X OS=Homo sapiens GN=TNXB PE=1 SV=3	P22105	0.201536
Carboxypeptidase E OS=Homo sapiens GN=CPE PE=1 SV=1	P16870	0.201541
Major prion protein OS=Homo sapiens GN=PRNP PE=1 SV=1	P04156	0.203051
Dickkopf-related protein 3 OS=Homo sapiens GN=DKK3 PE=1 SV=2	Q9UBP4	0.203734
Collagen alpha-1(I) chain OS=Homo sapiens GN=COL1A1 PE=1 SV=5	P02452	0.204215
Neuronal pentraxin receptor OS=Homo sapiens GN=NPTXR PE=2 SV=2	O95502	0.205111
Golgi membrane protein 1 OS=Homo sapiens GN=GOLM1 PE=1 SV=1	Q8NBJ4	0.206164
Di-N-acetylchitobiase OS=Homo sapiens GN=CTBS PE=1 SV=1	Q01459	0.206521
Osteopontin OS=Homo sapiens GN=SPP1 PE=1 SV=1	P10451	0.20716
Cluster of Phosphoglycerate kinase 1 OS=Homo sapiens GN=PGK1 PE=1 SV=3 (P00558)	P00558	0.20799
Neurexin-2-alpha OS=Homo sapiens GN=NRXN2 PE=2 SV=1	Q9P2S2	0.208897
Cluster of Tyrosine-protein phosphatase non-receptor type substrate 1 OS=Homo sapiens GN=SIRPA PE=1 SV=2 (P78324)	P78324	0.209097
Cluster of Ig alpha-1 chain C region OS=Homo sapiens GN=IGHA1 PE=1 SV=2 (P01876)	P01876 [2]	0.209564
Growth arrest-specific protein 6 OS=Homo sapiens GN=GAS6 PE=1 SV=2	Q14393	0.209661
Cadherin-4 OS=Homo sapiens GN=CDH4 PE=2 SV=2	P55283	0.212696
Neuronal pentraxin-1 OS=Homo sapiens GN=NPTX1 PE=2 SV=2	Q15818	0.213211
Hyaluronan-binding protein 2 OS=Homo sapiens GN=HABP2 PE=1 SV=1	Q14520	0.213764
Semaphorin-7A OS=Homo sapiens GN=SEMA7A PE=1 SV=1	O75326	0.213813
Secretogranin-3 OS=Homo sapiens GN=SCG3 PE=1 SV=3	Q8WXD2	0.215192
Ig kappa chain V-III region VH (Fragment) OS=Homo sapiens PE=4 SV=1	P04434	0.215425
Alpha-mannosidase 2 OS=Homo sapiens GN=MAN2A1 PE=1 SV=2	Q16706	0.216941
Reticulon-4 receptor OS=Homo sapiens GN=RTN4R PE=1 SV=1	Q9BZR6	0.217664
Complement component C8 beta chain OS=Homo sapiens GN=C8B PE=1 SV=3	P07358	0.218306
Fibromodulin OS=Homo sapiens GN=FMOD PE=1 SV=2	Q06828	0.219395
Glypican-1 OS=Homo sapiens GN=GPC1 PE=1 SV=2	P35052	0.220844
Testican-2 OS=Homo sapiens GN=SPOCK2 PE=1 SV=1	Q92563	0.221134
Reticulon-4 receptor-like 2 OS=Homo sapiens GN=RTN4RL2 PE=1 SV=1	Q86UN3	0.221158
Coagulation factor V OS=Homo sapiens GN=F5 PE=1 SV=4	P12259	0.223333
Dihydropteridine reductase OS=Homo sapiens GN=QDPR PE=1 SV=2	P09417	0.223585
Alpha-1-antitrypsin OS=Homo sapiens GN=SERPINA1 PE=1 SV=3	P01009	0.224521
Aspartyl/asparaginyl beta-hydroxylase OS=Homo sapiens GN=ASPH PE=1 SV=3	Q12797	0.226637
Reelin OS=Homo sapiens GN=RELN PE=1 SV=3	P78509	0.228719
Beta-2-microglobulin OS=Homo sapiens GN=B2M PE=1 SV=1	P61769	0.228825
Ig mu chain C region OS=Homo sapiens GN=IGHM PE=1 SV=3	P01871	0.229524
Immunoglobulin superfamily containing leucine-rich repeat protein OS=Homo sapiens GN=ISLR PE=1 SV=1	O14498	0.229907
Protein O-linked-mannose beta-1,2-N-acetylglucosaminyltransferase 1 OS=Homo sapiens GN=POMGNT1 PE=1 SV=2	Q8WZA1	0.230315
Spondin-1 OS=Homo sapiens GN=SPON1 PE=1 SV=2	Q9HCB6	0.230835
Retinoic acid receptor responder protein 2 OS=Homo sapiens GN=RARRES2 PE=1 SV=1	Q99969	0.232156
Cluster of Decorin OS=Homo sapiens GN=DCN PE=1 SV=1 (P07585)	P07585	0.23328
Galectin-3-binding protein OS=Homo sapiens GN=LGALS3BP PE=1 SV=1	Q08380	0.23474
Inter-alpha-trypsin inhibitor heavy chain H2 OS=Homo sapiens GN=ITIH2 PE=1 SV=2	P19823	0.236783
Plexin domain-containing protein 2 OS=Homo sapiens GN=PLXDC2 PE=1 SV=1	Q6UX71	0.237188
Laminin subunit beta-1 OS=Homo sapiens GN=LAMB1 PE=1 SV=2	P07942	0.238522
WD repeat-containing protein 6 OS=Homo sapiens GN=WDR6 PE=1 SV=1	Q9NNW5	0.239464
Beta-hexosaminidase subunit beta OS=Homo sapiens GN=HEXB PE=1 SV=3	P07686	0.240162
Alpha-1-acid glycoprotein 1 OS=Homo sapiens GN=ORM1 PE=1 SV=1	P02763	0.241581
Secretogranin-2 OS=Homo sapiens GN=SCG2 PE=1 SV=2	P13521	0.241943
Neuroserpin OS=Homo sapiens GN=SERPINI1 PE=1 SV=1	Q99574	0.244356
Carboxypeptidase Q OS=Homo sapiens GN=CPQ PE=1 SV=1	Q9Y646	0.244411
Pleiotrophin OS=Homo sapiens GN=PTN PE=1 SV=1	P21246	0.247759
Leucine-rich repeat and immunoglobulin-like domain-containing nogo receptor-interacting protein 1 OS=Homo sapiens GN=LINGO1 PE=1 SV=2	Q96FE5	0.248892
Cathepsin F OS=Homo sapiens GN=CTSF PE=1 SV=1	Q9UBX1	0.248899
Contactin-associated protein-like 2 OS=Homo sapiens GN=CNTNAP2 PE=1 SV=1	Q9UHC6	0.249375
Basement membrane-specific heparan sulfate proteoglycan core protein OS=Homo sapiens GN=HSPG2 PE=1 SV=4	P98160	0.251192
Proenkephalin-A OS=Homo sapiens GN=PENK PE=1 SV=1	P01210	0.25256
Protocadherin gamma-C5 OS=Homo sapiens GN=PCDHGC5 PE=2 SV=1	Q9Y5F6	0.253488
Cluster of Ig lambda chain V-II region WIN OS=Homo sapiens PE=1 SV=1 (P01712)	P01712	0.256411
Complement factor D OS=Homo sapiens GN=CFD PE=1 SV=5	P00746	0.258647
Probable serine carboxypeptidase CPVL OS=Homo sapiens GN=CPVL PE=1 SV=2	Q9H3G5	0.261264
Triosephosphate isomerase OS=Homo sapiens GN=TPI1 PE=1 SV=3	P60174	0.264677
Cluster of Keratin, type I cytoskeletal 10 OS=Homo sapiens GN=KRT10 PE=1 SV=6 (P13645)	P13645	0.268045
Attractin OS=Homo sapiens GN=ATRN PE=1 SV=2	O75882	0.268111
Cluster of Plastin-2 OS=Homo sapiens GN=LCP1 PE=1 SV=6 (P13796)	P13796	0.268726
Insulin-like growth factor-binding protein 7 OS=Homo sapiens GN=IGFBP7 PE=1 SV=1	Q16270	0.271132
Metalloproteinase inhibitor 2 OS=Homo sapiens GN=TIMP2 PE=1 SV=2	P16035	0.274399
Peptidyl-prolyl cis-trans isomerase B OS=Homo sapiens GN=PPIB PE=1 SV=2	P23284	0.275901
Nucleobindin-1 OS=Homo sapiens GN=NUCB1 PE=1 SV=4	Q02818	0.277557
UDP-GlcNAc:betaGal beta-1,3-N-acetylglucosaminyltransferase 2 OS=Homo sapiens GN=B3GNT2 PE=1 SV=2	Q9NY97	0.280831
Fibrinogen gamma chain OS=Homo sapiens GN=FGG PE=1 SV=3	P02679	0.294021
Lysosome-associated membrane glycoprotein 2 OS=Homo sapiens GN=LAMP2 PE=1 SV=2	P13473	0.296655
Macrophage colony-stimulating factor 1 OS=Homo sapiens GN=CSF1 PE=1 SV=2	P09603	0.29742
Desmocollin-2 OS=Homo sapiens GN=DSC2 PE=1 SV=1	Q02487	0.298176
Fibrinogen alpha chain OS=Homo sapiens GN=FGA PE=1 SV=2	P02671	0.300653
Dipeptidyl peptidase 2 OS=Homo sapiens GN=DPP7 PE=1 SV=3	Q9UHL4	0.309059
Nidogen-2 OS=Homo sapiens GN=NID2 PE=1 SV=3	Q14112	0.309434
Lysosomal Pro-X carboxypeptidase OS=Homo sapiens GN=PRCP PE=1 SV=1	P42785	0.312715
VWFA and cache domain-containing protein 1 OS=Homo sapiens GN=CACHD1 PE=1 SV=2	Q5VU97	0.313291
Cluster of Keratin, type II cytoskeletal 1 OS=Homo sapiens GN=KRT1 PE=1 SV=6 (P04264)	P04264 [2]	0.320737
Phosphatidylethanolamine-binding protein 4 OS=Homo sapiens GN=PEBP4 PE=1 SV=3	Q96S96	0.32088
Keratin, type I cytoskeletal 9 OS=Homo sapiens GN=KRT9 PE=1 SV=3	P35527	0.321959
Pro-cathepsin H OS=Homo sapiens GN=CTSH PE=1 SV=4	P09668	0.322617
Ectonucleotide pyrophosphatase/phosphodiesterase family member 2 OS=Homo sapiens GN=ENPP2 PE=1 SV=3	Q13822	0.328337
Ig gamma-4 chain C region OS=Homo sapiens GN=IGHG4 PE=1 SV=1	P01861	0.340718
Fibrinogen beta chain OS=Homo sapiens GN=FGB PE=1 SV=2	P02675	0.343298
Protein DJ-1 OS=Homo sapiens GN=PARK7 PE=1 SV=2	Q99497	0.349888
Ubiquitin-40S ribosomal protein S27a OS=Homo sapiens GN=RPS27A PE=1 SV=2	P62979	0.355008
Chondroitin sulfate proteoglycan 5 OS=Homo sapiens GN=CSPG5 PE=1 SV=3	O95196	0.355907
Coagulation factor XII OS=Homo sapiens GN=F12 PE=1 SV=3	P00748	0.356737
Insulin-like growth factor-binding protein 4 OS=Homo sapiens GN=IGFBP4 PE=1 SV=2	P22692	0.357206
Gamma-glutamyl hydrolase OS=Homo sapiens GN=GGH PE=1 SV=2	Q92820	0.369605
WAP, kazal, immunoglobulin, kunitz and NTR domain-containing protein 2 OS=Homo sapiens GN=WFIKKN2 PE=1 SV=1	Q8TEU8	0.39985
Transthyretin OS=Homo sapiens GN=TTR PE=1 SV=1	P02766	0.416282
Semaphorin-6D OS=Homo sapiens GN=SEMA6D PE=1 SV=1	Q8NFY4	0.481836
Chitinase-3-like protein 1 OS=Homo sapiens GN=CHI3L1 PE=1 SV=2	P36222	0.498274
Extracellular superoxide dismutase [Cu-Zn] OS=Homo sapiens GN=SOD3 PE=1 SV=2	P08294	0.504241
Thioredoxin OS=Homo sapiens GN=TXN PE=1 SV=3	P10599	0.517004
Cluster of Haptoglobin OS=Homo sapiens GN=HP PE=1 SV=1 (P00738)	P00738	0.767108
Hemoglobin subunit alpha OS=Homo sapiens GN=HBA1 PE=1 SV=2	P69905	0.895361
Cluster of Hemoglobin subunit beta OS=Homo sapiens GN=HBB PE=1 SV=2 (P68871)	P68871 [2]	0.953632

## Sheet: female CSF
Protein Name	Accession Number	Inter-individual CV
Cluster of Complement factor H OS=Homo sapiens GN=CFH PE=1 SV=4 (P08603)	P08603 [3]	0.0581512
Plasma protease C1 inhibitor OS=Homo sapiens GN=SERPING1 PE=1 SV=2	P05155	0.0634238
Complement C1q subcomponent subunit B OS=Homo sapiens GN=C1QB PE=1 SV=3	P02746	0.0685174
Lumican OS=Homo sapiens GN=LUM PE=1 SV=2	P51884	0.0773781
Collagen alpha-1(I) chain OS=Homo sapiens GN=COL1A1 PE=1 SV=5	P02452	0.0775364
Kininogen-1 OS=Homo sapiens GN=KNG1 PE=1 SV=2	P01042	0.0786066
Retinol-binding protein 4 OS=Homo sapiens GN=RBP4 PE=1 SV=3	P02753	0.0794641
Heparin cofactor 2 OS=Homo sapiens GN=SERPIND1 PE=1 SV=3	P05546	0.0798498
Collagen alpha-1(XVIII) chain OS=Homo sapiens GN=COL18A1 PE=1 SV=5	P39060	0.0811141
Vitamin K-dependent protein S OS=Homo sapiens GN=PROS1 PE=1 SV=1	P07225	0.0820937
Prothrombin OS=Homo sapiens GN=F2 PE=1 SV=2	P00734	0.08216
Mimecan OS=Homo sapiens GN=OGN PE=1 SV=1	P20774	0.0839837
Tripeptidyl-peptidase 1 OS=Homo sapiens GN=TPP1 PE=1 SV=2	O14773	0.0860507
Beta-hexosaminidase subunit beta OS=Homo sapiens GN=HEXB PE=1 SV=3	P07686	0.0876674
Extracellular matrix protein 2 OS=Homo sapiens GN=ECM2 PE=2 SV=1	O94769	0.0893236
72 kDa type IV collagenase OS=Homo sapiens GN=MMP2 PE=1 SV=2	P08253	0.0895873
Complement C3 OS=Homo sapiens GN=C3 PE=1 SV=2	P01024	0.090693
Decorin OS=Homo sapiens GN=DCN PE=1 SV=1	P07585	0.0946649
Complement component C7 OS=Homo sapiens GN=C7 PE=1 SV=2	P10643	0.0986077
Fibromodulin OS=Homo sapiens GN=FMOD PE=1 SV=2	Q06828	0.0990284
Retinoic acid receptor responder protein 2 OS=Homo sapiens GN=RARRES2 PE=1 SV=1	Q99969	0.099174
Fibronectin OS=Homo sapiens GN=FN1 PE=1 SV=4	P02751	0.100585
Galectin-3-binding protein OS=Homo sapiens GN=LGALS3BP PE=1 SV=1	Q08380	0.103467
Insulin-like growth factor II OS=Homo sapiens GN=IGF2 PE=1 SV=1	P01344	0.103687
Collagen alpha-3(VI) chain OS=Homo sapiens GN=COL6A3 PE=1 SV=5	P12111	0.104702
Apolipoprotein A-I OS=Homo sapiens GN=APOA1 PE=1 SV=1	P02647	0.105346
Beta-hexosaminidase subunit alpha OS=Homo sapiens GN=HEXA PE=1 SV=2	P06865	0.107097
GDNF family receptor alpha-2 OS=Homo sapiens GN=GFRA2 PE=2 SV=2	O00451	0.107853
Osteomodulin OS=Homo sapiens GN=OMD PE=1 SV=1	Q99983	0.107974
Cluster of Cathepsin L1 OS=Homo sapiens GN=CTSL1 PE=1 SV=2 (P07711)	P07711	0.109607
Complement C2 OS=Homo sapiens GN=C2 PE=1 SV=2	P06681	0.109747
Procollagen C-endopeptidase enhancer 1 OS=Homo sapiens GN=PCOLCE PE=1 SV=2	Q15113	0.109913
Transforming growth factor-beta-induced protein ig-h3 OS=Homo sapiens GN=TGFBI PE=1 SV=1	Q15582	0.110719
Cluster of Alpha-2-macroglobulin OS=Homo sapiens GN=A2M PE=1 SV=3 (P01023)	P01023	0.110972
Clusterin OS=Homo sapiens GN=CLU PE=1 SV=1	P10909	0.112275
Insulin-like growth factor-binding protein 2 OS=Homo sapiens GN=IGFBP2 PE=1 SV=2	P18065	0.112308
Neuronal pentraxin-2 OS=Homo sapiens GN=NPTX2 PE=1 SV=2	P47972	0.112508
Glutathione peroxidase 3 OS=Homo sapiens GN=GPX3 PE=1 SV=2	P22352	0.112563
Vesicular integral-membrane protein VIP36 OS=Homo sapiens GN=LMAN2 PE=1 SV=1	Q12907	0.113225
Selenoprotein P OS=Homo sapiens GN=SEPP1 PE=1 SV=3	P49908	0.113628
SPARC OS=Homo sapiens GN=SPARC PE=1 SV=1	P09486	0.114452
Gamma-enolase OS=Homo sapiens GN=ENO2 PE=1 SV=3	P09104	0.114636
Collagen alpha-2(I) chain OS=Homo sapiens GN=COL1A2 PE=1 SV=7	P08123	0.115905
Protein NOV homolog OS=Homo sapiens GN=NOV PE=1 SV=1	P48745	0.116775
Tenascin-X OS=Homo sapiens GN=TNXB PE=1 SV=3	P22105	0.117494
EGF-containing fibulin-like extracellular matrix protein 1 OS=Homo sapiens GN=EFEMP1 PE=1 SV=2	Q12805	0.117972
Cluster of Contactin-6 OS=Homo sapiens GN=CNTN6 PE=1 SV=1 (Q9UQ52)	Q9UQ52	0.119562
CD166 antigen OS=Homo sapiens GN=ALCAM PE=1 SV=2	Q13740	0.119618
Prolargin OS=Homo sapiens GN=PRELP PE=1 SV=1	P51888	0.11994
Sulfhydryl oxidase 1 OS=Homo sapiens GN=QSOX1 PE=1 SV=3	O00391	0.120286
Vitamin D-binding protein OS=Homo sapiens GN=GC PE=1 SV=1	P02774	0.122612
Serum albumin OS=Homo sapiens GN=ALB PE=1 SV=2	P02768	0.123377
Puromycin-sensitive aminopeptidase OS=Homo sapiens GN=NPEPPS PE=1 SV=2	P55786	0.123525
Antithrombin-III OS=Homo sapiens GN=SERPINC1 PE=1 SV=1	P01008	0.124302
Fructose-bisphosphate aldolase C OS=Homo sapiens GN=ALDOC PE=1 SV=2	P09972	0.124539
Pigment epithelium-derived factor OS=Homo sapiens GN=SERPINF1 PE=1 SV=4	P36955	0.125388
Nucleobindin-1 OS=Homo sapiens GN=NUCB1 PE=1 SV=4	Q02818	0.125765
Carboxypeptidase E OS=Homo sapiens GN=CPE PE=1 SV=1	P16870	0.126793
Scavenger receptor cysteine-rich type 1 protein M130 OS=Homo sapiens GN=CD163 PE=1 SV=2	Q86VB7	0.128452
Alpha-2-antiplasmin OS=Homo sapiens GN=SERPINF2 PE=1 SV=3	P08697	0.12851
Reticulon-4 receptor-like 2 OS=Homo sapiens GN=RTN4RL2 PE=1 SV=1	Q86UN3	0.128519
Complement C1q subcomponent subunit C OS=Homo sapiens GN=C1QC PE=1 SV=3	P02747	0.12928
Protein AMBP OS=Homo sapiens GN=AMBP PE=1 SV=1	P02760	0.129354
Insulin-like growth factor-binding protein 7 OS=Homo sapiens GN=IGFBP7 PE=1 SV=1	Q16270	0.130743
Latent-transforming growth factor beta-binding protein 4 OS=Homo sapiens GN=LTBP4 PE=1 SV=2	Q8N2S1	0.132196
Cathepsin Z OS=Homo sapiens GN=CTSZ PE=1 SV=1	Q9UBR2	0.132899
Leucine-rich repeat and immunoglobulin-like domain-containing nogo receptor-interacting protein 1 OS=Homo sapiens GN=LINGO1 PE=1 SV=2	Q96FE5	0.133084
Metalloproteinase inhibitor 1 OS=Homo sapiens GN=TIMP1 PE=1 SV=1	P01033	0.133212
Complement decay-accelerating factor OS=Homo sapiens GN=CD55 PE=1 SV=4	P08174	0.134289
Apolipoprotein A-IV OS=Homo sapiens GN=APOA4 PE=1 SV=3	P06727	0.134834
Complement component C8 gamma chain OS=Homo sapiens GN=C8G PE=1 SV=3	P07360	0.136807
Alpha-1B-glycoprotein OS=Homo sapiens GN=A1BG PE=1 SV=4	P04217	0.137425
Tetranectin OS=Homo sapiens GN=CLEC3B PE=1 SV=3	P05452	0.137509
Cell surface glycoprotein MUC18 OS=Homo sapiens GN=MCAM PE=1 SV=2	P43121	0.138169
Protocadherin Fat 2 OS=Homo sapiens GN=FAT2 PE=1 SV=2	Q9NYQ8	0.138564
Apolipoprotein D OS=Homo sapiens GN=APOD PE=1 SV=1	P05090	0.139238
Nidogen-1 OS=Homo sapiens GN=NID1 PE=1 SV=3	P14543	0.139484
Biotinidase OS=Homo sapiens GN=BTD PE=1 SV=2	P43251	0.139622
Proactivator polypeptide OS=Homo sapiens GN=PSAP PE=1 SV=2	P07602	0.139816
Afamin OS=Homo sapiens GN=AFM PE=1 SV=1	P43652	0.140006
Complement component C6 OS=Homo sapiens GN=C6 PE=1 SV=3	P13671	0.140066
Peptidyl-prolyl cis-trans isomerase A OS=Homo sapiens GN=PPIA PE=1 SV=2	P62937	0.140341
Follistatin-related protein 1 OS=Homo sapiens GN=FSTL1 PE=1 SV=1	Q12841	0.140527
Fibulin-1 OS=Homo sapiens GN=FBLN1 PE=1 SV=4	P23142	0.140588
Gelsolin OS=Homo sapiens GN=GSN PE=1 SV=1	P06396	0.141048
Transmembrane protein 132A OS=Homo sapiens GN=TMEM132A PE=2 SV=1	Q24JP5	0.1415
Cluster of 78 kDa glucose-regulated protein OS=Homo sapiens GN=HSPA5 PE=1 SV=2 (P11021)	P11021	0.142244
Alpha-2-HS-glycoprotein OS=Homo sapiens GN=AHSG PE=1 SV=1	P02765	0.144069
Cathepsin D OS=Homo sapiens GN=CTSD PE=1 SV=1	P07339	0.145209
Phosphatidylethanolamine-binding protein 1 OS=Homo sapiens GN=PEBP1 PE=1 SV=3	P30086	0.145644
Ribonuclease T2 OS=Homo sapiens GN=RNASET2 PE=1 SV=2	O00584	0.145989
Complement factor I OS=Homo sapiens GN=CFI PE=1 SV=2	P05156	0.146246
Serotransferrin OS=Homo sapiens GN=TF PE=1 SV=3	P02787	0.146738
Lactadherin OS=Homo sapiens GN=MFGE8 PE=1 SV=2	Q08431	0.147306
Nidogen-2 OS=Homo sapiens GN=NID2 PE=1 SV=3	Q14112	0.148046
Phospholipase D3 OS=Homo sapiens GN=PLD3 PE=1 SV=1	Q8IV08	0.148687
Beta-2-microglobulin OS=Homo sapiens GN=B2M PE=1 SV=1	P61769	0.148937
Limbic system-associated membrane protein OS=Homo sapiens GN=LSAMP PE=1 SV=2	Q13449	0.149966
Aspartate aminotransferase, cytoplasmic OS=Homo sapiens GN=GOT1 PE=1 SV=3	P17174	0.150308
Attractin OS=Homo sapiens GN=ATRN PE=1 SV=2	O75882	0.151731
Vitronectin OS=Homo sapiens GN=VTN PE=1 SV=1	P04004	0.151809
Phosphoglycerate kinase 1 OS=Homo sapiens GN=PGK1 PE=1 SV=3	P00558	0.152994
Triosephosphate isomerase OS=Homo sapiens GN=TPI1 PE=1 SV=3	P60174	0.154681
Coactosin-like protein OS=Homo sapiens GN=COTL1 PE=1 SV=3	Q14019	0.156895
Plexin-B2 OS=Homo sapiens GN=PLXNB2 PE=1 SV=3	O15031	0.15733
Cystatin-C OS=Homo sapiens GN=CST3 PE=1 SV=1	P01034	0.157694
Cluster of Plasminogen OS=Homo sapiens GN=PLG PE=1 SV=2 (P00747)	P00747	0.157788
Phosphoinositide-3-kinase-interacting protein 1 OS=Homo sapiens GN=PIK3IP1 PE=1 SV=2	Q96FE7	0.158967
Immunoglobulin superfamily member 8 OS=Homo sapiens GN=IGSF8 PE=1 SV=1	Q969P0	0.159379
Agrin OS=Homo sapiens GN=AGRN PE=1 SV=4	O00468	0.159475
Complement C5 OS=Homo sapiens GN=C5 PE=1 SV=4	P01031	0.159665
Collagen alpha-1(VI) chain OS=Homo sapiens GN=COL6A1 PE=1 SV=3	P12109	0.161626
Inter-alpha-trypsin inhibitor heavy chain H4 OS=Homo sapiens GN=ITIH4 PE=1 SV=4	Q14624	0.161741
Calreticulin OS=Homo sapiens GN=CALR PE=1 SV=1	P27797	0.161802
Cluster of Ig heavy chain V-III region BRO OS=Homo sapiens PE=1 SV=1 (P01766)	P01766 [2]	0.162094
Coagulation factor X OS=Homo sapiens GN=F10 PE=1 SV=2	P00742	0.162341
Interleukin-6 receptor subunit beta OS=Homo sapiens GN=IL6ST PE=1 SV=2	P40189	0.162839
Beta-2-glycoprotein 1 OS=Homo sapiens GN=APOH PE=1 SV=3	P02749	0.163031
Dystroglycan OS=Homo sapiens GN=DAG1 PE=1 SV=2	Q14118	0.163727
Prostaglandin-H2 D-isomerase OS=Homo sapiens GN=PTGDS PE=1 SV=1	P41222	0.163945
Olfactomedin-like protein 3 OS=Homo sapiens GN=OLFML3 PE=2 SV=1	Q9NRN5	0.165198
Semaphorin-7A OS=Homo sapiens GN=SEMA7A PE=1 SV=1	O75326	0.165313
Complement C1s subcomponent OS=Homo sapiens GN=C1S PE=1 SV=1	P09871	0.165349
Brevican core protein OS=Homo sapiens GN=BCAN PE=1 SV=2	Q96GW7	0.166167
Protein CutA OS=Homo sapiens GN=CUTA PE=1 SV=2	O60888	0.166409
Monocyte differentiation antigen CD14 OS=Homo sapiens GN=CD14 PE=1 SV=2	P08571	0.166427
Cluster of Pyruvate kinase isozymes M1/M2 OS=Homo sapiens GN=PKM PE=1 SV=4 (P14618)	P14618	0.166602
Peptidyl-glycine alpha-amidating monooxygenase OS=Homo sapiens GN=PAM PE=1 SV=2	P19021	0.167464
Immunoglobulin superfamily containing leucine-rich repeat protein OS=Homo sapiens GN=ISLR PE=1 SV=1	O14498	0.16768
Probable serine carboxypeptidase CPVL OS=Homo sapiens GN=CPVL PE=1 SV=2	Q9H3G5	0.16815
Reelin OS=Homo sapiens GN=RELN PE=1 SV=3	P78509	0.168411
Opioid-binding protein/cell adhesion molecule OS=Homo sapiens GN=OPCML PE=1 SV=1	Q14982	0.168799
Contactin-associated protein-like 4 OS=Homo sapiens GN=CNTNAP4 PE=1 SV=3	Q9C0A0	0.168839
Macrophage colony-stimulating factor 1 OS=Homo sapiens GN=CSF1 PE=1 SV=2	P09603	0.169245
Neural cell adhesion molecule L1 OS=Homo sapiens GN=L1CAM PE=1 SV=2	P32004	0.169381
WAP, kazal, immunoglobulin, kunitz and NTR domain-containing protein 2 OS=Homo sapiens GN=WFIKKN2 PE=1 SV=1	Q8TEU8	0.169499
Inter-alpha-trypsin inhibitor heavy chain H5 OS=Homo sapiens GN=ITIH5 PE=2 SV=2	Q86UX2	0.169504
Corticosteroid-binding globulin OS=Homo sapiens GN=SERPINA6 PE=1 SV=1	P08185	0.169652
Inter-alpha-trypsin inhibitor heavy chain H2 OS=Homo sapiens GN=ITIH2 PE=1 SV=2	P19823	0.169703
Epididymal secretory protein E1 OS=Homo sapiens GN=NPC2 PE=1 SV=1	P61916	0.170125
Ig kappa chain V-IV region (Fragment) OS=Homo sapiens GN=IGKV4-1 PE=4 SV=1	P06312 (+1)	0.170295
Vasorin OS=Homo sapiens GN=VASN PE=1 SV=1	Q6EMK4	0.1703
Receptor-type tyrosine-protein phosphatase zeta OS=Homo sapiens GN=PTPRZ1 PE=1 SV=4	P23471	0.170433
Cluster of Complement C1r subcomponent OS=Homo sapiens GN=C1R PE=1 SV=2 (P00736)	P00736	0.170855
Metalloproteinase inhibitor 2 OS=Homo sapiens GN=TIMP2 PE=1 SV=2	P16035	0.170957
Glutamate receptor 4 OS=Homo sapiens GN=GRIA4 PE=2 SV=2	P48058	0.17098
Cell adhesion molecule 3 OS=Homo sapiens GN=CADM3 PE=1 SV=1	Q8N126	0.172308
CD59 glycoprotein OS=Homo sapiens GN=CD59 PE=1 SV=1	P13987	0.172606
Trypsin-1 OS=Homo sapiens GN=PRSS1 PE=1 SV=1	P07477	0.172636
Hemopexin OS=Homo sapiens GN=HPX PE=1 SV=2	P02790	0.172713
Dihydropteridine reductase OS=Homo sapiens GN=QDPR PE=1 SV=2	P09417	0.173212
Protocadherin-1 OS=Homo sapiens GN=PCDH1 PE=1 SV=2	Q08174	0.173242
Coagulation factor XII OS=Homo sapiens GN=F12 PE=1 SV=3	P00748	0.173471
CD44 antigen OS=Homo sapiens GN=CD44 PE=1 SV=3	P16070	0.175412
Alpha-mannosidase 2x OS=Homo sapiens GN=MAN2A2 PE=2 SV=3	P49641	0.17694
Carboxypeptidase Q OS=Homo sapiens GN=CPQ PE=1 SV=1	Q9Y646	0.177455
Alpha-1-antitrypsin OS=Homo sapiens GN=SERPINA1 PE=1 SV=3	P01009	0.177604
Extracellular superoxide dismutase [Cu-Zn] OS=Homo sapiens GN=SOD3 PE=1 SV=2	P08294	0.177876
Exostosin-like 2 OS=Homo sapiens GN=EXTL2 PE=1 SV=1	Q9UBQ6	0.178086
Protein YIPF3 OS=Homo sapiens GN=YIPF3 PE=1 SV=1	Q9GZM5	0.178119
Renin receptor OS=Homo sapiens GN=ATP6AP2 PE=1 SV=2	O75787	0.178957
Cluster of Ig kappa chain V-II region Cum OS=Homo sapiens PE=1 SV=1 (P01614)	P01614	0.179684
Malate dehydrogenase, cytoplasmic OS=Homo sapiens GN=MDH1 PE=1 SV=4	P40925	0.180342
Angiotensinogen OS=Homo sapiens GN=AGT PE=1 SV=1	P01019	0.181971
Kallistatin OS=Homo sapiens GN=SERPINA4 PE=1 SV=3	P29622	0.183031
Amyloid-like protein 2 OS=Homo sapiens GN=APLP2 PE=1 SV=2	Q06481	0.184535
Cluster of Ig lambda chain V-I region HA OS=Homo sapiens PE=1 SV=1 (P01700)	P01700 [2]	0.185223
Neuroendocrine protein 7B2 OS=Homo sapiens GN=SCG5 PE=1 SV=2	P05408	0.185232
Cell adhesion molecule 4 OS=Homo sapiens GN=CADM4 PE=1 SV=1	Q8NFZ8	0.185297
Contactin-1 OS=Homo sapiens GN=CNTN1 PE=1 SV=1	Q12860	0.18572
Cluster of Ig kappa chain V-III region WOL OS=Homo sapiens PE=1 SV=1 (P01623)	P01623	0.186024
Cluster of Leucine-rich repeat-containing protein 4B OS=Homo sapiens GN=LRRC4B PE=1 SV=3 (Q9NT99)	Q9NT99	0.18632
Contactin-2 OS=Homo sapiens GN=CNTN2 PE=1 SV=1	Q02246	0.186363
Ceruloplasmin OS=Homo sapiens GN=CP PE=1 SV=1	P00450	0.186753
Neurexin-1-alpha OS=Homo sapiens GN=NRXN1 PE=2 SV=1	Q9ULB1	0.187138
Scrapie-responsive protein 1 OS=Homo sapiens GN=SCRG1 PE=1 SV=1	O75711	0.187939
Extracellular matrix protein 1 OS=Homo sapiens GN=ECM1 PE=1 SV=2	Q16610	0.188268
Ig heavy chain V-III region GAL OS=Homo sapiens PE=1 SV=1	P01781	0.188509
Multiple epidermal growth factor-like domains protein 8 OS=Homo sapiens GN=MEGF8 PE=1 SV=2	Q7Z7M0	0.189741
Amyloid beta A4 protein OS=Homo sapiens GN=APP PE=1 SV=3	P05067	0.190888
SPARC-like protein 1 OS=Homo sapiens GN=SPARCL1 PE=1 SV=2	Q14515	0.191282
Neurofascin OS=Homo sapiens GN=NFASC PE=1 SV=4	O94856	0.191709
N-acetyllactosaminide beta-1,3-N-acetylglucosaminyltransferase OS=Homo sapiens GN=B3GNT1 PE=1 SV=1	O43505	0.191782
Insulin-like growth factor-binding protein complex acid labile subunit OS=Homo sapiens GN=IGFALS PE=1 SV=1	P35858	0.19204
Zinc-alpha-2-glycoprotein OS=Homo sapiens GN=AZGP1 PE=1 SV=2	P25311	0.192078
Histidine-rich glycoprotein OS=Homo sapiens GN=HRG PE=1 SV=1	P04196	0.192145
Transthyretin OS=Homo sapiens GN=TTR PE=1 SV=1	P02766	0.192211
Major prion protein OS=Homo sapiens GN=PRNP PE=1 SV=1	P04156	0.192438
Neogenin OS=Homo sapiens GN=NEO1 PE=1 SV=2	Q92859	0.193383
Ribonuclease 4 OS=Homo sapiens GN=RNASE4 PE=1 SV=3	P34096	0.193957
Adipocyte enhancer-binding protein 1 OS=Homo sapiens GN=AEBP1 PE=1 SV=1	Q8IUX7	0.194252
Neural cell adhesion molecule 1 OS=Homo sapiens GN=NCAM1 PE=1 SV=3	P13591	0.195102
Prolow-density lipoprotein receptor-related protein 1 OS=Homo sapiens GN=LRP1 PE=1 SV=2	Q07954	0.19522
Proteoglycan 4 OS=Homo sapiens GN=PRG4 PE=1 SV=2	Q92954	0.197478
Lymphatic vessel endothelial hyaluronic acid receptor 1 OS=Homo sapiens GN=LYVE1 PE=1 SV=2	Q9Y5Y7	0.197583
Cluster of L-lactate dehydrogenase B chain OS=Homo sapiens GN=LDHB PE=1 SV=2 (P07195)	P07195 [2]	0.19777
Ig mu chain C region OS=Homo sapiens GN=IGHM PE=1 SV=3	P01871	0.197784
Mannosyl-oligosaccharide 1,2-alpha-mannosidase IC OS=Homo sapiens GN=MAN1C1 PE=1 SV=1	Q9NR34	0.19963
Neural cell adhesion molecule 2 OS=Homo sapiens GN=NCAM2 PE=1 SV=2	O15394	0.199655
Apolipoprotein A-II OS=Homo sapiens GN=APOA2 PE=1 SV=1	P02652	0.199677
Neurexin-2-alpha OS=Homo sapiens GN=NRXN2 PE=2 SV=1	Q9P2S2	0.199714
Insulin-like growth factor-binding protein 6 OS=Homo sapiens GN=IGFBP6 PE=1 SV=1	P24592	0.200384
Golgi membrane protein 1 OS=Homo sapiens GN=GOLM1 PE=1 SV=1	Q8NBJ4	0.200446
Complement C1q subcomponent subunit A OS=Homo sapiens GN=C1QA PE=1 SV=2	P02745	0.201365
Cartilage acidic protein 1 OS=Homo sapiens GN=CRTAC1 PE=1 SV=2	Q9NQ79	0.202477
Complement factor B OS=Homo sapiens GN=CFB PE=1 SV=2	P00751	0.20256
Receptor-type tyrosine-protein phosphatase S OS=Homo sapiens GN=PTPRS PE=1 SV=3	Q13332	0.202846
Calsyntenin-1 OS=Homo sapiens GN=CLSTN1 PE=1 SV=1	O94985	0.203849
Chitinase-3-like protein 1 OS=Homo sapiens GN=CHI3L1 PE=1 SV=2	P36222	0.204102
Cluster of Phosphatidylcholine-sterol acyltransferase OS=Homo sapiens GN=LCAT PE=1 SV=1 (P04180)	P04180 [2]	0.204513
Microfibril-associated glycoprotein 4 OS=Homo sapiens GN=MFAP4 PE=1 SV=2	P55083	0.204762
Phospholipid transfer protein OS=Homo sapiens GN=PLTP PE=1 SV=1	P55058	0.2052
Coagulation factor V OS=Homo sapiens GN=F5 PE=1 SV=4	P12259	0.205424
Seizure protein 6 homolog OS=Homo sapiens GN=SEZ6 PE=1 SV=2	Q53EL9	0.205456
Ig kappa chain V-I region EU OS=Homo sapiens PE=1 SV=1	P01598	0.206121
Plasma alpha-L-fucosidase OS=Homo sapiens GN=FUCA2 PE=1 SV=2	Q9BTY2	0.206294
Cadherin-2 OS=Homo sapiens GN=CDH2 PE=1 SV=4	P19022	0.206294
Ig kappa chain C region OS=Homo sapiens GN=IGKC PE=1 SV=1	P01834	0.207374
Multiple epidermal growth factor-like domains protein 10 OS=Homo sapiens GN=MEGF10 PE=1 SV=1	Q96KG7	0.207954
Ectonucleotide pyrophosphatase/phosphodiesterase family member 2 OS=Homo sapiens GN=ENPP2 PE=1 SV=3	Q13822	0.208069
Laminin subunit beta-2 OS=Homo sapiens GN=LAMB2 PE=1 SV=2	P55268	0.208235
Fibulin-5 OS=Homo sapiens GN=FBLN5 PE=1 SV=1	Q9UBX5	0.20903
Neurocan core protein OS=Homo sapiens GN=NCAN PE=2 SV=3	O14594	0.209622
Actin, cytoplasmic 1 OS=Homo sapiens GN=ACTB PE=1 SV=1	P60709 (+1)	0.209791
Seizure 6-like protein 2 OS=Homo sapiens GN=SEZ6L2 PE=1 SV=2	Q6UXD5	0.209819
BDNF/NT-3 growth factors receptor OS=Homo sapiens GN=NTRK2 PE=1 SV=1	Q16620	0.209976
Lysosomal Pro-X carboxypeptidase OS=Homo sapiens GN=PRCP PE=1 SV=1	P42785	0.210126
Ig kappa chain V-I region Ni OS=Homo sapiens PE=1 SV=1	P01613	0.211048
N-acetylmuramoyl-L-alanine amidase OS=Homo sapiens GN=PGLYRP2 PE=1 SV=1	Q96PD5	0.211591
Selenium-binding protein 1 OS=Homo sapiens GN=SELENBP1 PE=1 SV=2	Q13228	0.211832
Peptidase inhibitor 16 OS=Homo sapiens GN=PI16 PE=1 SV=1	Q6UXB8	0.211851
Immunoglobulin superfamily member 21 OS=Homo sapiens GN=IGSF21 PE=2 SV=1	Q96ID5	0.212667
Protein kinase C-binding protein NELL2 OS=Homo sapiens GN=NELL2 PE=1 SV=1	Q99435	0.213042
Epsilon-sarcoglycan OS=Homo sapiens GN=SGCE PE=1 SV=6	O43556	0.213533
Complement C4-A OS=Homo sapiens GN=C4A PE=1 SV=1	P0C0L4	0.213552
Reticulon-4 receptor OS=Homo sapiens GN=RTN4R PE=1 SV=1	Q9BZR6	0.216292
Biglycan OS=Homo sapiens GN=BGN PE=1 SV=2	P21810	0.217328
Plasma serine protease inhibitor OS=Homo sapiens GN=SERPINA5 PE=1 SV=3	P05154	0.219589
Polyubiquitin-B OS=Homo sapiens GN=UBB PE=1 SV=1	P0CG47 (+1)	0.219795
Sortilin-related receptor OS=Homo sapiens GN=SORL1 PE=1 SV=2	Q92673	0.220746
Ceroid-lipofuscinosis neuronal protein 5 OS=Homo sapiens GN=CLN5 PE=1 SV=2	O75503	0.221202
Cadherin-13 OS=Homo sapiens GN=CDH13 PE=1 SV=1	P55290	0.221712
Cluster of Voltage-dependent calcium channel subunit alpha-2/delta-1 OS=Homo sapiens GN=CACNA2D1 PE=1 SV=3 (P54289)	P54289	0.222812
Neuropeptide-like protein C4orf48 OS=Homo sapiens GN=C4orf48 PE=1 SV=3	Q5BLP8	0.223349
Kallikrein-6 OS=Homo sapiens GN=KLK6 PE=1 SV=1	Q92876	0.223691
Cathepsin F OS=Homo sapiens GN=CTSF PE=1 SV=1	Q9UBX1	0.225134
Cluster of Ig gamma-1 chain C region OS=Homo sapiens GN=IGHG1 PE=1 SV=1 (P01857)	P01857 [3]	0.225336
Apolipoprotein C-III OS=Homo sapiens GN=APOC3 PE=1 SV=1	P02656	0.226054
Contactin-associated protein-like 2 OS=Homo sapiens GN=CNTNAP2 PE=1 SV=1	Q9UHC6	0.226403
Plexin domain-containing protein 2 OS=Homo sapiens GN=PLXDC2 PE=1 SV=1	Q6UX71	0.227146
Plasma kallikrein OS=Homo sapiens GN=KLKB1 PE=1 SV=1	P03952	0.227271
Fructose-bisphosphate aldolase A OS=Homo sapiens GN=ALDOA PE=1 SV=2	P04075	0.227616
Apolipoprotein L1 OS=Homo sapiens GN=APOL1 PE=1 SV=5	O14791	0.22791
Fibroblast growth factor receptor 1 OS=Homo sapiens GN=FGFR1 PE=1 SV=3	P11362	0.228711
Peroxiredoxin-1 OS=Homo sapiens GN=PRDX1 PE=1 SV=1	Q06830	0.230519
Growth arrest-specific protein 6 OS=Homo sapiens GN=GAS6 PE=1 SV=2	Q14393	0.23115
Proenkephalin-A OS=Homo sapiens GN=PENK PE=1 SV=1	P01210	0.232219
Neurotrimin OS=Homo sapiens GN=NTM PE=1 SV=1	Q9P121	0.232411
Thy-1 membrane glycoprotein OS=Homo sapiens GN=THY1 PE=1 SV=2	P04216	0.232784
Cell adhesion molecule 1 OS=Homo sapiens GN=CADM1 PE=1 SV=2	Q9BY67	0.233226
Dickkopf-related protein 3 OS=Homo sapiens GN=DKK3 PE=1 SV=2	Q9UBP4	0.233246
Ephrin type-A receptor 4 OS=Homo sapiens GN=EPHA4 PE=1 SV=1	P54764	0.233676
Basement membrane-specific heparan sulfate proteoglycan core protein OS=Homo sapiens GN=HSPG2 PE=1 SV=4	P98160	0.234482
Cluster of Immunoglobulin lambda-like polypeptide 5 OS=Homo sapiens GN=IGLL5 PE=2 SV=2 (B9A064)	B9A064 [3]	0.23513
VPS10 domain-containing receptor SorCS3 OS=Homo sapiens GN=SORCS3 PE=2 SV=2	Q9UPU3	0.235582
Neuronal growth regulator 1 OS=Homo sapiens GN=NEGR1 PE=1 SV=3	Q7Z3B1	0.236501
Beta-Ala-His dipeptidase OS=Homo sapiens GN=CNDP1 PE=1 SV=4	Q96KN2	0.238778
Mannosyl-oligosaccharide 1,2-alpha-mannosidase IA OS=Homo sapiens GN=MAN1A1 PE=1 SV=3	P33908	0.239463
Neurexin-3-alpha OS=Homo sapiens GN=NRXN3 PE=1 SV=4	Q9Y4C0	0.241403
Thyroxine-binding globulin OS=Homo sapiens GN=SERPINA7 PE=1 SV=2	P05543	0.242295
Ganglioside GM2 activator OS=Homo sapiens GN=GM2A PE=1 SV=4	P17900	0.24272
Neuronal pentraxin-1 OS=Homo sapiens GN=NPTX1 PE=2 SV=2	Q15818	0.24333
Neurosecretory protein VGF OS=Homo sapiens GN=VGF PE=1 SV=2	O15240	0.244186
Osteopontin OS=Homo sapiens GN=SPP1 PE=1 SV=1	P10451	0.245703
Secretogranin-1 OS=Homo sapiens GN=CHGB PE=1 SV=2	P05060	0.246263
Inter-alpha-trypsin inhibitor heavy chain H1 OS=Homo sapiens GN=ITIH1 PE=1 SV=3	P19827	0.246852
Pro-cathepsin H OS=Homo sapiens GN=CTSH PE=1 SV=4	P09668	0.247303
ProSAAS OS=Homo sapiens GN=PCSK1N PE=1 SV=1	Q9UHG2	0.24786
Multimerin-2 OS=Homo sapiens GN=MMRN2 PE=1 SV=2	Q9H8L6	0.248273
Apolipoprotein E OS=Homo sapiens GN=APOE PE=1 SV=1	P02649	0.249302
Glyceraldehyde-3-phosphate dehydrogenase OS=Homo sapiens GN=GAPDH PE=1 SV=3	P04406	0.250307
Cluster of Keratin, type I cytoskeletal 10 OS=Homo sapiens GN=KRT10 PE=1 SV=6 (P13645)	P13645	0.250596
N-acetylglucosamine-1-phosphotransferase subunit gamma OS=Homo sapiens GN=GNPTG PE=1 SV=1	Q9UJJ9	0.252996
Endonuclease domain-containing 1 protein OS=Homo sapiens GN=ENDOD1 PE=1 SV=2	O94919	0.255105
Neuronal cell adhesion molecule OS=Homo sapiens GN=NRCAM PE=1 SV=3	Q92823	0.256746
Ribonuclease pancreatic OS=Homo sapiens GN=RNASE1 PE=1 SV=4	P07998	0.259929
Amyloid-like protein 1 OS=Homo sapiens GN=APLP1 PE=1 SV=3	P51693	0.260757
Alpha-mannosidase 2 OS=Homo sapiens GN=MAN2A1 PE=1 SV=2	Q16706	0.261244
Pleiotrophin OS=Homo sapiens GN=PTN PE=1 SV=1	P21246	0.262123
Neuroserpin OS=Homo sapiens GN=SERPINI1 PE=1 SV=1	Q99574	0.263327
SLIT and NTRK-like protein 1 OS=Homo sapiens GN=SLITRK1 PE=1 SV=2	Q96PX8	0.264967
Ig heavy chain V-I region SIE OS=Homo sapiens PE=1 SV=1	P01761	0.265157
IgGFc-binding protein OS=Homo sapiens GN=FCGBP PE=1 SV=3	Q9Y6R7	0.266798
Alpha-1-antichymotrypsin OS=Homo sapiens GN=SERPINA3 PE=1 SV=2	P01011	0.267402
Neuronal pentraxin receptor OS=Homo sapiens GN=NPTXR PE=2 SV=2	O95502	0.267811
Secretogranin-2 OS=Homo sapiens GN=SCG2 PE=1 SV=2	P13521	0.26847
Chromogranin-A OS=Homo sapiens GN=CHGA PE=1 SV=7	P10645	0.271087
Serum amyloid A-4 protein OS=Homo sapiens GN=SAA4 PE=1 SV=2	P35542	0.271135
Oligodendrocyte-myelin glycoprotein OS=Homo sapiens GN=OMG PE=1 SV=2	P23515	0.276655
Tissue alpha-L-fucosidase OS=Homo sapiens GN=FUCA1 PE=1 SV=4	P04066	0.277064
Probable G-protein coupled receptor 37 OS=Homo sapiens GN=GPR37 PE=1 SV=2	O15354	0.278519
Protein FAM3C OS=Homo sapiens GN=FAM3C PE=1 SV=1	Q92520	0.278934
V-set and transmembrane domain-containing protein 2A OS=Homo sapiens GN=VSTM2A PE=2 SV=3	Q8TAG5	0.278988
Seizure 6-like protein OS=Homo sapiens GN=SEZ6L PE=1 SV=1	Q9BYH1	0.27906
Insulin-like growth factor-binding protein 4 OS=Homo sapiens GN=IGFBP4 PE=1 SV=2	P22692	0.281814
Neuritin OS=Homo sapiens GN=NRN1 PE=1 SV=1	Q9NPD7	0.283056
Tyrosine-protein kinase receptor UFO OS=Homo sapiens GN=AXL PE=1 SV=3	P30530	0.284086
Neural cell adhesion molecule L1-like protein OS=Homo sapiens GN=CHL1 PE=1 SV=4	O00533	0.284408
Cadherin-4 OS=Homo sapiens GN=CDH4 PE=2 SV=2	P55283	0.284642
Heparan-sulfate 6-O-sulfotransferase 3 OS=Homo sapiens GN=HS6ST3 PE=2 SV=3	Q8IZP7	0.285759
Cluster of Complement component C9 OS=Homo sapiens GN=C9 PE=1 SV=2 (P02748)	P02748	0.289812
Ig gamma-2 chain C region OS=Homo sapiens GN=IGHG2 PE=1 SV=2	P01859	0.293711
Serum paraoxonase/arylesterase 1 OS=Homo sapiens GN=PON1 PE=1 SV=3	P27169	0.297047
Neuroblastoma suppressor of tumorigenicity 1 OS=Homo sapiens GN=NBL1 PE=1 SV=1	P41271	0.297221
Secretogranin-3 OS=Homo sapiens GN=SCG3 PE=1 SV=3	Q8WXD2	0.298505
Peroxiredoxin-2 OS=Homo sapiens GN=PRDX2 PE=1 SV=5	P32119	0.303687
Complement component C8 beta chain OS=Homo sapiens GN=C8B PE=1 SV=3	P07358	0.305081
UPF0764 protein C16orf89 OS=Homo sapiens GN=C16orf89 PE=1 SV=2	Q6UX73	0.307437
Protein O-linked-mannose beta-1,2-N-acetylglucosaminyltransferase 1 OS=Homo sapiens GN=POMGNT1 PE=1 SV=2	Q8WZA1	0.307942
Ig kappa chain V-III region VH (Fragment) OS=Homo sapiens PE=4 SV=1	P04434	0.309239
Sortilin OS=Homo sapiens GN=SORT1 PE=1 SV=3	Q99523	0.311544
Leucine-rich alpha-2-glycoprotein OS=Homo sapiens GN=LRG1 PE=1 SV=2	P02750	0.313118
Superoxide dismutase [Cu-Zn] OS=Homo sapiens GN=SOD1 PE=1 SV=2	P00441	0.316268
Dipeptidyl peptidase 2 OS=Homo sapiens GN=DPP7 PE=1 SV=3	Q9UHL4	0.32058
Fibulin-2 OS=Homo sapiens GN=FBLN2 PE=1 SV=2	P98095	0.322049
Disintegrin and metalloproteinase domain-containing protein 22 OS=Homo sapiens GN=ADAM22 PE=1 SV=1	Q9P0K1	0.325512
Keratin, type I cytoskeletal 9 OS=Homo sapiens GN=KRT9 PE=1 SV=3	P35527	0.34697
Keratin, type II cytoskeletal 1 OS=Homo sapiens GN=KRT1 PE=1 SV=6	P04264	0.355157
Phosphatidylethanolamine-binding protein 4 OS=Homo sapiens GN=PEBP4 PE=1 SV=3	Q96S96	0.357822
Gliomedin OS=Homo sapiens GN=GLDN PE=2 SV=1	Q6ZMI3	0.374388
Lymphocyte antigen 6H OS=Homo sapiens GN=LY6H PE=2 SV=1	O94772	0.384281
Glutathione S-transferase P OS=Homo sapiens GN=GSTP1 PE=1 SV=2	P09211	0.393126
Cluster of Tyrosine-protein phosphatase non-receptor type substrate 1 OS=Homo sapiens GN=SIRPA PE=1 SV=2 (P78324)	P78324	0.400308
Cluster of Ig lambda chain V-I region BL2 OS=Homo sapiens PE=2 SV=1 (P06316)	P06316	0.412521
Alpha-1-acid glycoprotein 2 OS=Homo sapiens GN=ORM2 PE=1 SV=2	P19652	0.451023
Thioredoxin OS=Homo sapiens GN=TXN PE=1 SV=3	P10599	0.458687
Fibrinogen alpha chain OS=Homo sapiens GN=FGA PE=1 SV=2	P02671	0.469484
Fibrinogen gamma chain OS=Homo sapiens GN=FGG PE=1 SV=3	P02679	0.490934
Alpha-1-acid glycoprotein 1 OS=Homo sapiens GN=ORM1 PE=1 SV=1	P02763	0.553717
Fibrinogen beta chain OS=Homo sapiens GN=FGB PE=1 SV=2	P02675	0.571407
Cluster of Ig alpha-1 chain C region OS=Homo sapiens GN=IGHA1 PE=1 SV=2 (P01876)	P01876 [2]	0.737705
Cluster of Hemoglobin subunit beta OS=Homo sapiens GN=HBB PE=1 SV=2 (P68871)	P68871 [2]	0.840938
Hemoglobin subunit alpha OS=Homo sapiens GN=HBA1 PE=1 SV=2	P69905	0.851424
Cluster of Haptoglobin OS=Homo sapiens GN=HP PE=1 SV=1 (P00738)	P00738	1.12377

## Sheet: CSF male and female
Protein Name	Accession Number	Inter-individual CV
Cluster of Complement factor H OS=Homo sapiens GN=CFH PE=1 SV=4 (P08603)	P08603 [2]	0.0694754
Vitamin K-dependent protein S OS=Homo sapiens GN=PROS1 PE=1 SV=1	P07225	0.0755762
Complement C3 OS=Homo sapiens GN=C3 PE=1 SV=2	P01024	0.0821684
Prothrombin OS=Homo sapiens GN=F2 PE=1 SV=2	P00734	0.0923866
Complement C2 OS=Homo sapiens GN=C2 PE=1 SV=2	P06681	0.09563
Scavenger receptor cysteine-rich type 1 protein M130 OS=Homo sapiens GN=CD163 PE=1 SV=2	Q86VB7	0.100162
Transforming growth factor-beta-induced protein ig-h3 OS=Homo sapiens GN=TGFBI PE=1 SV=1	Q15582	0.100467
Antithrombin-III OS=Homo sapiens GN=SERPINC1 PE=1 SV=1	P01008	0.102883
EGF-containing fibulin-like extracellular matrix protein 1 OS=Homo sapiens GN=EFEMP1 PE=1 SV=2	Q12805	0.107393
Heparin cofactor 2 OS=Homo sapiens GN=SERPIND1 PE=1 SV=3	P05546	0.108504
Kininogen-1 OS=Homo sapiens GN=KNG1 PE=1 SV=2	P01042	0.110407
Beta-2-glycoprotein 1 OS=Homo sapiens GN=APOH PE=1 SV=3	P02749	0.112325
Retinol-binding protein 4 OS=Homo sapiens GN=RBP4 PE=1 SV=3	P02753	0.11248
Serum albumin OS=Homo sapiens GN=ALB PE=1 SV=2	P02768	0.112762
Protein AMBP OS=Homo sapiens GN=AMBP PE=1 SV=1	P02760	0.114261
Procollagen C-endopeptidase enhancer 1 OS=Homo sapiens GN=PCOLCE PE=1 SV=2	Q15113	0.11571
Complement factor I OS=Homo sapiens GN=CFI PE=1 SV=2	P05156	0.1164
Collagen alpha-1(XVIII) chain OS=Homo sapiens GN=COL18A1 PE=1 SV=5	P39060	0.117678
Fibronectin OS=Homo sapiens GN=FN1 PE=1 SV=4	P02751	0.118416
CD166 antigen OS=Homo sapiens GN=ALCAM PE=1 SV=2	Q13740	0.119526
Clusterin OS=Homo sapiens GN=CLU PE=1 SV=1	P10909	0.11989
72 kDa type IV collagenase OS=Homo sapiens GN=MMP2 PE=1 SV=2	P08253	0.120772
Monocyte differentiation antigen CD14 OS=Homo sapiens GN=CD14 PE=1 SV=2	P08571	0.121376
Cluster of Plasminogen OS=Homo sapiens GN=PLG PE=1 SV=2 (P00747)	P00747	0.121654
Agrin OS=Homo sapiens GN=AGRN PE=1 SV=4	O00468	0.121935
Plasma protease C1 inhibitor OS=Homo sapiens GN=SERPING1 PE=1 SV=2	P05155	0.122375
Vitamin D-binding protein OS=Homo sapiens GN=GC PE=1 SV=1	P02774	0.122618
Complement component C7 OS=Homo sapiens GN=C7 PE=1 SV=2	P10643	0.124664
Prostaglandin-H2 D-isomerase OS=Homo sapiens GN=PTGDS PE=1 SV=1	P41222	0.125157
SPARC OS=Homo sapiens GN=SPARC PE=1 SV=1	P09486	0.126315
Tetranectin OS=Homo sapiens GN=CLEC3B PE=1 SV=3	P05452	0.126505
Complement C1q subcomponent subunit B OS=Homo sapiens GN=C1QB PE=1 SV=3	P02746	0.127921
Gelsolin OS=Homo sapiens GN=GSN PE=1 SV=1	P06396	0.128972
Interleukin-6 receptor subunit beta OS=Homo sapiens GN=IL6ST PE=1 SV=2	P40189	0.129706
Apolipoprotein A-I OS=Homo sapiens GN=APOA1 PE=1 SV=1	P02647	0.13022
Alpha-2-antiplasmin OS=Homo sapiens GN=SERPINF2 PE=1 SV=3	P08697	0.130896
Cluster of Alpha-2-macroglobulin OS=Homo sapiens GN=A2M PE=1 SV=3 (P01023)	P01023	0.131467
Serotransferrin OS=Homo sapiens GN=TF PE=1 SV=3	P02787	0.131791
Cell adhesion molecule 3 OS=Homo sapiens GN=CADM3 PE=1 SV=1	Q8N126	0.132955
Angiotensinogen OS=Homo sapiens GN=AGT PE=1 SV=1	P01019	0.133174
Collagen alpha-3(VI) chain OS=Homo sapiens GN=COL6A3 PE=1 SV=5	P12111	0.13472
Peptidyl-glycine alpha-amidating monooxygenase OS=Homo sapiens GN=PAM PE=1 SV=2	P19021	0.134802
Insulin-like growth factor-binding protein 2 OS=Homo sapiens GN=IGFBP2 PE=1 SV=2	P18065	0.135639
Lumican OS=Homo sapiens GN=LUM PE=1 SV=2	P51884	0.135652
Sulfhydryl oxidase 1 OS=Homo sapiens GN=QSOX1 PE=1 SV=3	O00391	0.13752
Hemopexin OS=Homo sapiens GN=HPX PE=1 SV=2	P02790	0.138168
Selenoprotein P OS=Homo sapiens GN=SEPP1 PE=1 SV=3	P49908	0.138338
Complement C5 OS=Homo sapiens GN=C5 PE=1 SV=4	P01031	0.139996
Glutathione peroxidase 3 OS=Homo sapiens GN=GPX3 PE=1 SV=2	P22352	0.140483
Complement C1s subcomponent OS=Homo sapiens GN=C1S PE=1 SV=1	P09871	0.141016
Cell surface glycoprotein MUC18 OS=Homo sapiens GN=MCAM PE=1 SV=2	P43121	0.141327
Aspartate aminotransferase, cytoplasmic OS=Homo sapiens GN=GOT1 PE=1 SV=3	P17174	0.141379
Proactivator polypeptide OS=Homo sapiens GN=PSAP PE=1 SV=2	P07602	0.141434
Apolipoprotein D OS=Homo sapiens GN=APOD PE=1 SV=1	P05090	0.143064
CD44 antigen OS=Homo sapiens GN=CD44 PE=1 SV=3	P16070	0.143457
Alpha-2-HS-glycoprotein OS=Homo sapiens GN=AHSG PE=1 SV=1	P02765	0.143623
Neogenin OS=Homo sapiens GN=NEO1 PE=1 SV=2	Q92859	0.143829
Biotinidase OS=Homo sapiens GN=BTD PE=1 SV=2	P43251	0.14449
Kallistatin OS=Homo sapiens GN=SERPINA4 PE=1 SV=3	P29622	0.144593
CD59 glycoprotein OS=Homo sapiens GN=CD59 PE=1 SV=1	P13987	0.145459
Receptor-type tyrosine-protein phosphatase zeta OS=Homo sapiens GN=PTPRZ1 PE=1 SV=4	P23471	0.14626
Collagen alpha-1(VI) chain OS=Homo sapiens GN=COL6A1 PE=1 SV=3	P12109	0.146784
Inter-alpha-trypsin inhibitor heavy chain H5 OS=Homo sapiens GN=ITIH5 PE=2 SV=2	Q86UX2	0.146809
Dystroglycan OS=Homo sapiens GN=DAG1 PE=1 SV=2	Q14118	0.147252
Cathepsin D OS=Homo sapiens GN=CTSD PE=1 SV=1	P07339	0.148163
Collagen alpha-2(I) chain OS=Homo sapiens GN=COL1A2 PE=1 SV=7	P08123	0.148975
Multiple epidermal growth factor-like domains protein 8 OS=Homo sapiens GN=MEGF8 PE=1 SV=2	Q7Z7M0	0.149181
Lactadherin OS=Homo sapiens GN=MFGE8 PE=1 SV=2	Q08431	0.149203
Contactin-1 OS=Homo sapiens GN=CNTN1 PE=1 SV=1	Q12860	0.149325
Neural cell adhesion molecule 2 OS=Homo sapiens GN=NCAM2 PE=1 SV=2	O15394	0.149725
Corticosteroid-binding globulin OS=Homo sapiens GN=SERPINA6 PE=1 SV=1	P08185	0.14978
Metalloproteinase inhibitor 1 OS=Homo sapiens GN=TIMP1 PE=1 SV=1	P01033	0.149852
Complement component C6 OS=Homo sapiens GN=C6 PE=1 SV=3	P13671	0.150234
Neurofascin OS=Homo sapiens GN=NFASC PE=1 SV=4	O94856	0.150957
Protocadherin Fat 2 OS=Homo sapiens GN=FAT2 PE=1 SV=2	Q9NYQ8	0.151038
Immunoglobulin superfamily member 8 OS=Homo sapiens GN=IGSF8 PE=1 SV=1	Q969P0	0.151058
Cluster of Pyruvate kinase isozymes M1/M2 OS=Homo sapiens GN=PKM PE=1 SV=4 (P14618)	P14618	0.151159
Brevican core protein OS=Homo sapiens GN=BCAN PE=1 SV=2	Q96GW7	0.15126
Apolipoprotein A-IV OS=Homo sapiens GN=APOA4 PE=1 SV=3	P06727	0.151317
Insulin-like growth factor-binding protein complex acid labile subunit OS=Homo sapiens GN=IGFALS PE=1 SV=1	P35858	0.151945
Nidogen-1 OS=Homo sapiens GN=NID1 PE=1 SV=3	P14543	0.152521
Osteomodulin OS=Homo sapiens GN=OMD PE=1 SV=1	Q99983	0.152525
Afamin OS=Homo sapiens GN=AFM PE=1 SV=1	P43652	0.152587
Ribonuclease T2 OS=Homo sapiens GN=RNASET2 PE=1 SV=2	O00584	0.153364
Fibulin-1 OS=Homo sapiens GN=FBLN1 PE=1 SV=4	P23142	0.15355
Fructose-bisphosphate aldolase A OS=Homo sapiens GN=ALDOA PE=1 SV=2	P04075	0.154155
Adipocyte enhancer-binding protein 1 OS=Homo sapiens GN=AEBP1 PE=1 SV=1	Q8IUX7	0.154626
Neurexin-1-alpha OS=Homo sapiens GN=NRXN1 PE=2 SV=1	Q9ULB1	0.154685
Complement decay-accelerating factor OS=Homo sapiens GN=CD55 PE=1 SV=4	P08174	0.155048
Cluster of Ig kappa chain V-III region WOL OS=Homo sapiens PE=1 SV=1 (P01623)	P01623	0.156027
Glutamate receptor 4 OS=Homo sapiens GN=GRIA4 PE=2 SV=2	P48058	0.156383
N-acetyllactosaminide beta-1,3-N-acetylglucosaminyltransferase OS=Homo sapiens GN=B3GNT1 PE=1 SV=1	O43505	0.157119
Inter-alpha-trypsin inhibitor heavy chain H4 OS=Homo sapiens GN=ITIH4 PE=1 SV=4	Q14624	0.157966
Alpha-1B-glycoprotein OS=Homo sapiens GN=A1BG PE=1 SV=4	P04217	0.1582
Follistatin-related protein 1 OS=Homo sapiens GN=FSTL1 PE=1 SV=1	Q12841	0.158337
Latent-transforming growth factor beta-binding protein 4 OS=Homo sapiens GN=LTBP4 PE=1 SV=2	Q8N2S1	0.159141
Ceruloplasmin OS=Homo sapiens GN=CP PE=1 SV=1	P00450	0.160157
Protocadherin-1 OS=Homo sapiens GN=PCDH1 PE=1 SV=2	Q08174	0.160196
Epididymal secretory protein E1 OS=Homo sapiens GN=NPC2 PE=1 SV=1	P61916	0.160653
Protein NOV homolog OS=Homo sapiens GN=NOV PE=1 SV=1	P48745	0.161186
Limbic system-associated membrane protein OS=Homo sapiens GN=LSAMP PE=1 SV=2	Q13449	0.161301
Protein CutA OS=Homo sapiens GN=CUTA PE=1 SV=2	O60888	0.161459
Prolargin OS=Homo sapiens GN=PRELP PE=1 SV=1	P51888	0.161864
Multiple epidermal growth factor-like domains protein 10 OS=Homo sapiens GN=MEGF10 PE=1 SV=1	Q96KG7	0.161921
Cathepsin Z OS=Homo sapiens GN=CTSZ PE=1 SV=1	Q9UBR2	0.162116
Complement component C8 gamma chain OS=Homo sapiens GN=C8G PE=1 SV=3	P07360	0.162741
Extracellular matrix protein 2 OS=Homo sapiens GN=ECM2 PE=2 SV=1	O94769	0.162881
Extracellular matrix protein 1 OS=Homo sapiens GN=ECM1 PE=1 SV=2	Q16610	0.164465
Complement factor B OS=Homo sapiens GN=CFB PE=1 SV=2	P00751	0.164718
Neuroendocrine protein 7B2 OS=Homo sapiens GN=SCG5 PE=1 SV=2	P05408	0.165043
Olfactomedin-like protein 3 OS=Homo sapiens GN=OLFML3 PE=2 SV=1	Q9NRN5	0.165055
Alpha-mannosidase 2x OS=Homo sapiens GN=MAN2A2 PE=2 SV=3	P49641	0.165124
Opioid-binding protein/cell adhesion molecule OS=Homo sapiens GN=OPCML PE=1 SV=1	Q14982	0.165839
Vesicular integral-membrane protein VIP36 OS=Homo sapiens GN=LMAN2 PE=1 SV=1	Q12907	0.166937
Apolipoprotein A-II OS=Homo sapiens GN=APOA2 PE=1 SV=1	P02652	0.167507
Contactin-2 OS=Homo sapiens GN=CNTN2 PE=1 SV=1	Q02246	0.167652
Cystatin-C OS=Homo sapiens GN=CST3 PE=1 SV=1	P01034	0.16788
Vasorin OS=Homo sapiens GN=VASN PE=1 SV=1	Q6EMK4	0.167957
Pigment epithelium-derived factor OS=Homo sapiens GN=SERPINF1 PE=1 SV=4	P36955	0.168675
Neural cell adhesion molecule 1 OS=Homo sapiens GN=NCAM1 PE=1 SV=3	P13591	0.168918
Phospholipase D3 OS=Homo sapiens GN=PLD3 PE=1 SV=1	Q8IV08	0.170224
Ig heavy chain V-III region GAL OS=Homo sapiens PE=1 SV=1	P01781	0.171315
Plasma kallikrein OS=Homo sapiens GN=KLKB1 PE=1 SV=1	P03952	0.172204
Fructose-bisphosphate aldolase C OS=Homo sapiens GN=ALDOC PE=1 SV=2	P09972	0.17317
Retinoic acid receptor responder protein 2 OS=Homo sapiens GN=RARRES2 PE=1 SV=1	Q99969	0.173262
Amyloid-like protein 2 OS=Homo sapiens GN=APLP2 PE=1 SV=2	Q06481	0.173996
Fibromodulin OS=Homo sapiens GN=FMOD PE=1 SV=2	Q06828	0.174806
N-acetylmuramoyl-L-alanine amidase OS=Homo sapiens GN=PGLYRP2 PE=1 SV=1	Q96PD5	0.174852
Malate dehydrogenase, cytoplasmic OS=Homo sapiens GN=MDH1 PE=1 SV=4	P40925	0.174973
Phosphatidylethanolamine-binding protein 1 OS=Homo sapiens GN=PEBP1 PE=1 SV=3	P30086	0.175054
Vitronectin OS=Homo sapiens GN=VTN PE=1 SV=1	P04004	0.175115
Transmembrane protein 132A OS=Homo sapiens GN=TMEM132A PE=2 SV=1	Q24JP5	0.176209
Carboxypeptidase E OS=Homo sapiens GN=CPE PE=1 SV=1	P16870	0.176312
Cadherin-2 OS=Homo sapiens GN=CDH2 PE=1 SV=4	P19022	0.17677
Ribonuclease 4 OS=Homo sapiens GN=RNASE4 PE=1 SV=3	P34096	0.17766
Complement C1q subcomponent subunit C OS=Homo sapiens GN=C1QC PE=1 SV=3	P02747	0.178213
Amyloid beta A4 protein OS=Homo sapiens GN=APP PE=1 SV=3	P05067	0.178731
Ganglioside GM2 activator OS=Homo sapiens GN=GM2A PE=1 SV=4	P17900	0.178754
Receptor-type tyrosine-protein phosphatase S OS=Homo sapiens GN=PTPRS PE=1 SV=3	Q13332	0.182777
Protein kinase C-binding protein NELL2 OS=Homo sapiens GN=NELL2 PE=1 SV=1	Q99435	0.183011
Contactin-associated protein-like 4 OS=Homo sapiens GN=CNTNAP4 PE=1 SV=3	Q9C0A0	0.183357
Galectin-3-binding protein OS=Homo sapiens GN=LGALS3BP PE=1 SV=1	Q08380	0.183988
Kallikrein-6 OS=Homo sapiens GN=KLK6 PE=1 SV=1	Q92876	0.184552
Fibulin-5 OS=Homo sapiens GN=FBLN5 PE=1 SV=1	Q9UBX5	0.185214
Ig kappa chain C region OS=Homo sapiens GN=IGKC PE=1 SV=1	P01834	0.185526
Ig kappa chain V-I region EU OS=Homo sapiens PE=1 SV=1	P01598	0.18583
Calsyntenin-1 OS=Homo sapiens GN=CLSTN1 PE=1 SV=1	O94985	0.186576
Insulin-like growth factor-binding protein 6 OS=Homo sapiens GN=IGFBP6 PE=1 SV=1	P24592	0.186645
Insulin-like growth factor II OS=Homo sapiens GN=IGF2 PE=1 SV=1	P01344	0.186988
Neurotrimin OS=Homo sapiens GN=NTM PE=1 SV=1	Q9P121	0.187597
Ephrin type-A receptor 4 OS=Homo sapiens GN=EPHA4 PE=1 SV=1	P54764	0.187779
Cartilage acidic protein 1 OS=Homo sapiens GN=CRTAC1 PE=1 SV=2	Q9NQ79	0.187805
Mannosyl-oligosaccharide 1,2-alpha-mannosidase IA OS=Homo sapiens GN=MAN1A1 PE=1 SV=3	P33908	0.187877
SPARC-like protein 1 OS=Homo sapiens GN=SPARCL1 PE=1 SV=2	Q14515	0.189331
Neuropeptide-like protein C4orf48 OS=Homo sapiens GN=C4orf48 PE=1 SV=3	Q5BLP8	0.189582
Seizure protein 6 homolog OS=Homo sapiens GN=SEZ6 PE=1 SV=2	Q53EL9	0.190449
Reticulon-4 receptor-like 2 OS=Homo sapiens GN=RTN4RL2 PE=1 SV=1	Q86UN3	0.191437
Mimecan OS=Homo sapiens GN=OGN PE=1 SV=1	P20774	0.191448
Semaphorin-7A OS=Homo sapiens GN=SEMA7A PE=1 SV=1	O75326	0.192181
Neurocan core protein OS=Homo sapiens GN=NCAN PE=2 SV=3	O14594	0.194412
Plexin-B2 OS=Homo sapiens GN=PLXNB2 PE=1 SV=3	O15031	0.194685
Ig mu chain C region OS=Homo sapiens GN=IGHM PE=1 SV=3	P01871	0.19552
Puromycin-sensitive aminopeptidase OS=Homo sapiens GN=NPEPPS PE=1 SV=2	P55786	0.195729
Collagen alpha-1(I) chain OS=Homo sapiens GN=COL1A1 PE=1 SV=5	P02452	0.196267
Phosphoinositide-3-kinase-interacting protein 1 OS=Homo sapiens GN=PIK3IP1 PE=1 SV=2	Q96FE7	0.196399
Neurexin-2-alpha OS=Homo sapiens GN=NRXN2 PE=2 SV=1	Q9P2S2	0.19644
Neurosecretory protein VGF OS=Homo sapiens GN=VGF PE=1 SV=2	O15240	0.196951
Major prion protein OS=Homo sapiens GN=PRNP PE=1 SV=1	P04156	0.197082
Dihydropteridine reductase OS=Homo sapiens GN=QDPR PE=1 SV=2	P09417	0.197982
Inter-alpha-trypsin inhibitor heavy chain H1 OS=Homo sapiens GN=ITIH1 PE=1 SV=3	P19827	0.19873
Neuronal cell adhesion molecule OS=Homo sapiens GN=NRCAM PE=1 SV=3	Q92823	0.200087
Serum amyloid A-4 protein OS=Homo sapiens GN=SAA4 PE=1 SV=2	P35542	0.200128
Plasma serine protease inhibitor OS=Homo sapiens GN=SERPINA5 PE=1 SV=3	P05154	0.200638
Amyloid-like protein 1 OS=Homo sapiens GN=APLP1 PE=1 SV=3	P51693	0.201213
Seizure 6-like protein OS=Homo sapiens GN=SEZ6L PE=1 SV=1	Q9BYH1	0.20196
Triosephosphate isomerase OS=Homo sapiens GN=TPI1 PE=1 SV=3	P60174	0.202155
Coagulation factor V OS=Homo sapiens GN=F5 PE=1 SV=4	P12259	0.203075
Multimerin-2 OS=Homo sapiens GN=MMRN2 PE=1 SV=2	Q9H8L6	0.203247
Superoxide dismutase [Cu-Zn] OS=Homo sapiens GN=SOD1 PE=1 SV=2	P00441	0.203261
Inter-alpha-trypsin inhibitor heavy chain H2 OS=Homo sapiens GN=ITIH2 PE=1 SV=2	P19823	0.203441
Glyceraldehyde-3-phosphate dehydrogenase OS=Homo sapiens GN=GAPDH PE=1 SV=3	P04406	0.205167
Protein FAM3C OS=Homo sapiens GN=FAM3C PE=1 SV=1	Q92520	0.205406
Tenascin-X OS=Homo sapiens GN=TNXB PE=1 SV=3	P22105	0.205812
Alpha-1-antichymotrypsin OS=Homo sapiens GN=SERPINA3 PE=1 SV=2	P01011	0.206056
Beta-2-microglobulin OS=Homo sapiens GN=B2M PE=1 SV=1	P61769	0.207067
Zinc-alpha-2-glycoprotein OS=Homo sapiens GN=AZGP1 PE=1 SV=2	P25311	0.207259
Nucleobindin-1 OS=Homo sapiens GN=NUCB1 PE=1 SV=4	Q02818	0.207334
Phospholipid transfer protein OS=Homo sapiens GN=PLTP PE=1 SV=1	P55058	0.208598
Dickkopf-related protein 3 OS=Homo sapiens GN=DKK3 PE=1 SV=2	Q9UBP4	0.209127
Reticulon-4 receptor OS=Homo sapiens GN=RTN4R PE=1 SV=1	Q9BZR6	0.209208
Apolipoprotein E OS=Homo sapiens GN=APOE PE=1 SV=1	P02649	0.209304
Osteopontin OS=Homo sapiens GN=SPP1 PE=1 SV=1	P10451	0.209526
Growth arrest-specific protein 6 OS=Homo sapiens GN=GAS6 PE=1 SV=2	Q14393	0.210393
Endonuclease domain-containing 1 protein OS=Homo sapiens GN=ENDOD1 PE=1 SV=2	O94919	0.210457
Carboxypeptidase Q OS=Homo sapiens GN=CPQ PE=1 SV=1	Q9Y646	0.210641
Alpha-1-antitrypsin OS=Homo sapiens GN=SERPINA1 PE=1 SV=3	P01009	0.210894
Thyroxine-binding globulin OS=Homo sapiens GN=SERPINA7 PE=1 SV=2	P05543	0.211455
Secretogranin-1 OS=Homo sapiens GN=CHGB PE=1 SV=2	P05060	0.211715
Attractin OS=Homo sapiens GN=ATRN PE=1 SV=2	O75882	0.21357
Complement C4-A OS=Homo sapiens GN=C4A PE=1 SV=1	P0C0L4 (+1)	0.213607
SLIT and NTRK-like protein 1 OS=Homo sapiens GN=SLITRK1 PE=1 SV=2	Q96PX8	0.214123
Tissue alpha-L-fucosidase OS=Homo sapiens GN=FUCA1 PE=1 SV=4	P04066	0.214522
Oligodendrocyte-myelin glycoprotein OS=Homo sapiens GN=OMG PE=1 SV=2	P23515	0.221485
Serum paraoxonase/arylesterase 1 OS=Homo sapiens GN=PON1 PE=1 SV=3	P27169	0.221964
N-acetylglucosamine-1-phosphotransferase subunit gamma OS=Homo sapiens GN=GNPTG PE=1 SV=1	Q9UJJ9	0.222216
Immunoglobulin superfamily containing leucine-rich repeat protein OS=Homo sapiens GN=ISLR PE=1 SV=1	O14498	0.222456
Beta-Ala-His dipeptidase OS=Homo sapiens GN=CNDP1 PE=1 SV=4	Q96KN2	0.222544
Neuronal pentraxin-1 OS=Homo sapiens GN=NPTX1 PE=2 SV=2	Q15818	0.224438
Neuronal growth regulator 1 OS=Homo sapiens GN=NEGR1 PE=1 SV=3	Q7Z3B1	0.225686
Metalloproteinase inhibitor 2 OS=Homo sapiens GN=TIMP2 PE=1 SV=2	P16035	0.225728
Cadherin-13 OS=Homo sapiens GN=CDH13 PE=1 SV=1	P55290	0.226702
Plexin domain-containing protein 2 OS=Homo sapiens GN=PLXDC2 PE=1 SV=1	Q6UX71	0.228397
Neuroblastoma suppressor of tumorigenicity 1 OS=Homo sapiens GN=NBL1 PE=1 SV=1	P41271	0.228739
UPF0764 protein C16orf89 OS=Homo sapiens GN=C16orf89 PE=1 SV=2	Q6UX73	0.229207
Insulin-like growth factor-binding protein 7 OS=Homo sapiens GN=IGFBP7 PE=1 SV=1	Q16270	0.229839
Cathepsin F OS=Homo sapiens GN=CTSF PE=1 SV=1	Q9UBX1	0.230449
Nidogen-2 OS=Homo sapiens GN=NID2 PE=1 SV=3	Q14112	0.232597
Reelin OS=Homo sapiens GN=RELN PE=1 SV=3	P78509	0.232927
V-set and transmembrane domain-containing protein 2A OS=Homo sapiens GN=VSTM2A PE=2 SV=3	Q8TAG5	0.235799
Probable serine carboxypeptidase CPVL OS=Homo sapiens GN=CPVL PE=1 SV=2	Q9H3G5	0.236009
ProSAAS OS=Homo sapiens GN=PCSK1N PE=1 SV=1	Q9UHG2	0.236838
Ribonuclease pancreatic OS=Homo sapiens GN=RNASE1 PE=1 SV=4	P07998	0.237089
Fibulin-2 OS=Homo sapiens GN=FBLN2 PE=1 SV=2	P98095	0.238319
Thy-1 membrane glycoprotein OS=Homo sapiens GN=THY1 PE=1 SV=2	P04216	0.238521
Cell adhesion molecule 1 OS=Homo sapiens GN=CADM1 PE=1 SV=2	Q9BY67	0.238652
Neural cell adhesion molecule L1-like protein OS=Homo sapiens GN=CHL1 PE=1 SV=4	O00533	0.238874
Macrophage colony-stimulating factor 1 OS=Homo sapiens GN=CSF1 PE=1 SV=2	P09603	0.239625
Basement membrane-specific heparan sulfate proteoglycan core protein OS=Homo sapiens GN=HSPG2 PE=1 SV=4	P98160	0.240009
Neuroserpin OS=Homo sapiens GN=SERPINI1 PE=1 SV=1	Q99574	0.241609
Proenkephalin-A OS=Homo sapiens GN=PENK PE=1 SV=1	P01210	0.243928
Coagulation factor X OS=Homo sapiens GN=F10 PE=1 SV=2	P00742	0.244511
Peptidase inhibitor 16 OS=Homo sapiens GN=PI16 PE=1 SV=1	Q6UXB8	0.244703
Cadherin-4 OS=Homo sapiens GN=CDH4 PE=2 SV=2	P55283	0.244948
Alpha-mannosidase 2 OS=Homo sapiens GN=MAN2A1 PE=1 SV=2	Q16706	0.245144
IgGFc-binding protein OS=Homo sapiens GN=FCGBP PE=1 SV=3	Q9Y6R7	0.245413
Neuronal pentraxin receptor OS=Homo sapiens GN=NPTXR PE=2 SV=2	O95502	0.246255
Cluster of Keratin, type I cytoskeletal 10 OS=Homo sapiens GN=KRT10 PE=1 SV=6 (P13645)	P13645	0.25051
Apolipoprotein C-III OS=Homo sapiens GN=APOC3 PE=1 SV=1	P02656	0.25145
Pleiotrophin OS=Homo sapiens GN=PTN PE=1 SV=1	P21246	0.253319
Chromogranin-A OS=Homo sapiens GN=CHGA PE=1 SV=7	P10645	0.254476
Ectonucleotide pyrophosphatase/phosphodiesterase family member 2 OS=Homo sapiens GN=ENPP2 PE=1 SV=3	Q13822	0.255667
Disintegrin and metalloproteinase domain-containing protein 22 OS=Homo sapiens GN=ADAM22 PE=1 SV=1	Q9P0K1	0.255765
Secretogranin-2 OS=Homo sapiens GN=SCG2 PE=1 SV=2	P13521	0.262507
Golgi membrane protein 1 OS=Homo sapiens GN=GOLM1 PE=1 SV=1	Q8NBJ4	0.26279
Protein O-linked-mannose beta-1,2-N-acetylglucosaminyltransferase 1 OS=Homo sapiens GN=POMGNT1 PE=1 SV=2	Q8WZA1	0.266347
Secretogranin-3 OS=Homo sapiens GN=SCG3 PE=1 SV=3	Q8WXD2	0.267324
Leucine-rich repeat and immunoglobulin-like domain-containing nogo receptor-interacting protein 1 OS=Homo sapiens GN=LINGO1 PE=1 SV=2	Q96FE5	0.269596
Complement component C8 beta chain OS=Homo sapiens GN=C8B PE=1 SV=3	P07358	0.270336
Coagulation factor XII OS=Homo sapiens GN=F12 PE=1 SV=3	P00748	0.270597
Neural cell adhesion molecule L1 OS=Homo sapiens GN=L1CAM PE=1 SV=2	P32004	0.272591
Lymphocyte antigen 6H OS=Homo sapiens GN=LY6H PE=2 SV=1	O94772	0.275058
Pro-cathepsin H OS=Homo sapiens GN=CTSH PE=1 SV=4	P09668	0.276481
Cluster of Tyrosine-protein phosphatase non-receptor type substrate 1 OS=Homo sapiens GN=SIRPA PE=1 SV=2 (P78324)	P78324	0.280196
Calreticulin OS=Homo sapiens GN=CALR PE=1 SV=1	P27797	0.28086
Leucine-rich alpha-2-glycoprotein OS=Homo sapiens GN=LRG1 PE=1 SV=2	P02750	0.282306
Contactin-associated protein-like 2 OS=Homo sapiens GN=CNTNAP2 PE=1 SV=1	Q9UHC6	0.28442
Ig kappa chain V-III region VH (Fragment) OS=Homo sapiens PE=4 SV=1	P04434	0.285195
Insulin-like growth factor-binding protein 4 OS=Homo sapiens GN=IGFBP4 PE=1 SV=2	P22692	0.291633
Dipeptidyl peptidase 2 OS=Homo sapiens GN=DPP7 PE=1 SV=3	Q9UHL4	0.302461
Scrapie-responsive protein 1 OS=Homo sapiens GN=SCRG1 PE=1 SV=1	O75711	0.305477
Beta-hexosaminidase subunit beta OS=Homo sapiens GN=HEXB PE=1 SV=3	P07686	0.307815
Transthyretin OS=Homo sapiens GN=TTR PE=1 SV=1	P02766	0.309122
Lysosomal Pro-X carboxypeptidase OS=Homo sapiens GN=PRCP PE=1 SV=1	P42785	0.309661
Protein YIPF3 OS=Homo sapiens GN=YIPF3 PE=1 SV=1	Q9GZM5	0.317591
Keratin, type I cytoskeletal 9 OS=Homo sapiens GN=KRT9 PE=1 SV=3	P35527	0.323333
Histidine-rich glycoprotein OS=Homo sapiens GN=HRG PE=1 SV=1	P04196	0.323842
Phosphatidylethanolamine-binding protein 4 OS=Homo sapiens GN=PEBP4 PE=1 SV=3	Q96S96	0.344631
Chitinase-3-like protein 1 OS=Homo sapiens GN=CHI3L1 PE=1 SV=2	P36222	0.360291
Fibrinogen gamma chain OS=Homo sapiens GN=FGG PE=1 SV=3	P02679	0.378372
Extracellular superoxide dismutase [Cu-Zn] OS=Homo sapiens GN=SOD3 PE=1 SV=2	P08294	0.384823
Fibrinogen alpha chain OS=Homo sapiens GN=FGA PE=1 SV=2	P02671	0.388584
WAP, kazal, immunoglobulin, kunitz and NTR domain-containing protein 2 OS=Homo sapiens GN=WFIKKN2 PE=1 SV=1	Q8TEU8	0.389445
Thioredoxin OS=Homo sapiens GN=TXN PE=1 SV=3	P10599	0.461054
Alpha-1-acid glycoprotein 2 OS=Homo sapiens GN=ORM2 PE=1 SV=2	P19652	0.461166
Fibrinogen beta chain OS=Homo sapiens GN=FGB PE=1 SV=2	P02675	0.470049
Alpha-1-acid glycoprotein 1 OS=Homo sapiens GN=ORM1 PE=1 SV=1	P02763	0.563438
Cluster of Ig alpha-1 chain C region OS=Homo sapiens GN=IGHA1 PE=1 SV=2 (P01876)	P01876 [2]	0.614865
Hemoglobin subunit alpha OS=Homo sapiens GN=HBA1 PE=1 SV=2	P69905	0.803803
Cluster of Hemoglobin subunit beta OS=Homo sapiens GN=HBB PE=1 SV=2 (P68871)	P68871 [2]	0.856987
Cluster of Haptoglobin OS=Homo sapiens GN=HP PE=1 SV=1 (P00738)	P00738	0.897619

## Sheet: urine and CSF
Protein Name	Accession Number	Urine inter-individual CV	CSF inter-individual CV
Afamin OS=Homo sapiens GN=AFM PE=1 SV=1	P43652	0.241789	0.152587
Agrin OS=Homo sapiens GN=AGRN PE=1 SV=4	O00468	0.466941	0.121935
Alpha-1-antichymotrypsin OS=Homo sapiens GN=SERPINA3 PE=1 SV=2	P01011	0.297016	0.206056
Alpha-1-antitrypsin OS=Homo sapiens GN=SERPINA1 PE=1 SV=3	P01009	0.255468	0.210894
Alpha-1B-glycoprotein OS=Homo sapiens GN=A1BG PE=1 SV=4	P04217	0.511035	0.1582
Alpha-2-antiplasmin OS=Homo sapiens GN=SERPINF2 PE=1 SV=3	P08697	0.182532	0.130896
Alpha-2-HS-glycoprotein OS=Homo sapiens GN=AHSG PE=1 SV=1	P02765	0.836948	0.143623
Amyloid beta A4 protein OS=Homo sapiens GN=APP PE=1 SV=3	P05067	0.297989	0.178731
Angiotensinogen OS=Homo sapiens GN=AGT PE=1 SV=1	P01019	0.714306	0.133174
Antithrombin-III OS=Homo sapiens GN=SERPINC1 PE=1 SV=1	P01008	0.425878	0.102883
Apolipoprotein A-I OS=Homo sapiens GN=APOA1 PE=1 SV=1	P02647	0.931487	0.13022
Apolipoprotein A-II OS=Homo sapiens GN=APOA2 PE=1 SV=1	P02652	0.542623	0.167507
Apolipoprotein A-IV OS=Homo sapiens GN=APOA4 PE=1 SV=3	P06727	0.543973	0.151317
Apolipoprotein C-III OS=Homo sapiens GN=APOC3 PE=1 SV=1	P02656	0.60558	0.25145
Apolipoprotein D OS=Homo sapiens GN=APOD PE=1 SV=1	P05090	0.306777	0.143064
Apolipoprotein E OS=Homo sapiens GN=APOE PE=1 SV=1	P02649	0.29644	0.209304
Aspartate aminotransferase, cytoplasmic OS=Homo sapiens GN=GOT1 PE=1 SV=3	P17174	0.143487	0.141379
Attractin OS=Homo sapiens GN=ATRN PE=1 SV=2	O75882	0.175348	0.21357
Basement membrane-specific heparan sulfate proteoglycan core protein OS=Homo sapiens GN=HSPG2 PE=1 SV=4	P98160	0.229144	0.240009
Beta-2-glycoprotein 1 OS=Homo sapiens GN=APOH PE=1 SV=3	P02749	0.169266	0.112325
Beta-2-microglobulin OS=Homo sapiens GN=B2M PE=1 SV=1	P61769	1.2585	0.207067
Beta-hexosaminidase subunit beta OS=Homo sapiens GN=HEXB PE=1 SV=3	P07686	0.255003	0.307815
Biotinidase OS=Homo sapiens GN=BTD PE=1 SV=2	P43251	0.139248	0.14449
Cadherin-13 OS=Homo sapiens GN=CDH13 PE=1 SV=1	P55290	0.253407	0.226702
Cadherin-2 OS=Homo sapiens GN=CDH2 PE=1 SV=4	P19022	0.314847	0.17677
Carboxypeptidase E OS=Homo sapiens GN=CPE PE=1 SV=1	P16870	0.130587	0.176312
Cathepsin D OS=Homo sapiens GN=CTSD PE=1 SV=1	P07339	0.304456	0.148163
Cathepsin Z OS=Homo sapiens GN=CTSZ PE=1 SV=1	Q9UBR2	0.418015	0.162116
CD44 antigen OS=Homo sapiens GN=CD44 PE=1 SV=3	P16070	0.238599	0.143457
CD59 glycoprotein OS=Homo sapiens GN=CD59 PE=1 SV=1	P13987	0.200517	0.145459
Cell adhesion molecule 1 OS=Homo sapiens GN=CADM1 PE=1 SV=2	Q9BY67	0.151232	0.238652
Cell surface glycoprotein MUC18 OS=Homo sapiens GN=MCAM PE=1 SV=2	P43121	0.15839	0.141327
Ceruloplasmin OS=Homo sapiens GN=CP PE=1 SV=1	P00450	0.366075	0.160157
Chromogranin-A OS=Homo sapiens GN=CHGA PE=1 SV=7	P10645	0.311502	0.254476
Clusterin OS=Homo sapiens GN=CLU PE=1 SV=1	P10909	0.239315	0.11989
Coagulation factor V OS=Homo sapiens GN=F5 PE=1 SV=4	P12259	0.175547	0.203075
Collagen alpha-1(I) chain OS=Homo sapiens GN=COL1A1 PE=1 SV=5	P02452	0.592021	0.196267
Collagen alpha-1(VI) chain OS=Homo sapiens GN=COL6A1 PE=1 SV=3	P12109	0.169841	0.146784
Collagen alpha-1(XVIII) chain OS=Homo sapiens GN=COL18A1 PE=1 SV=5	P39060	0.216666	0.117678
Collagen alpha-3(VI) chain OS=Homo sapiens GN=COL6A3 PE=1 SV=5	P12111	0.219502	0.13472
Complement C3 OS=Homo sapiens GN=C3 PE=1 SV=2	P01024	0.34545	0.0821684
Complement component C7 OS=Homo sapiens GN=C7 PE=1 SV=2	P10643	0.286232	0.124664
Complement decay-accelerating factor OS=Homo sapiens GN=CD55 PE=1 SV=4	P08174	0.313451	0.155048
Complement factor B OS=Homo sapiens GN=CFB PE=1 SV=2	P00751	0.304845	0.164718
Complement factor I OS=Homo sapiens GN=CFI PE=1 SV=2	P05156	0.20936	0.1164
Contactin-1 OS=Homo sapiens GN=CNTN1 PE=1 SV=1	Q12860	0.186195	0.149325
Corticosteroid-binding globulin OS=Homo sapiens GN=SERPINA6 PE=1 SV=1	P08185	0.376316	0.14978
Cystatin-C OS=Homo sapiens GN=CST3 PE=1 SV=1	P01034	0.22541	0.16788
Dipeptidyl peptidase 2 OS=Homo sapiens GN=DPP7 PE=1 SV=3	Q9UHL4	0.212877	0.302461
Dystroglycan OS=Homo sapiens GN=DAG1 PE=1 SV=2	Q14118	0.256441	0.147252
EGF-containing fibulin-like extracellular matrix protein 1 OS=Homo sapiens GN=EFEMP1 PE=1 SV=2	Q12805	0.294272	0.107393
Endonuclease domain-containing 1 protein OS=Homo sapiens GN=ENDOD1 PE=1 SV=2	O94919	0.240671	0.210457
Epididymal secretory protein E1 OS=Homo sapiens GN=NPC2 PE=1 SV=1	P61916	0.187652	0.160653
Extracellular superoxide dismutase [Cu-Zn] OS=Homo sapiens GN=SOD3 PE=1 SV=2	P08294	0.198803	0.384823
Fibrinogen alpha chain OS=Homo sapiens GN=FGA PE=1 SV=2	P02671	0.151784	0.388584
Fibronectin OS=Homo sapiens GN=FN1 PE=1 SV=4	P02751	0.184973	0.118416
Fibulin-1 OS=Homo sapiens GN=FBLN1 PE=1 SV=4	P23142	0.195517	0.15355
Fibulin-5 OS=Homo sapiens GN=FBLN5 PE=1 SV=1	Q9UBX5	0.326408	0.185214
Galectin-3-binding protein OS=Homo sapiens GN=LGALS3BP PE=1 SV=1	Q08380	0.289954	0.183988
Ganglioside GM2 activator OS=Homo sapiens GN=GM2A PE=1 SV=4	P17900	0.842775	0.178754
Gelsolin OS=Homo sapiens GN=GSN PE=1 SV=1	P06396	0.583431	0.128972
Glutathione peroxidase 3 OS=Homo sapiens GN=GPX3 PE=1 SV=2	P22352	0.357413	0.140483
Glyceraldehyde-3-phosphate dehydrogenase OS=Homo sapiens GN=GAPDH PE=1 SV=3	P04406	0.297808	0.205167
Golgi membrane protein 1 OS=Homo sapiens GN=GOLM1 PE=1 SV=1	Q8NBJ4	0.142759	0.26279
Hemoglobin subunit alpha OS=Homo sapiens GN=HBA1 PE=1 SV=2	P69905	0.810106	0.803803
Hemopexin OS=Homo sapiens GN=HPX PE=1 SV=2	P02790	0.354577	0.138168
Heparin cofactor 2 OS=Homo sapiens GN=SERPIND1 PE=1 SV=3	P05546	0.388542	0.108504
Ig kappa chain C region OS=Homo sapiens GN=IGKC PE=1 SV=1	P01834	0.266485	0.185526
Immunoglobulin superfamily containing leucine-rich repeat protein OS=Homo sapiens GN=ISLR PE=1 SV=1	O14498	0.182358	0.222456
Immunoglobulin superfamily member 8 OS=Homo sapiens GN=IGSF8 PE=1 SV=1	Q969P0	0.230688	0.151058
Insulin-like growth factor-binding protein 2 OS=Homo sapiens GN=IGFBP2 PE=1 SV=2	P18065	0.189941	0.135639
Insulin-like growth factor-binding protein 7 OS=Homo sapiens GN=IGFBP7 PE=1 SV=1	Q16270	0.247983	0.229839
Insulin-like growth factor-binding protein complex acid labile subunit OS=Homo sapiens GN=IGFALS PE=1 SV=1	P35858	0.267968	0.151945
Inter-alpha-trypsin inhibitor heavy chain H4 OS=Homo sapiens GN=ITIH4 PE=1 SV=4	Q14624	0.129032	0.157966
Kallistatin OS=Homo sapiens GN=SERPINA4 PE=1 SV=3	P29622	0.255902	0.144593
Keratin, type I cytoskeletal 9 OS=Homo sapiens GN=KRT9 PE=1 SV=3	P35527	0.188723	0.323333
Kininogen-1 OS=Homo sapiens GN=KNG1 PE=1 SV=2	P01042	0.277692	0.110407
Latent-transforming growth factor beta-binding protein 4 OS=Homo sapiens GN=LTBP4 PE=1 SV=2	Q8N2S1	0.270449	0.159141
Leucine-rich alpha-2-glycoprotein OS=Homo sapiens GN=LRG1 PE=1 SV=2	P02750	0.940347	0.282306
Lumican OS=Homo sapiens GN=LUM PE=1 SV=2	P51884	0.686882	0.135652
Lysosomal Pro-X carboxypeptidase OS=Homo sapiens GN=PRCP PE=1 SV=1	P42785	0.351389	0.309661
Macrophage colony-stimulating factor 1 OS=Homo sapiens GN=CSF1 PE=1 SV=2	P09603	0.150521	0.239625
Major prion protein OS=Homo sapiens GN=PRNP PE=1 SV=1	P04156	0.311891	0.197082
Malate dehydrogenase, cytoplasmic OS=Homo sapiens GN=MDH1 PE=1 SV=4	P40925	0.146293	0.174973
Mannosyl-oligosaccharide 1,2-alpha-mannosidase IA OS=Homo sapiens GN=MAN1A1 PE=1 SV=3	P33908	0.143353	0.187877
Metalloproteinase inhibitor 2 OS=Homo sapiens GN=TIMP2 PE=1 SV=2	P16035	0.109355	0.225728
Monocyte differentiation antigen CD14 OS=Homo sapiens GN=CD14 PE=1 SV=2	P08571	0.62858	0.121376
Multimerin-2 OS=Homo sapiens GN=MMRN2 PE=1 SV=2	Q9H8L6	0.212671	0.203247
N-acetyllactosaminide beta-1,3-N-acetylglucosaminyltransferase OS=Homo sapiens GN=B3GNT1 PE=1 SV=1	O43505	0.186777	0.157119
N-acetylmuramoyl-L-alanine amidase OS=Homo sapiens GN=PGLYRP2 PE=1 SV=1	Q96PD5	0.370028	0.174852
Neogenin OS=Homo sapiens GN=NEO1 PE=1 SV=2	Q92859	0.187925	0.143829
Neural cell adhesion molecule 1 OS=Homo sapiens GN=NCAM1 PE=1 SV=3	P13591	0.202851	0.168918
Neuronal growth regulator 1 OS=Homo sapiens GN=NEGR1 PE=1 SV=3	Q7Z3B1	0.176924	0.225686
Neuroserpin OS=Homo sapiens GN=SERPINI1 PE=1 SV=1	Q99574	0.238322	0.241609
Nidogen-1 OS=Homo sapiens GN=NID1 PE=1 SV=3	P14543	0.205734	0.152521
Nucleobindin-1 OS=Homo sapiens GN=NUCB1 PE=1 SV=4	Q02818	0.261951	0.207334
Osteopontin OS=Homo sapiens GN=SPP1 PE=1 SV=1	P10451	0.417101	0.209526
Peptidase inhibitor 16 OS=Homo sapiens GN=PI16 PE=1 SV=1	Q6UXB8	0.973901	0.244703
Peptidyl-glycine alpha-amidating monooxygenase OS=Homo sapiens GN=PAM PE=1 SV=2	P19021	0.234163	0.134802
Phosphatidylethanolamine-binding protein 1 OS=Homo sapiens GN=PEBP1 PE=1 SV=3	P30086	0.232707	0.175054
Phosphoinositide-3-kinase-interacting protein 1 OS=Homo sapiens GN=PIK3IP1 PE=1 SV=2	Q96FE7	0.167862	0.196399
Phospholipase D3 OS=Homo sapiens GN=PLD3 PE=1 SV=1	Q8IV08	0.308283	0.170224
Pigment epithelium-derived factor OS=Homo sapiens GN=SERPINF1 PE=1 SV=4	P36955	0.178271	0.168675
Plasma protease C1 inhibitor OS=Homo sapiens GN=SERPING1 PE=1 SV=2	P05155	0.196047	0.122375
Plasma serine protease inhibitor OS=Homo sapiens GN=SERPINA5 PE=1 SV=3	P05154	0.278368	0.200638
Proactivator polypeptide OS=Homo sapiens GN=PSAP PE=1 SV=2	P07602	0.275234	0.141434
Probable serine carboxypeptidase CPVL OS=Homo sapiens GN=CPVL PE=1 SV=2	Q9H3G5	0.266597	0.236009
Pro-cathepsin H OS=Homo sapiens GN=CTSH PE=1 SV=4	P09668	0.276599	0.276481
Proenkephalin-A OS=Homo sapiens GN=PENK PE=1 SV=1	P01210	0.496268	0.243928
Prostaglandin-H2 D-isomerase OS=Homo sapiens GN=PTGDS PE=1 SV=1	P41222	0.476986	0.125157
Protein AMBP OS=Homo sapiens GN=AMBP PE=1 SV=1	P02760	0.609197	0.114261
Protein FAM3C OS=Homo sapiens GN=FAM3C PE=1 SV=1	Q92520	0.143203	0.205406
Protein NOV homolog OS=Homo sapiens GN=NOV PE=1 SV=1	P48745	0.289862	0.161186
Protein YIPF3 OS=Homo sapiens GN=YIPF3 PE=1 SV=1	Q9GZM5	0.402095	0.317591
Prothrombin OS=Homo sapiens GN=F2 PE=1 SV=2	P00734	0.278218	0.0923866
Protocadherin-1 OS=Homo sapiens GN=PCDH1 PE=1 SV=2	Q08174	0.15951	0.160196
Reticulon-4 receptor-like 2 OS=Homo sapiens GN=RTN4RL2 PE=1 SV=1	Q86UN3	0.221665	0.191437
Retinoic acid receptor responder protein 2 OS=Homo sapiens GN=RARRES2 PE=1 SV=1	Q99969	0.303419	0.173262
Retinol-binding protein 4 OS=Homo sapiens GN=RBP4 PE=1 SV=3	P02753	0.988954	0.11248
Ribonuclease pancreatic OS=Homo sapiens GN=RNASE1 PE=1 SV=4	P07998	0.352254	0.237089
Ribonuclease T2 OS=Homo sapiens GN=RNASET2 PE=1 SV=2	O00584	0.396421	0.153364
Secretogranin-1 OS=Homo sapiens GN=CHGB PE=1 SV=2	P05060	0.25238	0.211715
Serotransferrin OS=Homo sapiens GN=TF PE=1 SV=3	P02787	0.406473	0.131791
Serum albumin OS=Homo sapiens GN=ALB PE=1 SV=2	P02768	0.394702	0.112762
SPARC-like protein 1 OS=Homo sapiens GN=SPARCL1 PE=1 SV=2	Q14515	0.269451	0.189331
Sulfhydryl oxidase 1 OS=Homo sapiens GN=QSOX1 PE=1 SV=3	O00391	0.132181	0.13752
Superoxide dismutase [Cu-Zn] OS=Homo sapiens GN=SOD1 PE=1 SV=2	P00441	0.189833	0.203261
Tenascin-X OS=Homo sapiens GN=TNXB PE=1 SV=3	P22105	0.167899	0.205812
Tetranectin OS=Homo sapiens GN=CLEC3B PE=1 SV=3	P05452	0.360927	0.126505
Thioredoxin OS=Homo sapiens GN=TXN PE=1 SV=3	P10599	0.621473	0.461054
Thyroxine-binding globulin OS=Homo sapiens GN=SERPINA7 PE=1 SV=2	P05543	0.370548	0.211455
Tissue alpha-L-fucosidase OS=Homo sapiens GN=FUCA1 PE=1 SV=4	P04066	0.231781	0.214522
Triosephosphate isomerase OS=Homo sapiens GN=TPI1 PE=1 SV=3	P60174	0.357631	0.202155
UPF0764 protein C16orf89 OS=Homo sapiens GN=C16orf89 PE=1 SV=2	Q6UX73	0.297974	0.229207
Vasorin OS=Homo sapiens GN=VASN PE=1 SV=1	Q6EMK4	0.151866	0.167957
Vesicular integral-membrane protein VIP36 OS=Homo sapiens GN=LMAN2 PE=1 SV=1	Q12907	0.207969	0.166937
Vitamin D-binding protein OS=Homo sapiens GN=GC PE=1 SV=1	P02774	0.261308	0.122618
Vitronectin OS=Homo sapiens GN=VTN PE=1 SV=1	P04004	0.135696	0.175115
Zinc-alpha-2-glycoprotein OS=Homo sapiens GN=AZGP1 PE=1 SV=2	P25311	0.984657	0.207259
