# Supplementary material for: A Proteomic Analysis of Individual and Gender Variations in Normal Human Urine and Cerebrospinal Fluid Using iTRAQ Quantification
Source: PLoS One. 2015 Jul 29;10(7):e0133270. doi: 10.1371/journal.pone.0133270 (PMC4519152; doi:10.1371/journal.pone.0133270)
Supplement: S1 File — Table A, The ages of each of the 7 male and 7 female participants who provided urine samples and CSF samples. Table B, Protein and peptide quantification data and technical variation data for male urine. The Log2 transformed iTRAQ quantification values for every sample are shown in the “Quantitative protein urine male” sheet, and the technical CVs for the quantitative proteins are shown in the “Quantitative protein urine male” sheet. The peptide relative quantification values are shown in the “Quantitative peptide urine male” sheet. Table C, Protein and peptide quantification data and technical variation data for female urine. The Log2 formed iTRAQ quantification values for every sample are shown in the “Quantitative protein urine F” sheet, and the technical CVs for the quantitative proteins are shown in the “Quantitative protein urine F” sheet. The peptide relative quantification values are shown in the “Quantitative peptide urine F” sheet. Table D, Protein and peptide quantification data and technical variation data for male CSF. The Log2 formed iTRAQ quantification values for every sample are shown in the “Quantitative protein male CSF” sheet, and the technical CVs for the quantitative proteins are shown in the “Quantitative protein male CSF” sheet. The peptide relative quantification values are shown in the “Quantitative peptide male CSF” sheet. Table E, Protein and peptide quantification data and technical variation data for female CSF. The Log2 formed iTRAQ quantification values for every sample are shown in the “Quantitative protein female CSF” sheet, and the technical CVs for the quantitative proteins are shown in the “Quantitative protein female CSF” sheet. The peptide relative quantification values are shown in the “Quantitative peptide female CSF” sheet. Table F, Inter-individual variation data for urinary and CSF samples. The inter-individual CV and technical CV for male urine, female urine, urine (both male and female), male CSF, female CSF, CSF (both m [file pone.0133270.s004.zip › Supplementary Table/Table G.xls]

## Sheet: Sheet1
Table G. The differential proteins between female and male urinary proteomes. The p-value and the ratio (female/male) for the differential proteins were shown.
Protein Name	p-value	Ratio(female/male)
Adenylyl cyclase-associated protein 1 OS=Homo sapiens GN=CAP1 PE=1 SV=5	5.92765e-05	7.43094
Annexin A6 OS=Homo sapiens GN=ANXA6 PE=1 SV=3	2.40372e-07	2.57961
Apolipoprotein A-IV OS=Homo sapiens GN=APOA4 PE=1 SV=3	0.00401739	2.32735
Apolipoprotein C-III OS=Homo sapiens GN=APOC3 PE=1 SV=1	0.0368024	2.08903
Aromatic-L-amino-acid decarboxylase OS=Homo sapiens GN=DDC PE=1 SV=2	0.000223687	2.34256
Beta-microseminoprotein OS=Homo sapiens GN=MSMB PE=1 SV=1	0.00414771	0.117834
Carbonic anhydrase 1 OS=Homo sapiens GN=CA1 PE=1 SV=2	0.0228254	4.51303
Crumbs homolog 2 OS=Homo sapiens GN=CRB2 PE=1 SV=2	2.3401e-06	14.5559
Glutamyl aminopeptidase OS=Homo sapiens GN=ENPEP PE=1 SV=3	0.000891649	2.13759
Glutaredoxin-1 OS=Homo sapiens GN=GLRX PE=1 SV=2	0.0360426	2.6902
Lambda-crystallin homolog OS=Homo sapiens GN=CRYL1 PE=1 SV=3	0.00437373	2.26906
Lipocalin-1 OS=Homo sapiens GN=LCN1 PE=1 SV=1	0.00259614	3.04727
Myeloperoxidase OS=Homo sapiens GN=MPO PE=1 SV=1	0.0250167	0.171995
Plasminogen OS=Homo sapiens GN=PLG PE=1 SV=2	0.00205725	2.12135
Poliovirus receptor-related protein 1 OS=Homo sapiens GN=PVRL1 PE=1 SV=3	0.0174133	2.1914
Proenkephalin-A OS=Homo sapiens GN=PENK PE=1 SV=1	0.00328486	2.06362
Prostate-specific antigen OS=Homo sapiens GN=KLK3 PE=1 SV=2	0.000264532	0.35038
Prostatic acid phosphatase OS=Homo sapiens GN=ACPP PE=1 SV=3	5.43137e-05	0.397519
Ribonuclease T2 OS=Homo sapiens GN=RNASET2 PE=1 SV=2	2.87936e-05	2.01781
Ubiquitin-like modifier-activating enzyme 1 OS=Homo sapiens GN=UBA1 PE=1 SV=3	0.00140776	3.36668
