# Supplementary material for: A Proteomic Analysis of Individual and Gender Variations in Normal Human Urine and Cerebrospinal Fluid Using iTRAQ Quantification
Source: PLoS One. 2015 Jul 29;10(7):e0133270. doi: 10.1371/journal.pone.0133270 (PMC4519152; doi:10.1371/journal.pone.0133270)
Supplement: S1 File — Table A, The ages of each of the 7 male and 7 female participants who provided urine samples and CSF samples. Table B, Protein and peptide quantification data and technical variation data for male urine. The Log2 transformed iTRAQ quantification values for every sample are shown in the “Quantitative protein urine male” sheet, and the technical CVs for the quantitative proteins are shown in the “Quantitative protein urine male” sheet. The peptide relative quantification values are shown in the “Quantitative peptide urine male” sheet. Table C, Protein and peptide quantification data and technical variation data for female urine. The Log2 formed iTRAQ quantification values for every sample are shown in the “Quantitative protein urine F” sheet, and the technical CVs for the quantitative proteins are shown in the “Quantitative protein urine F” sheet. The peptide relative quantification values are shown in the “Quantitative peptide urine F” sheet. Table D, Protein and peptide quantification data and technical variation data for male CSF. The Log2 formed iTRAQ quantification values for every sample are shown in the “Quantitative protein male CSF” sheet, and the technical CVs for the quantitative proteins are shown in the “Quantitative protein male CSF” sheet. The peptide relative quantification values are shown in the “Quantitative peptide male CSF” sheet. Table E, Protein and peptide quantification data and technical variation data for female CSF. The Log2 formed iTRAQ quantification values for every sample are shown in the “Quantitative protein female CSF” sheet, and the technical CVs for the quantitative proteins are shown in the “Quantitative protein female CSF” sheet. The peptide relative quantification values are shown in the “Quantitative peptide female CSF” sheet. Table F, Inter-individual variation data for urinary and CSF samples. The inter-individual CV and technical CV for male urine, female urine, urine (both male and female), male CSF, female CSF, CSF (both m [file pone.0133270.s004.zip › Supplementary Table/Table I.xls]

## Sheet: urine high CV
Table I A functional analysis of high CV proteins in the urinary proteome, female urinary proteome and CSF proteome by IPA in “urine high CV” sheet, “female urine high CV” sheet and “CSF high CV” sheet, respectively. The disease and function terms, p-value, and the related moleculars were shown. The acute phase response signaling-related high CV CSF proteins were shown in the “CSF high CV” sheet.
Diseases or Functions Annotation	p-Value	Molecules	# Molecules
Lipid acid metabolism	1.33e-09	AGT,ANXA1,APOA1,APOA2,APOA3,APOC3,CD14,CEL,DBI,GM2A,GSN,LIF,RBP4,TXN	14

## Sheet: female urine high CV
Diseases or Functions Annotation	p-Value	Molecules	# Molecules
cell movement	1.46e-14	A2M,ACTN4,AGT,AHSG,ALB,ANXA1,ANXA2,APOA1,CAMP,CD14,CDH1,COL1A1,CST6,CTSZ,DPT,DSG3,FABP5,GLRX,GSN,HP,HSPB1,JUP,KIT,LCP1,LMNA,LTF,LUM,LY6D,LYVE1,MPO,ORM1,PTGDS,RPSA,S100A12,S100A14,S100A8,S100A9,SCGB1A1,SERPINB5,SIRPA,SLPI,ST13,TFF1,TFF3,THBS4,TXN,YWHAE	47
inflammation of organ	6.94e-14	A2M,ACTN4,AGT,ALB,AMBP,ANXA1,APOA1,APOA2,B2M,CA1,CAMP,CD14,CDH1,COL1A1,CST6,DSG3,EEF1A1,FABP5,GSN,GSTP1,HBB,HP,JUP,KIT,MPO,P4HB,S100A8,S100A9,SCGB1A1,SERPINB13,SERPINB5,SLPI,TFF3,VDAC2	34
proliferation of cells	2.65e-13	A2M,ACTN4,AGRN,AGT,AHSG,ALB,ANXA1,ANXA2,APOA1,B2M,CAMP,CD14,CDH1,CEL,COL1A1,CREB3L3,CST6,CTSZ,DBI,DLK1,DPT,DSG3,DSP,EEF1A1,ERO1L,FABP5,GLRX,GLUL,GSN,GSTP1,HSPB1,JUP,KIT,KRT4,LCP1,LMNA,LRG1,LTF,LUM,ORM1,PKP1,PPL,PRG4,PTGDS,RBP4,REG1A,RPSA,S100A14,S100A8,S100A9,SCGB1A1,SERPINB5,SIRPA,SLPI,SLURP1,SPRR1A,SPRR3,TFF1,TFF3,THBS4,TXN	61
adhesion of immune cells	4.38e-13	A2M,AGT,ANXA1,APOA1,APOC3,CAMP,CD14,CDH1,CTSZ,GLRX,KIT,LCP1,LTF,MPO,ORM1,S100A8,S100A9,SIRPA,TXN	19
inflammatory response	6.34e-13	A2M,AGT,AHSG,ANXA1,ANXA2,APOA1,CAMP,CD14,CREB3L3,GSN,HP,HSPB1,KIT,LCP1,LTF,LUM,MPO,ORM1,S100A12,S100A14,S100A8,S100A9,SCGB1A1,SIRPA,SLPI,THBS4,TXN	27
chemotaxis of cells	1.66e-11	AGT,ANXA1,ANXA2,APOA1,CAMP,GLRX,GSN,HP,KIT,LCP1,S100A12,S100A14,S100A8,S100A9,SIRPA,SLPI,ST13,TFF1,TFF3,THBS4,TXN	21
necrosis	1.46e-10	A2M,AGRN,AGT,ALB,ANXA1,ANXA2,APOA1,APOC3,B2M,CAMP,CD14,CDH1,CEL,COL1A1,CSTA,DLK1,DSG3,DSP,EEF1A1,GLRX,GSN,GSTP1,HSPB1,JUP,KIT,LMNA,LTF,LUM,MPO,P4HB,PI3,PTGDS,RBP4,RPSA,S100A8,S100A9,SCGB1A1,SERPINB5,SIRPA,SLPI,SPRR1A,TFF3,THBS4,TXN,VDAC2,YWHAE	46
cell death	3.3e-10	A2M,ACTN4,AGRN,AGT,ALB,ANXA1,ANXA2,APOA1,APOC3,B2M,CAMP,CD14,CDH1,CEL,COL1A1,CSTA,CSTB,DLK1,DSG3,DSP,EEF1A1,GLRX,GSN,GSTP1,HBB,HP,HSPB1,JUP,KIT,LMNA,LTF,LUM,MPO,P4HB,PI3,PTGDS,RBP4,RPSA,S100A14,S100A8,S100A9,SCGB1A1,SERPINB5,SH3BGRL3,SIRPA,SLPI,SPRR1A,TFF1,TFF3,THBS4,TXN,VDAC2,YWHAE	53

## Sheet: CSF high CV
The acute phase response signaling-related high CV CSF proteins
Symbol	Entrez Gene Name	GenPept/UniProt/Swiss-Prot Accession
FGA	fibrinogen alpha chain	P02671
FGB	fibrinogen beta chain	P02675
FGG	fibrinogen gamma chain	P02679
HP	haptoglobin	P00738
HRG	histidine-rich glycoprotein	P04196
ORM1	orosomucoid 1	P02763
ORM2	orosomucoid 2	P19652
TTR	transthyretin	P02766
