# Supplementary material for: A Proteomic Analysis of Individual and Gender Variations in Normal Human Urine and Cerebrospinal Fluid Using iTRAQ Quantification
Source: PLoS One. 2015 Jul 29;10(7):e0133270. doi: 10.1371/journal.pone.0133270 (PMC4519152; doi:10.1371/journal.pone.0133270)
Supplement: S1 File — Table A, The ages of each of the 7 male and 7 female participants who provided urine samples and CSF samples. Table B, Protein and peptide quantification data and technical variation data for male urine. The Log2 transformed iTRAQ quantification values for every sample are shown in the “Quantitative protein urine male” sheet, and the technical CVs for the quantitative proteins are shown in the “Quantitative protein urine male” sheet. The peptide relative quantification values are shown in the “Quantitative peptide urine male” sheet. Table C, Protein and peptide quantification data and technical variation data for female urine. The Log2 formed iTRAQ quantification values for every sample are shown in the “Quantitative protein urine F” sheet, and the technical CVs for the quantitative proteins are shown in the “Quantitative protein urine F” sheet. The peptide relative quantification values are shown in the “Quantitative peptide urine F” sheet. Table D, Protein and peptide quantification data and technical variation data for male CSF. The Log2 formed iTRAQ quantification values for every sample are shown in the “Quantitative protein male CSF” sheet, and the technical CVs for the quantitative proteins are shown in the “Quantitative protein male CSF” sheet. The peptide relative quantification values are shown in the “Quantitative peptide male CSF” sheet. Table E, Protein and peptide quantification data and technical variation data for female CSF. The Log2 formed iTRAQ quantification values for every sample are shown in the “Quantitative protein female CSF” sheet, and the technical CVs for the quantitative proteins are shown in the “Quantitative protein female CSF” sheet. The peptide relative quantification values are shown in the “Quantitative peptide female CSF” sheet. Table F, Inter-individual variation data for urinary and CSF samples. The inter-individual CV and technical CV for male urine, female urine, urine (both male and female), male CSF, female CSF, CSF (both m [file pone.0133270.s004.zip › Supplementary Table/Table J.xls]

## Sheet: urine
Table J The inter-individual variation data in biomarkers from urine and CSF as filtered by IPA analysis. The candidate biomarkers in urine, CSF and the candidate CNS disease biomarkers in CSF filtered by IPA were shown in “urine” and “CSF” and “CSF CNS-disease” sheet, respectively. The candidate CNS disease biomarkers both identified in CSF and urine were shown in “CSF-urine-CNS disease” sheet. …
Symbol	Entrez Gene Name	Location	UniProt/Swiss-Prot Accession	Inter-individual Variation	Biomarker Application(s)
TIMP2	TIMP metallopeptidase inhibitor 2	Extracellular Space	TIMP2_HUMAN	0.109	efficacy,unspecified application
THBS1	thrombospondin 1	Extracellular Space	TSP1_HUMAN	0.111	diagnosis,efficacy
FOLR1	folate receptor 1 (adult)	Plasma Membrane	FOLR1_HUMAN	0.129	diagnosis
MME	membrane metallo-endopeptidase	Plasma Membrane	NEP_HUMAN	0.13	diagnosis,efficacy,unspecified application
PARK7	parkinson protein 7	Nucleus	PARK7_HUMAN	0.141	diagnosis
GOLM1	golgi membrane protein 1	Cytoplasm	GOLM1_HUMAN	0.143	diagnosis
LRP2	low density lipoprotein receptor-related protein 2	Plasma Membrane	LRP2_HUMAN	0.145	diagnosis
MUC1	mucin 1, cell surface associated	Plasma Membrane	MUC1_HUMAN	0.149	diagnosis,disease progression,efficacy,prognosis,unspecified application
DDR1	discoidin domain receptor tyrosine kinase 1	Plasma Membrane	DDR1_HUMAN	0.15	diagnosis
CSF1	colony stimulating factor 1 (macrophage)	Extracellular Space	CSF1_HUMAN	0.151	diagnosis,disease progression,efficacy,prognosis,unspecified application
PECAM1	platelet/endothelial cell adhesion molecule 1	Plasma Membrane	PECA1_HUMAN	0.151	disease progression,efficacy,prognosis
FGA	fibrinogen alpha chain	Extracellular Space	FIBA_HUMAN	0.152	diagnosis
MCAM	melanoma cell adhesion molecule	Plasma Membrane	MUC18_HUMAN	0.158	diagnosis,prognosis
ICAM1	intercellular adhesion molecule 1	Plasma Membrane	ICAM1_HUMAN	0.167	diagnosis,efficacy,prognosis,unspecified application
APOH	apolipoprotein H (beta-2-glycoprotein I)	Extracellular Space	APOH_HUMAN	0.169	unspecified application
AHCY	adenosylhomocysteinase	Cytoplasm	SAHH_HUMAN	0.171	unspecified application
BSG	basigin (Ok blood group)	Plasma Membrane	BASI_HUMAN	0.176	disease progression,prognosis,response to therapy
F5	coagulation factor V (proaccelerin, labile factor)	Plasma Membrane	FA5_HUMAN	0.176	diagnosis
NAGLU	N-acetylglucosaminidase, alpha	Cytoplasm	ANAG_HUMAN	0.179	unspecified application
B4GALT1	UDP-Gal:betaGlcNAc beta 1,4- galactosyltransferase, polypeptide 1	Cytoplasm	B4GT1_HUMAN	0.18	diagnosis
FN1	fibronectin 1	Extracellular Space	FINC_HUMAN	0.185	diagnosis,efficacy,prognosis,unspecified application
KRT9	keratin 9	Other	K1C9_HUMAN	0.189	diagnosis
IGFBP2	insulin-like growth factor binding protein 2, 36kDa	Extracellular Space	IBP2_HUMAN	0.19	diagnosis,efficacy,prognosis
SOD1	superoxide dismutase 1, soluble	Cytoplasm	SODC_HUMAN	0.19	unspecified application
ANPEP	alanyl (membrane) aminopeptidase	Plasma Membrane	AMPN_HUMAN	0.192	safety,unspecified application
FLNB	filamin B, beta	Cytoplasm	FLNB_HUMAN	0.192	unspecified application
GPD1	glycerol-3-phosphate dehydrogenase 1 (soluble)	Cytoplasm	GPDA_HUMAN	0.192	unspecified application
FBLN1	fibulin 1	Extracellular Space	FBLN1_HUMAN	0.196	unspecified application
HAVCR2	hepatitis A virus cellular receptor 2	Plasma Membrane	HAVR2_HUMAN	0.198	unspecified application
GPRC5C	G protein-coupled receptor, class C, group 5, member C	Plasma Membrane	GPC5C_HUMAN	0.202	unspecified application
NCAM1	neural cell adhesion molecule 1	Plasma Membrane	NCAM1_HUMAN	0.203	efficacy,prognosis
PLAU	plasminogen activator, urokinase	Extracellular Space	UROK_HUMAN	0.208	disease progression,efficacy,prognosis
DSC2	desmocollin 2	Plasma Membrane	DSC2_HUMAN	0.21	unspecified application
EGF	epidermal growth factor	Extracellular Space	EGF_HUMAN	0.21	diagnosis,efficacy,response to therapy,unspecified application
RNASE2	ribonuclease, RNase A family, 2 (liver, eosinophil-derived neurotoxin)	Cytoplasm	RNAS2_HUMAN	0.212	diagnosis
BCAM	basal cell adhesion molecule (Lutheran blood group)	Plasma Membrane	BCAM_HUMAN	0.217	diagnosis
COL18A1	collagen, type XVIII, alpha 1	Extracellular Space	COIA1_HUMAN	0.217	diagnosis
HSPA5	heat shock 70kDa protein 5 (glucose-regulated protein, 78kDa)	Cytoplasm	GRP78_HUMAN	0.217	unspecified application
CST3	cystatin C	Extracellular Space	CYTC_HUMAN	0.225	diagnosis,efficacy,prognosis,safety,unspecified application
ACAN	aggrecan	Extracellular Space	PGCA_HUMAN	0.226	unspecified application
PIGR	polymeric immunoglobulin receptor	Plasma Membrane	PIGR_HUMAN	0.226	unspecified application
HSPG2	heparan sulfate proteoglycan 2	Extracellular Space	PGBM_HUMAN	0.229	unspecified application
FABP3	fatty acid binding protein 3, muscle and heart (mammary-derived growth inhibitor)	Cytoplasm	FABPH_HUMAN	0.23	diagnosis,unspecified application
PEBP1	phosphatidylethanolamine binding protein 1	Cytoplasm	PEBP1_HUMAN	0.233	unspecified application
PROM1	prominin 1	Plasma Membrane	PROM1_HUMAN	0.235	diagnosis,disease progression,efficacy,prognosis
ASAH1	N-acylsphingosine amidohydrolase (acid ceramidase) 1	Cytoplasm	ASAH1_HUMAN	0.238	unspecified application
CD44	CD44 molecule (Indian blood group)	Plasma Membrane	CD44_HUMAN	0.239	diagnosis,disease progression,prognosis,unspecified application
CLU	clusterin	Cytoplasm	CLUS_HUMAN	0.239	efficacy,unspecified application
WFDC2	WAP four-disulfide core domain 2	Extracellular Space	WFDC2_HUMAN	0.245	diagnosis,unspecified application
CDH13	cadherin 13	Plasma Membrane	CAD13_HUMAN	0.253	diagnosis,disease progression,prognosis
SERPINA1	serpin peptidase inhibitor, clade A (alpha-1 antiproteinase, antitrypsin), member 1	Extracellular Space	A1AT_HUMAN	0.255	diagnosis,unspecified application
ANXA5	annexin A5	Plasma Membrane	ANXA5_HUMAN	0.257	diagnosis,efficacy
LPA	lipoprotein, Lp(a)	Extracellular Space	APOA_HUMAN	0.257	efficacy
LGALS3	lectin, galactoside-binding, soluble, 3	Extracellular Space	LEG3_HUMAN	0.26	diagnosis,unspecified application
NUCB1	nucleobindin 1	Cytoplasm	NUCB1_HUMAN	0.262	diagnosis
IGKC	immunoglobulin kappa constant	Extracellular Space	IGKC_HUMAN	0.266	unspecified application
FZD4	frizzled class receptor 4	Plasma Membrane	FZD4_HUMAN	0.269	diagnosis
SPARCL1	SPARC-like 1 (hevin)	Extracellular Space	SPRL1_HUMAN	0.269	disease progression
F2	coagulation factor II (thrombin)	Extracellular Space	THRB_HUMAN	0.278	diagnosis,unspecified application
SERPINA5	serpin peptidase inhibitor, clade A (alpha-1 antiproteinase, antitrypsin), member 5	Extracellular Space	IPSP_HUMAN	0.278	diagnosis
LGALS3BP	lectin, galactoside-binding, soluble, 3 binding protein	Plasma Membrane	LG3BP_HUMAN	0.29	prognosis
CD9	CD9 molecule	Plasma Membrane	CD9_HUMAN	0.292	efficacy
CTSC	cathepsin C	Cytoplasm	CATC_HUMAN	0.292	unspecified application
MASP2	mannan-binding lectin serine peptidase 2	Extracellular Space	MASP2_HUMAN	0.292	prognosis
S100A6	S100 calcium binding protein A6	Cytoplasm	S10A6_HUMAN	0.294	diagnosis,unspecified application
LAMA5	laminin, alpha 5	Extracellular Space	LAMA5_HUMAN	0.295	diagnosis
APOE	apolipoprotein E	Extracellular Space	APOE_HUMAN	0.296	diagnosis,efficacy,prognosis,unspecified application
SERPINA3	serpin peptidase inhibitor, clade A (alpha-1 antiproteinase, antitrypsin), member 3	Extracellular Space	AACT_HUMAN	0.297	unspecified application
APP	amyloid beta (A4) precursor protein	Plasma Membrane	A4_HUMAN	0.298	diagnosis,efficacy,unspecified application
GAPDH	glyceraldehyde-3-phosphate dehydrogenase	Cytoplasm	G3P_HUMAN	0.298	diagnosis,unspecified application
IGFBP3	insulin-like growth factor binding protein 3	Extracellular Space	IBP3_HUMAN	0.302	diagnosis,disease progression,efficacy,prognosis,safety
MYLK	myosin light chain kinase	Cytoplasm	MYLK_HUMAN	0.302	prognosis
CA2	carbonic anhydrase II	Cytoplasm	CAH2_HUMAN	0.303	diagnosis,unspecified application
GSTM3	glutathione S-transferase mu 3 (brain)	Cytoplasm	GSTM3_HUMAN	0.303	diagnosis,prognosis
CTSD	cathepsin D	Cytoplasm	CATD_HUMAN	0.304	diagnosis,unspecified application
COMP	cartilage oligomeric matrix protein	Extracellular Space	COMP_HUMAN	0.306	diagnosis,efficacy,unspecified application
LYZ	lysozyme	Extracellular Space	LYSC_HUMAN	0.306	unspecified application
APOD	apolipoprotein D	Extracellular Space	APOD_HUMAN	0.307	safety
PLAUR	plasminogen activator, urokinase receptor	Plasma Membrane	UPAR_HUMAN	0.31	diagnosis,disease progression
CHGA	chromogranin A (parathyroid secretory protein 1)	Cytoplasm	CMGA_HUMAN	0.312	diagnosis,efficacy,unspecified application
CDH2	cadherin 2, type 1, N-cadherin (neuronal)	Plasma Membrane	CADH2_HUMAN	0.315	diagnosis,prognosis
GAA	glucosidase, alpha; acid	Cytoplasm	LYAG_HUMAN	0.317	diagnosis
PRDX1	peroxiredoxin 1	Cytoplasm	PRDX1_HUMAN	0.319	diagnosis
VCAM1	vascular cell adhesion molecule 1	Plasma Membrane	VCAM1_HUMAN	0.321	diagnosis,disease progression,efficacy,prognosis,unspecified application
ACY1	aminoacylase 1	Cytoplasm	ACY1_HUMAN	0.325	unspecified application
C3	complement component 3	Extracellular Space	CO3_HUMAN	0.345	efficacy
CD27	CD27 molecule	Plasma Membrane	CD27_HUMAN	0.345	unspecified application
FABP1	fatty acid binding protein 1, liver	Cytoplasm	FABPL_HUMAN	0.345	unspecified application
TNC	tenascin C	Extracellular Space	TENA_HUMAN	0.35	diagnosis,response to therapy
DLK1	delta-like 1 homolog (Drosophila)	Extracellular Space	DLK1_HUMAN	0.355	unspecified application
GPX3	glutathione peroxidase 3 (plasma)	Extracellular Space	GPX3_HUMAN	0.357	unspecified application
TPI1	triosephosphate isomerase 1	Cytoplasm	TPIS_HUMAN	0.358	diagnosis,unspecified application
PRDX6	peroxiredoxin 6	Cytoplasm	PRDX6_HUMAN	0.363	unspecified application
CP	ceruloplasmin (ferroxidase)	Extracellular Space	CERU_HUMAN	0.366	efficacy
RETN	resistin	Extracellular Space	RETN_HUMAN	0.384	diagnosis,efficacy
SERPIND1	serpin peptidase inhibitor, clade D (heparin cofactor), member 1	Extracellular Space	HEP2_HUMAN	0.389	disease progression
CXCL12	chemokine (C-X-C motif) ligand 12	Extracellular Space	SDF1_HUMAN	0.394	diagnosis,efficacy,prognosis,unspecified application
ALB	albumin	Extracellular Space	ALBU_HUMAN	0.395	diagnosis,efficacy,prognosis,safety,unspecified application
TF	transferrin	Extracellular Space	TRFE_HUMAN	0.406	efficacy,prognosis
PFN1	profilin 1	Cytoplasm	PROF1_HUMAN	0.41	unspecified application
SPP1	secreted phosphoprotein 1	Extracellular Space	OSTP_HUMAN	0.417	diagnosis,efficacy,unspecified application
LDLR	low density lipoprotein receptor	Plasma Membrane	LDLR_HUMAN	0.422	disease progression,unspecified application
SERPINC1	serpin peptidase inhibitor, clade C (antithrombin), member 1	Extracellular Space	ANT3_HUMAN	0.426	diagnosis,unspecified application
MSLN	mesothelin	Extracellular Space	MSLN_HUMAN	0.433	diagnosis,prognosis,unspecified application
PIP	prolactin-induced protein	Extracellular Space	PIP_HUMAN	0.439	unspecified application
CDH11	cadherin 11, type 2, OB-cadherin (osteoblast)	Plasma Membrane	CAD11_HUMAN	0.44	efficacy,prognosis
NGFR	nerve growth factor receptor	Plasma Membrane	TNR16_HUMAN	0.445	disease progression,prognosis
CDH1	cadherin 1, type 1, E-cadherin (epithelial)	Plasma Membrane	CADH1_HUMAN	0.458	diagnosis,disease progression,efficacy,prognosis
PRDX5	peroxiredoxin 5	Cytoplasm	PRDX5_HUMAN	0.465	unspecified application
PLG	plasminogen	Extracellular Space	PLMN_HUMAN	0.466	diagnosis
DDC	dopa decarboxylase (aromatic L-amino acid decarboxylase)	Cytoplasm	DDC_HUMAN	0.467	diagnosis
PTGDS	prostaglandin D2 synthase 21kDa (brain)	Cytoplasm	PTGDS_HUMAN	0.477	efficacy
CETP	cholesteryl ester transfer protein, plasma	Extracellular Space	CETP_HUMAN	0.487	efficacy
COL3A1	collagen, type III, alpha 1	Extracellular Space	CO3A1_HUMAN	0.511	diagnosis,efficacy
ACPP	acid phosphatase, prostate	Extracellular Space	PPAP_HUMAN	0.515	unspecified application
GSTP1	glutathione S-transferase pi 1	Cytoplasm	GSTP1_HUMAN	0.543	diagnosis,efficacy,prognosis,safety,unspecified application
APOA4	apolipoprotein A-IV	Extracellular Space	APOA4_HUMAN	0.544	unspecified application
KLK3	kallikrein-related peptidase 3	Extracellular Space	KLK3_HUMAN	0.562	diagnosis,disease progression,efficacy,prognosis,safety,unspecified application
GSN	gelsolin	Extracellular Space	GELS_HUMAN	0.583	disease progression,efficacy
COL1A1	collagen, type I, alpha 1	Extracellular Space	CO1A1_HUMAN	0.592	diagnosis
LCN2	lipocalin 2	Extracellular Space	NGAL_HUMAN	0.594	diagnosis,unspecified application
TFF3	trefoil factor 3 (intestinal)	Extracellular Space	TFF3_HUMAN	0.605	diagnosis,unspecified application
APOC3	apolipoprotein C-III	Extracellular Space	APOC3_HUMAN	0.606	diagnosis
AMBP	alpha-1-microglobulin/bikunin precursor	Extracellular Space	AMBP_HUMAN	0.609	safety,unspecified application
TXN	thioredoxin	Cytoplasm	THIO_HUMAN	0.621	efficacy,unspecified application
CD14	CD14 molecule	Plasma Membrane	CD14_HUMAN	0.629	efficacy
LCN1	lipocalin 1	Extracellular Space	LCN1_HUMAN	0.647	unspecified application
CST6	cystatin E/M	Extracellular Space	CYTM_HUMAN	0.656	diagnosis
ANXA2	annexin A2	Plasma Membrane	ANXA2_HUMAN	0.66	diagnosis,unspecified application
AGT	angiotensinogen (serpin peptidase inhibitor, clade A, member 8)	Extracellular Space	ANGT_HUMAN	0.714	efficacy
LTF	lactotransferrin	Extracellular Space	TRFL_HUMAN	0.716	efficacy,unspecified application
LYVE1	lymphatic vessel endothelial hyaluronan receptor 1	Plasma Membrane	LYVE1_HUMAN	0.803	disease progression
ANXA1	annexin A1	Plasma Membrane	ANXA1_HUMAN	0.836	diagnosis,prognosis,unspecified application
AHSG	alpha-2-HS-glycoprotein	Extracellular Space	FETUA_HUMAN	0.837	unspecified application
CSTB	cystatin B (stefin B)	Cytoplasm	CYTB_HUMAN	0.861	diagnosis
APOA1	apolipoprotein A-I	Extracellular Space	APOA1_HUMAN	0.931	diagnosis,efficacy,unspecified application
HSPB1	heat shock 27kDa protein 1	Cytoplasm	HSPB1_HUMAN	0.976	diagnosis,efficacy
S100A8	S100 calcium binding protein A8	Cytoplasm	S10A8_HUMAN	0.98	diagnosis,efficacy,unspecified application
RBP4	retinol binding protein 4, plasma	Extracellular Space	RET4_HUMAN	0.989	unspecified application
SCGB1A1	secretoglobin, family 1A, member 1 (uteroglobin)	Extracellular Space	UTER_HUMAN	1.065	efficacy
B2M	beta-2-microglobulin	Plasma Membrane	B2MG_HUMAN	1.258	disease progression,efficacy,safety,unspecified application
S100A9	S100 calcium binding protein A9	Cytoplasm	S10A9_HUMAN	1.275	diagnosis,unspecified application
				0.302

## Sheet: CSF
Symbol	Entrez Gene Name	Location	Family	GenPept/UniProt/Swiss-Prot Accession	Inter-individual Variation	Biomarker Application(s)
CFH	complement factor H	Extracellular Space	other	P08603	0.069	unspecified application
PROS1	protein S (alpha)	Extracellular Space	other	P07225	0.076	diagnosis
C3	complement component 3	Extracellular Space	peptidase	P01024	0.082	efficacy
F2	coagulation factor II (thrombin)	Extracellular Space	peptidase	P00734	0.092	diagnosis,unspecified application
SERPINC1	serpin peptidase inhibitor, clade C (antithrombin), member 1	Extracellular Space	enzyme	P01008	0.103	diagnosis,unspecified application
SERPIND1	serpin peptidase inhibitor, clade D (heparin cofactor), member 1	Extracellular Space	other	P05546	0.109	disease progression
APOH	apolipoprotein H (beta-2-glycoprotein I)	Extracellular Space	transporter	P02749	0.112	unspecified application
RBP4	retinol binding protein 4, plasma	Extracellular Space	transporter	P02753	0.112	unspecified application
ALB	albumin	Extracellular Space	transporter	P02768	0.113	diagnosis,efficacy,prognosis,safety,unspecified application
AMBP	alpha-1-microglobulin/bikunin precursor	Extracellular Space	transporter	P02760	0.114	safety,unspecified application
COL18A1	collagen, type XVIII, alpha 1	Extracellular Space	other	P39060	0.118	diagnosis
FN1	fibronectin 1	Extracellular Space	enzyme	P02751	0.118	diagnosis,efficacy,prognosis,unspecified application
ALCAM	activated leukocyte cell adhesion molecule	Plasma Membrane	other	Q13740	0.12	prognosis
CLU	clusterin	Cytoplasm	other	P10909	0.12	efficacy,unspecified application
CD14	CD14 molecule	Plasma Membrane	transmembrane receptor	P08571	0.121	efficacy
MMP2	matrix metallopeptidase 2 (gelatinase A, 72kDa gelatinase, 72kDa type IV collagenase)	Extracellular Space	peptidase	P08253	0.121	diagnosis,disease progression,efficacy,prognosis,response to therapy,unspecified application
PLG	plasminogen	Extracellular Space	peptidase	P00747	0.122	diagnosis
PTGDS	prostaglandin D2 synthase 21kDa (brain)	Cytoplasm	enzyme	P41222	0.125	efficacy
SPARC	secreted protein, acidic, cysteine-rich (osteonectin)	Extracellular Space	other	P09486	0.126	disease progression,efficacy
GSN	gelsolin	Extracellular Space	other	P06396	0.129	disease progression,efficacy
APOA1	apolipoprotein A-I	Extracellular Space	transporter	P02647	0.13	diagnosis,efficacy,unspecified application
IL6ST	interleukin 6 signal transducer	Plasma Membrane	transmembrane receptor	P40189	0.13	unspecified application
TF	transferrin	Extracellular Space	transporter	P02787	0.132	efficacy,prognosis
AGT	angiotensinogen (serpin peptidase inhibitor, clade A, member 8)	Extracellular Space	growth factor	P01019	0.133	efficacy
IGFBP2	insulin-like growth factor binding protein 2, 36kDa	Extracellular Space	other	P18065	0.136	diagnosis,efficacy,prognosis
GPX3	glutathione peroxidase 3 (plasma)	Extracellular Space	enzyme	P22352	0.14	unspecified application
MCAM	melanoma cell adhesion molecule	Plasma Membrane	other	P43121	0.141	diagnosis,prognosis
APOD	apolipoprotein D	Extracellular Space	transporter	P05090	0.143	safety
CD44	CD44 molecule (Indian blood group)	Plasma Membrane	enzyme	P16070	0.143	diagnosis,disease progression,prognosis,unspecified application
AHSG	alpha-2-HS-glycoprotein	Extracellular Space	other	P02765	0.144	unspecified application
ITIH5	inter-alpha-trypsin inhibitor heavy chain family, member 5	Other	other	Q86UX2	0.147	prognosis
CTSD	cathepsin D	Cytoplasm	peptidase	P07339	0.148	diagnosis,unspecified application
TIMP1	TIMP metallopeptidase inhibitor 1	Extracellular Space	cytokine	P01033	0.15	diagnosis,disease progression,efficacy,prognosis,unspecified application
APOA4	apolipoprotein A-IV	Extracellular Space	transporter	P06727	0.151	unspecified application
PKM	pyruvate kinase, muscle	Cytoplasm	kinase	P14618	0.151	unspecified application
ALDOA	aldolase A, fructose-bisphosphate	Cytoplasm	enzyme	P04075	0.154	unspecified application
FBLN1	fibulin 1	Extracellular Space	other	P23142	0.154	unspecified application
CP	ceruloplasmin (ferroxidase)	Extracellular Space	enzyme	P00450	0.16	efficacy
ECM1	extracellular matrix protein 1	Extracellular Space	transporter	Q16610	0.164	diagnosis
OPCML	opioid binding protein/cell adhesion molecule-like	Plasma Membrane	transmembrane receptor	Q14982	0.166	diagnosis
CST3	cystatin C	Extracellular Space	other	P01034	0.168	diagnosis,efficacy,prognosis,safety,unspecified application
NCAM1	neural cell adhesion molecule 1	Plasma Membrane	other	P13591	0.169	efficacy,prognosis
ALDOC	aldolase C, fructose-bisphosphate	Cytoplasm	enzyme	P09972	0.173	unspecified application
PEBP1	phosphatidylethanolamine binding protein 1	Cytoplasm	other	P30086	0.175	unspecified application
CDH2	cadherin 2, type 1, N-cadherin (neuronal)	Plasma Membrane	other	P19022	0.177	diagnosis,prognosis
APP	amyloid beta (A4) precursor protein	Plasma Membrane	other	P05067	0.179	diagnosis,efficacy,unspecified application
LGALS3BP	lectin, galactoside-binding, soluble, 3 binding protein	Plasma Membrane	transmembrane receptor	Q08380	0.184	prognosis
KLK6	kallikrein-related peptidase 6	Extracellular Space	peptidase	Q92876	0.185	diagnosis,prognosis
IGKC	immunoglobulin kappa constant	Extracellular Space	other	P01834	0.186	unspecified application
CLSTN1	calsyntenin 1	Plasma Membrane	other	O94985	0.187	diagnosis
IGF2	insulin-like growth factor 2 (somatomedin A)	Extracellular Space	growth factor	P01344	0.187	diagnosis,efficacy,prognosis
SPARCL1	SPARC-like 1 (hevin)	Extracellular Space	other	Q14515	0.189	disease progression
COL1A1	collagen, type I, alpha 1	Extracellular Space	other	P02452	0.196	diagnosis
NPEPPS	aminopeptidase puromycin sensitive	Cytoplasm	peptidase	P55786	0.196	unspecified application
VGF	VGF nerve growth factor inducible	Extracellular Space	growth factor	O15240	0.197	unspecified application
SERPINA5	serpin peptidase inhibitor, clade A (alpha-1 antiproteinase, antitrypsin), member 5	Extracellular Space	other	P05154	0.201	diagnosis
TPI1	triosephosphate isomerase 1	Cytoplasm	enzyme	P60174	0.202	diagnosis,unspecified application
F5	coagulation factor V (proaccelerin, labile factor)	Plasma Membrane	enzyme	P12259	0.203	diagnosis
SOD1	superoxide dismutase 1, soluble	Cytoplasm	enzyme	P00441	0.203	unspecified application
GAPDH	glyceraldehyde-3-phosphate dehydrogenase	Cytoplasm	enzyme	P04406	0.205	diagnosis,unspecified application
SERPINA3	serpin peptidase inhibitor, clade A (alpha-1 antiproteinase, antitrypsin), member 3	Extracellular Space	other	P01011	0.206	unspecified application
B2M	beta-2-microglobulin	Plasma Membrane	transmembrane receptor	P61769	0.207	disease progression,efficacy,safety,unspecified application
NUCB1	nucleobindin 1	Cytoplasm	other	Q02818	0.207	diagnosis
APOE	apolipoprotein E	Extracellular Space	transporter	P02649	0.209	diagnosis,efficacy,prognosis,unspecified application
SPP1	secreted phosphoprotein 1	Extracellular Space	cytokine	P10451	0.21	diagnosis,efficacy,unspecified application
SERPINA1	serpin peptidase inhibitor, clade A (alpha-1 antiproteinase, antitrypsin), member 1	Extracellular Space	other	P01009	0.211	diagnosis,unspecified application
PON1	paraoxonase 1	Extracellular Space	phosphatase	P27169	0.222	efficacy,unspecified application
TIMP2	TIMP metallopeptidase inhibitor 2	Extracellular Space	other	P16035	0.226	efficacy,unspecified application
CDH13	cadherin 13	Plasma Membrane	other	P55290	0.227	diagnosis,disease progression,prognosis
THY1	Thy-1 cell surface antigen	Plasma Membrane	other	P04216	0.239	diagnosis,disease progression
CSF1	colony stimulating factor 1 (macrophage)	Extracellular Space	cytokine	P09603	0.24	diagnosis,disease progression,efficacy,prognosis,unspecified application
HSPG2	heparan sulfate proteoglycan 2	Extracellular Space	enzyme	P98160	0.24	unspecified application
F10	coagulation factor X	Extracellular Space	peptidase	P00742	0.245	efficacy
APOC3	apolipoprotein C-III	Extracellular Space	transporter	P02656	0.251	diagnosis
CHGA	chromogranin A (parathyroid secretory protein 1)	Cytoplasm	other	P10645	0.254	diagnosis,efficacy,unspecified application
GOLM1	golgi membrane protein 1	Cytoplasm	other	Q8NBJ4	0.263	diagnosis
F12	coagulation factor XII (Hageman factor)	Extracellular Space	peptidase	P00748	0.271	prognosis
CALR	calreticulin	Cytoplasm	transcription regulator	P27797	0.281	unspecified application
TTR	transthyretin	Extracellular Space	transporter	P02766	0.309	diagnosis,efficacy,prognosis,unspecified application
KRT9	keratin 9	Other	other	P35527	0.323	diagnosis
CHI3L1	chitinase 3-like 1 (cartilage glycoprotein-39)	Extracellular Space	enzyme	P36222	0.36	diagnosis,efficacy,prognosis
FGA	fibrinogen alpha chain	Extracellular Space	other	P02671	0.389	diagnosis
TXN	thioredoxin	Cytoplasm	enzyme	P10599	0.461	efficacy,unspecified application
FGB	fibrinogen beta chain	Extracellular Space	other	P02675	0.47	unspecified application
ORM1	orosomucoid 1	Extracellular Space	other	P02763	0.563	unspecified application
HP	haptoglobin	Extracellular Space	peptidase	P00738	0.898	diagnosis,efficacy,unspecified application

## Sheet: CSF-CNS disease 
ID	Symbol	Entrez Gene Name	Inter-individual CV
P07225	PROS1	protein S (alpha)	0.076
P00734	F2	coagulation factor II (thrombin)	0.092
P01008	SERPINC1	serpin peptidase inhibitor, clade C (antithrombin), member 1	0.103
P02768	ALB	albumin	0.113
P08253	MMP2	matrix metallopeptidase 2 (gelatinase A, 72kDa gelatinase, 72kDa type IV collagenase)	0.121
P02647	APOA1	apolipoprotein A-I	0.13
P18065	IGFBP2	insulin-like growth factor binding protein 2, 36kDa	0.136
P07339	CTSD	cathepsin D	0.148
P01033	TIMP1	TIMP metallopeptidase inhibitor 1	0.15
P06727	APOA4	apolipoprotein A-IV	0.151
P14618	PKM	pyruvate kinase, muscle	0.151
P01034	CST3	cystatin C	0.168
P30086	PEBP1	phosphatidylethanolamine binding protein 1	0.175
P05067	APP	amyloid beta (A4) precursor protein	0.179
P01344	IGF2	insulin-like growth factor 2 (somatomedin A)	0.187
O15240	VGF	VGF nerve growth factor inducible	0.197
P60174	TPI1	triosephosphate isomerase 1	0.202
P12259	F5	coagulation factor V (proaccelerin, labile factor)	0.203
P00441	SOD1	superoxide dismutase 1, soluble	0.203
P04406	GAPDH	glyceraldehyde-3-phosphate dehydrogenase	0.205
P02649	APOE	apolipoprotein E	0.209
P10451	SPP1	secreted phosphoprotein 1	0.21
P01009	SERPINA1	serpin peptidase inhibitor, clade A (alpha-1 antiproteinase, antitrypsin), member 1	0.211
P10645	CHGA	chromogranin A (parathyroid secretory protein 1)	0.254
P02766	TTR	transthyretin	0.309
P36222	CHI3L1	chitinase 3-like 1 (cartilage glycoprotein-39)	0.36

## Sheet: CSF-urine-CNS disease
Protein name	Urine inter-individual CV	CSF inter-individual CV
Alpha-1-antitrypsin OS=Homo sapiens GN=SERPINA1 PE=1 SV=3	0.255468	0.210894
Amyloid beta A4 protein OS=Homo sapiens GN=APP PE=1 SV=3	0.297989	0.178731
Antithrombin-III OS=Homo sapiens GN=SERPINC1 PE=1 SV=1	0.425878	0.102883
Apolipoprotein A-I OS=Homo sapiens GN=APOA1 PE=1 SV=1	0.931487	0.13022
Apolipoprotein A-IV OS=Homo sapiens GN=APOA4 PE=1 SV=3	0.543973	0.151317
Apolipoprotein E OS=Homo sapiens GN=APOE PE=1 SV=1	0.29644	0.209304
Chromogranin-A OS=Homo sapiens GN=CHGA PE=1 SV=7	0.311502	0.254476
Cystatin-C OS=Homo sapiens GN=CST3 PE=1 SV=1	0.22541	0.16788
Insulin-like growth factor-binding protein 2 OS=Homo sapiens GN=IGFBP2 PE=1 SV=2	0.189941	0.135639
Osteopontin OS=Homo sapiens GN=SPP1 PE=1 SV=1	0.417101	0.209526
Phosphatidylethanolamine-binding protein 1 OS=Homo sapiens GN=PEBP1 PE=1 SV=3	0.232707	0.175054
Prothrombin OS=Homo sapiens GN=F2 PE=1 SV=2	0.278218	0.0923866
Serum albumin OS=Homo sapiens GN=ALB PE=1 SV=2	0.394702	0.112762
Superoxide dismutase [Cu-Zn] OS=Homo sapiens GN=SOD1 PE=1 SV=2	0.189833	0.203261
